# Supplementary material for: Proteomic profiling of NCI-60 extracellular vesicles uncovers common protein cargo and cancer type-specific biomarkers
Source: Oncotarget. 2016 Nov 24;7(52):86999–7015. doi: 10.18632/oncotarget.13569 (PMC5341331; doi:10.18632/oncotarget.13569)
Supplement: Supplementary file 2 [file oncotarget-07-86999-s002.xlsx]

## Sheet: MaxQuant
				MS/MS count	MS/MS count	MS/MS count	MS/MS count	MS/MS count	MS/MS count	MS/MS count	MS/MS count	MS/MS count	MS/MS count	MS/MS count	MS/MS count	MS/MS count	MS/MS count	MS/MS count	MS/MS count	MS/MS count	MS/MS count	MS/MS count	MS/MS count	MS/MS count	MS/MS count	MS/MS count	MS/MS count	MS/MS count	MS/MS count	MS/MS count	MS/MS count	MS/MS count	MS/MS count	MS/MS count	MS/MS count	MS/MS count	MS/MS count	MS/MS count	MS/MS count	MS/MS count	MS/MS count	MS/MS count	MS/MS count	MS/MS count	MS/MS count	MS/MS count	MS/MS count	MS/MS count	MS/MS count
				Breast	Breast	Breast	Breast	Breast	Breast	CNS	CNS	CNS	CNS	CNS	CNS	Colon	Colon	Colon	Colon	Colon	Colon	Colon	Kidney	Kidney	Kidney	Kidney	Kidney	Kidney	Kidney	Kidney	Leukemia	Leukemia	Leukemia	Leukemia	Leukemia	Leukemia	Lung	Lung	Lung	Lung	Lung	Lung	Lung	Lung	Lung	Melanoma	Melanoma	Melanoma	Melanoma
	Protein_IDs	Protein_names	Gene_names	BT549	HS 578T	MCF7	MDA-MB-231	MDA-MB-468	T-47D	SF268	SF295	SF539	SNB-19	SNB-75	U251	Colo205	HCC 2998	HCT-116	HCT-15	HT29	KM12	SW620	786-O	A498	ACHN	CAKI	RXF 393	SN12C	TK-10	UO-31	CCRF-CEM	HL-60	K562	MOLT-4	RPMI-8226	SR	A549	EKVX	HOP-62	HOP-92	NCI-H226	NCI-H23	NCI-H322M	NCI-H460	NCI-H522	LOX IMVI	M14	MALME-3M	MDA-MB-435
1	A0A5B9	T-cell receptor beta-2 chain C region	TRBC2	0	0	0	0	0	0	0	0	0	0	0	0	0	0	0	0	0	0	0	0	0	0	0	0	0	0	0	0	0	0	0	0	0	0	0	0	0	0	0	0	0	0	0	0	0	0
2	A0AVK6	Transcription factor E2F8	E2F8	0	1	0	0	1	0	0	0	1	0	0	1	0	0	0	0	0	0	0	0	1	0	0	0	0	0	1	0	0	0	0	0	0	0	0	0	0	0	0	0	0	2	0	0	0	0
3	A0AVT1	Ubiquitin-like modifier-activating enzyme 6	UBA6	8	0	3	5	0	0	0	0	0	20	0	0	4	0	2	0	3	14	23	0	95	0	0	18	0	0	0	20	1	59	6	0	34	0	0	1	0	0	0	0	0	0	4	0	0	0
4	A0FGR8	Extended synaptotagmin-2	ESYT2	4	0	0	1	12	0	5	3	0	1	2	0	12	1	8	0	1	3	8	0	79	0	0	2	2	0	2	4	8	4	10	0	21	2	0	1	0	0	0	0	0	0	0	0	10	0
5	A0MZ66	Shootin-1	KIAA1598	0	0	3	0	2	1	0	0	2	0	0	0	4	0	7	7	0	1	4	0	0	0	0	0	0	0	0	0	0	0	0	0	0	1	0	0	0	4	0	0	0	0	0	0	0	0
6	A0PJX4	Protein shisa-3 homolog	SHISA3	0	0	1	0	0	0	0	0	0	0	0	0	1	0	0	0	1	0	0	0	0	0	0	0	0	0	0	0	0	0	0	0	0	0	0	0	0	0	0	0	0	0	0	0	0	0
7	A1A5C7	Solute carrier family 22 member 23	SLC22A23	0	0	0	0	3	3	0	0	0	0	0	0	0	0	0	0	0	0	0	0	0	0	0	0	0	0	0	0	0	0	0	0	0	0	0	0	0	0	0	0	0	0	0	0	0	0
8	A1KXE4	Myelin-associated neurite-outgrowth inhibitor	FAM168B	0	1	3	0	0	7	0	0	0	0	0	0	0	2	0	0	0	0	0	0	0	0	0	0	0	0	0	0	0	0	0	0	0	0	0	0	2	0	0	0	0	0	0	0	0	0
9	A1KZ92	Peroxidasin-like protein	PXDNL	0	0	0	0	0	0	0	0	0	0	0	0	0	0	0	0	0	0	0	0	0	0	0	0	0	0	0	0	0	0	0	0	0	0	0	0	0	0	0	0	0	0	0	0	0	0
10	A1L0T0	Acetolactate synthase-like protein	ILVBL	4	0	0	6	5	0	0	7	0	0	0	0	20	0	1	2	0	0	0	0	20	0	0	1	0	1	0	0	0	0	0	0	0	0	0	0	0	0	0	0	0	0	4	3	4	0
11	A1L157	Tetraspanin-11	TSPAN11	0	0	1	7	0	2	7	2	0	0	3	8	0	8	5	6	0	0	5	0	0	0	0	0	4	0	2	0	0	0	0	0	0	1	0	0	0	1	0	0	0	0	3	0	0	0
12	A1L4H1	Soluble scavenger receptor cysteine-rich domain-containing protein SSC5D	SSC5D	0	0	0	0	0	0	0	0	47	0	9	0	0	0	0	0	0	0	1	0	0	0	0	6	0	0	0	0	0	0	0	0	0	0	0	0	0	0	0	1	0	0	0	0	0	0
13	A2A3N6	Putative PIP5K1A and PSMD4-like protein	PIPSL	1	0	0	3	2	0	1	0	0	0	0	2	0	0	6	3	3	2	9	1	0	0	0	0	3	0	0	2	0	3	4	1	0	0	0	1	0	2	0	0	0	1	4	0	0	0
14	A2VDF0	Fucose mutarotase	FUOM	0	0	0	0	0	0	0	0	0	0	0	0	0	0	0	0	0	0	0	0	0	0	0	0	0	0	0	0	0	0	0	0	0	0	0	0	0	0	0	0	0	0	0	0	0	0
15	A3KN83	Protein strawberry notch homolog 1	SBNO1	1	0	0	0	0	0	0	0	0	0	0	0	0	0	0	0	0	0	0	0	0	0	0	0	0	0	0	0	0	0	0	0	0	0	0	0	0	0	0	0	0	0	0	0	0	0
16	A4D0V7	Cadherin-like and PC-esterase domain-containing protein 1	CPED1	0	0	1	0	0	0	0	0	0	0	0	0	0	0	0	0	0	0	0	0	0	0	0	0	0	0	0	0	0	0	0	0	0	0	0	1	0	0	0	0	0	0	0	0	0	0
17	A4D1F6	Leucine-rich repeat and death domain-containing protein 1	LRRD1	0	0	0	0	0	0	0	0	0	0	0	0	0	0	0	0	0	0	0	0	0	0	0	0	0	0	0	0	0	0	0	0	0	0	0	0	0	0	0	0	0	0	0	0	0	0
18	A4D1P6	WD repeat-containing protein 91	WDR91	0	1	0	0	0	0	0	0	0	0	0	0	0	0	0	0	0	0	0	2	1	0	0	0	0	0	0	0	0	0	0	0	0	0	0	0	0	0	0	0	0	0	0	0	0	0
19	A4D1S0	Killer cell lectin-like receptor subfamily G member 2	KLRG2	0	0	0	0	0	19	0	0	0	0	0	0	0	0	0	0	0	0	0	0	0	0	0	0	0	1	0	0	0	0	1	0	0	0	0	0	0	1	0	0	0	0	0	0	0	0
20	A4FU69	EF-hand calcium-binding domain-containing protein 5	EFCAB5	0	0	0	0	0	0	0	0	0	0	1	0	1	0	1	0	0	1	0	0	0	0	0	0	0	0	0	0	6	0	0	1	0	0	0	0	0	0	0	0	0	0	0	0	0	0
21	A4UGR9	Xin actin-binding repeat-containing protein 2	XIRP2	0	0	0	0	0	0	0	0	0	0	0	0	1	0	0	0	0	0	0	0	0	0	0	0	0	0	0	0	0	0	0	0	0	0	0	0	0	0	0	0	0	0	0	0	0	0
22	A5D8V6	Vacuolar protein sorting-associated protein 37C	VPS37C	0	11	32	0	10	51	8	0	0	0	0	0	5	15	21	10	1	7	0	0	0	0	0	0	7	0	6	0	0	0	0	0	0	0	0	0	1	0	0	0	2	0	0	0	0	0
23	A5YKK6	CCR4-NOT transcription complex subunit 1	CNOT1	1	0	31	0	4	0	0	0	0	0	0	0	3	0	2	0	75	28	28	0	1	0	0	0	0	1	0	68	5	50	20	0	111	0	0	0	0	0	0	0	0	0	0	0	0	0
24	Q9GZQ8	Microtubule-associated proteins 1A/1B light chain 3B	MAP1LC3B	17	14	0	9	0	0	9	0	0	0	2	3	0	2	0	1	3	10	4	0	9	0	0	0	0	0	4	0	0	15	0	0	0	4	0	0	0	0	0	0	0	0	3	0	0	0
25	A6NCF5	Kelch-like protein 33	KLHL33	0	0	0	0	0	0	0	0	0	0	0	0	0	0	0	0	0	0	0	0	0	0	0	0	0	0	0	0	0	0	0	0	0	0	0	0	0	0	0	0	0	0	0	0	0	0
26	A6NCN2	Putative TAF11-like protein	KRT87P	0	0	0	0	0	0	0	0	0	0	0	0	0	0	0	0	0	0	0	0	0	0	0	0	0	0	0	0	0	0	0	0	0	0	0	0	1	0	0	0	0	0	0	0	0	0
27	A6NCS6	Uncharacterized protein C2orf72	C2orf72	0	0	2	0	0	7	0	0	0	0	0	0	10	0	0	3	0	3	2	0	0	0	0	0	0	0	0	0	0	0	0	0	0	3	0	0	0	5	0	0	0	0	0	0	0	0
28	A6NCV1	Olfactory receptor 6C74	OR6C74	0	0	0	0	0	0	0	0	0	0	0	0	0	0	0	0	0	0	0	0	0	0	0	0	0	0	0	0	0	0	0	0	0	0	0	0	0	0	0	0	0	0	0	0	0	0
29	A6NDG6	Phosphoglycolate phosphatase	PGP	7	0	1	1	7	2	0	3	0	0	1	0	0	0	9	9	0	3	5	0	0	0	0	0	2	0	0	0	0	0	0	3	0	9	0	0	0	10	0	0	0	0	0	0	2	2
30	A6NDU8	UPF0600 protein C5orf51	C5orf51	0	0	0	0	0	0	0	0	0	0	0	0	0	0	0	0	0	0	0	0	1	0	0	0	0	0	0	5	0	1	0	0	1	1	0	0	0	0	0	1	0	0	1	0	0	0
31	A6NE01	Protein FAM186A	FAM186A	0	0	0	0	0	0	0	0	0	0	0	0	1	0	0	0	0	0	0	0	0	0	0	1	0	0	0	0	0	0	0	0	0	0	0	0	0	0	0	0	0	0	0	0	0	0
32	A6NFN9	Protein ANKUB1	ANKUB1	0	0	1	0	0	0	0	0	0	0	0	0	0	0	0	0	0	0	0	0	0	0	0	0	0	0	0	0	0	0	0	0	0	0	0	0	0	0	0	0	0	0	0	0	0	0
33	A6NGH8	Ankyrin repeat domain-containing protein 61	ANKRD61	0	0	0	0	0	0	0	0	0	0	0	0	0	0	0	1	0	0	0	0	0	0	0	0	0	0	0	0	0	0	0	0	0	0	0	0	0	0	0	0	0	0	0	0	0	0
34	A6NHL2	Tubulin alpha chain-like 3	TUBAL3	0	0	0	0	0	0	0	0	0	0	0	0	0	0	0	0	0	0	0	0	0	0	0	0	0	0	0	1	0	0	0	0	0	0	0	0	0	0	0	0	0	0	0	0	0	0
35	A6NHQ2	rRNA/tRNA 2-O-methyltransferase fibrillarin-like protein 1	FBLL1	2	0	6	1	0	0	0	0	0	0	0	0	1	0	3	0	7	2	3	0	3	0	0	0	0	2	0	1	0	2	0	0	3	0	0	0	0	0	0	0	0	0	3	0	1	1
36	A6NHR9	Structural maintenance of chromosomes flexible hinge domain-containing protein 1	SMCHD1	0	0	4	0	1	0	0	0	0	0	0	0	0	0	1	0	29	0	5	0	0	0	0	0	0	0	0	13	12	14	0	0	20	0	0	1	0	0	0	0	0	0	12	0	0	0
37	P14598	Neutrophil cytosol factor 1	NCF1	0	0	0	0	0	0	0	0	0	0	0	0	0	0	0	0	0	0	0	0	0	0	0	0	0	0	0	0	35	0	0	0	2	0	0	0	0	0	0	0	0	0	0	0	0	0
38	A6NIH7	Protein unc-119 homolog B	UNC119B	0	0	0	0	0	4	0	0	0	0	0	0	0	0	3	4	0	0	0	0	0	0	0	0	0	0	1	5	0	0	3	0	5	0	0	0	0	0	0	0	0	0	0	0	0	0
39	A6NIM6	Solute carrier family 15 member 5	SLC15A5	0	0	0	0	0	0	0	0	0	0	0	0	0	0	0	0	0	0	0	0	0	0	0	0	0	0	0	0	0	0	0	0	0	0	0	0	0	0	0	0	0	0	0	0	0	0
40	A6NK02	Putative tripartite motif-containing protein 75	TRIM75P	0	0	1	0	0	2	0	0	0	0	0	0	0	0	0	0	0	0	0	0	0	0	0	0	0	0	0	0	0	0	0	0	0	0	0	0	0	0	0	0	0	0	0	0	0	0
41	Q01534	Testis-specific Y-encoded protein 1	TSPY1	0	0	0	0	0	0	0	0	0	0	0	0	0	0	0	0	0	0	0	0	0	0	0	0	0	0	0	0	0	0	0	0	0	0	0	0	0	0	0	0	0	0	0	0	0	0
42	A6NKQ9	Choriogonadotropin subunit beta variant 1	CGB1	1	0	0	0	0	0	0	0	0	3	0	0	0	0	0	0	0	0	0	0	0	0	0	0	0	0	0	0	0	0	0	0	0	0	0	0	2	1	1	2	0	0	0	0	0	0
43	A6NLC8	Putative TAF11-like protein ENSP00000332601		0	0	0	0	0	0	0	0	0	0	0	0	0	0	0	0	0	0	0	0	0	0	0	0	0	0	0	0	1	0	0	0	0	0	0	0	0	0	0	0	0	0	0	0	0	0
44	A6NNP5	Coiled-coil domain-containing protein 169	CCDC169	0	0	0	0	0	0	0	0	0	0	0	0	0	0	0	0	0	0	0	0	0	0	0	0	0	0	0	0	0	0	0	0	0	0	0	0	0	0	0	0	0	0	0	0	0	0
45	A6QL64	Ankyrin repeat domain-containing protein 36A	ANKRD36	0	0	0	1	1	0	0	0	0	0	0	0	0	0	0	2	0	0	3	0	0	0	0	0	0	0	0	0	0	0	0	0	0	0	1	0	0	0	0	0	0	0	0	0	0	0
46	A6ZKI3	Protein FAM127A	FAM127A	0	0	0	1	5	0	1	1	0	2	1	2	0	0	0	0	0	0	0	0	0	0	0	1	3	0	0	0	0	1	0	0	0	0	0	1	0	0	3	0	0	0	4	0	1	0
47	A7KAX9	Rho GTPase-activating protein 32	ARHGAP32	0	0	0	0	0	0	0	0	0	0	0	0	0	0	0	0	0	0	0	0	0	0	0	0	0	0	0	0	0	0	0	0	0	0	0	0	0	0	0	0	0	0	0	0	0	0
48	A8K2U0	Alpha-2-macroglobulin-like protein 1	A2ML1	1	0	0	0	0	0	0	0	0	0	0	1	0	0	0	0	0	2	0	0	1	0	0	0	0	0	0	0	0	0	0	0	0	0	0	0	0	0	0	0	0	0	0	0	0	0
49	A8MQ03	Cysteine-rich tail protein 1	CYSRT1	0	0	0	0	0	0	0	0	0	0	0	0	0	0	0	1	0	0	0	0	0	0	0	0	0	0	0	0	0	0	0	0	0	0	0	0	0	0	0	0	4	0	0	0	0	0
50	A8MTJ3	Guanine nucleotide-binding protein G(t) subunit alpha-3	GNAT3	0	1	0	0	0	0	0	0	0	0	0	0	0	0	0	0	0	0	0	0	0	0	0	0	0	0	0	0	0	0	0	0	0	0	0	0	0	0	0	0	0	0	0	0	0	0
51	A8MW99	Meiosis-specific protein MEI4-like	MEI4	0	0	0	0	0	0	0	0	0	0	0	0	0	0	0	0	0	0	0	0	0	0	0	0	0	0	0	0	0	0	0	0	0	0	0	0	0	0	0	0	0	0	0	0	0	0
52	P62308	Small nuclear ribonucleoprotein G	SNRPG	6	2	6	6	7	6	3	10	11	4	1	1	5	3	10	12	6	13	13	1	8	3	3	6	2	5	7	1	3	7	10	0	6	4	1	3	1	5	5	1	9	2	13	0	10	6
53	B0FP48	Uroplakin-3b-like protein	UPK3BL	0	0	0	0	0	0	0	0	0	0	0	0	0	0	0	0	0	0	0	0	0	0	0	0	0	0	0	0	0	0	0	0	0	0	0	0	0	0	0	0	0	0	0	0	0	0
54	B0I1T2	Unconventional myosin-Ig	MYO1G	0	0	0	0	0	0	0	0	0	0	0	0	0	0	0	0	7	0	0	0	0	0	0	0	0	0	0	528	602	3	270	14	112	0	0	1	0	2	0	0	0	0	0	0	0	0
55	B1AMM8	Putative uncharacterized protein encoded by LINC00587	LINC00587	0	0	0	0	0	0	0	0	0	0	0	0	0	0	0	0	0	0	0	0	0	0	0	0	0	0	0	0	1	0	0	0	0	0	0	0	0	0	0	0	0	0	0	0	0	0
56	B2RUZ4	Small integral membrane protein 1	SMIM1	0	0	2	0	0	6	0	0	0	0	0	0	0	4	1	0	0	0	0	0	4	0	0	0	0	0	0	0	0	8	0	0	0	0	0	0	0	0	0	0	0	0	0	0	3	1
57	B3KS81	Serine/arginine repetitive matrix protein 5	SRRM5	0	0	0	0	1	0	0	0	0	0	0	0	0	0	0	0	0	0	0	0	0	0	0	0	0	0	0	0	0	0	0	0	0	0	0	0	0	0	0	0	1	0	0	0	0	1
58	B4E2M5	Ankyrin repeat domain-containing protein 66	ANKRD66	0	0	0	0	0	0	0	0	0	0	0	0	0	0	0	0	0	0	0	0	0	0	0	0	0	0	0	0	0	0	0	0	0	0	0	0	0	0	0	0	0	0	0	0	0	0
59	B6SEH9	Endogenous retrovirus group V member 2 Env polyprotein	ERVV-2	0	0	0	0	0	7	0	0	0	0	0	0	0	0	0	0	0	0	0	0	0	0	0	0	0	0	0	0	0	0	0	0	0	0	0	0	0	0	0	0	0	0	0	0	0	0
60	P0CG08	Golgi pH regulator B	GPR89B	0	0	4	0	0	0	0	0	0	0	0	0	10	0	0	0	0	0	0	0	5	0	0	0	0	0	0	1	0	1	0	0	0	0	0	0	0	0	0	0	0	0	0	0	0	0
61	P0DMR1	Heterogeneous nuclear ribonucleoprotein C-like 4	HNRNPCL4	0	0	0	0	0	0	0	0	0	0	0	0	0	0	0	0	0	0	0	0	1	0	0	0	0	0	0	0	0	2	0	0	2	0	0	0	0	0	0	0	0	0	0	0	0	0
62	B9A064	Immunoglobulin lambda-like polypeptide 5	IGLL5	0	0	7	0	0	4	0	0	0	0	0	0	0	1	0	0	0	0	0	0	0	0	0	0	0	0	0	0	0	0	0	14	0	6	0	2	3	0	0	3	0	0	0	0	0	0
63	C9JI98	Transmembrane protein 238	TMEM238	0	0	2	0	0	0	0	0	0	0	0	0	0	0	0	0	0	2	0	0	0	0	0	0	0	0	0	0	0	0	0	0	0	0	0	0	0	0	0	0	0	0	0	0	0	0
64	E9PAV3	Nascent polypeptide-associated complex subunit alpha, muscle-specific form	NACA	21	2	11	12	17	8	9	14	9	10	9	12	15	9	15	21	6	25	35	5	7	5	3	9	11	5	4	11	6	0	12	22	8	6	1	3	3	11	1	0	6	6	22	9	17	13
65	K7EJ46	Small integral membrane protein 22	SMIM22	0	0	0	0	0	0	0	0	0	0	0	0	0	0	0	0	0	0	0	0	0	0	0	0	0	0	0	0	0	0	0	0	0	0	0	0	0	0	0	0	0	0	0	0	0	0
66	O00116	Alkyldihydroxyacetonephosphate synthase, peroxisomal	AGPS	0	0	0	0	0	0	0	0	0	0	0	1	3	0	0	0	0	0	0	0	0	0	0	0	0	3	0	0	1	0	1	0	0	0	0	0	0	0	0	0	0	0	0	0	0	0
67	O00139	Kinesin-like protein KIF2A	KIF2A	0	0	0	0	0	0	0	0	0	0	0	0	0	0	0	5	0	0	5	0	0	0	0	0	0	0	0	2	0	25	2	0	1	0	0	0	0	0	0	0	0	0	1	0	0	0
68	O00148	ATP-dependent RNA helicase DDX39A	DDX39A	0	0	4	0	0	1	0	0	0	0	0	0	0	0	0	0	0	0	3	0	2	0	0	8	0	0	0	0	0	2	2	0	0	0	0	0	0	0	0	0	0	0	0	0	0	0
69	O00151	PDZ and LIM domain protein 1	PDLIM1	6	0	0	12	1	1	2	2	0	0	0	0	0	8	0	8	0	5	0	4	67	0	2	28	11	0	1	0	0	0	0	0	1	52	0	0	0	0	0	0	0	2	0	0	0	5
70	O00154	Cytosolic acyl coenzyme A thioester hydrolase	ACOT7	17	1	0	31	10	0	14	6	29	32	7	19	12	14	44	16	5	21	39	33	0	0	3	7	10	3	23	19	23	18	25	28	36	0	1	90	1	2	25	1	1	2	20	24	17	8
71	O00159	Unconventional myosin-Ic	MYO1C	168	4	277	257	227	201	165	91	25	107	113	129	155	102	215	242	73	70	145	0	228	17	39	84	218	74	0	5	0	21	1	1	0	267	15	0	1	175	30	18	6	36	89	354	86	121
72	O00160	Unconventional myosin-If	MYO1F	0	0	0	0	0	0	0	0	1	0	0	0	0	0	0	1	0	3	0	0	0	0	0	0	0	0	0	0	29	1	0	0	0	0	0	0	0	0	0	0	0	0	0	0	0	0
73	O00161	Synaptosomal-associated protein 23	SNAP23	8	7	27	31	28	66	37	34	40	29	22	69	39	66	17	39	25	44	81	3	11	0	26	6	42	5	11	15	0	32	12	10	0	45	3	1	20	28	23	0	7	3	16	34	97	15
74	O00170	AH receptor-interacting protein	AIP	5	0	2	5	2	0	0	0	2	0	0	0	0	0	2	0	0	0	13	0	0	0	0	0	0	0	0	9	0	0	11	2	0	6	0	0	6	3	0	0	0	0	0	0	2	0
75	O00178	GTP-binding protein 1	GTPBP1	0	0	0	0	0	0	0	0	0	0	0	0	0	0	0	0	0	0	1	0	0	0	0	0	0	0	0	9	6	20	11	0	21	0	0	0	0	0	0	0	0	0	0	0	0	0
76	O00182	Galectin-9	LGALS9	0	0	0	0	0	0	0	0	0	0	0	0	0	0	0	0	3	0	0	0	0	0	0	0	0	0	0	8	3	0	1	0	0	0	0	0	0	0	0	0	0	0	0	0	0	0
77	O00186	Syntaxin-binding protein 3	STXBP3	23	7	50	34	39	35	17	36	18	21	35	45	33	19	11	75	0	14	51	0	2	0	9	4	35	2	0	22	21	9	13	3	0	20	0	3	14	35	27	1	12	3	23	40	9	0
78	O00192	Armadillo repeat protein deleted in velo-cardio-facial syndrome	ARVCF	0	1	0	0	0	1	0	0	0	0	0	0	0	0	0	8	0	0	0	0	0	0	0	0	0	0	0	0	0	0	0	0	0	0	1	0	0	0	0	0	0	0	0	0	0	0
79	O00193	Small acidic protein	SMAP	0	0	0	0	0	0	0	0	0	0	0	0	0	0	0	0	0	0	3	0	0	0	0	0	0	0	0	0	0	0	0	0	0	0	0	0	0	0	0	0	0	0	0	0	0	0
80	O00194	Ras-related protein Rab-27B	RAB27B	38	3	13	20	13	10	0	10	0	0	0	0	1	6	0	3	0	1	0	0	6	0	0	0	10	0	0	0	0	0	0	0	0	13	1	0	0	13	11	0	1	0	0	0	0	0
81	O00203	AP-3 complex subunit beta-1	AP3B1	9	0	9	3	6	0	1	3	0	1	2	3	9	1	8	3	11	11	9	0	12	0	0	0	0	3	0	6	15	10	3	4	63	0	0	0	0	0	0	0	0	0	16	1	1	0
82	O00204	Sulfotransferase family cytosolic 2B member 1	SULT2B1	0	0	9	0	0	0	0	0	0	0	0	0	0	0	0	1	0	0	0	0	0	0	0	0	0	0	0	0	0	0	0	0	0	0	0	0	0	0	0	0	0	0	0	0	0	0
83	O00212	Rho-related GTP-binding protein RhoD	RHOD	0	0	3	0	0	10	0	0	0	0	0	0	0	0	0	5	0	0	0	0	0	0	0	0	0	0	0	0	0	0	0	0	0	10	0	0	0	4	0	0	0	0	0	0	0	0
84	O00214	Galectin-8	LGALS8	0	0	0	2	0	1	0	0	1	0	0	0	0	0	0	5	0	0	3	0	0	0	0	0	0	0	0	0	0	6	0	0	5	0	0	0	0	0	0	0	3	0	0	0	0	0
85	O00217	NADH dehydrogenase [ubiquinone] iron-sulfur protein 8, mitochondrial	NDUFS8	1	0	0	0	0	0	0	0	0	0	0	0	0	0	1	0	0	0	0	0	14	1	0	0	0	2	0	0	0	0	0	0	0	0	0	0	0	0	0	0	0	0	3	0	5	0
86	O00220	Tumor necrosis factor receptor superfamily member 10A	TNFRSF10A	0	0	0	8	0	0	0	0	0	0	0	0	0	4	0	14	0	2	3	0	0	0	0	0	0	0	0	0	0	0	0	0	0	0	0	0	0	0	0	0	0	0	0	0	0	0
87	O00231	26S proteasome non-ATPase regulatory subunit 11	PSMD11	23	21	65	68	49	45	52	50	74	38	44	73	38	28	70	49	78	55	82	84	38	23	16	29	21	62	50	71	87	130	78	83	119	29	33	61	34	32	54	32	15	26	68	0	13	23
88	O00232	26S proteasome non-ATPase regulatory subunit 12	PSMD12	11	4	46	41	25	19	31	35	59	14	24	49	32	20	53	34	75	30	59	55	24	11	14	18	12	24	30	59	82	117	48	77	102	11	14	40	10	12	25	16	6	13	79	0	6	15
89	O00233	26S proteasome non-ATPase regulatory subunit 9	PSMD9	3	0	2	9	0	7	6	0	0	1	0	5	2	1	0	6	0	12	5	0	0	0	0	1	0	0	0	2	0	0	0	0	0	2	2	0	1	11	4	0	3	0	0	0	2	1
90	O00244	Copper transport protein ATOX1	ATOX1	0	0	0	0	1	0	0	3	0	0	0	0	0	0	0	0	0	0	0	0	0	0	0	0	0	0	0	0	0	0	0	0	0	0	0	0	0	0	1	0	2	0	3	0	13	2
91	O00264	Membrane-associated progesterone receptor component 1	PGRMC1	11	0	9	3	26	1	10	17	0	5	14	18	21	6	4	2	6	9	10	0	58	15	2	15	0	6	2	2	0	1	4	0	0	1	0	2	0	5	3	0	11	17	17	2	9	2
92	O00267	Transcription elongation factor SPT5	SUPT5H	0	0	8	0	0	0	0	0	0	0	0	0	0	0	0	0	3	1	0	0	0	0	0	1	0	0	0	1	0	12	4	5	42	0	0	0	0	0	0	0	0	0	0	0	0	0
93	O00273	DNA fragmentation factor subunit alpha	DFFA	1	0	0	0	0	0	0	0	0	0	0	0	0	0	0	0	0	0	2	0	0	0	0	0	0	0	0	0	0	0	0	0	0	0	0	0	0	0	0	0	0	0	0	0	0	0
94	O00291	Huntingtin-interacting protein 1	HIP1	0	0	1	0	0	0	0	0	0	0	0	0	0	1	0	0	0	0	0	0	0	0	0	0	0	0	0	0	0	0	0	0	0	0	0	0	0	0	0	0	0	0	5	0	0	0
95	O75610	Left-right determination factor 1	LEFTY1	0	0	0	0	0	0	0	0	0	0	0	0	0	0	0	0	0	0	0	0	0	0	0	0	0	0	0	0	0	0	0	0	0	0	0	0	0	0	0	0	0	0	0	0	0	0
96	O00299	Chloride intracellular channel protein 1	CLIC1	87	59	47	135	147	66	84	72	77	82	114	126	89	81	97	141	81	96	102	75	62	39	63	86	80	65	66	186	188	177	91	78	108	93	52	61	96	107	124	70	60	82	122	13	151	97
97	O00300	Tumor necrosis factor receptor superfamily member 11B	TNFRSF11B	0	0	0	0	0	0	0	0	0	0	0	0	0	0	0	0	0	0	0	0	0	0	0	0	0	0	0	0	0	0	0	0	0	0	0	0	0	0	0	0	0	0	0	0	0	0
98	O00303	Eukaryotic translation initiation factor 3 subunit F	EIF3F	20	28	55	35	34	30	39	19	41	12	8	17	30	26	56	42	53	48	52	34	24	24	15	33	25	46	21	70	37	74	31	50	74	7	26	20	28	16	19	1	2	8	47	0	14	8
99	O00308	NEDD4-like E3 ubiquitin-protein ligase WWP2	WWP2	2	0	13	0	0	34	0	0	0	0	0	0	2	0	8	4	6	2	2	0	0	0	0	0	0	0	0	0	0	0	0	0	0	0	0	0	0	0	0	0	0	0	0	0	0	0
100	O00330	Pyruvate dehydrogenase protein X component, mitochondrial	PDHX	0	0	0	0	1	0	0	0	0	0	0	0	0	0	0	0	0	1	0	0	5	0	0	0	0	0	0	0	0	0	0	0	0	0	0	0	0	0	0	0	0	0	0	0	0	0
101	O00338	Sulfotransferase 1C2	SULT1C2	0	0	0	0	0	0	0	0	0	0	0	0	0	0	0	0	0	0	0	0	0	0	0	0	0	0	0	0	0	0	0	0	0	0	0	3	1	0	0	2	0	0	0	0	0	0
102	O00339	Matrilin-2	MATN2	4	0	0	18	0	4	158	0	27	6	167	96	0	9	2	0	0	0	0	23	0	120	17	82	244	13	110	0	0	1	18	48	0	16	31	0	0	0	1	71	0	55	28	1	23	84
103	O00370	LINE-1 retrotransposable element ORF2 protein		0	0	0	0	0	0	0	0	0	0	0	0	0	0	0	0	0	0	0	0	0	0	0	0	0	0	0	0	0	0	0	0	0	0	0	0	0	1	0	0	0	0	0	0	0	0
104	O00391	Sulfhydryl oxidase 1	QSOX1	1	1	0	15	0	9	10	0	1	5	2	0	0	8	0	2	9	0	0	14	3	15	1	13	9	3	0	0	0	0	0	0	0	0	0	6	7	1	1	11	0	34	4	8	5	1
105	O00399	Dynactin subunit 6	DCTN6	0	0	0	0	3	0	0	2	0	0	1	1	0	0	0	1	0	0	6	0	0	0	0	0	0	0	0	0	0	0	0	0	0	1	0	0	0	1	0	0	0	0	0	0	0	0
106	O00400	Acetyl-coenzyme A transporter 1	SLC33A1	0	0	0	0	0	0	0	0	0	0	0	0	0	0	0	0	0	0	0	0	1	0	0	0	0	0	0	0	0	0	0	0	0	0	0	0	0	0	0	0	0	0	0	0	0	0
107	O00401	Neural Wiskott-Aldrich syndrome protein	WASL	0	0	0	0	0	0	0	0	0	5	0	0	0	0	0	1	0	0	0	0	1	0	0	0	0	0	0	0	0	0	0	0	0	0	0	0	0	0	0	0	0	0	0	1	1	0
108	O00410	Importin-5	IPO5	149	2	21	56	109	14	58	38	9	28	27	17	118	17	138	123	24	117	201	1	19	8	3	61	28	26	3	96	89	26	93	56	42	21	0	6	12	8	2	5	0	9	18	9	15	19
109	O00421	C-C chemokine receptor-like 2	CCRL2	0	0	0	21	0	0	1	0	0	0	0	0	0	0	0	0	0	0	0	0	0	0	0	0	0	0	0	0	0	1	0	0	0	0	0	0	0	0	0	0	0	0	0	0	0	0
110	O00422	Histone deacetylase complex subunit SAP18	SAP18	1	0	2	0	0	0	0	0	0	1	0	1	0	0	1	2	7	0	6	0	7	2	0	1	0	0	0	5	7	4	7	5	6	0	0	6	1	0	4	0	0	0	2	0	0	3
111	O00425	Insulin-like growth factor 2 mRNA-binding protein 3	IGF2BP3	2	0	0	0	6	0	0	1	0	1	0	0	3	3	6	3	4	3	5	0	8	7	1	7	3	3	1	0	0	58	0	2	2	2	2	7	2	13	4	0	0	4	37	7	4	1
112	O00429	Dynamin-1-like protein	DNM1L	29	0	6	21	9	6	29	14	17	1	3	8	26	10	48	34	37	23	80	4	22	6	1	17	0	4	7	16	51	68	12	19	76	17	2	37	19	28	18	17	0	29	83	3	11	16
113	O00442	RNA 3-terminal phosphate cyclase	RTCA	0	0	0	1	0	0	1	1	0	0	1	0	0	0	0	0	0	0	3	0	0	0	0	0	0	0	0	0	0	0	0	0	0	0	0	0	0	0	0	0	0	0	1	0	1	1
114	O00443	Phosphatidylinositol 4-phosphate 3-kinase C2 domain-containing subunit alpha	PIK3C2A	2	0	0	0	0	0	0	0	0	0	0	0	0	0	0	2	1	0	2	0	0	1	0	0	0	0	0	0	0	0	1	0	0	0	0	0	1	0	0	0	0	0	0	0	0	0
115	O00458	Interferon-related developmental regulator 1	IFRD1	0	0	3	0	0	0	0	1	0	1	0	0	0	0	1	0	0	0	0	0	0	0	0	0	0	0	0	0	0	0	0	0	0	0	0	0	0	0	0	0	0	0	1	0	0	0
116	O00459	Phosphatidylinositol 3-kinase regulatory subunit beta	PIK3R2	0	0	0	0	0	0	0	0	0	0	0	0	0	0	1	3	0	0	0	0	0	0	0	0	0	0	0	0	0	0	0	0	0	0	0	0	0	0	0	0	0	0	0	0	0	0
117	O00461	Golgi integral membrane protein 4	GOLIM4	0	0	0	0	0	0	0	0	13	0	0	0	1	0	0	0	0	0	0	0	11	0	0	4	0	0	0	0	3	0	0	0	0	0	0	0	0	0	0	0	0	0	0	0	0	0
118	O00462	Beta-mannosidase	MANBA	0	0	0	0	0	0	0	0	0	0	0	0	0	0	0	0	2	0	0	1	0	1	0	0	0	0	0	0	0	0	0	0	0	1	0	0	0	0	0	0	0	0	0	0	0	0
119	O00468	Agrin	AGRN	176	287	658	322	378	425	275	258	734	376	458	661	187	292	222	170	455	88	65	356	324	547	283	269	805	292	743	0	0	111	0	0	1	363	329	64	402	369	287	385	330	608	183	414	13	494
120	O00469	Procollagen-lysine,2-oxoglutarate 5-dioxygenase 2	PLOD2	0	0	0	0	0	0	0	4	14	0	0	14	0	0	0	0	0	0	0	35	130	0	0	60	0	4	10	0	0	0	0	0	0	1	0	0	0	0	3	128	2	82	0	0	0	0
121	O00471	Exocyst complex component 5	EXOC5	0	0	9	1	8	5	0	0	0	0	1	0	5	0	0	0	0	0	3	0	0	0	0	0	0	0	0	6	3	2	2	0	5	0	0	0	0	1	0	0	0	0	11	1	1	1
122	O00483	Cytochrome c oxidase subunit NDUFA4	NDUFA4	0	0	4	0	0	0	0	0	0	0	0	0	3	0	2	0	0	0	3	0	10	2	1	0	0	3	1	0	0	0	0	0	0	0	0	0	0	0	0	0	0	0	4	0	1	0
123	O00487	26S proteasome non-ATPase regulatory subunit 14	PSMD14	19	27	29	22	22	8	12	18	50	9	9	20	13	8	26	15	28	16	19	52	25	9	12	17	10	44	33	44	47	83	39	47	68	24	17	25	12	22	22	21	6	10	30	0	31	11
124	O00499	Myc box-dependent-interacting protein 1	BIN1	0	0	0	0	0	0	0	3	0	0	0	0	1	0	0	1	0	0	1	0	0	0	0	2	0	0	0	0	0	0	0	0	0	0	0	0	0	0	0	0	0	0	0	0	0	1
125	O00505	Importin subunit alpha-4	KPNA3	8	0	4	7	9	6	5	5	8	9	1	0	9	0	14	26	14	17	28	0	0	0	0	0	0	0	0	3	3	0	2	0	0	0	0	0	0	0	0	0	0	0	12	0	0	2
126	O00506	Serine/threonine-protein kinase 25	STK25	0	0	0	0	0	0	0	0	0	0	0	1	0	0	0	0	0	0	0	0	0	0	0	0	0	0	0	0	0	0	0	0	0	0	0	0	0	0	0	0	0	0	0	0	0	0
127	O00515	Ladinin-1	LAD1	0	0	0	0	0	0	0	0	0	0	0	0	5	0	0	0	0	2	11	0	0	0	0	0	0	0	0	0	0	0	0	0	0	0	0	0	0	0	0	0	0	0	0	0	0	0
128	O00541	Pescadillo homolog	PES1	0	0	0	0	0	0	0	0	0	0	0	0	0	0	0	0	8	0	0	0	7	0	0	0	0	0	0	0	0	6	0	0	6	0	0	0	0	0	0	0	0	0	0	0	0	0
129	O00560	Syntenin-1	SDCBP	100	156	99	54	54	151	122	64	60	62	84	50	219	149	116	146	133	181	119	106	58	56	107	26	105	140	130	133	42	71	63	18	0	78	116	80	105	41	78	35	115	117	93	47	343	82
130	O00566	U3 small nucleolar ribonucleoprotein protein MPP10	MPHOSPH10	0	0	0	0	0	0	0	0	0	0	0	0	0	0	0	0	0	0	0	0	1	0	0	0	0	0	0	0	0	0	0	0	0	0	0	0	0	0	0	0	0	0	0	0	0	0
131	O00567	Nucleolar protein 56	NOP56	0	0	16	0	0	4	0	0	0	0	0	0	13	0	34	17	153	5	16	0	41	3	4	5	1	16	0	35	48	13	25	2	46	0	0	2	0	0	0	0	0	0	42	2	6	3
132	O00571	ATP-dependent RNA helicase DDX3X	DDX3X	35	0	50	27	35	18	22	34	3	14	15	22	31	9	45	71	15	37	67	3	43	8	4	23	6	17	8	92	57	196	81	38	138	5	37	32	1	22	6	0	5	9	65	20	20	8
133	O00584	Ribonuclease T2	RNASET2	0	0	0	0	0	0	0	0	0	0	0	0	0	0	0	0	3	0	0	0	25	0	0	0	0	0	0	0	0	0	0	0	0	0	0	0	0	0	0	0	0	0	0	0	0	0
134	O00592	Podocalyxin	PODXL	4	0	11	33	17	0	13	2	0	8	0	8	3	0	28	58	10	5	14	0	0	0	0	3	5	5	0	0	0	0	1	3	0	4	0	0	0	0	4	0	2	1	0	0	0	7
135	O00622	Protein CYR61	CYR61	0	2	0	77	6	7	1	0	0	36	0	0	0	10	0	1	0	0	0	44	0	60	11	13	10	18	13	0	0	0	0	0	0	3	0	19	0	0	4	7	0	4	78	0	0	49
136	O00625	Pirin	PIR	3	0	0	0	0	0	0	3	0	4	7	3	1	3	3	0	0	2	6	0	0	0	0	0	0	0	0	0	0	0	0	0	0	4	0	1	0	16	0	0	0	0	0	3	18	1
137	O00629	Importin subunit alpha-3	KPNA4	1	0	8	1	14	9	4	1	6	2	5	9	3	0	13	21	7	15	7	0	1	0	2	7	4	3	0	7	1	7	5	11	5	1	0	1	0	6	2	0	0	2	13	0	3	3
138	O00743	Serine/threonine-protein phosphatase 6 catalytic subunit	PPP6C	6	0	8	2	3	0	0	0	4	0	1	0	3	0	10	4	7	2	17	5	1	0	0	0	0	5	4	9	15	6	13	19	13	10	0	8	1	4	0	5	0	0	2	0	6	0
139	O00746	Nucleoside diphosphate kinase, mitochondrial	NME4	0	0	0	0	0	0	0	0	0	0	0	0	0	0	0	0	0	0	0	0	0	0	0	0	0	0	6	0	0	0	0	0	0	0	0	11	0	0	0	0	0	0	0	0	0	0
140	O00748	Cocaine esterase	CES2	0	0	0	0	0	0	0	0	0	0	0	0	0	0	0	0	0	0	0	0	62	0	0	0	0	0	0	0	0	0	0	0	0	0	0	0	0	0	0	0	0	0	0	0	0	0
141	O00754	Lysosomal alpha-mannosidase	MAN2B1	0	0	1	0	1	3	1	3	0	0	4	1	0	3	0	0	0	0	1	0	17	0	0	0	0	0	2	0	4	0	0	1	0	0	0	0	0	0	0	1	0	0	0	0	5	3
142	O00757	Fructose-1,6-bisphosphatase isozyme 2	FBP2	0	0	3	0	0	0	0	0	0	0	0	0	0	0	0	0	0	0	0	0	0	0	0	0	0	0	0	0	0	0	0	0	0	0	0	0	0	0	0	0	0	0	0	0	0	0
143	O00762	Ubiquitin-conjugating enzyme E2 C	UBE2C	2	0	0	3	0	3	1	0	4	4	0	0	0	0	0	0	0	8	8	0	0	0	0	0	0	0	0	6	0	0	0	0	0	0	0	3	2	0	2	0	0	0	0	0	0	0
144	O00763	Acetyl-CoA carboxylase 2	ACACB	0	0	0	0	0	0	0	0	0	0	0	0	0	0	0	0	1	1	0	0	0	0	0	0	0	0	0	1	0	0	1	0	0	0	0	0	0	0	0	0	0	0	0	0	0	0
145	O00764	Pyridoxal kinase	PDXK	42	1	4	11	33	1	4	11	1	5	8	0	12	15	16	31	11	16	17	17	6	4	4	5	3	4	15	4	4	12	0	10	0	28	5	14	0	18	1	3	0	3	15	0	6	1
146	O00767	Acyl-CoA desaturase	SCD	6	0	0	0	0	0	0	0	0	0	0	0	5	0	2	0	0	0	0	0	2	0	0	0	0	0	0	0	0	0	0	0	0	0	0	0	0	0	0	0	0	0	0	0	0	0
147	O14493	Claudin-4	CLDN4	0	0	3	2	6	4	0	0	0	0	0	3	7	3	3	14	4	4	3	0	0	0	0	0	0	5	0	0	0	0	0	0	0	9	0	0	0	12	2	0	0	0	0	0	0	0
148	O14494	Lipid phosphate phosphohydrolase 1	PPAP2A	7	0	0	3	0	0	0	29	0	10	30	2	0	0	1	0	0	0	0	0	0	1	0	0	2	0	0	3	0	0	0	0	0	1	0	0	0	0	0	0	0	0	0	0	0	1
149	O14495	Lipid phosphate phosphohydrolase 3	PPAP2B	7	0	0	0	2	0	0	0	1	0	0	0	6	0	0	0	0	0	4	0	0	0	0	0	0	0	0	0	0	0	0	0	0	6	0	0	0	0	0	0	0	0	0	0	0	0
150	O14497	AT-rich interactive domain-containing protein 1A	ARID1A	0	0	0	0	0	0	0	0	1	0	0	0	0	0	0	0	0	0	0	0	0	0	0	0	0	0	0	17	0	16	7	9	2	0	0	0	0	0	0	0	0	0	0	0	0	0
151	O14526	F-BAR domain only protein 1	FCHO1	0	0	0	1	1	0	0	0	1	0	1	1	1	0	1	0	1	1	0	0	0	1	0	1	0	0	2	0	0	0	0	0	2	0	0	0	0	2	0	0	0	0	1	0	0	0
152	O14531	Dihydropyrimidinase-related protein 4	DPYSL4	0	0	0	0	0	0	0	4	0	1	0	3	0	0	0	0	0	0	0	0	0	0	0	0	0	0	0	0	0	0	0	0	0	0	0	0	0	0	0	0	0	0	0	0	0	0
153	O14548	Cytochrome c oxidase subunit 7A-related protein, mitochondrial	COX7A2L	0	0	1	0	0	0	0	0	0	0	0	0	0	2	0	0	0	0	0	0	5	0	0	0	0	0	0	0	0	0	0	0	0	0	0	0	0	0	0	0	0	0	0	0	0	0
154	O14556	Glyceraldehyde-3-phosphate dehydrogenase, testis-specific	GAPDHS	0	0	0	0	0	0	0	0	1	0	0	0	0	0	0	0	0	0	1	0	1	0	0	0	0	0	0	0	0	1	0	0	0	0	0	2	0	0	1	0	0	0	0	0	9	0
155	O14558	Heat shock protein beta-6	HSPB6	0	0	0	0	0	0	0	0	0	0	0	0	0	0	0	0	0	0	0	0	0	0	0	0	0	0	0	0	0	0	0	0	0	0	0	0	0	0	10	0	0	0	0	0	0	1
156	O14561	Acyl carrier protein, mitochondrial	NDUFAB1	2	0	5	0	0	0	0	1	0	0	0	0	0	0	3	2	0	3	0	0	2	0	0	0	0	0	0	0	1	0	0	0	0	0	0	0	0	0	0	0	0	0	0	0	2	0
157	O14569	Cytochrome b561 domain-containing protein 2	CYB561D2	0	0	0	0	0	0	0	0	0	0	0	0	0	0	0	0	0	0	0	0	1	0	0	0	0	0	0	0	0	0	0	0	0	0	0	0	0	0	0	0	0	0	0	0	0	0
158	O14576	Cytoplasmic dynein 1 intermediate chain 1	DYNC1I1	0	0	0	0	0	0	0	0	0	0	0	0	0	0	0	0	0	0	0	0	1	0	0	0	0	0	0	0	0	0	0	0	0	0	0	0	0	0	0	0	0	0	0	1	0	0
159	O14578	Citron Rho-interacting kinase	CIT	9	0	192	3	33	261	12	0	1	77	0	23	41	0	218	484	1	276	355	0	0	0	0	1	4	3	0	179	14	0	67	0	4	12	0	0	0	11	0	0	21	4	3	9	12	0
160	O14579	Coatomer subunit epsilon	COPE	22	1	42	10	17	17	4	7	36	0	3	7	26	0	10	3	23	19	29	35	16	4	11	20	14	22	21	32	10	56	25	39	34	15	50	6	0	19	7	3	1	7	16	0	42	4
161	O14610	Guanine nucleotide-binding protein G(I)/G(S)/G(O) subunit gamma-T2	GNGT2	0	0	0	0	0	0	0	0	0	0	0	0	0	0	0	0	0	0	0	0	0	0	0	0	0	0	0	0	0	0	0	0	0	0	1	0	0	0	0	0	0	0	0	0	0	6
162	O14617	AP-3 complex subunit delta-1	AP3D1	3	0	0	4	4	0	0	1	0	0	4	5	7	0	8	7	5	5	8	1	9	0	0	0	0	0	0	10	7	16	1	0	23	1	0	0	0	0	0	0	0	0	7	6	1	0
163	O14618	Copper chaperone for superoxide dismutase	CCS	0	0	0	1	1	3	1	0	0	0	0	0	0	0	0	3	0	0	0	0	0	0	0	0	1	0	0	0	0	0	0	1	0	2	0	0	0	2	0	0	0	3	0	0	4	0
164	O14638	Ectonucleotide pyrophosphatase/phosphodiesterase family member 3	ENPP3	0	0	0	0	0	0	0	0	0	0	0	0	0	0	0	0	0	0	0	0	0	0	0	0	0	0	0	0	0	0	0	0	0	0	0	0	0	0	0	0	0	0	0	0	0	0
165	O14646	Chromodomain-helicase-DNA-binding protein 1	CHD1	0	0	0	1	2	1	0	0	0	0	0	0	0	0	1	2	5	0	3	0	0	0	0	0	0	0	0	0	0	4	1	0	0	0	0	1	0	0	1	0	0	1	0	0	0	0
166	O14653	Golgi SNAP receptor complex member 2	GOSR2	0	0	0	0	0	0	0	3	0	0	0	0	0	0	0	0	0	0	0	0	2	0	0	1	0	0	0	0	0	0	0	0	0	0	0	0	0	0	0	0	0	0	2	0	0	0
167	O14656	Torsin-1A	TOR1A	6	0	0	0	0	0	0	0	0	0	0	0	0	0	0	0	0	0	0	0	5	0	0	0	0	0	0	0	0	0	0	0	0	0	0	0	0	0	0	0	0	0	0	0	0	0
168	O14657	Torsin-1B	TOR1B	1	0	0	1	0	2	0	0	4	0	0	0	0	0	0	0	0	0	0	11	9	0	0	0	0	0	0	0	0	0	0	1	0	0	0	0	4	0	0	2	0	0	1	0	0	0
169	O14662	Syntaxin-16	STX16	0	0	7	1	0	0	0	0	0	0	0	0	0	0	0	0	0	0	0	0	0	0	0	0	0	0	0	0	0	0	0	0	0	0	0	0	0	0	0	0	0	0	0	0	0	0
170	O14672	Disintegrin and metalloproteinase domain-containing protein 10	ADAM10	7	44	105	56	40	174	42	7	7	40	58	10	194	105	167	155	47	84	55	40	2	7	19	0	42	4	88	27	13	1	17	1	0	113	34	15	20	63	20	7	39	8	69	82	29	12
171	O14681	Etoposide-induced protein 2.4 homolog	EI24	0	0	0	0	0	0	0	0	0	0	0	0	0	0	0	0	0	0	0	0	0	0	0	0	0	0	0	0	0	0	0	0	0	0	0	0	0	0	0	0	0	0	0	0	0	0
172	O14684	Prostaglandin E synthase	PTGES	0	0	0	1	0	0	0	0	0	0	0	0	0	0	0	0	0	0	0	0	1	0	0	2	0	0	0	0	0	0	0	0	0	0	0	0	0	0	0	0	0	0	1	0	0	0
173	O14713	Integrin beta-1-binding protein 1	ITGB1BP1	0	0	0	2	0	0	0	2	0	2	2	0	0	0	0	3	0	0	0	0	0	0	0	0	0	0	0	0	0	0	0	0	0	0	0	0	0	0	0	0	0	0	0	0	0	0
174	O14732	Inositol monophosphatase 2	IMPA2	0	0	0	0	3	0	0	0	0	0	0	0	0	0	0	0	0	0	0	0	0	0	0	0	0	0	0	0	0	0	0	0	0	0	0	0	0	0	0	0	0	0	0	0	0	0
175	O14735	CDP-diacylglycerol--inositol 3-phosphatidyltransferase	CDIPT	0	0	0	0	0	0	0	0	0	0	0	0	0	0	0	0	0	0	0	0	10	0	0	0	0	0	2	0	0	0	0	0	0	0	0	0	0	0	0	0	0	0	0	0	0	0
176	O14737	Programmed cell death protein 5	PDCD5	19	4	6	23	21	7	9	14	6	14	12	5	14	5	13	26	2	31	44	0	3	0	2	9	9	1	4	5	3	3	3	5	0	3	0	1	4	1	7	0	1	5	3	2	18	9
177	O14744	Protein arginine N-methyltransferase 5	PRMT5	18	4	23	14	18	7	14	1	3	0	0	3	27	2	40	23	22	57	41	14	1	0	0	0	4	3	7	35	42	86	15	22	25	1	4	10	5	5	22	0	1	2	15	1	1	3
178	O14745	Na(+)/H(+) exchange regulatory cofactor NHE-RF1	SLC9A3R1	6	0	38	26	111	88	32	16	4	46	30	47	52	41	38	130	15	36	65	0	27	0	10	1	5	3	0	144	25	7	55	11	0	14	6	0	0	74	14	0	6	0	1	1	12	42
179	O14763	Tumor necrosis factor receptor superfamily member 10B	TNFRSF10B	2	1	0	10	0	0	5	7	0	4	0	4	4	6	0	6	8	5	7	0	0	0	0	0	1	0	8	0	0	0	0	0	0	0	0	0	3	0	0	0	1	0	4	0	2	0
180	O14773	Tripeptidyl-peptidase 1	TPP1	1	0	6	3	0	4	3	0	0	0	2	4	0	0	3	0	27	0	0	24	8	20	5	3	27	15	31	1	1	3	0	0	0	0	0	10	7	1	7	20	0	0	25	0	1	4
181	O14786	Neuropilin-1	NRP1	64	22	1	111	0	0	6	52	7	2	35	0	0	36	1	1	0	53	0	12	0	2	14	11	48	0	5	0	0	0	0	0	0	10	1	0	0	0	34	1	3	5	26	0	0	1
182	O14787	Transportin-2	TNPO2	0	0	6	0	0	0	0	0	0	0	0	0	0	0	0	0	0	0	0	0	0	0	0	0	0	0	0	0	0	2	0	0	0	0	0	0	1	0	0	0	0	0	0	0	0	0
183	O14792	Heparan sulfate glucosamine 3-O-sulfotransferase 1	HS3ST1	0	0	0	0	0	0	0	0	0	0	0	0	0	0	20	0	2	0	0	0	0	0	0	0	0	0	0	0	0	0	0	0	0	0	0	0	0	0	0	0	0	0	0	0	0	0
184	O14802	DNA-directed RNA polymerase III subunit RPC1	POLR3A	0	0	4	0	0	0	0	0	0	0	1	0	0	0	0	0	11	0	0	0	0	0	0	0	0	0	0	3	0	17	0	0	3	0	0	0	0	0	0	2	0	0	0	0	0	0
185	O14807	Ras-related protein M-Ras	MRAS	0	0	0	0	9	0	0	0	0	0	0	0	0	0	0	0	0	0	0	0	0	0	0	0	1	0	0	0	0	0	0	0	0	0	0	0	0	0	2	0	0	0	0	9	5	0
186	O14815	Calpain-9	CAPN9	0	0	0	0	0	0	0	0	0	0	0	0	0	0	0	0	0	0	0	0	0	0	0	0	0	0	0	0	0	0	0	0	0	0	0	0	0	0	0	0	0	0	0	0	0	0
187	O14817	Tetraspanin-4	TSPAN4	9	29	42	29	11	49	93	29	15	14	32	19	0	39	38	72	0	12	29	21	4	0	12	0	53	3	27	0	0	0	0	0	0	34	5	6	3	0	2	1	29	6	23	56	22	21
188	O14818	Proteasome subunit alpha type-7	PSMA7	37	4	28	26	30	26	51	38	15	30	45	39	46	46	36	54	17	50	75	4	28	18	17	28	26	20	8	25	12	11	25	37	15	40	21	17	36	40	32	16	37	38	84	1	49	15
189	O14828	Secretory carrier-associated membrane protein 3	SCAMP3	50	13	87	19	21	38	21	28	32	25	9	10	26	27	9	17	47	16	23	0	38	2	19	6	17	16	0	30	18	47	23	73	38	17	1	26	11	12	10	7	21	7	20	11	30	5
190	O14841	5-oxoprolinase	OPLAH	0	0	0	0	0	0	0	0	0	0	0	0	1	0	0	0	0	0	0	0	0	0	0	0	0	0	0	0	0	0	0	0	0	0	0	0	0	0	0	0	0	0	0	0	0	0
191	O14879	Interferon-induced protein with tetratricopeptide repeats 3	IFIT3	16	0	0	10	0	0	0	0	0	0	0	0	0	0	0	0	25	0	0	0	0	0	0	8	0	0	0	0	0	0	0	0	0	0	0	0	0	0	0	3	0	0	1	0	0	0
192	O14880	Microsomal glutathione S-transferase 3	MGST3	1	0	0	0	0	0	0	0	0	0	1	0	0	0	0	0	0	0	0	0	36	4	3	7	0	4	0	0	0	0	0	0	0	0	0	0	0	0	0	0	0	0	0	0	0	1
193	O14893	Gem-associated protein 2	GEMIN2	0	0	0	0	0	0	0	0	0	0	0	0	0	0	0	0	0	0	0	0	0	0	0	0	0	0	0	1	0	0	0	0	0	0	0	0	0	0	0	0	0	0	0	0	0	0
194	O14907	Tax1-binding protein 3	TAX1BP3	5	5	4	4	5	3	3	3	3	1	3	4	3	3	3	5	3	4	6	0	2	8	5	6	6	5	3	0	0	0	0	0	0	5	5	1	0	7	5	2	2	3	4	0	4	4
195	O14908	PDZ domain-containing protein GIPC1	GIPC1	7	0	1	35	32	37	4	6	0	36	31	13	4	21	9	81	0	34	27	1	0	0	8	0	5	0	0	0	0	0	0	0	0	12	0	0	0	18	10	0	0	0	0	0	14	0
196	O14910	Protein lin-7 homolog A	LIN7A	0	0	2	0	0	0	0	1	0	1	1	2	1	0	0	1	0	0	0	0	0	0	0	0	0	0	0	0	0	0	0	0	0	0	0	0	0	2	0	0	0	0	0	0	1	0
197	O14920	Inhibitor of nuclear factor kappa-B kinase subunit beta	IKBKB	0	0	3	0	3	0	0	3	2	3	0	0	0	0	0	0	0	0	0	0	1	0	0	0	1	0	0	1	0	0	0	0	0	0	0	0	1	0	0	0	0	2	0	0	0	0
198	O14925	Mitochondrial import inner membrane translocase subunit Tim23	TIMM23	0	0	0	0	0	0	0	0	0	0	0	0	0	0	0	0	0	0	0	0	5	2	0	0	0	1	0	0	0	0	0	0	0	0	0	0	0	0	0	0	0	0	0	0	0	0
199	O14929	Histone acetyltransferase type B catalytic subunit	HAT1	0	0	7	0	10	4	1	0	34	2	0	0	4	0	7	6	12	15	22	1	0	0	0	4	0	5	0	13	15	30	18	21	15	0	0	16	0	0	0	0	0	0	3	0	0	0
200	O14933	Ubiquitin/ISG15-conjugating enzyme E2 L6	UBE2L6	8	0	0	7	0	3	0	0	7	0	0	0	0	0	0	0	0	0	0	0	3	0	0	1	3	0	0	6	0	0	3	0	1	0	0	0	0	0	0	3	0	0	1	0	2	0
201	O14936	Peripheral plasma membrane protein CASK	CASK	19	2	9	51	37	66	23	38	0	46	21	47	141	61	40	153	0	37	25	0	6	0	17	2	17	2	2	0	0	0	0	0	0	25	1	0	1	69	11	0	1	2	15	11	7	0
202	O14939	Phospholipase D2	PLD2	0	0	0	0	0	0	0	0	0	0	0	0	0	0	7	0	0	0	0	0	0	0	0	0	0	0	0	0	0	0	0	0	0	0	0	0	0	0	0	0	0	0	0	0	0	0
203	O14944	Proepiregulin	EREG	0	0	0	0	0	0	0	0	0	0	0	0	0	2	3	3	0	5	0	0	0	0	0	0	0	0	1	0	0	0	0	0	0	0	0	0	0	0	0	0	0	0	0	0	0	0
204	O14949	Cytochrome b-c1 complex subunit 8	UQCRQ	5	1	5	1	0	2	0	3	0	2	0	0	2	4	7	4	0	2	0	0	23	2	2	4	6	3	1	0	0	1	0	0	0	0	0	1	0	0	0	0	0	2	5	0	10	2
205	O14957	Cytochrome b-c1 complex subunit 10	UQCR11	0	0	0	0	0	0	0	0	0	0	0	0	0	0	0	0	0	0	0	0	3	0	0	0	0	0	0	0	0	0	0	0	0	0	0	0	0	0	0	0	0	0	0	0	6	0
206	O14964	Hepatocyte growth factor-regulated tyrosine kinase substrate	HGS	8	0	0	3	0	0	4	0	0	1	2	0	0	11	7	24	8	15	3	0	0	0	0	0	8	6	17	6	0	3	3	0	0	10	5	0	1	0	9	0	0	0	6	21	6	0
207	O14974	Protein phosphatase 1 regulatory subunit 12A	PPP1R12A	0	0	2	3	0	0	0	0	0	7	0	0	0	0	3	7	0	3	12	0	0	0	0	0	0	0	1	27	0	21	4	0	1	0	0	1	0	0	0	0	0	0	2	0	2	1
208	O14976	Cyclin-G-associated kinase	GAK	0	0	2	0	0	0	0	0	0	0	0	0	2	0	0	0	4	5	0	0	0	0	0	0	0	0	0	3	0	3	6	0	4	0	0	0	0	0	0	0	0	0	0	0	0	0
209	O14979	Heterogeneous nuclear ribonucleoprotein D-like	HNRNPDL	3	0	0	0	0	0	0	0	0	2	0	0	0	1	6	0	0	0	19	0	0	0	0	0	0	0	0	12	0	5	26	11	0	3	0	1	0	0	0	0	0	0	2	0	0	1
210	O14980	Exportin-1	XPO1	79	0	113	32	71	26	22	13	16	17	11	21	86	8	98	106	72	84	130	10	21	7	4	45	31	45	4	141	189	185	168	97	170	10	0	64	15	8	22	20	0	1	38	26	20	10
211	O14981	TATA-binding protein-associated factor 172	BTAF1	0	0	0	0	0	0	0	0	0	0	0	0	0	0	0	0	1	0	0	0	0	0	0	0	0	0	0	3	0	6	3	0	8	0	0	0	0	0	0	0	0	0	0	0	0	0
212	O14986	Phosphatidylinositol 4-phosphate 5-kinase type-1 beta	PIP5K1B	0	0	1	1	2	0	0	0	0	1	1	0	0	0	0	0	1	2	0	0	0	2	1	0	0	0	1	0	0	0	0	0	0	0	2	0	0	0	0	0	0	2	0	0	0	1
213	O15013	Rho guanine nucleotide exchange factor 10	ARHGEF10	1	0	0	0	0	0	0	0	0	0	0	0	0	0	0	0	0	0	0	0	0	0	0	0	0	0	0	0	0	0	0	0	0	0	0	0	0	0	0	0	0	0	0	0	0	0
214	O15018	PDZ domain-containing protein 2	PDZD2	0	0	3	0	0	0	0	0	0	0	0	1	0	0	0	0	1	0	0	0	0	0	0	0	0	0	0	0	0	0	0	0	0	0	0	0	0	0	0	0	0	1	0	0	0	0
215	O15020	Spectrin beta chain, non-erythrocytic 2	SPTBN2	0	0	15	0	57	8	2	0	2	0	0	1	2	0	0	0	19	0	78	0	0	0	0	0	0	0	0	0	0	0	1	0	0	1	0	0	0	84	3	0	0	0	0	0	0	0
216	O15027	Protein transport protein Sec16A	SEC16A	0	0	3	0	0	2	0	0	0	0	0	0	0	0	0	0	8	0	0	0	1	0	0	0	0	2	0	2	0	0	0	0	0	0	0	0	0	0	0	0	0	0	0	0	0	0
217	O15031	Plexin-B2	PLXNB2	29	0	35	130	276	141	30	108	6	63	51	50	135	69	141	277	38	93	116	6	37	0	15	9	0	11	8	0	2	0	0	1	0	85	6	2	3	254	23	4	8	36	5	19	5	3
218	O15042	U2 snRNP-associated SURP motif-containing protein	U2SURP	0	0	0	0	0	0	0	0	0	0	0	0	0	0	3	0	39	2	2	0	0	0	1	1	0	2	0	11	1	15	13	1	10	0	0	0	0	1	0	0	0	0	3	0	0	0
219	O15066	Kinesin-like protein KIF3B	KIF3B	0	0	0	0	0	0	0	0	0	0	0	0	1	0	0	1	0	0	0	0	0	0	0	0	0	0	0	0	0	0	0	0	0	0	0	0	0	0	0	0	0	0	0	0	0	0
220	O15067	Phosphoribosylformylglycinamidine synthase	PFAS	50	0	25	7	9	2	15	1	0	3	2	7	0	2	17	27	3	9	102	6	1	0	0	3	2	0	2	35	12	8	22	40	37	0	0	4	2	2	0	1	0	0	4	0	0	0
221	O15072	A disintegrin and metalloproteinase with thrombospondin motifs 3	ADAMTS3	0	0	0	0	0	0	0	0	0	0	0	0	0	0	0	0	0	0	0	0	0	1	0	0	0	0	0	0	0	0	0	0	0	0	0	0	2	0	0	0	0	0	0	0	0	0
222	O15075	Serine/threonine-protein kinase DCLK1	DCLK1	0	0	0	0	0	0	0	0	0	0	1	0	0	0	0	0	0	0	0	0	0	0	0	0	0	0	0	0	0	0	0	0	0	0	0	0	0	0	0	0	0	0	0	0	0	0
223	O15084	Serine/threonine-protein phosphatase 6 regulatory ankyrin repeat subunit A	ANKRD28	5	0	3	0	0	0	1	0	0	0	2	0	0	0	3	2	0	2	1	0	0	0	0	0	0	0	0	5	1	4	0	0	2	0	0	0	0	0	0	0	0	0	2	0	1	0
224	O15116	U6 snRNA-associated Sm-like protein LSm1	LSM1	3	0	0	0	0	0	0	0	0	0	0	0	0	0	0	2	0	0	4	0	0	0	0	0	0	0	0	0	0	0	0	0	0	0	0	0	0	0	0	0	0	0	0	0	0	0
225	O15117	FYN-binding protein	FYB	0	0	0	0	0	0	0	0	0	0	0	0	0	0	0	0	0	1	0	0	0	0	0	0	0	0	0	0	0	0	1	0	0	0	0	0	0	0	0	0	0	0	0	0	0	0
226	O15118	Niemann-Pick C1 protein	NPC1	6	0	0	6	3	0	2	0	0	0	0	0	0	8	8	0	8	9	3	4	45	5	2	4	1	8	3	1	2	30	2	0	0	0	0	0	0	0	0	0	0	0	53	8	0	0
227	O15121	Sphingolipid delta(4)-desaturase DES1	DEGS1	2	0	0	0	0	0	0	0	0	0	0	0	0	0	0	0	0	0	0	0	8	0	0	0	0	0	0	0	0	0	0	0	0	0	0	0	0	0	0	0	0	0	0	0	0	0
228	O15126	Secretory carrier-associated membrane protein 1	SCAMP1	18	3	36	4	9	9	3	10	10	3	3	8	14	5	9	8	19	8	11	2	17	3	4	4	10	4	0	9	5	6	11	14	8	3	1	5	0	4	9	3	2	3	10	3	10	3
229	O15127	Secretory carrier-associated membrane protein 2	SCAMP2	3	0	16	3	3	9	8	5	7	1	0	10	33	3	1	10	12	11	5	0	18	3	3	4	1	6	0	11	16	4	10	17	1	12	0	1	0	16	0	4	1	1	3	10	21	6
230	O15143	Actin-related protein 2/3 complex subunit 1B	ARPC1B	22	3	4	20	73	4	12	17	3	25	30	22	42	20	27	35	23	15	44	9	13	6	7	11	6	5	8	13	61	9	8	7	15	29	0	8	5	70	9	5	9	18	43	0	11	7
231	O15144	Actin-related protein 2/3 complex subunit 2	ARPC2	50	20	43	46	95	48	46	31	37	63	86	42	83	50	42	97	13	47	49	39	19	15	24	54	35	48	22	114	162	54	61	74	75	66	2	43	6	117	37	25	6	65	62	4	87	26
232	O15145	Actin-related protein 2/3 complex subunit 3	ARPC3	33	20	14	20	44	17	22	28	26	38	36	38	32	29	26	32	21	28	42	34	11	18	13	22	21	8	25	39	33	12	10	12	18	22	18	25	30	63	19	14	5	11	33	22	11	14
233	O15155	BET1 homolog	BET1	0	0	4	0	0	0	0	2	0	0	0	0	1	0	0	0	0	0	2	0	11	1	0	0	0	2	3	0	0	9	0	1	0	0	1	1	1	0	7	0	0	0	1	0	14	0
234	O15160	DNA-directed RNA polymerases I and III subunit RPAC1	POLR1C	0	0	9	2	0	1	1	0	0	0	0	0	3	0	6	4	28	5	4	1	2	1	1	6	0	11	1	4	15	23	4	3	14	0	0	0	0	0	0	0	0	0	7	0	1	3
235	O15162	Phospholipid scramblase 1	PLSCR1	22	13	29	12	45	36	7	15	60	0	9	9	35	12	15	37	121	55	15	6	34	0	16	19	32	8	7	14	7	15	9	0	2	19	0	0	18	27	26	27	7	11	50	4	26	26
236	O15173	Membrane-associated progesterone receptor component 2	PGRMC2	14	0	4	5	8	5	5	15	0	1	10	2	4	6	0	6	1	5	1	7	43	14	2	19	1	11	2	1	0	3	2	1	0	7	7	0	3	5	1	0	5	14	5	1	11	7
237	O15194	CTD small phosphatase-like protein	CTDSPL	0	0	0	3	0	3	0	0	0	0	2	0	1	0	0	3	0	0	0	0	0	0	0	0	0	1	0	0	0	0	0	0	0	0	0	0	0	0	0	0	0	0	0	0	0	0
238	O15195	Villin-like protein	VILL	0	0	0	0	0	0	0	0	0	0	0	0	0	0	0	0	0	0	0	0	0	0	0	0	0	0	0	0	0	0	0	0	0	0	0	0	0	5	0	0	0	0	0	0	0	0
239	O15197	Ephrin type-B receptor 6	EPHB6	0	0	0	0	0	0	0	0	0	0	0	0	2	0	0	0	0	0	0	0	0	0	0	0	0	0	0	12	0	6	0	0	0	0	0	0	0	0	0	0	0	0	0	0	0	0
240	O15212	Prefoldin subunit 6	PFDN6	1	0	3	3	7	0	2	1	0	1	2	0	8	0	5	4	0	5	32	0	0	0	0	0	0	0	0	3	0	0	5	0	0	5	1	2	4	0	5	0	0	5	0	0	4	2
241	O15226	NF-kappa-B-repressing factor	NKRF	0	0	0	0	0	0	0	0	0	0	0	0	0	0	0	0	0	0	4	0	0	0	0	0	0	0	0	0	0	0	0	0	0	0	0	0	0	0	0	0	0	0	0	0	0	0
242	O15230	Laminin subunit alpha-5	LAMA5	204	486	1301	593	387	924	92	245	387	551	109	1061	4	235	457	2	310	176	45	228	426	74	78	131	495	189	833	0	0	0	0	0	0	584	473	50	441	652	15	249	481	694	2	9	0	326
243	O15231	Zinc finger protein 185	ZNF185	0	1	0	0	0	0	0	0	0	0	0	0	1	0	0	0	1	0	0	0	0	0	0	0	0	0	0	0	0	0	0	0	0	0	0	0	0	4	2	0	0	0	0	0	0	0
244	O15232	Matrilin-3	MATN3	0	0	0	0	0	25	0	0	0	0	0	0	0	0	0	0	0	0	0	0	0	36	1	0	0	0	3	0	0	0	0	0	0	0	0	0	0	0	0	0	0	0	0	0	0	0
245	O15240	Neurosecretory protein VGF	VGF	1	0	1	0	0	0	0	0	0	0	0	0	0	0	89	0	0	0	28	0	0	36	0	0	1	0	0	0	0	0	0	0	1	0	0	62	2	0	25	0	0	0	262	44	566	29
246	O15243	Leptin receptor gene-related protein	LEPROT	0	0	0	0	3	0	1	0	0	0	0	0	0	0	0	0	1	0	0	0	0	0	0	0	0	0	0	0	0	0	0	0	0	0	0	0	0	0	0	0	0	0	0	0	0	0
247	O15247	Chloride intracellular channel protein 2	CLIC2	0	0	0	0	0	0	0	0	0	0	0	0	0	0	0	0	0	0	0	0	0	0	0	0	0	0	0	0	0	61	0	31	0	0	0	0	0	0	18	0	0	0	0	0	0	9
248	O15254	Peroxisomal acyl-coenzyme A oxidase 3	ACOX3	0	0	0	0	0	0	0	0	0	0	0	0	0	0	0	0	0	0	0	0	0	0	0	0	0	0	0	0	0	0	0	0	0	0	0	0	0	0	0	0	0	0	0	0	0	0
249	O15258	Protein RER1	RER1	0	0	0	0	0	0	0	0	0	0	0	0	5	0	0	0	0	0	0	0	8	0	0	0	0	0	0	0	1	14	0	0	0	0	0	0	0	0	0	0	0	0	0	0	0	0
250	O15260	Surfeit locus protein 4	SURF4	21	0	7	3	17	12	12	24	0	7	13	17	65	1	11	23	6	17	7	0	66	2	0	10	8	17	2	16	32	39	12	6	9	0	2	2	0	0	2	0	2	13	17	14	4	1
251	O15264	Mitogen-activated protein kinase 13	MAPK13	0	0	0	0	2	0	0	0	0	0	0	0	0	0	0	0	3	0	0	0	0	0	0	0	0	0	0	0	0	0	0	0	0	0	0	0	0	0	0	0	0	0	0	0	0	0
252	O15269	Serine palmitoyltransferase 1	SPTLC1	0	0	2	0	0	0	2	0	0	0	0	0	3	0	2	0	6	1	0	0	18	3	0	0	3	1	0	0	0	0	0	0	0	0	0	0	0	0	0	0	0	0	0	0	0	0
253	O15270	Serine palmitoyltransferase 2	SPTLC2	0	0	0	2	0	0	0	0	0	0	0	0	0	0	0	0	0	0	0	0	0	0	0	0	0	0	0	0	0	0	0	0	0	0	0	0	0	0	0	0	0	0	0	0	0	0
254	O15294	UDP-N-acetylglucosamine--peptide N-acetylglucosaminyltransferase 110 kDa subunit	OGT	0	0	0	0	0	0	0	0	0	0	0	0	0	0	0	0	0	0	0	0	0	0	0	0	0	0	0	2	0	3	0	1	21	0	1	0	0	0	0	0	0	0	0	0	0	0
255	O15305	Phosphomannomutase 2	PMM2	0	0	0	1	0	3	0	5	0	0	1	1	14	0	4	16	13	19	7	0	0	0	0	0	0	0	0	1	0	0	3	3	1	1	0	1	3	8	0	0	1	0	2	0	4	0
256	O15327	Type II inositol 3,4-bisphosphate 4-phosphatase	INPP4B	0	0	0	0	0	0	0	0	0	0	0	0	0	0	0	0	1	0	0	0	0	0	0	0	0	0	0	0	0	0	0	0	0	0	0	0	0	0	0	0	0	0	0	0	0	0
257	O15344	E3 ubiquitin-protein ligase Midline-1	MID1	0	0	0	0	0	0	0	0	0	0	0	0	141	0	0	0	0	0	0	0	0	0	0	0	0	0	0	0	0	0	0	0	0	0	0	0	0	0	0	0	0	0	0	0	0	0
258	O15347	High mobility group protein B3	HMGB3	0	0	0	0	0	0	0	0	0	0	0	0	0	0	1	0	0	1	6	0	0	0	0	0	0	0	0	0	0	0	0	0	0	0	0	0	0	0	0	0	0	0	0	0	0	0
259	O15355	Protein phosphatase 1G	PPM1G	0	1	0	0	3	0	2	0	5	0	0	0	0	0	8	2	1	3	28	0	0	0	0	0	0	0	0	3	0	0	3	2	0	0	0	4	0	0	0	0	0	0	4	0	0	2
260	O15357	Phosphatidylinositol 3,4,5-trisphosphate 5-phosphatase 2	INPPL1	1	0	2	0	0	0	0	0	0	0	0	0	0	0	0	0	0	0	0	0	0	0	0	0	0	0	0	0	0	0	0	0	0	0	0	0	0	0	0	1	0	0	4	0	0	0
261	O15371	Eukaryotic translation initiation factor 3 subunit D	EIF3D	11	2	41	14	2	17	1	4	27	1	0	3	13	1	27	16	40	31	41	12	6	8	8	16	5	24	5	49	24	64	26	32	86	0	14	22	2	7	7	0	1	0	69	25	7	3
262	O15372	Eukaryotic translation initiation factor 3 subunit H	EIF3H	7	4	20	19	9	3	5	8	21	4	5	8	10	4	32	20	17	27	37	28	2	3	1	11	3	5	4	35	29	48	24	34	39	0	10	9	6	7	11	1	3	5	38	0	11	3
263	O15374	Monocarboxylate transporter 5	SLC16A4	0	0	0	0	0	0	0	3	0	0	0	0	0	0	0	0	0	0	0	0	0	0	0	0	0	0	0	0	0	0	0	0	0	0	0	0	0	0	0	0	10	0	0	0	0	0
264	O15379	Histone deacetylase 3	HDAC3	0	0	0	0	0	0	0	0	0	0	0	0	0	0	0	0	0	0	0	0	0	0	0	0	0	0	1	0	0	0	0	0	0	0	0	0	0	0	0	0	0	0	0	0	0	0
265	O15392	Baculoviral IAP repeat-containing protein 5	BIRC5	0	0	0	0	6	0	0	0	0	6	0	1	0	0	1	6	0	7	3	0	0	0	0	0	0	0	0	4	0	0	0	0	0	0	0	0	0	1	0	0	3	0	0	0	0	0
266	O15394	Neural cell adhesion molecule 2	NCAM2	3	0	58	0	0	147	0	0	0	0	0	0	0	0	0	2	0	0	0	0	0	0	0	0	0	0	0	0	0	0	0	0	0	0	0	0	0	0	0	0	0	0	0	0	0	0
267	O15397	Importin-8	IPO8	2	0	2	0	0	0	0	0	0	0	0	0	0	0	0	0	2	0	0	0	0	0	0	0	0	0	0	7	1	7	6	2	11	0	0	0	0	0	0	0	0	0	0	0	0	0
268	O15400	Syntaxin-7	STX7	14	0	10	0	1	0	4	0	2	8	4	3	4	10	4	7	4	2	13	2	7	0	1	0	3	0	4	0	0	13	0	2	0	12	0	0	0	4	0	1	0	0	0	11	44	3
269	O15403	Monocarboxylate transporter 7	SLC16A6	1	0	0	0	0	0	0	0	0	0	0	0	0	0	0	0	0	0	0	0	0	0	0	0	0	0	0	0	0	0	0	0	0	0	0	0	0	0	0	0	0	0	21	9	2	0
270	O15427	Monocarboxylate transporter 4	SLC16A3	0	0	0	85	0	10	0	0	40	48	24	98	61	49	103	8	21	13	95	24	32	0	18	7	24	5	0	2	76	0	0	6	0	51	0	0	3	84	22	10	46	35	4	27	3	8
271	O15431	High affinity copper uptake protein 1	SLC31A1	0	0	1	2	21	36	0	7	20	1	0	4	53	1	2	35	3	34	1	0	0	0	0	0	2	0	0	23	7	21	23	4	0	0	0	0	0	0	1	0	19	0	9	15	6	0
272	O15438	Canalicular multispecific organic anion transporter 2	ABCC3	0	0	0	0	0	0	0	5	0	2	0	7	107	0	0	0	18	0	0	0	17	0	0	0	0	0	0	0	0	0	0	0	0	7	0	0	0	9	0	0	0	0	0	0	0	0
273	O15439	Multidrug resistance-associated protein 4	ABCC4	0	0	0	0	0	0	0	28	0	4	0	0	12	0	38	118	0	13	134	0	20	0	0	5	0	0	0	2	107	37	3	4	0	1	0	0	0	14	0	0	0	0	30	0	0	0
274	O15440	Multidrug resistance-associated protein 5	ABCC5	0	0	0	0	0	0	1	0	0	0	0	0	0	0	0	0	0	0	0	0	0	0	0	0	0	0	0	0	0	0	0	1	1	0	0	0	0	0	0	0	0	0	0	0	0	0
275	O15455	Toll-like receptor 3	TLR3	0	0	0	0	0	0	0	0	0	0	0	0	0	0	0	0	0	0	0	0	6	0	0	0	0	0	0	0	0	0	0	0	0	0	0	0	0	0	0	0	0	0	0	0	0	0
276	O15460	Prolyl 4-hydroxylase subunit alpha-2	P4HA2	4	0	0	0	0	0	0	3	32	0	10	0	0	0	0	0	0	0	0	0	56	0	1	23	0	5	0	0	0	0	0	0	0	0	0	0	0	0	1	1	0	1	0	0	0	0
277	O15479	Melanoma-associated antigen B2	MAGEB2	0	0	0	0	0	0	0	0	0	0	0	0	0	0	21	0	0	0	3	0	0	0	0	0	0	0	0	0	0	26	0	0	0	0	0	0	0	0	0	0	0	0	14	0	0	0
278	O15484	Calpain-5	CAPN5	0	0	1	0	0	2	4	5	0	0	5	0	50	7	0	0	0	3	1	0	0	0	2	0	6	0	0	0	0	0	0	0	0	4	0	0	0	0	0	0	0	0	0	0	5	0
279	O15498	Synaptobrevin homolog YKT6	YKT6	21	13	8	14	36	19	11	25	25	39	21	21	16	20	12	18	5	20	35	9	2	8	12	14	17	5	2	9	0	3	0	6	0	25	0	2	5	18	25	0	6	3	10	13	22	7
280	O15511	Actin-related protein 2/3 complex subunit 5	ARPC5	17	3	8	9	30	2	4	11	6	13	14	9	12	11	8	13	4	15	21	1	5	0	2	0	3	5	4	22	9	9	10	2	0	17	3	1	4	19	0	2	1	5	8	14	9	3
281	O15523	ATP-dependent RNA helicase DDX3Y	DDX3Y	0	1	0	0	0	0	0	0	0	0	1	0	0	0	0	0	0	0	0	1	0	0	0	0	0	0	0	0	0	0	7	0	3	0	0	0	0	0	0	0	0	0	0	0	0	0
282	O15533	Tapasin	TAPBP	6	0	0	1	0	0	0	0	0	0	0	0	0	0	0	0	0	0	0	0	16	0	0	4	0	0	0	0	0	0	0	0	0	0	0	0	0	0	0	0	0	1	0	0	0	0
283	O15540	Fatty acid-binding protein, brain	FABP7	0	0	0	0	0	0	0	2	0	33	23	13	0	0	0	0	0	0	0	0	0	0	0	0	0	0	0	0	0	0	0	0	0	0	0	0	0	0	0	0	0	0	0	0	49	0
284	O15551	Claudin-3	CLDN3	0	0	57	1	16	65	0	0	0	0	0	2	34	2	24	41	26	27	14	0	1	0	0	1	0	11	3	0	0	0	0	7	0	20	0	0	5	8	6	0	4	0	0	0	0	0
285	O15554	Intermediate conductance calcium-activated potassium channel protein 4	KCNN4	0	0	0	5	30	0	0	0	0	0	0	0	0	0	9	0	0	17	0	0	0	0	0	0	0	0	0	0	0	0	0	0	0	0	0	0	0	0	0	0	0	0	1	2	0	0
286	O43143	Pre-mRNA-splicing factor ATP-dependent RNA helicase DHX15	DHX15	15	1	83	23	20	5	12	7	13	3	4	8	54	3	58	38	124	52	78	22	25	6	2	19	3	37	16	81	122	116	187	39	155	1	0	20	8	7	0	0	0	4	20	2	5	7
287	O43148	mRNA cap guanine-N7 methyltransferase	RNMT	0	0	2	0	2	0	1	0	0	0	0	0	0	0	2	0	5	0	1	1	0	0	0	2	0	1	1	3	5	7	2	5	7	0	0	1	0	0	1	0	0	0	5	0	0	0
288	O43149	Zinc finger ZZ-type and EF-hand domain-containing protein 1	ZZEF1	0	0	8	0	0	0	0	0	0	0	0	0	0	0	0	0	1	0	2	0	0	0	0	0	0	0	0	14	0	0	0	0	31	0	0	0	0	1	0	0	0	0	0	0	0	0
289	O43156	TELO2-interacting protein 1 homolog	TTI1	3	0	2	0	1	0	0	0	0	0	0	0	0	0	0	2	0	3	4	0	1	0	0	0	0	0	0	21	0	22	19	0	4	0	0	0	0	0	0	0	0	0	5	0	0	0
290	O43157	Plexin-B1	PLXNB1	0	0	0	0	0	0	0	0	0	0	12	0	6	0	0	0	0	0	1	0	0	0	0	0	0	0	0	0	0	0	0	0	0	0	0	0	0	0	0	0	0	0	0	0	0	0
291	O43159	Ribosomal RNA-processing protein 8	RRP8	0	0	0	0	0	0	0	0	0	0	0	0	0	0	0	0	0	0	0	0	0	0	0	0	0	0	0	0	0	0	0	0	1	0	0	0	0	0	0	0	0	0	0	0	0	0
292	O43169	Cytochrome b5 type B	CYB5B	15	0	14	6	16	12	7	18	3	5	12	3	23	11	44	24	13	17	23	0	38	24	3	18	24	12	0	8	9	0	16	2	0	6	13	8	11	4	0	0	4	15	14	13	8	5
293	O43172	U4/U6 small nuclear ribonucleoprotein Prp4	PRPF4	0	0	11	0	0	0	0	0	4	0	0	0	0	0	0	0	9	0	0	0	0	0	0	0	0	0	0	4	0	10	3	0	9	0	0	4	1	0	0	0	0	0	7	0	0	0
294	O43175	D-3-phosphoglycerate dehydrogenase	PHGDH	94	39	48	15	312	39	95	54	103	121	30	101	67	32	96	105	58	136	86	0	46	37	28	91	0	69	11	112	23	62	123	3	53	0	8	62	0	49	7	21	15	4	23	126	46	54
295	O43181	NADH dehydrogenase [ubiquinone] iron-sulfur protein 4, mitochondrial	NDUFS4	0	0	0	0	0	0	0	0	0	0	0	0	0	0	0	0	0	0	0	0	0	0	0	0	0	0	0	0	0	0	0	0	0	0	0	0	0	0	0	0	0	0	0	0	0	0
296	O43184	Disintegrin and metalloproteinase domain-containing protein 12	ADAM12	0	0	0	0	0	1	0	0	5	0	0	0	0	0	0	0	0	0	0	0	0	0	0	0	0	0	0	0	0	0	0	0	0	0	0	0	0	0	0	0	0	1	0	0	0	0
297	O43194	G-protein coupled receptor 39	GPR39	0	0	0	0	0	0	0	0	0	0	0	0	7	0	0	0	0	0	0	0	0	0	0	0	1	0	0	0	0	0	0	0	0	0	0	0	0	0	0	0	0	0	0	0	0	0
298	O43236	Septin-4	2016-09-04	0	0	0	1	0	0	0	0	0	0	3	0	0	0	0	0	0	0	0	0	0	0	0	0	0	0	0	0	0	0	0	0	0	0	0	0	0	0	0	0	0	0	0	0	0	0
299	O43237	Cytoplasmic dynein 1 light intermediate chain 2	DYNC1LI2	1	0	1	4	1	0	3	9	9	20	6	12	0	3	0	4	0	7	12	6	18	6	0	0	4	13	0	0	0	0	0	0	0	1	4	0	0	6	0	0	0	0	55	2	5	14
300	O43240	Kallikrein-10	KLK10	0	0	0	0	0	0	0	0	0	0	0	0	0	0	0	6	47	0	0	0	0	0	0	0	0	0	0	0	0	0	0	0	0	0	0	0	0	0	0	0	0	0	0	0	0	0
301	O43242	26S proteasome non-ATPase regulatory subunit 3	PSMD3	29	5	71	60	39	36	43	61	85	11	10	58	52	7	70	55	103	79	79	52	32	24	19	35	20	67	26	72	121	139	63	77	163	21	22	59	19	27	27	21	3	15	119	34	14	11
302	O43246	Cationic amino acid transporter 4	SLC7A4	0	0	0	0	0	0	0	0	0	0	0	0	0	0	0	0	0	0	0	0	0	0	0	0	0	0	0	0	0	0	0	0	0	5	0	0	0	0	0	0	0	0	0	0	0	0
303	O43252	Bifunctional 3-phosphoadenosine 5-phosphosulfate synthase 1	PAPSS1	0	0	5	0	0	2	0	2	0	0	0	0	0	0	13	1	0	5	9	0	0	0	1	1	0	1	3	8	22	6	7	0	3	0	0	0	0	0	0	0	0	0	0	0	0	1
304	O43264	Centromere/kinetochore protein zw10 homolog	ZW10	4	0	6	4	1	4	2	4	11	0	0	7	8	0	4	5	45	30	21	1	7	1	0	3	0	3	0	10	8	22	17	8	11	0	0	0	1	1	0	0	0	0	13	4	0	0
305	O43278	Kunitz-type protease inhibitor 1	SPINT1	0	0	0	0	0	23	0	0	0	0	0	0	9	0	0	44	8	2	0	0	0	0	0	0	0	0	0	0	0	0	0	0	0	0	0	0	0	0	0	0	0	0	0	0	0	0
306	O43286	Beta-1,4-galactosyltransferase 5	B4GALT5	3	2	0	2	0	3	1	2	5	3	3	0	1	3	1	3	4	1	0	12	3	3	1	1	3	3	2	0	0	0	0	0	0	3	3	0	0	1	0	1	0	3	1	0	0	3
307	O43291	Kunitz-type protease inhibitor 2	SPINT2	0	0	16	3	7	0	0	0	0	0	0	0	6	0	3	8	14	17	0	1	0	0	0	0	0	3	3	0	0	0	0	0	0	5	0	0	0	0	0	0	0	0	0	0	0	5
308	O43294	Transforming growth factor beta-1-induced transcript 1 protein	TGFB1I1	0	0	0	1	0	0	0	0	0	0	1	0	0	0	0	0	0	0	0	0	0	0	0	3	0	0	0	0	0	0	0	0	0	0	0	0	0	0	0	0	0	0	0	0	0	0
309	O43301	Heat shock 70 kDa protein 12A	HSPA12A	0	0	0	0	0	0	1	0	0	0	0	0	35	0	0	0	0	0	3	0	0	0	0	2	0	0	0	0	0	0	0	0	0	0	0	0	0	0	0	0	0	0	0	0	0	0
310	O43306	Adenylate cyclase type 6	ADCY6	0	0	1	0	0	5	0	0	0	0	0	0	0	0	0	0	0	0	0	0	0	0	0	0	0	0	0	0	0	1	0	0	0	0	0	0	0	0	0	0	0	0	0	0	0	0
311	O43324	Eukaryotic translation elongation factor 1 epsilon-1	EEF1E1	16	8	14	11	14	4	10	10	14	8	10	15	14	7	17	10	21	8	20	15	5	9	8	7	6	8	16	28	20	35	19	10	23	11	12	18	15	10	6	10	14	13	24	12	15	12
312	O43390	Heterogeneous nuclear ribonucleoprotein R	HNRNPR	23	1	56	13	27	8	23	17	15	7	15	15	26	4	49	38	36	42	114	6	16	5	8	14	1	20	5	44	11	178	111	17	31	6	0	24	3	5	6	0	3	13	43	8	13	20
313	O43395	U4/U6 small nuclear ribonucleoprotein Prp3	PRPF3	0	0	0	0	0	0	0	0	0	0	0	0	0	0	0	0	3	0	0	0	0	0	0	0	0	0	0	0	0	14	2	0	7	0	0	0	0	0	0	0	0	0	0	0	0	0
314	O43396	Thioredoxin-like protein 1	TXNL1	31	10	7	10	12	0	6	1	0	0	1	1	1	3	30	18	3	1	13	13	0	0	0	8	0	0	5	1	9	0	1	13	0	18	0	4	0	9	1	2	0	0	1	0	0	0
315	O43399	Tumor protein D54	TPD52L2	24	12	3	32	15	5	5	10	40	12	23	8	33	44	10	16	10	36	31	25	33	16	28	22	23	23	10	6	0	2	3	8	0	8	0	2	17	15	33	0	10	13	18	4	22	19
316	O43402	ER membrane protein complex subunit 8	EMC8	2	0	0	0	2	0	0	1	0	0	0	0	0	0	0	0	0	0	0	0	7	0	0	1	0	0	0	0	0	0	0	0	0	0	0	0	0	0	0	0	0	0	0	0	2	0
317	O43405	Cochlin	COCH	0	0	0	0	0	0	0	0	0	0	0	0	0	0	0	0	0	0	0	0	0	3	0	0	0	0	0	0	0	0	0	0	0	0	0	0	0	0	0	0	0	0	0	0	0	2
318	O43427	Acidic fibroblast growth factor intracellular-binding protein	FIBP	0	0	1	0	0	1	0	0	0	0	0	0	0	0	0	1	0	1	10	0	0	0	0	0	0	0	0	0	0	0	0	0	0	0	0	0	0	1	0	0	0	0	0	0	0	0
319	O43432	Eukaryotic translation initiation factor 4 gamma 3	EIF4G3	0	0	0	0	0	1	0	0	0	0	0	0	0	0	0	0	0	0	0	0	0	0	0	0	0	0	0	0	0	0	0	0	0	0	0	0	0	0	0	0	0	0	0	0	0	1
320	O43447	Peptidyl-prolyl cis-trans isomerase H	PPIH	10	0	0	4	6	1	0	4	10	0	0	6	3	3	17	7	4	11	14	3	5	0	0	1	0	0	0	8	4	23	9	2	3	5	0	9	3	2	1	0	0	0	3	5	1	0
321	O43448	Voltage-gated potassium channel subunit beta-3	KCNAB3	0	0	0	0	0	0	0	0	0	0	0	0	0	0	0	0	0	0	0	0	0	0	0	0	0	0	0	0	0	0	0	0	0	0	0	0	0	0	0	0	0	0	0	0	0	0
322	O43451	Maltase-glucoamylase, intestinal	MGAM	0	0	0	0	0	0	0	0	0	0	0	0	0	0	0	0	0	0	0	0	0	0	0	0	0	0	0	0	0	0	0	0	0	0	0	0	0	0	0	0	0	0	0	0	0	0
323	O43464	Serine protease HTRA2, mitochondrial	HTRA2	0	0	0	0	0	0	0	0	0	0	0	0	0	0	0	0	0	0	0	0	0	0	0	0	0	0	0	0	0	0	0	0	0	0	0	0	0	0	0	0	0	0	0	0	0	0
324	O43488	Aflatoxin B1 aldehyde reductase member 2	AKR7A2	7	0	16	7	10	8	7	12	21	6	9	4	9	6	14	13	14	15	23	23	3	7	4	8	7	2	9	13	14	14	5	14	22	8	2	20	3	15	11	13	0	4	5	3	14	2
325	O43490	Prominin-1	PROM1	0	0	0	0	148	0	0	0	1	0	0	0	64	0	119	1	15	12	43	1	0	0	0	0	0	0	0	0	0	0	0	0	1	1	0	0	0	0	0	0	0	0	0	8	0	0
326	O43491	Band 4.1-like protein 2	EPB41L2	18	0	0	75	155	13	12	43	2	112	46	96	5	28	34	115	0	294	106	1	0	0	1	4	12	2	0	113	0	22	58	0	3	0	0	0	0	5	0	0	0	0	74	19	26	8
327	O43493	Trans-Golgi network integral membrane protein 2	TGOLN2	0	0	1	0	2	0	1	0	0	0	0	0	1	0	0	2	0	0	4	0	4	0	0	0	0	0	0	0	0	0	0	0	0	0	0	0	2	0	0	0	0	0	0	1	1	0
328	O43504	Ragulator complex protein LAMTOR5	LAMTOR5	0	0	0	0	0	0	0	0	0	0	0	0	1	0	0	0	0	2	4	0	2	0	0	0	0	0	0	0	0	0	0	0	0	0	0	0	0	0	0	0	0	0	0	0	1	0
329	O43505	Beta-1,4-glucuronyltransferase 1	B4GAT1	0	0	0	0	0	10	0	0	0	3	0	0	0	0	0	0	0	0	0	0	0	3	0	0	0	0	0	0	0	0	0	0	0	0	0	0	0	0	0	0	0	1	0	0	0	0
330	O43520	Phospholipid-transporting ATPase IC	ATP8B1	0	0	10	0	1	0	0	0	0	0	0	0	46	0	0	13	0	58	0	0	0	0	0	0	0	0	0	0	0	0	0	0	0	0	0	0	0	6	0	0	0	0	0	0	0	0
331	O43548	Protein-glutamine gamma-glutamyltransferase 5	TGM5	0	0	1	0	0	0	0	0	0	0	0	0	0	0	0	0	0	0	0	0	0	0	0	0	0	0	0	0	0	0	0	0	0	0	0	0	0	0	0	0	0	0	0	0	0	0
332	O43556	Epsilon-sarcoglycan	SGCE	0	0	0	0	0	1	0	0	0	0	4	0	0	0	0	0	0	0	0	0	0	0	0	0	0	0	0	0	0	0	0	0	0	2	0	0	0	0	0	0	0	0	0	0	4	0
333	O43561	Linker for activation of T-cells family member 1	LAT	0	0	0	0	0	0	0	0	1	0	0	0	0	0	0	0	0	0	0	0	0	0	0	0	0	0	0	8	0	0	4	0	0	0	0	0	0	0	0	0	0	0	0	0	0	0
334	O43567	E3 ubiquitin-protein ligase RNF13	RNF13	0	0	0	0	0	0	0	0	0	0	0	0	0	0	0	0	0	0	0	0	0	0	0	0	0	0	0	0	0	0	0	0	0	0	0	0	0	0	0	0	0	0	0	0	0	0
335	O43570	Carbonic anhydrase 12	CA12	0	0	23	2	0	49	0	0	0	0	0	0	0	0	0	0	0	2	0	0	80	0	0	0	0	0	1	0	0	0	0	0	0	1	45	0	0	0	23	0	22	0	0	0	0	0
336	O43581	Synaptotagmin-7	SYT7	0	0	3	0	4	4	0	0	0	0	0	0	0	0	0	2	0	0	0	0	0	0	0	0	0	0	0	0	0	0	0	0	0	0	0	0	0	0	0	0	0	0	0	1	0	0
337	O43583	Density-regulated protein	DENR	0	0	0	6	0	3	0	0	0	0	0	1	5	0	0	2	0	0	0	0	0	0	0	0	0	0	0	0	0	0	0	0	0	3	0	0	0	3	1	0	0	0	0	0	1	0
338	O43592	Exportin-T	XPOT	6	0	36	5	6	9	6	3	4	0	0	4	8	2	6	4	18	1	14	0	3	3	0	6	5	2	0	32	34	21	11	15	31	0	0	0	0	0	0	1	0	1	4	0	0	0
339	O43597	Protein sprouty homolog 2	SPRY2	0	0	0	0	0	0	0	0	0	0	0	0	0	0	0	0	0	0	1	0	0	0	0	0	0	0	0	0	0	0	0	0	0	0	0	0	0	0	0	0	0	0	0	0	0	0
340	O43598	2-deoxynucleoside 5-phosphate N-hydrolase 1	DNPH1	11	2	7	7	19	19	0	4	2	0	0	0	0	3	9	20	0	6	7	4	0	2	0	0	13	0	0	2	5	1	0	12	2	14	0	0	3	6	3	0	0	0	3	4	3	5
341	O43615	Mitochondrial import inner membrane translocase subunit TIM44	TIMM44	0	0	0	0	0	0	0	0	0	0	0	0	0	0	1	0	2	0	1	0	9	0	0	0	0	0	0	0	0	0	0	0	0	0	0	2	1	0	0	0	0	0	1	0	0	0
342	O43617	Trafficking protein particle complex subunit 3	TRAPPC3	11	0	4	3	16	4	0	3	2	2	5	1	13	3	8	11	12	8	12	7	4	0	0	2	2	4	3	14	7	6	3	4	3	4	4	12	2	8	3	1	5	2	2	4	5	3
343	O43633	Charged multivesicular body protein 2a	CHMP2A	0	4	9	1	0	15	17	4	0	14	4	2	43	25	12	42	13	64	24	0	0	2	0	0	14	2	0	4	1	0	0	1	0	24	5	2	4	8	2	0	6	3	0	0	12	0
344	O43639	Cytoplasmic protein NCK2	NCK2	0	0	0	0	0	0	0	0	0	0	0	0	7	0	0	0	0	0	0	0	0	0	0	0	0	0	0	0	0	0	0	0	0	0	0	0	0	0	0	0	0	0	0	0	0	0
345	O43653	Prostate stem cell antigen	PSCA	0	0	0	0	0	0	0	0	0	6	0	0	6	0	0	0	2	0	0	0	0	0	0	0	0	0	0	0	0	0	0	0	0	1	0	0	0	0	0	0	0	0	0	0	0	0
346	O43657	Tetraspanin-6	TSPAN6	0	1	19	3	40	58	37	1	7	2	3	1	86	7	68	67	30	6	36	0	7	0	0	0	2	0	0	0	0	0	0	0	0	5	1	2	5	1	1	0	19	1	7	7	0	3
347	O43660	Pleiotropic regulator 1	PLRG1	0	0	1	0	0	0	0	0	0	0	0	0	0	0	0	0	0	0	0	0	0	0	0	0	0	0	0	1	0	0	0	1	0	0	0	0	0	0	0	0	0	0	0	0	0	0
348	O43663	Protein regulator of cytokinesis 1	PRC1	1	1	42	1	5	27	21	1	1	10	1	5	5	0	51	118	2	41	13	1	0	0	0	0	1	2	3	26	20	1	10	3	1	9	0	0	0	6	0	0	27	6	1	0	12	0
349	O43665	Regulator of G-protein signaling 10	RGS10	0	0	0	0	0	0	0	0	0	0	0	0	0	0	5	2	0	0	0	0	0	0	0	0	0	0	0	0	0	0	0	0	0	0	0	0	0	0	0	0	0	0	0	0	0	0
350	O43670	BUB3-interacting and GLEBS motif-containing protein ZNF207	ZNF207	0	0	0	0	0	0	0	0	0	0	0	0	0	0	2	4	0	2	4	0	0	0	0	0	0	0	0	0	0	0	0	0	0	0	0	0	0	0	0	0	0	0	0	0	0	0
351	O43674	NADH dehydrogenase [ubiquinone] 1 beta subcomplex subunit 5, mitochondrial	NDUFB5	0	0	2	0	0	0	0	0	0	0	0	0	0	0	0	0	1	0	0	0	12	0	0	1	0	0	0	0	0	0	0	0	0	0	0	0	0	0	0	0	0	0	0	0	2	0
352	O43676	NADH dehydrogenase [ubiquinone] 1 beta subcomplex subunit 3	NDUFB3	0	0	0	0	0	0	0	0	0	0	0	0	0	1	0	0	0	0	0	0	10	0	0	0	0	0	0	0	0	0	0	0	0	0	0	0	0	0	0	0	0	0	0	0	1	0
353	O43678	NADH dehydrogenase [ubiquinone] 1 alpha subcomplex subunit 2	NDUFA2	0	0	0	0	0	0	0	0	0	0	0	0	0	0	2	0	0	0	0	0	18	4	0	1	0	1	0	0	0	0	0	0	0	0	0	0	0	0	0	0	0	0	2	0	6	0
354	O43681	ATPase ASNA1	ASNA1	8	0	14	11	5	2	4	11	0	4	5	3	3	8	8	9	3	5	4	9	15	4	0	15	1	3	3	0	0	0	0	0	3	0	0	2	1	0	0	0	0	0	1	0	7	0
355	O43684	Mitotic checkpoint protein BUB3	BUB3	0	0	18	7	11	3	15	2	35	0	1	12	18	3	24	18	56	29	35	33	4	0	2	15	0	7	23	19	34	35	15	19	34	1	8	10	9	5	8	0	0	0	42	0	0	6
356	O43688	Lipid phosphate phosphohydrolase 2	PPAP2C	5	0	9	0	9	14	2	7	1	12	2	4	20	3	30	11	33	28	1	6	0	0	0	0	0	0	0	0	0	0	0	0	0	1	0	0	0	3	0	0	1	0	0	1	0	0
357	O43692	Peptidase inhibitor 15	PI15	0	0	0	0	0	0	0	0	4	0	1	0	0	0	0	0	0	0	0	0	0	0	0	0	0	0	0	0	0	0	0	0	0	0	0	0	0	0	0	0	0	0	0	2	2	0
358	O43704	Sulfotransferase family cytosolic 1B member 1	SULT1B1	0	0	0	0	0	0	0	0	0	0	0	0	0	0	0	0	0	0	0	0	0	0	0	0	0	0	0	0	0	0	0	0	0	0	0	0	0	0	0	0	0	0	0	0	0	0
359	O43707	Alpha-actinin-4	ACTN4	583	30	205	388	575	208	250	295	21	395	335	316	472	203	410	368	74	439	479	53	249	32	70	297	310	140	8	184	275	143	27	15	0	337	78	17	21	877	240	38	39	243	180	478	154	324
360	O43708	Maleylacetoacetate isomerase	GSTZ1	0	0	6	9	0	6	0	0	0	0	0	1	2	0	0	0	0	0	0	0	9	2	0	3	0	2	0	3	0	4	0	0	6	0	0	7	8	0	1	7	0	0	3	3	2	4
361	O43709	Probable 18S rRNA (guanine-N(7))-methyltransferase	WBSCR22	0	0	3	0	0	0	0	0	0	0	0	0	0	0	0	0	0	0	1	0	0	0	0	0	0	2	0	3	0	13	0	6	13	0	0	0	0	0	0	0	0	0	0	0	0	0
362	O43719	HIV Tat-specific factor 1	HTATSF1	0	0	0	0	0	0	0	0	0	0	0	0	0	0	0	0	0	0	4	0	0	0	0	0	0	0	0	0	0	0	5	2	0	0	0	0	0	0	0	0	0	0	0	0	0	0
363	O43736	Integral membrane protein 2A	ITM2A	0	0	0	0	0	0	0	0	0	0	0	0	0	0	0	0	0	0	0	0	0	0	0	0	0	0	0	64	0	0	5	0	0	0	0	0	0	0	0	0	0	0	0	0	0	0
364	O43747	AP-1 complex subunit gamma-1	AP1G1	6	1	22	14	20	15	2	11	8	12	2	6	28	2	23	26	14	36	41	8	17	1	0	1	1	1	4	8	0	6	3	4	7	1	0	0	0	2	0	2	0	0	12	2	6	2
365	O43752	Syntaxin-6	STX6	13	2	30	1	4	9	0	0	1	0	2	0	10	6	2	1	8	0	2	0	0	0	2	0	1	0	0	0	0	5	0	0	0	0	0	0	0	2	0	0	1	0	0	0	4	0
366	O43759	Synaptogyrin-1	SYNGR1	3	3	0	0	2	0	3	3	0	0	0	1	0	0	0	0	0	0	0	0	0	0	0	0	0	0	0	8	4	0	1	0	0	0	0	3	0	1	0	0	0	0	0	3	3	3
367	O43760	Synaptogyrin-2	SYNGR2	0	0	25	11	17	28	9	8	2	0	0	15	22	10	18	14	25	17	19	0	15	1	4	0	4	13	0	7	8	7	6	28	6	9	1	9	3	11	9	1	4	0	3	2	11	8
368	O43765	Small glutamine-rich tetratricopeptide repeat-containing protein alpha	SGTA	13	0	1	2	1	1	1	6	2	8	0	1	1	1	19	10	0	6	21	3	3	0	0	0	0	0	4	8	0	0	5	4	0	4	1	8	1	3	1	1	0	0	0	0	1	0
369	O43776	Asparagine--tRNA ligase, cytoplasmic	NARS	36	1	17	13	17	2	5	16	4	0	1	1	16	2	35	37	3	26	24	5	0	3	2	35	0	5	4	47	40	78	14	25	41	31	0	7	4	10	7	0	0	0	38	0	5	0
370	O43795	Unconventional myosin-Ib	MYO1B	76	0	96	67	163	38	84	3	0	56	1	55	49	57	162	323	0	65	298	1	39	11	20	90	98	34	0	1	0	0	187	1	0	98	11	0	0	219	19	15	1	6	95	148	30	11
371	O43809	Cleavage and polyadenylation specificity factor subunit 5	NUDT21	0	0	3	3	10	3	3	1	2	0	0	3	0	4	12	13	1	23	34	1	4	7	3	6	1	8	1	22	2	7	20	12	17	0	1	1	3	5	4	0	0	1	18	4	2	11
372	O43813	LanC-like protein 1	LANCL1	0	1	0	0	0	1	4	1	4	1	0	0	0	0	6	2	0	1	1	7	0	0	2	0	5	0	6	11	1	0	1	0	1	5	0	8	6	0	6	0	2	0	4	0	0	0
373	O43818	U3 small nucleolar RNA-interacting protein 2	RRP9	0	1	0	0	0	0	0	0	1	0	0	0	0	0	0	0	0	1	0	0	0	0	0	0	0	0	1	0	1	0	0	1	0	0	0	0	0	0	0	0	0	0	1	0	0	0
374	O43837	Isocitrate dehydrogenase [NAD] subunit beta, mitochondrial	IDH3B	0	0	0	0	0	0	0	0	0	0	0	0	4	1	4	1	0	0	0	0	7	0	0	0	0	1	0	0	0	0	0	0	1	0	0	0	0	0	0	0	0	0	2	0	7	0
375	O43847	Nardilysin	NRD1	24	0	0	0	12	0	0	0	0	1	0	0	4	0	11	0	0	0	4	0	0	0	0	0	0	0	0	2	1	0	0	5	0	13	0	0	0	0	0	0	0	0	0	0	0	0
376	O43852	Calumenin	CALU	15	1	0	11	2	0	11	28	0	10	25	13	6	12	3	3	0	1	0	0	94	0	0	13	0	0	0	0	0	0	0	0	0	0	0	0	0	0	24	0	1	9	0	0	28	0
377	O43854	EGF-like repeat and discoidin I-like domain-containing protein 3	EDIL3	69	213	0	283	3	0	336	560	172	653	416	500	0	79	0	0	0	0	0	146	22	45	32	95	6	0	119	0	0	0	0	0	0	75	14	33	445	14	213	67	111	456	0	0	0	6
378	O43861	Probable phospholipid-transporting ATPase IIB	ATP9B	1	0	0	0	0	0	0	0	0	0	0	0	0	0	0	0	2	2	0	0	0	0	0	0	0	0	0	1	0	0	0	0	0	0	0	0	0	0	0	0	0	0	0	0	0	0
379	O43865	Putative adenosylhomocysteinase 2	AHCYL1	4	2	3	7	21	6	8	24	2	17	8	16	2	9	7	11	8	16	8	3	0	0	0	4	1	3	0	7	10	4	5	3	5	0	0	5	3	8	2	1	3	2	14	7	3	0
380	O43914	TYRO protein tyrosine kinase-binding protein	TYROBP	0	0	0	0	0	0	0	0	0	0	0	0	0	0	0	0	0	0	0	0	0	0	0	0	0	0	0	0	6	0	0	0	0	0	0	0	0	0	0	0	0	0	0	0	0	0
381	O43920	NADH dehydrogenase [ubiquinone] iron-sulfur protein 5	NDUFS5	0	0	1	0	0	0	0	0	0	0	1	0	0	0	1	0	0	0	0	0	13	3	0	0	0	0	0	0	0	0	0	0	0	0	0	0	0	0	0	0	0	0	3	0	6	0
382	O43924	Retinal rod rhodopsin-sensitive cGMP 3,5-cyclic phosphodiesterase subunit delta	PDE6D	0	0	0	0	3	0	0	0	0	1	0	0	0	0	0	0	0	0	0	0	0	0	0	0	0	0	0	2	0	0	1	0	0	0	0	0	0	0	0	0	0	0	0	1	0	0
383	O60216	Double-strand-break repair protein rad21 homolog	RAD21	0	0	6	0	0	0	0	0	1	0	0	0	0	0	0	0	4	0	1	0	0	0	0	0	0	0	0	4	0	0	1	0	0	0	0	0	0	0	0	0	0	0	1	0	0	0
384	O60218	Aldo-keto reductase family 1 member B10	AKR1B10	0	1	0	0	0	0	0	2	0	0	0	0	6	0	0	0	0	0	0	0	143	0	0	0	0	0	1	0	0	0	0	0	0	1	99	6	4	5	0	4	55	0	0	0	0	0
385	O60220	Mitochondrial import inner membrane translocase subunit Tim8 A	TIMM8A	0	0	0	0	2	0	0	0	0	0	0	0	11	0	0	3	0	2	10	0	1	0	0	0	0	0	0	0	0	0	0	0	0	0	0	0	0	0	0	0	0	0	1	0	0	0
386	O60231	Putative pre-mRNA-splicing factor ATP-dependent RNA helicase DHX16	DHX16	0	0	1	0	0	0	1	0	0	0	0	0	0	0	0	0	2	0	0	0	0	0	0	0	0	0	0	2	1	25	5	0	24	0	0	0	0	0	0	0	0	0	0	0	0	0
387	O60232	Sjoegren syndrome/scleroderma autoantigen 1	SSSCA1	0	0	0	1	0	0	0	0	0	0	0	0	0	0	0	0	0	0	5	0	0	0	0	0	0	0	0	0	0	0	0	7	6	0	0	0	0	0	0	0	0	0	0	0	0	0
388	O60234	Glia maturation factor gamma	GMFG	0	0	0	0	0	0	0	0	0	0	0	0	0	0	0	0	0	0	0	0	0	0	0	0	0	2	0	25	14	0	8	0	0	0	0	0	0	0	0	1	0	3	0	0	0	3
389	O60256	Phosphoribosyl pyrophosphate synthase-associated protein 2	PRPSAP2	9	0	1	4	13	0	5	2	6	0	0	3	16	0	6	15	2	20	29	0	2	2	0	2	17	2	0	23	4	7	26	10	14	8	0	6	0	2	4	0	1	5	10	1	2	1
390	O60262	Guanine nucleotide-binding protein G(I)/G(S)/G(O) subunit gamma-7	GNG7	0	0	0	0	2	0	0	3	0	4	0	0	0	0	2	0	0	0	0	0	0	0	0	0	0	0	0	0	0	0	0	0	0	0	0	0	0	0	0	0	0	0	0	0	13	1
391	O60264	SWI/SNF-related matrix-associated actin-dependent regulator of chromatin subfamily A member 5	SMARCA5	0	0	44	0	0	0	0	0	1	0	0	0	0	0	3	0	72	1	1	0	35	0	0	0	0	1	0	14	7	42	22	0	62	0	0	0	0	1	0	0	0	0	0	0	0	0
392	O60266	Adenylate cyclase type 3	ADCY3	1	0	0	1	0	0	0	0	0	0	0	0	0	0	2	6	1	1	4	0	1	0	0	0	0	0	1	2	0	0	0	0	0	0	0	0	0	0	0	0	0	0	0	0	1	0
393	O60271	C-Jun-amino-terminal kinase-interacting protein 4	SPAG9	0	0	0	1	0	0	0	0	0	2	0	0	1	0	1	1	0	1	0	0	6	0	0	0	0	0	0	0	0	0	0	0	0	0	0	0	0	0	0	0	0	0	0	0	0	0
394	O60282	Kinesin heavy chain isoform 5C	KIF5C	0	0	0	0	0	0	0	0	0	0	0	0	0	0	0	0	0	0	0	0	1	0	0	0	0	0	0	0	0	0	0	0	0	0	0	0	0	0	0	0	0	0	0	0	0	0
395	O60287	Nucleolar pre-ribosomal-associated protein 1	URB1	0	0	0	0	0	0	0	0	0	0	0	0	0	0	0	0	14	0	0	0	0	0	0	1	0	0	0	0	2	0	0	0	1	0	0	0	0	0	0	0	0	0	8	0	0	0
396	O60291	E3 ubiquitin-protein ligase MGRN1	MGRN1	0	0	0	0	0	0	0	0	0	0	0	0	0	0	0	0	0	0	0	0	0	0	0	0	0	0	0	0	0	0	0	0	0	0	0	0	0	0	0	0	0	0	0	0	0	0
397	O60299	Leucine zipper putative tumor suppressor 3	LZTS3	0	1	0	0	0	0	0	0	0	0	0	0	0	0	0	0	0	0	0	0	0	0	0	0	0	0	0	0	0	0	0	0	0	0	0	0	0	0	0	0	0	0	0	0	0	0
398	O60306	Intron-binding protein aquarius	AQR	0	0	10	0	0	0	0	0	0	0	0	0	0	0	0	0	27	2	9	0	1	0	0	0	0	0	0	21	4	14	5	1	80	0	0	0	0	0	0	0	0	0	0	0	0	2
399	O60312	Probable phospholipid-transporting ATPase VA	ATP10A	0	0	0	0	0	0	0	0	0	0	0	0	0	0	0	0	0	0	0	0	0	0	0	0	0	0	0	0	0	0	0	0	0	0	0	0	0	0	0	0	0	0	0	0	0	0
400	O60313	Dynamin-like 120 kDa protein, mitochondrial	OPA1	0	0	3	1	22	4	0	0	1	1	0	3	37	2	8	15	0	6	16	1	7	0	0	0	0	0	0	0	0	0	1	7	1	0	0	0	0	0	0	0	0	0	5	0	3	0
401	O60331	Phosphatidylinositol 4-phosphate 5-kinase type-1 gamma	PIP5K1C	0	0	0	0	0	0	0	0	0	0	0	0	0	0	0	1	0	0	0	0	0	0	0	0	0	0	0	0	0	0	0	0	0	0	0	0	0	0	0	0	0	0	0	0	0	0
402	O60336	Mitogen-activated protein kinase-binding protein 1	MAPKBP1	0	0	0	0	0	0	0	1	0	0	0	0	0	0	0	1	0	0	0	0	0	0	0	0	0	0	0	0	0	0	0	1	0	0	0	0	0	0	0	0	0	0	0	0	0	0
403	O60341	Lysine-specific histone demethylase 1A	KDM1A	0	0	2	0	0	0	2	0	0	0	0	0	0	0	0	0	1	0	0	0	0	0	1	0	0	0	0	16	15	18	14	6	23	0	0	0	0	0	0	0	0	1	0	0	0	0
404	O60343	TBC1 domain family member 4	TBC1D4	0	0	0	0	0	0	0	0	0	0	0	0	0	0	0	4	0	0	0	0	0	0	0	0	0	0	0	0	0	0	0	0	0	0	0	0	0	0	0	0	0	0	0	0	0	0
405	O60361	Putative nucleoside diphosphate kinase	NME2P1	0	0	0	0	0	0	0	0	0	0	0	0	0	0	0	0	0	0	0	0	0	0	0	0	0	0	0	0	0	0	0	0	0	0	0	0	0	1	0	0	0	0	0	0	0	0
406	O60437	Periplakin	PPL	0	2	1	0	0	2	0	0	0	0	0	0	0	0	0	7	9	0	0	2	0	1	0	0	0	4	0	0	0	0	1	0	0	0	0	0	0	93	0	0	0	0	0	0	0	0
407	O60443	Non-syndromic hearing impairment protein 5	DFNA5	6	0	0	8	0	0	12	2	0	0	6	2	0	3	0	0	0	0	0	0	16	3	0	9	0	1	0	0	0	0	0	0	0	0	0	2	0	0	9	1	0	0	1	0	1	2
408	O60449	Lymphocyte antigen 75	LY75	0	0	0	0	15	0	0	0	0	0	0	0	24	0	0	0	0	22	0	0	0	0	0	0	0	0	0	10	0	0	0	0	0	0	0	0	0	0	0	0	0	0	0	0	0	0
409	O60462	Neuropilin-2	NRP2	0	0	0	0	0	0	0	3	1	44	0	12	0	3	0	0	0	3	0	0	0	0	0	0	0	0	0	0	0	0	0	0	0	0	0	0	0	0	0	0	0	0	27	4	4	0
410	O60476	Mannosyl-oligosaccharide 1,2-alpha-mannosidase IB	MAN1A2	0	1	0	0	0	0	0	0	0	9	0	0	0	0	5	0	0	0	0	0	0	0	0	0	0	0	0	0	0	0	0	0	0	0	0	0	0	0	0	0	0	0	0	0	0	0
411	O60486	Plexin-C1	PLXNC1	0	0	0	0	0	0	0	1	0	0	0	0	0	0	0	0	0	0	0	0	0	0	0	0	0	0	0	0	0	0	0	0	0	0	0	0	0	0	0	0	0	0	4	84	2	0
412	O60487	Myelin protein zero-like protein 2	MPZL2	0	0	0	0	1	3	0	0	0	0	0	0	1	0	1	0	0	1	0	0	0	0	0	0	0	0	0	0	0	0	0	0	0	12	0	0	0	7	0	0	0	0	0	0	0	0
413	O60488	Long-chain-fatty-acid--CoA ligase 4	ACSL4	47	0	0	140	16	0	21	15	4	8	18	8	127	37	16	28	4	73	35	0	64	3	4	4	110	3	0	50	73	10	18	0	14	3	0	0	1	17	40	3	31	15	42	40	20	4
414	O60493	Sorting nexin-3	SNX3	25	10	1	13	11	1	13	9	4	18	25	9	6	21	6	18	14	18	18	14	19	3	5	8	5	1	12	2	0	1	0	0	0	8	0	5	1	4	6	1	1	5	3	10	7	2
415	O60499	Syntaxin-10	STX10	2	0	1	0	0	0	0	0	0	0	0	0	0	0	0	0	1	0	0	0	0	0	0	0	0	0	0	0	0	0	0	0	0	0	0	0	0	0	0	1	0	0	0	0	0	0
416	O60502	Protein O-GlcNAcase	MGEA5	9	0	0	0	3	0	2	0	3	0	0	0	0	0	12	5	3	0	3	1	0	0	0	7	0	0	0	1	0	0	1	0	2	0	0	5	1	0	1	0	1	0	10	0	0	0
417	O60503	Adenylate cyclase type 9	ADCY9	0	0	0	0	0	0	0	0	0	0	0	0	0	0	0	3	0	0	0	0	0	0	0	0	0	0	0	0	0	0	0	0	0	0	0	0	0	0	0	0	0	0	0	0	0	0
418	O60506	Heterogeneous nuclear ribonucleoprotein Q	SYNCRIP	48	2	29	21	77	8	23	23	26	6	15	19	28	19	84	88	27	40	105	6	13	2	6	16	3	26	1	66	38	100	51	27	43	9	0	12	7	5	5	0	0	2	44	1	6	29
419	O60507	Protein-tyrosine sulfotransferase 1	TPST1	0	0	0	0	0	0	0	0	14	0	0	0	0	0	0	0	0	0	0	0	0	0	0	0	0	0	0	0	0	0	0	0	0	0	0	0	0	0	0	0	0	0	0	0	0	0
420	O60512	Beta-1,4-galactosyltransferase 3	B4GALT3	0	0	0	0	0	9	0	0	0	0	0	0	0	0	3	0	0	0	0	0	0	2	0	0	0	0	0	0	0	1	0	0	0	0	0	0	0	0	0	0	0	0	0	0	0	0
421	O60513	Beta-1,4-galactosyltransferase 4	B4GALT4	0	0	0	0	0	1	0	0	11	0	0	0	4	0	0	0	0	0	0	0	0	3	0	0	0	0	0	0	0	0	0	0	0	0	2	0	0	0	1	0	0	0	1	0	0	0
422	O60518	Ran-binding protein 6	RANBP6	0	0	0	0	0	0	0	0	0	0	1	0	0	0	0	0	0	0	0	0	0	0	0	0	0	0	0	0	0	0	0	0	3	0	0	0	0	0	0	0	0	0	1	0	0	0
423	O60547	GDP-mannose 4,6 dehydratase	GMDS	0	0	0	2	53	1	0	1	2	0	1	0	84	2	0	8	43	35	60	7	0	0	0	0	0	0	2	24	18	1	14	16	11	0	9	0	0	0	0	0	0	0	0	0	0	0
424	O60551	Glycylpeptide N-tetradecanoyltransferase 2	NMT2	0	0	0	0	0	0	0	0	0	0	0	0	0	0	0	0	0	0	0	0	0	0	0	0	0	0	0	0	0	0	0	0	0	0	0	0	0	0	0	0	0	0	0	0	0	0
425	O60568	Procollagen-lysine,2-oxoglutarate 5-dioxygenase 3	PLOD3	22	9	60	1	0	7	8	13	0	23	58	4	0	0	0	0	3	1	8	4	213	6	1	32	0	9	9	0	0	1	8	25	0	58	0	1	34	0	6	6	36	27	101	276	110	5
426	O60573	Eukaryotic translation initiation factor 4E type 2	EIF4E2	0	0	0	0	0	0	0	0	0	0	0	0	0	0	0	0	0	0	5	0	0	0	0	0	0	1	0	0	0	0	0	0	0	1	0	1	0	0	0	0	0	0	0	0	1	0
427	O60603	Toll-like receptor 2	TLR2	0	0	0	1	0	0	0	0	0	0	0	5	0	0	0	2	0	0	0	0	0	0	0	0	0	0	0	0	0	0	0	0	0	0	0	0	0	0	0	0	0	0	0	0	0	0
428	O60610	Protein diaphanous homolog 1	DIAPH1	9	0	17	12	28	8	0	0	0	0	0	3	46	0	13	24	10	41	63	0	9	0	0	5	0	0	0	62	105	22	89	15	11	1	0	1	2	1	0	0	0	0	0	0	0	0
429	O60613	15 kDa selenoprotein	2016-09-15	3	1	0	0	1	0	0	3	3	0	0	1	0	0	0	0	0	0	1	0	9	0	0	2	0	1	1	0	0	0	0	0	0	0	0	0	0	0	0	0	0	0	0	0	0	0
430	O60635	Tetraspanin-1	TSPAN1	0	0	0	0	2	0	0	0	0	0	0	0	2	0	11	52	5	3	0	0	0	0	0	0	0	11	0	0	0	0	0	0	0	0	0	0	0	4	0	0	2	0	0	0	0	0
431	O60637	Tetraspanin-3	TSPAN3	1	0	0	1	0	4	8	0	6	0	0	3	7	0	2	0	24	14	0	0	5	0	0	0	0	1	0	0	0	0	0	3	0	3	0	0	0	0	0	0	0	0	6	0	12	4
432	O60645	Exocyst complex component 3	EXOC3	0	0	20	0	7	8	0	1	0	0	0	0	13	0	0	0	2	0	2	0	0	0	0	0	0	0	0	0	0	20	5	0	1	0	0	0	0	0	0	1	0	0	7	1	0	0
433	O60664	Perilipin-3	PLIN3	40	2	0	55	9	3	7	10	42	25	18	0	7	10	18	24	1	1	10	2	78	8	4	18	18	15	7	10	1	0	3	0	0	22	0	0	0	18	12	0	0	1	15	2	2	10
434	O60669	Monocarboxylate transporter 2	SLC16A7	0	0	0	0	0	0	0	3	2	0	0	0	0	1	0	0	0	0	0	0	0	0	0	0	1	0	0	9	0	0	0	0	0	5	0	0	0	0	0	0	4	0	0	0	0	0
435	O60674	Tyrosine-protein kinase JAK2	JAK2	0	0	0	0	0	0	0	0	0	0	0	0	2	0	0	0	0	0	0	0	0	0	0	0	0	0	0	0	0	0	0	0	0	0	0	0	0	0	0	0	0	1	0	0	0	0
436	O60678	Protein arginine N-methyltransferase 3	PRMT3	0	0	0	0	0	0	0	0	0	0	0	0	0	0	0	0	0	0	9	0	0	0	0	0	0	0	0	0	0	8	0	0	0	0	0	0	0	0	0	0	0	0	0	0	0	0
437	O60684	Importin subunit alpha-7	KPNA6	7	2	7	10	11	2	9	4	12	5	9	9	6	7	12	14	23	10	9	3	9	3	3	6	6	6	3	9	9	30	5	5	11	5	4	4	3	10	3	3	4	4	13	5	3	8
438	O60687	Sushi repeat-containing protein SRPX2	SRPX2	0	0	0	0	0	0	6	13	47	0	0	0	0	0	0	0	0	0	0	0	0	0	0	0	0	0	0	0	0	0	0	0	0	1	0	0	0	7	0	0	2	18	0	0	4	1
439	O60701	UDP-glucose 6-dehydrogenase	UGDH	109	26	13	28	0	0	31	56	13	0	9	11	72	24	59	41	59	100	114	25	151	29	22	47	1	49	14	0	2	1	0	0	5	101	216	60	59	229	9	58	76	27	52	6	13	13
440	O60711	Leupaxin	LPXN	0	0	0	0	0	0	0	0	0	0	0	0	4	0	0	0	0	0	0	0	0	0	0	0	0	0	0	11	2	0	5	0	12	0	0	0	0	0	0	0	0	0	2	0	0	0
441	O60716	Catenin delta-1	CTNND1	109	11	150	49	198	379	56	22	3	129	119	89	155	91	150	478	100	133	39	0	32	0	11	12	22	10	0	0	0	19	0	0	0	146	24	1	4	959	0	0	6	7	4	78	42	9
442	O60732	Melanoma-associated antigen C1	MAGEC1	0	0	0	0	0	0	0	0	0	0	0	0	0	0	0	0	0	0	0	0	0	0	0	0	0	0	0	0	0	35	0	0	0	0	0	0	0	0	0	0	0	0	1	0	0	0
443	O60739	Eukaryotic translation initiation factor 1b	EIF1B	4	0	1	4	1	2	0	0	1	0	1	0	2	0	0	1	0	1	1	0	0	0	0	0	1	0	0	4	0	5	3	0	0	0	0	0	0	0	0	0	0	0	4	0	3	2
444	O60749	Sorting nexin-2	SNX2	7	0	8	6	7	6	5	6	2	0	5	0	33	15	9	23	0	21	19	5	5	0	3	2	6	1	6	3	1	0	0	2	1	2	0	5	3	6	9	5	0	2	7	2	4	1
445	O60756	Putative protein BCE-1	BCE1	0	0	0	0	0	0	0	0	0	1	0	0	0	0	0	0	0	0	0	0	0	0	0	0	0	0	0	0	0	0	0	0	0	0	0	0	0	0	0	0	0	0	0	0	0	0
446	O60762	Dolichol-phosphate mannosyltransferase subunit 1	DPM1	16	0	9	5	3	7	1	3	0	0	13	5	15	0	5	6	0	10	0	0	32	9	0	13	1	14	0	4	0	0	0	11	0	0	0	0	0	0	0	0	2	0	0	0	9	0
447	O60763	General vesicular transport factor p115	USO1	27	0	3	9	15	0	0	3	0	3	0	0	21	1	29	12	6	29	31	3	27	0	0	2	0	1	0	4	28	23	31	17	50	3	0	28	11	1	0	14	0	0	0	0	2	0
448	O60779	Thiamine transporter 1	SLC19A2	0	0	5	0	2	0	0	0	0	0	0	0	0	0	0	0	1	0	2	0	0	0	0	0	0	0	0	0	0	9	0	0	0	0	0	0	0	0	0	0	0	0	3	1	0	0
449	O60783	28S ribosomal protein S14, mitochondrial	MRPS14	0	0	3	0	0	0	0	0	0	0	0	0	1	0	4	0	0	0	0	0	1	0	0	0	0	2	0	0	0	0	0	0	0	0	0	0	0	0	0	0	0	0	0	0	0	0
450	O60784	Target of Myb protein 1	TOM1	1	0	0	1	6	6	2	6	0	4	17	1	7	3	6	4	3	4	5	0	1	0	0	0	1	0	2	0	0	0	0	0	0	0	0	0	0	0	0	0	0	0	21	17	10	6
451	O60814	Histone H2B type 1-K	HIST1H2BK	0	0	1	3	2	0	0	0	0	0	0	1	3	0	3	3	5	1	0	0	0	0	0	0	0	0	0	0	0	0	2	0	0	0	0	1	0	0	0	0	0	0	0	0	0	0
452	O60825	6-phosphofructo-2-kinase/fructose-2,6-bisphosphatase 2	PFKFB2	0	0	0	0	1	0	0	0	1	0	0	0	20	1	0	0	0	0	0	0	0	0	0	0	0	0	0	0	0	0	0	0	0	1	0	0	0	1	0	0	0	0	2	0	0	0
453	O60831	PRA1 family protein 2	PRAF2	16	0	0	6	2	1	5	9	0	2	5	6	1	4	0	0	0	3	4	0	12	0	0	5	0	2	0	2	0	0	0	0	0	0	0	10	0	0	0	0	0	0	4	2	10	3
454	O60832	H/ACA ribonucleoprotein complex subunit 4	DKC1	4	0	6	0	10	0	1	0	0	0	0	0	14	0	21	12	81	15	24	0	22	1	2	2	0	9	0	15	11	24	15	7	19	0	0	0	0	0	0	0	0	0	28	0	1	7
455	O60841	Eukaryotic translation initiation factor 5B	EIF5B	1	0	0	5	11	0	5	0	0	0	0	0	3	0	17	27	10	0	34	0	1	2	0	7	0	2	0	2	1	128	42	2	14	0	0	1	2	0	0	0	0	0	6	0	1	0
456	O60861	Growth arrest-specific protein 7	GAS7	0	0	0	0	0	1	0	0	0	0	48	0	0	0	0	0	0	0	0	0	0	0	0	0	0	0	0	3	0	0	0	0	0	0	0	0	0	0	0	0	0	0	0	0	0	0
457	O60869	Endothelial differentiation-related factor 1	EDF1	1	0	1	6	2	0	1	4	1	1	3	0	4	0	4	10	0	7	11	0	0	0	0	1	4	1	1	2	0	0	0	1	0	5	0	0	2	4	0	0	0	0	0	0	0	1
458	O60870	DNA/RNA-binding protein KIN17	KIN	0	0	0	0	0	0	0	0	0	0	0	0	0	0	0	0	0	0	1	0	0	0	0	0	0	0	0	0	0	1	0	0	0	0	0	0	0	0	0	0	0	0	0	0	0	0
459	O60879	Protein diaphanous homolog 2	DIAPH2	5	0	0	0	0	0	0	0	0	0	0	0	0	0	0	0	0	0	0	1	1	0	0	0	2	2	0	0	0	1	0	1	0	0	0	0	0	0	0	0	0	0	0	0	0	2
460	O60880	SH2 domain-containing protein 1A	SH2D1A	0	0	0	0	0	0	0	0	0	0	0	0	0	0	0	0	0	0	0	0	0	0	0	0	0	0	0	14	2	0	9	0	0	0	0	0	0	0	0	0	0	0	0	0	0	0
461	O60884	DnaJ homolog subfamily A member 2	DNAJA2	13	10	34	16	48	15	17	24	3	40	15	25	39	39	54	50	35	60	50	12	22	7	9	1	33	18	34	28	11	31	18	21	18	12	12	11	9	23	3	0	19	11	35	0	22	18
462	O60885	Bromodomain-containing protein 4	BRD4	0	0	0	0	0	0	0	0	0	0	0	0	0	0	0	0	1	0	0	0	0	0	0	0	0	0	0	0	0	0	0	0	0	0	0	0	0	0	0	0	0	0	0	0	0	0
463	O60888	Protein CutA	CUTA	22	5	1	18	20	4	5	3	3	3	4	7	3	6	4	3	0	6	6	3	7	0	1	2	8	3	4	3	3	3	3	1	0	7	0	4	3	1	3	0	1	5	6	8	7	7
464	O60911	Cathepsin L2	CTSV	0	0	0	0	0	0	0	0	0	0	0	0	0	0	0	0	3	0	0	0	0	0	0	0	0	0	0	0	0	0	0	0	0	0	0	0	0	9	0	0	0	0	0	0	0	0
465	O60921	Checkpoint protein HUS1	HUS1	0	0	0	0	0	0	0	0	0	0	0	0	0	0	0	0	0	0	0	0	0	0	0	0	0	0	0	1	0	4	3	0	0	0	0	0	0	0	0	0	0	0	0	0	0	0
466	O60925	Prefoldin subunit 1	PFDN1	3	1	3	6	9	2	6	4	3	1	6	7	6	3	5	9	0	5	13	1	3	0	2	2	2	0	1	3	0	1	3	1	0	6	2	2	3	0	4	0	2	6	0	0	3	4
467	O60936	Nucleolar protein 3	NOL3	3	0	8	4	0	20	2	4	4	7	0	0	1	3	7	10	0	0	0	2	4	0	0	5	5	0	0	0	0	0	0	0	0	0	0	0	0	0	0	0	0	0	0	0	3	13
468	O60941	Dystrobrevin beta	DTNB	0	0	0	0	3	1	0	0	0	0	0	0	0	0	0	1	0	1	0	0	0	0	0	0	0	0	0	0	0	0	0	0	0	0	0	0	0	0	0	0	0	0	3	0	0	0
469	Q6PI73	Leukocyte immunoglobulin-like receptor subfamily A member 6	LILRA6	0	0	0	0	0	0	0	0	0	0	0	0	0	0	0	0	0	0	1	0	0	0	0	0	0	0	0	0	0	0	0	0	0	0	0	0	0	0	0	0	0	0	0	0	0	0
470	O75031	Heat shock factor 2-binding protein	HSF2BP	0	0	0	0	0	0	0	0	0	0	0	0	0	0	0	0	0	0	0	0	0	0	0	0	0	0	0	0	0	0	0	0	0	0	0	0	0	0	0	0	0	0	0	0	0	0
471	O75044	SLIT-ROBO Rho GTPase-activating protein 2	SRGAP2	3	0	5	2	6	11	4	0	0	0	0	0	0	0	1	2	0	0	0	0	0	0	1	0	9	0	0	1	0	1	0	0	0	5	0	0	0	5	1	0	0	0	4	4	3	0
472	O75051	Plexin-A2	PLXNA2	0	0	0	1	4	0	0	0	0	1	0	0	16	0	0	0	0	0	0	0	0	0	0	0	0	0	0	0	0	0	0	0	0	3	0	0	0	0	0	0	0	0	0	1	0	0
473	O75054	Immunoglobulin superfamily member 3	IGSF3	0	0	265	0	86	134	0	3	0	28	14	22	143	1	82	103	0	97	0	0	0	0	0	0	0	0	0	0	0	0	0	0	0	86	3	0	11	10	0	0	0	0	0	22	4	0
474	O75056	Syndecan-3	SDC3	0	0	0	0	0	0	0	0	0	0	5	0	1	0	0	0	0	0	0	0	0	0	0	0	0	0	0	0	0	0	0	0	0	0	0	0	0	0	0	0	0	0	0	0	3	0
475	O75083	WD repeat-containing protein 1	WDR1	98	32	35	157	128	33	71	64	43	111	69	76	126	38	71	129	34	82	76	110	23	6	22	23	62	21	59	106	69	28	109	14	63	63	2	64	49	138	66	52	2	41	56	98	23	8
476	O75084	Frizzled-7	FZD7	0	0	0	0	0	0	0	0	0	0	0	0	0	0	0	2	0	0	0	0	0	0	0	0	0	0	0	0	0	0	0	0	0	0	0	0	0	0	0	0	0	0	0	3	0	0
477	O75093	Slit homolog 1 protein	SLIT1	0	0	0	0	0	0	0	0	0	0	0	0	0	0	0	0	0	0	0	0	0	0	0	0	0	0	0	124	0	0	21	1	0	0	0	0	0	0	0	0	0	0	0	0	0	0
478	O75094	Slit homolog 3 protein	SLIT3	0	0	0	0	0	0	0	0	0	0	0	0	0	0	0	0	0	1	0	0	0	0	0	0	0	0	0	1	0	0	1	0	0	0	0	0	0	0	0	0	0	7	0	0	0	0
479	O75096	Low-density lipoprotein receptor-related protein 4	LRP4	0	0	0	0	0	0	0	0	0	0	0	0	14	0	0	0	0	0	0	0	0	0	0	0	0	0	0	0	0	0	0	0	0	0	0	0	0	0	0	0	0	1	0	0	0	0
480	O75110	Probable phospholipid-transporting ATPase IIA	ATP9A	0	0	0	0	4	0	0	0	0	0	0	0	7	0	0	0	20	0	0	0	0	0	0	0	0	0	0	0	0	0	0	0	0	0	0	0	0	0	0	0	0	0	0	0	0	0
481	O75116	Rho-associated protein kinase 2	ROCK2	2	0	9	13	37	8	0	0	10	3	4	3	21	0	64	58	85	20	48	0	0	1	0	8	3	6	0	6	3	2	1	0	1	3	1	5	2	3	4	2	0	0	2	0	0	0
482	O75131	Copine-3	CPNE3	15	28	109	49	37	53	35	36	21	30	25	56	32	24	91	81	19	142	65	3	39	0	15	26	40	13	14	48	1	20	44	87	9	54	2	26	2	60	47	0	23	21	64	15	28	17
483	O75146	Huntingtin-interacting protein 1-related protein	HIP1R	0	0	0	0	3	0	0	0	0	0	0	0	11	0	0	1	0	1	0	0	0	0	0	0	0	0	0	0	0	0	0	0	0	0	0	0	0	0	0	0	0	0	0	0	0	0
484	O75150	E3 ubiquitin-protein ligase BRE1B	RNF40	0	0	1	0	0	0	0	0	0	0	0	0	0	0	0	0	1	0	0	0	0	0	0	0	0	0	0	0	0	0	0	0	1	0	0	0	0	0	0	0	0	0	0	0	0	0
485	O75153	Clustered mitochondria protein homolog	CLUH	7	0	5	1	0	0	0	0	0	0	0	0	0	0	0	0	7	1	27	1	0	0	0	0	0	0	0	0	0	21	5	8	19	1	0	0	1	0	0	0	0	0	0	0	0	0
486	O75155	Cullin-associated NEDD8-dissociated protein 2	CAND2	0	0	0	0	0	0	0	0	0	0	0	0	0	0	0	1	0	0	0	0	0	0	0	0	0	0	0	0	0	0	0	0	0	0	1	0	0	0	0	0	0	0	0	0	0	0
487	O75165	DnaJ homolog subfamily C member 13	DNAJC13	6	0	16	0	29	3	0	2	18	0	0	1	155	0	33	24	49	45	49	0	4	3	0	1	2	3	0	10	49	0	2	0	102	0	1	0	3	0	0	3	2	1	59	18	0	1
488	O75173	A disintegrin and metalloproteinase with thrombospondin motifs 4	ADAMTS4	0	0	0	0	0	0	0	0	0	0	0	0	0	0	0	0	0	0	0	0	0	0	0	0	0	0	0	0	0	0	1	0	0	0	0	0	0	0	0	0	0	0	0	0	3	0
489	O75175	CCR4-NOT transcription complex subunit 3	CNOT3	0	0	0	0	0	0	0	0	0	0	0	0	0	0	0	0	2	0	0	0	0	0	0	0	0	0	0	0	0	3	0	0	1	0	0	0	0	0	0	0	0	0	0	0	0	0
490	O75190	DnaJ homolog subfamily B member 6	DNAJB6	0	0	0	0	0	0	1	0	0	1	0	0	0	1	0	0	0	0	4	0	0	0	4	0	0	0	0	1	0	6	0	0	0	0	0	0	0	0	3	0	0	0	0	0	0	0
491	O75191	Xylulose kinase	XYLB	0	0	0	0	0	0	0	0	0	0	0	0	0	0	0	0	0	0	0	0	0	0	0	0	0	0	0	0	0	0	0	0	0	0	0	3	2	0	0	8	0	0	0	0	0	0
492	O75197	Low-density lipoprotein receptor-related protein 5	LRP5	0	0	1	0	0	5	0	0	1	0	0	0	3	0	0	1	0	0	0	0	0	0	0	0	0	1	0	0	0	0	0	0	0	3	0	0	5	0	0	0	0	0	0	0	0	0
493	O75204	Transmembrane protein 127	TMEM127	0	0	0	0	0	0	0	0	0	0	0	0	0	0	0	0	0	0	0	0	0	0	0	0	0	0	0	0	0	0	0	0	0	0	0	0	0	0	0	0	0	0	0	0	0	0
494	O75208	Ubiquinone biosynthesis protein COQ9, mitochondrial	COQ9	0	0	0	0	0	0	0	0	0	0	0	0	0	1	0	0	0	0	0	0	5	0	0	0	0	0	0	0	0	0	0	0	0	0	0	0	0	0	0	0	0	0	0	0	0	0
495	O75223	Gamma-glutamylcyclotransferase	GGCT	7	3	2	9	39	16	0	9	2	11	4	8	14	10	7	21	0	31	30	6	3	0	3	0	5	0	0	3	0	0	0	4	0	6	11	3	2	23	10	0	7	1	1	8	10	3
496	O75251	NADH dehydrogenase [ubiquinone] iron-sulfur protein 7, mitochondrial	NDUFS7	0	0	0	0	0	0	0	0	0	0	0	0	0	0	0	0	0	0	0	0	2	0	0	0	0	0	0	0	0	0	0	0	0	0	0	0	0	0	0	0	0	0	1	0	1	0
497	O75306	NADH dehydrogenase [ubiquinone] iron-sulfur protein 2, mitochondrial	NDUFS2	0	0	0	0	0	0	0	0	0	0	0	0	0	0	0	0	0	0	0	0	24	0	0	0	0	0	0	0	0	0	0	0	0	0	0	0	0	0	0	0	0	0	0	0	4	0
498	O75312	Zinc finger protein ZPR1	ZPR1	0	0	0	1	0	0	0	0	0	0	0	0	0	0	0	0	0	5	7	0	0	0	0	0	0	0	0	0	0	0	1	1	0	0	0	0	0	0	0	0	0	0	0	0	0	0
499	O75323	Protein NipSnap homolog 2	GBAS	0	0	0	0	0	0	0	0	0	1	0	0	2	0	3	0	0	0	0	2	1	4	3	0	1	1	1	0	0	0	0	0	0	0	0	7	0	0	10	0	0	2	1	0	1	0
500	O75339	Cartilage intermediate layer protein 1	CILP	0	0	0	0	0	0	0	0	0	0	0	0	0	0	0	0	0	0	0	0	0	0	0	0	0	0	0	0	0	0	0	0	0	0	0	0	0	0	0	0	0	0	0	0	2	0
501	O75340	Programmed cell death protein 6	PDCD6	36	61	59	20	48	81	39	35	23	23	37	27	49	46	64	44	40	59	60	31	51	15	20	10	59	31	26	24	18	17	13	31	13	44	20	25	43	33	39	10	57	32	20	43	34	19
502	O75342	Arachidonate 12-lipoxygenase, 12R-type	ALOX12B	0	0	0	0	0	0	0	0	0	0	1	0	0	0	0	0	0	1	0	0	0	0	0	0	0	0	0	0	0	0	1	0	0	0	0	0	0	0	0	0	0	1	0	0	0	0
503	O75347	Tubulin-specific chaperone A	TBCA	22	2	6	29	25	16	19	19	10	20	26	13	22	25	17	32	9	48	62	0	0	0	6	7	16	2	5	17	7	10	13	10	0	18	1	1	10	5	13	0	1	9	11	23	34	21
504	O75348	V-type proton ATPase subunit G 1	ATP6V1G1	13	2	7	10	17	12	10	5	11	1	17	12	20	14	11	15	8	14	18	0	19	2	5	2	1	8	11	8	6	2	9	2	0	7	0	4	3	1	9	1	4	0	3	0	16	5
505	O75351	Vacuolar protein sorting-associated protein 4B	VPS4B	3	3	32	2	5	26	16	7	0	6	6	1	88	16	27	48	10	56	16	0	1	0	3	7	22	6	5	11	4	2	3	1	8	22	4	2	2	19	0	0	12	1	25	7	7	0
506	O75352	Mannose-P-dolichol utilization defect 1 protein	MPDU1	5	0	0	0	0	0	0	0	0	0	0	0	6	0	0	2	0	0	0	0	7	1	0	0	0	0	0	0	0	0	0	0	0	0	0	0	0	0	0	0	0	0	0	0	0	0
507	O75367	Core histone macro-H2A.1	H2AFY	18	23	117	53	104	34	21	28	62	0	18	75	116	37	87	90	322	98	63	3	60	17	50	13	20	49	10	93	58	27	95	76	108	18	5	62	23	2	17	1	15	14	31	16	12	46
508	O75368	SH3 domain-binding glutamic acid-rich-like protein	SH3BGRL	6	4	0	14	20	3	11	15	4	8	37	14	18	7	13	14	0	0	29	0	0	0	2	0	8	0	0	14	5	1	3	0	0	16	0	2	2	3	7	0	0	10	0	0	10	5
509	O75369	Filamin-B	FLNB	362	25	171	896	635	264	89	162	57	369	171	208	237	142	292	455	211	1016	350	147	442	25	102	361	466	368	57	309	25	52	111	8	80	502	107	19	23	1122	272	225	95	130	508	22	17	198
510	O75379	Vesicle-associated membrane protein 4	VAMP4	0	0	0	0	0	0	0	0	0	0	0	0	0	0	0	0	0	0	0	0	4	0	0	0	0	0	0	0	0	0	0	0	0	0	0	0	0	0	0	0	0	0	0	0	0	0
511	O75380	NADH dehydrogenase [ubiquinone] iron-sulfur protein 6, mitochondrial	NDUFS6	0	0	0	0	0	0	0	0	0	0	1	0	0	0	0	0	0	0	0	0	4	0	0	0	0	0	0	0	0	0	0	0	0	0	0	0	0	0	0	0	0	0	0	0	0	0
512	O75381	Peroxisomal membrane protein PEX14	PEX14	0	0	0	0	0	0	0	0	0	0	0	0	0	0	0	0	0	0	0	0	1	0	0	0	0	1	0	0	0	0	0	0	0	0	0	0	0	0	0	0	0	0	0	0	0	0
513	O75382	Tripartite motif-containing protein 3	TRIM3	0	0	2	0	0	0	0	0	0	0	0	0	0	0	0	0	0	0	0	0	0	0	0	0	0	0	0	0	0	0	0	0	0	1	0	0	0	0	0	0	0	0	0	0	0	0
514	O75387	Large neutral amino acids transporter small subunit 3	SLC43A1	0	0	0	0	1	0	0	0	0	0	0	0	1	0	0	17	0	0	2	0	0	0	0	0	0	0	0	5	0	10	0	0	0	0	0	0	0	0	0	0	0	0	0	0	0	0
515	O75390	Citrate synthase, mitochondrial	CS	33	0	18	8	8	5	11	12	20	7	3	3	39	15	18	13	5	15	9	20	78	13	13	14	9	28	27	9	8	5	5	9	14	2	1	43	1	3	35	8	2	4	65	0	5	10
516	O75396	Vesicle-trafficking protein SEC22b	SEC22B	24	15	29	17	25	23	37	35	22	85	27	31	30	19	10	22	7	19	18	30	69	22	21	30	21	25	21	19	1	18	21	16	4	12	9	7	15	5	11	6	6	55	26	13	34	14
517	O75400	Pre-mRNA-processing factor 40 homolog A	PRPF40A	0	0	3	0	0	0	0	0	0	0	0	0	1	0	10	0	23	0	2	0	1	0	0	0	0	0	0	9	0	16	13	0	7	0	0	0	0	0	0	0	0	0	1	0	0	0
518	O75419	Cell division control protein 45 homolog	CDC45	0	0	0	0	0	0	0	0	0	0	0	0	0	0	0	0	0	0	0	0	0	0	0	0	0	0	0	0	0	3	0	0	0	0	0	0	0	0	0	0	0	0	0	0	0	0
519	O75427	Leucine-rich repeat and calponin homology domain-containing protein 4	LRCH4	0	0	0	0	0	0	0	0	0	0	0	0	0	0	0	0	0	0	0	0	0	0	0	0	0	0	0	20	7	0	5	0	0	0	0	0	0	0	0	0	0	0	0	0	1	0
520	O75431	Metaxin-2	MTX2	0	0	3	0	0	0	0	0	0	0	0	0	1	1	4	1	0	2	0	0	34	6	0	4	3	4	0	0	0	1	2	0	1	0	0	0	0	0	0	0	0	0	5	0	8	1
521	O75436	Vacuolar protein sorting-associated protein 26A	VPS26A	20	0	4	8	25	0	0	3	0	7	0	2	11	13	17	21	17	7	19	8	0	3	12	9	8	0	4	3	10	0	3	3	0	5	0	7	0	2	0	0	0	0	3	0	6	7
522	O75438	NADH dehydrogenase [ubiquinone] 1 beta subcomplex subunit 1	NDUFB1	0	0	0	0	0	0	0	0	0	0	0	0	0	0	0	0	0	0	0	0	3	0	0	0	0	0	0	0	0	0	0	0	0	0	0	0	0	0	0	0	0	0	1	0	2	0
523	O75439	Mitochondrial-processing peptidase subunit beta	PMPCB	2	0	0	0	0	0	0	0	0	0	0	0	0	0	0	0	0	0	0	0	4	2	0	0	0	3	0	0	0	0	0	0	0	0	0	0	0	0	0	0	0	0	4	0	0	0
524	O75443	Alpha-tectorin	TECTA	0	0	0	0	0	0	0	0	2	0	0	0	0	0	0	0	0	0	0	0	0	0	0	0	0	0	0	0	0	0	0	0	0	0	0	0	0	0	0	0	0	0	0	0	0	0
525	O75448	Mediator of RNA polymerase II transcription subunit 24	MED24	1	0	0	0	0	1	0	0	1	0	0	0	0	0	3	0	7	0	2	0	0	0	0	0	0	0	0	11	0	0	2	0	1	0	0	0	0	0	0	0	0	0	0	0	0	0
526	O75449	Katanin p60 ATPase-containing subunit A1	KATNA1	0	0	0	0	0	0	0	0	0	0	2	1	0	1	0	0	0	0	0	2	0	1	2	0	0	0	1	0	0	1	0	3	0	0	0	0	1	0	1	0	1	0	0	2	1	1
527	O75475	PC4 and SFRS1-interacting protein	PSIP1	3	0	3	3	3	0	0	0	0	0	0	0	3	0	2	0	5	1	0	0	2	0	0	1	0	1	0	3	4	5	3	1	4	0	0	0	0	0	0	0	0	0	8	0	0	0
528	O75477	Erlin-1	ERLIN1	3	0	0	0	0	0	0	2	0	0	0	0	0	0	4	0	0	0	0	0	5	0	0	0	0	0	0	0	0	0	0	0	0	0	0	0	0	0	0	0	0	0	0	0	1	0
529	O75487	Glypican-4	GPC4	11	0	4	0	0	3	0	0	96	34	40	6	55	1	22	89	0	92	9	4	7	0	0	0	1	0	0	0	0	0	0	0	0	1	0	4	0	0	0	0	0	0	0	0	29	3
530	O75489	NADH dehydrogenase [ubiquinone] iron-sulfur protein 3, mitochondrial	NDUFS3	10	0	4	0	0	1	0	0	0	0	1	0	2	1	9	2	0	0	0	0	46	6	0	0	0	10	0	2	1	0	1	1	0	0	0	0	0	0	1	0	0	5	12	0	22	0
531	O75494	Serine/arginine-rich splicing factor 10	SRSF10	3	0	20	5	1	3	3	5	6	0	0	0	5	0	11	9	11	5	18	0	12	4	2	7	2	9	1	19	5	38	25	5	21	1	1	1	0	0	0	0	0	1	26	5	4	3
532	O75496	Geminin	GMNN	0	0	0	0	0	0	0	0	0	0	0	0	0	0	0	0	0	0	0	0	0	0	0	0	0	0	0	0	0	0	0	0	0	0	0	0	0	0	0	0	0	0	0	0	0	0
533	O75508	Claudin-11	CLDN11	0	0	0	0	0	0	0	0	0	0	0	0	0	0	0	0	0	0	3	0	0	0	0	0	1	0	0	0	0	0	0	0	0	0	0	0	0	0	0	0	0	0	0	0	0	0
534	O75509	Tumor necrosis factor receptor superfamily member 21	TNFRSF21	1	0	0	3	0	0	0	0	0	0	0	0	0	0	0	0	11	0	0	0	0	0	0	0	0	0	0	0	0	0	0	0	0	0	0	0	0	0	0	0	0	0	0	0	0	0
535	O75526	RNA-binding motif protein, X-linked-like-2	RBMXL2	0	0	0	0	0	0	0	0	0	0	0	0	0	0	0	0	0	0	0	0	0	0	0	0	0	0	0	0	0	0	0	0	0	0	0	0	0	0	0	0	0	0	0	0	0	0
536	O75531	Barrier-to-autointegration factor	BANF1	21	10	63	44	43	33	26	15	28	19	12	29	40	26	27	29	82	50	65	7	27	15	20	24	22	26	32	15	18	18	22	1	17	61	44	39	33	8	28	16	19	13	30	0	60	30
537	O75533	Splicing factor 3B subunit 1	SF3B1	3	0	89	19	58	3	2	3	7	0	0	7	57	0	97	42	197	76	78	0	40	4	2	20	0	59	0	145	172	131	229	95	109	0	6	11	2	0	0	0	0	0	40	12	0	10
538	O75534	Cold shock domain-containing protein E1	CSDE1	0	0	9	2	3	2	2	0	0	3	1	0	4	0	3	3	0	11	17	0	2	0	0	2	0	1	0	17	0	42	17	5	43	0	0	0	0	0	0	0	0	0	1	0	0	0
539	O75553	Disabled homolog 1	DAB1	0	0	0	0	0	0	0	0	0	0	0	0	0	0	0	0	0	0	0	0	0	0	0	0	0	0	0	0	0	0	0	0	0	0	0	0	0	0	0	0	1	0	0	0	0	0
540	O75569	Interferon-inducible double-stranded RNA-dependent protein kinase activator A	PRKRA	6	0	3	0	5	0	0	0	0	0	0	0	0	0	2	2	0	1	2	0	8	1	0	6	0	4	0	12	0	12	10	0	4	1	0	4	0	2	0	0	0	0	0	0	6	0
541	O75575	DNA-directed RNA polymerase III subunit RPC9	CRCP	0	0	0	0	0	0	0	0	0	0	0	0	0	0	0	0	0	0	0	0	0	0	0	0	0	0	0	0	0	3	0	0	0	0	0	0	0	0	0	0	0	0	0	0	0	0
542	O75581	Low-density lipoprotein receptor-related protein 6	LRP6	0	0	0	0	0	0	0	0	0	0	0	0	0	0	0	1	0	2	0	0	0	1	0	0	0	0	0	0	0	0	0	0	0	2	0	0	0	0	0	0	0	0	0	0	0	0
543	O75582	Ribosomal protein S6 kinase alpha-5	RPS6KA5	0	0	0	0	0	0	0	0	0	0	0	0	0	0	0	0	0	0	0	0	0	0	0	0	0	0	0	0	0	0	0	0	0	0	0	0	0	0	0	0	0	0	0	0	0	0
544	O75592	E3 ubiquitin-protein ligase MYCBP2	MYCBP2	0	0	0	0	0	0	0	0	0	0	0	0	1	0	0	0	0	0	1	0	0	1	0	0	1	0	0	36	5	0	0	0	1	1	0	2	0	0	0	0	0	0	0	1	0	0
545	O75607	Nucleoplasmin-3	NPM3	2	2	4	2	3	4	2	3	2	3	2	3	3	4	12	11	3	9	6	3	5	3	4	3	3	7	1	6	6	6	5	3	5	1	2	2	0	0	3	0	2	3	12	3	7	3
546	O75608	Acyl-protein thioesterase 1	LYPLA1	9	2	5	6	13	15	2	5	12	7	9	10	14	19	10	13	12	16	13	19	9	5	6	15	0	14	12	7	19	22	9	13	27	9	3	8	9	8	23	1	4	9	25	12	16	8
547	O75629	Protein CREG1	CREG1	0	0	0	0	1	0	0	0	0	0	0	0	0	0	0	0	0	0	0	0	0	0	0	0	0	0	0	0	0	0	0	0	0	0	0	0	0	0	0	0	4	0	0	0	0	0
548	O75643	U5 small nuclear ribonucleoprotein 200 kDa helicase	SNRNP200	9	0	202	14	108	6	10	16	14	3	0	8	161	0	140	120	421	180	321	3	54	2	5	33	1	73	1	303	329	312	212	59	435	2	0	20	7	0	0	1	1	0	176	22	0	6
549	O75663	TIP41-like protein	TIPRL	11	0	0	2	22	6	1	0	3	0	0	0	9	1	2	3	0	2	4	0	0	0	0	0	0	0	0	10	1	0	0	0	0	0	0	0	0	6	0	0	0	0	0	0	1	0
550	O75674	TOM1-like protein 1	TOM1L1	0	0	0	0	0	6	0	0	1	4	2	0	6	17	19	72	1	33	4	2	0	0	6	0	0	2	3	0	0	0	0	0	0	2	0	0	1	0	1	0	2	0	5	4	3	0
551	O75688	Protein phosphatase 1B	PPM1B	0	0	0	0	0	0	0	1	0	0	0	0	0	0	0	4	0	1	4	0	0	0	0	0	0	0	0	0	0	0	1	0	0	0	0	0	0	0	0	0	0	0	0	0	0	0
552	O75691	Small subunit processome component 20 homolog	UTP20	1	0	0	0	0	0	0	0	0	0	1	1	0	0	3	0	20	0	0	0	1	0	0	0	1	0	0	1	0	0	0	1	4	0	0	0	0	0	0	0	0	0	4	0	0	0
553	O75694	Nuclear pore complex protein Nup155	NUP155	3	1	0	0	0	0	0	0	0	0	0	0	0	0	0	0	0	0	0	0	27	0	0	0	0	0	0	0	0	1	0	1	1	0	0	0	0	0	0	0	0	0	0	0	0	0
554	O75695	Protein XRP2	RP2	12	1	1	47	19	20	28	18	4	26	26	21	25	14	16	31	9	23	52	3	0	0	1	0	16	0	0	11	23	0	6	4	0	8	0	1	0	8	6	0	8	0	1	0	8	7
555	O75716	Serine/threonine-protein kinase 16	STK16	0	0	0	0	0	0	0	0	0	0	0	0	0	0	0	0	0	0	0	0	0	0	0	0	0	0	0	0	0	0	0	0	0	0	0	0	0	1	0	0	0	0	0	0	0	0
556	O75717	WD repeat and HMG-box DNA-binding protein 1	WDHD1	0	0	0	0	0	0	0	0	0	0	0	0	0	0	0	0	0	0	0	0	0	0	0	0	0	0	0	0	0	1	0	0	0	0	0	0	0	0	0	0	0	0	0	0	0	0
557	O75718	Cartilage-associated protein	CRTAP	2	16	0	5	0	0	6	2	35	2	12	0	0	2	2	0	0	0	1	25	21	1	3	8	2	4	8	0	0	0	0	0	0	1	0	7	0	0	2	3	2	4	1	0	4	2
558	O75746	Calcium-binding mitochondrial carrier protein Aralar1	SLC25A12	0	0	0	0	1	0	0	0	0	0	0	0	0	0	0	1	0	0	0	0	24	0	0	0	0	0	0	0	0	0	0	0	0	0	0	0	0	0	0	0	0	0	1	0	3	0
559	O75752	UDP-GalNAc:beta-1,3-N-acetylgalactosaminyltransferase 1	B3GALNT1	0	0	0	0	0	0	0	0	3	0	0	0	0	0	0	0	0	0	0	0	0	0	0	0	0	0	0	0	0	0	0	2	1	0	0	0	0	0	0	0	0	0	0	0	0	0
560	O75781	Paralemmin-1	PALM	2	0	0	0	0	0	0	0	1	0	0	0	0	0	0	0	0	0	0	0	0	0	0	0	0	0	0	0	0	0	0	0	0	0	0	0	0	0	0	0	0	0	0	0	0	0
561	O75787	Renin receptor	ATP6AP2	22	2	8	4	2	25	2	14	31	11	17	5	12	3	18	4	25	25	6	19	33	52	10	10	19	38	16	4	0	5	0	8	0	21	16	15	19	3	14	0	19	12	16	0	52	24
562	O75791	GRB2-related adapter protein 2	GRAP2	0	0	0	0	0	0	0	0	0	0	0	0	0	1	1	0	0	0	0	0	0	0	0	0	0	0	0	2	0	0	0	0	0	0	0	0	0	0	0	0	0	0	0	0	0	0
563	O75792	Ribonuclease H2 subunit A	RNASEH2A	0	0	0	0	0	0	0	0	0	0	0	0	1	0	0	0	0	0	0	0	0	0	0	1	0	0	0	8	0	0	7	3	1	0	0	0	0	0	0	0	0	0	0	0	0	0
564	O75794	Cell division cycle protein 123 homolog	CDC123	3	0	0	0	0	0	0	0	0	0	0	0	0	0	0	0	0	1	3	0	0	0	0	0	0	0	0	0	0	1	0	0	0	0	0	0	0	0	0	0	0	0	0	0	0	0
565	O75817	Ribonuclease P protein subunit p20	POP7	0	0	2	0	0	0	0	0	0	0	0	0	0	0	0	0	0	0	4	0	3	0	0	0	0	0	0	2	0	4	0	0	1	0	0	1	0	0	0	0	0	0	5	0	0	0
566	O75821	Eukaryotic translation initiation factor 3 subunit G	EIF3G	3	2	7	11	21	7	3	7	11	3	2	1	7	3	2	16	3	22	24	2	0	1	1	2	0	2	1	8	0	0	4	8	7	1	0	1	1	2	2	1	0	0	8	0	8	2
567	O75822	Eukaryotic translation initiation factor 3 subunit J	EIF3J	0	0	0	1	2	0	0	0	0	2	0	3	2	1	1	6	0	4	9	0	0	0	0	0	0	0	0	2	0	0	2	6	0	7	0	0	0	3	0	0	0	0	3	0	3	2
568	O75828	Carbonyl reductase [NADPH] 3	CBR3	22	0	2	4	5	1	1	1	8	3	16	3	2	0	0	4	0	0	3	3	3	0	0	0	0	0	2	0	0	0	0	15	0	0	0	0	0	25	2	2	0	0	0	1	11	1
569	O75832	26S proteasome non-ATPase regulatory subunit 10	PSMD10	3	1	1	9	22	2	4	8	17	11	7	18	14	6	2	8	3	14	34	0	5	0	0	4	2	0	0	10	3	12	11	13	5	10	3	5	17	9	15	2	5	11	5	13	3	3
570	O75841	Uroplakin-1b	UPK1B	0	0	0	0	0	0	0	0	0	0	0	0	0	0	0	0	0	0	0	0	0	0	0	0	0	0	0	0	0	0	0	0	0	0	0	0	0	0	0	0	0	0	0	0	0	0
571	O75844	CAAX prenyl protease 1 homolog	ZMPSTE24	5	0	0	0	18	0	0	7	0	0	0	1	2	0	0	0	0	1	0	0	24	0	0	0	0	0	0	0	0	0	0	0	0	0	0	0	0	0	0	0	0	0	0	0	2	0
572	O75874	Isocitrate dehydrogenase [NADP] cytoplasmic	IDH1	26	4	3	27	94	4	29	84	7	38	34	22	144	20	25	78	18	113	47	12	51	1	0	7	21	0	8	0	6	0	2	2	0	25	0	56	2	108	13	2	22	10	6	0	29	0
573	O75880	Protein SCO1 homolog, mitochondrial	SCO1	0	0	0	0	0	0	0	0	0	0	0	0	0	0	0	0	0	0	0	0	8	2	0	0	0	0	0	0	0	0	0	0	0	0	0	0	0	0	0	0	0	0	1	0	3	0
574	O75882	Attractin	ATRN	0	0	0	0	0	1	0	2	0	2	0	0	0	0	5	26	0	2	2	0	0	0	0	0	0	0	1	0	0	0	0	0	0	0	0	0	0	0	0	0	0	0	1	4	0	0
575	O75886	Signal transducing adapter molecule 2	STAM2	0	0	0	0	1	0	0	0	0	0	0	0	0	0	0	0	0	0	0	0	0	0	0	0	2	0	1	0	0	0	0	0	0	0	3	0	0	0	0	0	0	0	0	2	0	0
576	O75891	Cytosolic 10-formyltetrahydrofolate dehydrogenase	ALDH1L1	0	0	0	0	0	0	0	0	0	0	0	0	0	0	0	2	0	0	0	0	4	0	0	0	0	0	0	0	0	0	0	0	0	0	0	34	30	0	0	39	0	3	0	0	0	0
577	O75896	Tumor suppressor candidate 2	TUSC2	5	0	0	4	0	3	0	0	0	3	0	0	2	0	1	2	0	0	4	0	0	0	0	0	0	0	0	3	0	0	0	0	0	0	0	0	0	0	0	0	0	0	0	0	0	0
578	O75907	Diacylglycerol O-acyltransferase 1	DGAT1	0	0	0	0	0	0	0	0	0	0	0	0	0	0	0	0	0	0	0	0	0	0	0	0	0	0	0	0	0	0	0	0	0	0	0	0	0	0	0	0	0	0	0	0	0	0
579	O75911	Short-chain dehydrogenase/reductase 3	DHRS3	0	0	2	0	0	0	0	0	0	0	0	0	0	0	0	0	0	0	0	0	3	0	0	0	0	0	0	0	0	0	0	0	0	0	0	0	0	0	0	0	0	0	0	0	0	0
580	O75915	PRA1 family protein 3	ARL6IP5	15	0	8	2	8	6	1	20	1	1	8	1	13	0	2	3	1	1	0	0	54	5	0	12	3	21	0	0	0	0	0	0	0	0	0	0	0	0	1	0	2	4	8	13	9	0
581	O75923	Dysferlin	DYSF	0	0	0	4	0	0	0	0	0	0	1	0	0	2	0	0	0	0	0	0	0	0	0	0	1	0	0	0	12	0	0	0	0	0	0	0	0	0	0	0	0	0	0	0	0	0
582	O75934	Pre-mRNA-splicing factor SPF27	BCAS2	4	2	6	1	2	3	1	1	4	0	0	2	5	2	8	4	4	3	6	3	3	4	2	10	0	13	2	9	7	12	10	12	9	0	0	1	7	0	5	0	0	0	9	1	9	3
583	O75935	Dynactin subunit 3	DCTN3	4	6	7	4	3	3	2	3	18	2	5	3	0	2	2	1	2	4	4	9	4	1	1	4	2	0	0	7	0	4	6	1	4	2	7	2	0	0	1	0	1	2	7	2	1	5
584	O75937	DnaJ homolog subfamily C member 8	DNAJC8	2	0	0	0	0	0	0	0	0	0	0	0	0	0	3	1	0	0	6	0	0	0	0	1	0	0	0	1	0	0	0	0	0	0	0	0	0	0	0	0	0	0	0	0	0	0
585	O75947	ATP synthase subunit d, mitochondrial	ATP5H	8	0	4	0	5	0	0	3	0	3	1	1	6	8	11	14	0	11	0	0	43	19	8	9	8	14	0	4	8	0	6	2	0	3	0	0	0	6	0	0	2	5	11	8	21	6
586	O75952	Calcium-binding tyrosine phosphorylation-regulated protein	CABYR	0	0	0	0	0	0	0	0	0	0	0	0	0	0	0	0	0	0	0	0	0	0	0	0	0	0	0	0	0	0	0	0	0	0	0	0	0	0	0	0	0	0	0	0	0	0
587	O75954	Tetraspanin-9	TSPAN9	2	14	0	6	21	10	31	12	7	19	8	18	3	11	22	34	0	2	2	3	0	3	8	3	9	0	0	0	0	0	0	0	0	14	0	1	8	1	1	0	2	12	3	2	36	9
588	O75955	Flotillin-1	FLOT1	32	40	74	85	56	42	68	44	16	56	32	51	124	97	70	71	48	99	75	70	10	30	41	10	43	30	67	42	9	33	1	62	3	61	30	39	31	64	11	22	52	59	15	0	38	64
589	O75962	Triple functional domain protein	TRIO	0	0	0	1	6	0	0	0	4	1	0	0	6	0	1	0	0	0	0	0	2	0	0	0	1	0	1	0	0	0	0	0	4	0	0	0	0	0	0	0	0	0	2	0	0	0
590	O75964	ATP synthase subunit g, mitochondrial	ATP5L	17	3	9	1	2	10	1	14	0	7	4	0	15	12	18	15	0	17	1	0	19	14	7	14	5	14	14	9	8	4	10	0	0	1	4	2	13	1	4	0	2	8	14	0	30	7
591	O75973	C1q-related factor	C1QL1	0	0	0	0	0	0	0	0	0	0	0	0	0	0	0	0	0	0	0	8	9	0	0	3	0	0	0	0	0	0	0	0	0	0	0	0	0	0	0	0	0	0	0	0	0	0
592	O75976	Carboxypeptidase D	CPD	1	0	0	1	1	1	0	0	0	0	0	0	0	1	3	0	4	23	0	1	39	0	0	0	0	2	1	0	6	0	1	2	0	0	0	0	2	0	0	0	0	0	0	0	0	0
593	O75995	SAM and SH3 domain-containing protein 3	SASH3	0	0	0	0	0	0	0	0	0	0	0	0	0	0	0	0	0	0	0	0	0	0	0	0	0	0	0	36	0	0	6	0	0	0	0	0	0	0	0	0	0	0	0	0	0	0
594	O76003	Glutaredoxin-3	GLRX3	5	0	0	14	20	0	4	5	0	6	6	25	24	7	0	15	3	26	65	7	1	3	1	16	5	11	1	15	14	10	16	4	5	2	0	7	0	13	8	0	0	1	9	1	2	5
595	O76021	Ribosomal L1 domain-containing protein 1	RSL1D1	1	0	15	0	1	0	0	0	0	0	0	1	10	0	14	5	110	4	4	0	41	0	0	0	0	3	0	12	10	39	10	4	24	0	0	1	0	0	0	0	0	0	20	3	2	1
596	O76024	Wolframin	WFS1	0	0	0	0	0	0	0	0	0	0	0	0	14	0	0	0	0	0	0	0	0	0	0	0	0	0	0	0	0	0	0	0	0	0	0	0	0	0	0	0	0	0	0	0	0	0
597	O76054	SEC14-like protein 2	SEC14L2	0	0	0	1	8	0	0	0	0	0	1	0	0	0	0	0	0	0	0	0	0	0	0	0	0	0	0	0	0	0	0	0	0	0	0	0	0	0	0	0	0	0	0	0	0	0
598	O76061	Stanniocalcin-2	STC2	0	2	0	0	0	20	2	0	0	0	0	0	0	1	0	0	0	0	0	0	0	0	0	0	0	0	0	0	0	0	0	0	0	0	0	0	0	0	1	0	0	0	0	0	0	0
599	O76070	Gamma-synuclein	SNCG	0	0	0	0	0	7	0	0	0	0	0	0	0	0	1	0	7	0	0	0	5	0	0	0	0	0	0	0	0	0	0	0	0	0	0	0	0	5	12	0	15	0	0	0	0	0
600	O76074	cGMP-specific 3,5-cyclic phosphodiesterase	PDE5A	0	0	0	0	0	0	0	6	0	0	0	0	0	0	0	0	0	0	0	0	0	0	0	0	0	0	0	0	0	0	0	0	0	1	0	0	0	0	0	0	0	0	0	0	0	0
601	O76076	WNT1-inducible-signaling pathway protein 2	WISP2	0	0	0	0	0	0	0	0	5	0	0	0	0	0	0	0	0	0	0	0	0	0	0	0	0	0	0	0	0	0	0	0	0	0	4	0	0	0	0	0	1	0	0	0	0	0
602	O76081	Regulator of G-protein signaling 20	RGS20	0	0	0	0	0	0	0	0	0	0	0	0	0	52	0	0	0	0	0	1	0	0	11	0	0	0	0	0	0	0	1	0	0	0	0	0	0	0	0	0	0	0	0	0	0	0
603	O76082	Solute carrier family 22 member 5	SLC22A5	0	0	3	0	0	0	0	0	0	0	0	0	0	0	0	0	0	0	1	0	0	0	0	0	0	0	0	0	0	0	0	0	0	0	0	0	0	0	0	0	0	0	0	0	0	0
604	O76094	Signal recognition particle subunit SRP72	SRP72	1	1	58	7	7	3	6	11	11	0	0	3	33	0	32	14	89	21	30	0	5	0	0	4	0	23	1	34	22	67	29	2	48	0	1	3	0	0	1	0	0	9	32	3	3	3
605	O94760	N(G),N(G)-dimethylarginine dimethylaminohydrolase 1	DDAH1	13	2	0	28	33	5	15	2	0	14	10	8	24	4	10	34	3	38	6	0	0	0	0	2	7	0	1	3	0	0	2	0	0	15	0	4	0	15	4	0	0	0	2	0	0	5
606	O94766	Galactosylgalactosylxylosylprotein 3-beta-glucuronosyltransferase 3	B3GAT3	6	0	0	1	0	0	0	0	1	0	0	0	0	0	0	0	0	2	0	3	1	0	0	0	0	0	0	0	0	0	0	4	0	0	0	11	0	0	1	0	0	0	4	0	1	0
607	O94769	Extracellular matrix protein 2	ECM2	0	0	0	0	0	0	0	0	11	0	3	0	0	0	0	0	0	0	0	0	0	0	0	0	0	0	0	0	0	0	1	0	0	0	0	0	0	0	0	0	0	0	1	0	0	0
608	O94776	Metastasis-associated protein MTA2	MTA2	0	0	24	0	3	0	0	0	13	0	0	0	4	0	4	0	37	3	17	0	0	0	0	3	0	13	0	25	33	66	48	12	69	1	0	0	0	0	0	0	0	0	15	0	0	0
609	O94788	Retinal dehydrogenase 2	ALDH1A2	0	0	3	0	0	0	0	0	0	0	0	0	0	0	0	0	0	0	0	0	1	0	0	0	0	0	0	0	0	58	0	0	0	0	0	0	0	0	0	0	0	0	0	0	0	0
610	O94804	Serine/threonine-protein kinase 10	STK10	0	0	0	40	0	0	0	0	0	0	3	0	1	11	0	0	1	1	2	0	0	0	0	0	0	0	0	6	0	0	0	0	0	0	0	0	0	0	0	0	1	0	1	31	0	0
611	O94806	Serine/threonine-protein kinase D3	PRKD3	0	0	0	0	0	0	0	0	0	0	0	0	0	0	0	1	0	0	1	0	0	0	0	0	0	0	0	0	0	0	0	0	0	0	0	0	0	0	0	0	0	0	8	0	0	0
612	O94808	Glutamine--fructose-6-phosphate aminotransferase [isomerizing] 2	GFPT2	0	0	0	0	0	0	0	0	0	0	0	0	0	0	0	0	0	0	0	0	0	0	0	0	0	0	0	0	0	0	0	0	0	0	0	0	0	0	0	0	0	0	0	0	0	0
613	O94811	Tubulin polymerization-promoting protein	TPPP	0	0	0	0	0	0	0	0	0	0	0	0	0	0	0	0	0	0	0	0	0	0	0	0	0	0	0	0	0	0	0	0	0	0	0	0	0	0	0	0	0	0	0	0	0	0
614	O94813	Slit homolog 2 protein	SLIT2	0	0	0	2	0	0	0	3	0	9	0	0	0	0	0	0	0	0	0	0	0	4	0	0	0	0	0	6	0	0	2	0	0	0	0	99	0	0	0	0	0	19	0	0	0	0
615	O94822	E3 ubiquitin-protein ligase listerin	LTN1	0	0	0	0	0	0	0	0	0	0	0	0	1	0	0	1	0	0	10	0	0	0	0	0	0	0	0	9	0	32	0	1	27	0	0	0	0	0	0	0	0	0	3	0	0	0
616	O94826	Mitochondrial import receptor subunit TOM70	TOMM70A	2	0	4	0	0	4	0	1	0	0	1	0	14	2	18	0	0	5	5	2	53	0	2	2	0	2	0	1	4	0	3	2	0	0	0	0	0	0	2	0	0	2	10	2	7	0
617	O94829	Importin-13	IPO13	0	0	0	0	0	0	0	0	0	0	0	0	0	0	0	0	0	0	0	0	1	0	0	2	0	0	0	3	0	3	1	0	3	0	0	0	0	0	0	0	0	0	0	0	0	0
618	O94832	Unconventional myosin-Id	MYO1D	0	0	105	0	134	195	1	0	0	0	0	0	129	1	71	208	7	151	120	0	0	2	0	0	0	8	0	7	4	45	0	1	0	5	0	0	0	29	0	0	0	0	21	236	146	0
619	O94855	Protein transport protein Sec24D	SEC24D	0	0	0	0	0	0	0	0	0	0	0	0	6	0	0	0	0	0	0	0	1	0	0	0	0	0	0	2	2	0	1	3	0	1	0	0	0	0	1	0	0	0	0	0	0	0
620	O94874	E3 UFM1-protein ligase 1	UFL1	0	0	0	0	0	0	0	0	0	0	0	0	1	0	2	0	0	0	0	0	2	0	0	0	0	0	0	9	10	5	1	0	16	0	0	0	0	0	0	0	0	0	1	0	4	0
621	O94876	Transmembrane and coiled-coil domains protein 1	TMCC1	0	0	0	0	0	0	0	0	1	0	0	0	0	0	0	0	0	0	2	0	9	0	0	0	0	0	0	0	0	0	0	0	0	0	0	0	0	0	0	0	0	0	0	0	0	0
622	O94880	PHD finger protein 14	PHF14	0	0	0	0	0	0	0	0	0	0	0	0	0	0	0	0	0	0	0	0	0	0	0	0	0	0	0	0	0	0	0	0	0	0	0	0	0	0	0	0	0	0	0	0	0	0
623	O94886	CSC1-like protein 1	TMEM63A	0	0	0	0	9	0	0	0	0	0	0	0	19	0	0	0	5	0	0	0	0	0	0	0	0	0	0	0	0	0	1	9	0	0	0	0	0	0	0	0	0	0	0	0	0	0
624	O94887	FERM, RhoGEF and pleckstrin domain-containing protein 2	FARP2	0	1	0	0	0	1	0	0	0	1	0	0	2	1	0	5	0	4	0	1	0	1	0	0	0	1	0	0	0	0	0	0	0	0	0	0	0	0	0	0	0	0	29	7	1	0
625	O94888	UBX domain-containing protein 7	UBXN7	0	0	0	0	0	0	0	0	0	0	0	0	0	0	1	1	0	0	2	0	0	0	0	0	0	0	0	2	0	0	0	0	0	0	0	2	0	0	0	0	0	0	1	0	0	0
626	O94903	Proline synthase co-transcribed bacterial homolog protein	PROSC	5	0	0	1	2	1	1	4	0	2	2	4	6	0	6	9	0	13	13	0	0	0	0	2	0	5	0	7	0	0	8	1	3	0	0	0	0	0	0	0	0	0	0	0	5	2
627	O94905	Erlin-2	ERLIN2	3	0	0	1	12	1	0	1	0	0	0	0	7	0	1	9	0	5	0	0	12	8	0	11	0	8	0	0	5	0	0	0	0	0	0	0	0	0	0	0	0	7	0	0	3	0
628	O94906	Pre-mRNA-processing factor 6	PRPF6	0	0	28	0	0	0	0	0	0	0	0	0	0	0	1	0	30	2	1	0	19	0	0	0	0	0	0	0	0	1	0	0	7	0	0	0	0	0	0	0	0	0	0	0	0	0
629	O94907	Dickkopf-related protein 1	DKK1	2	0	33	20	0	0	3	17	0	90	7	0	0	16	8	5	0	0	0	0	0	0	0	0	0	0	0	0	0	0	0	0	0	17	16	0	0	0	0	3	0	6	0	0	0	0
630	O94915	Protein furry homolog-like	FRYL	0	0	1	0	0	0	0	0	1	0	0	2	7	0	0	0	1	0	1	1	0	0	0	0	0	0	0	47	1	2	15	0	22	0	0	0	0	0	0	0	0	0	2	1	0	1
631	O94919	Endonuclease domain-containing 1 protein	ENDOD1	0	0	0	0	4	0	0	0	0	0	2	0	20	0	3	3	0	0	0	0	10	0	0	0	0	0	0	2	0	0	0	0	0	0	0	0	0	1	0	0	0	0	0	1	0	0
632	O94923	D-glucuronyl C5-epimerase	GLCE	0	0	0	0	0	0	0	0	0	0	0	0	1	0	0	0	0	0	0	0	0	0	0	0	0	0	0	0	0	0	0	0	0	0	0	0	0	0	0	0	0	0	0	0	0	0
633	O94925	Glutaminase kidney isoform, mitochondrial	GLS	0	0	0	0	0	0	2	1	0	0	0	1	0	6	0	0	0	0	1	14	95	89	25	46	1	64	3	0	0	0	0	0	1	0	0	0	0	0	3	0	0	0	7	0	2	0
634	O94929	Actin-binding LIM protein 3	ABLIM3	0	0	0	0	0	0	0	0	0	0	0	0	0	0	0	0	0	0	0	0	0	0	0	0	0	0	0	0	0	0	0	0	0	0	0	0	0	0	0	0	0	0	0	0	0	0
635	O94955	Rho-related BTB domain-containing protein 3	RHOBTB3	0	0	0	0	0	0	0	0	0	0	0	0	4	0	0	10	0	0	0	0	0	0	0	0	0	0	0	0	0	0	0	0	0	0	0	0	0	0	0	0	0	0	0	0	0	0
636	O94966	Ubiquitin carboxyl-terminal hydrolase 19	USP19	0	0	0	0	0	0	0	0	0	0	0	0	0	0	0	0	0	0	0	0	0	0	0	0	0	0	0	1	0	2	1	0	3	0	0	0	0	1	0	0	0	0	1	0	0	0
637	O94973	AP-2 complex subunit alpha-2	AP2A2	2	0	1	12	17	2	10	6	0	2	5	1	46	7	7	25	0	43	46	3	1	0	0	4	14	3	5	23	1	8	4	1	45	7	0	4	0	5	2	2	0	4	31	4	8	1
638	O94979	Protein transport protein Sec31A	SEC31A	6	1	48	4	2	9	5	11	10	0	2	5	19	3	3	0	14	4	13	6	34	1	0	9	0	11	6	6	15	37	15	25	30	0	0	2	1	0	8	4	0	3	20	2	0	1
639	O94985	Calsyntenin-1	CLSTN1	1	0	12	0	0	17	0	0	0	22	3	0	0	0	30	7	15	10	0	6	0	15	0	8	0	2	2	0	0	0	0	0	0	0	0	0	3	3	0	0	0	15	0	8	1	0
640	O94992	Protein HEXIM1	HEXIM1	0	0	0	0	0	0	0	0	0	0	0	0	0	0	0	0	0	0	1	0	0	0	0	0	0	0	0	0	0	0	0	0	0	0	0	0	0	0	0	0	0	0	0	0	0	0
641	O95025	Semaphorin-3D	SEMA3D	0	0	0	0	0	0	0	6	0	0	0	0	0	0	0	0	0	0	0	0	0	0	0	0	0	0	0	0	0	0	0	0	0	0	1	367	0	0	1	0	2	0	0	0	0	72
642	O95049	Tight junction protein ZO-3	TJP3	0	0	0	0	0	8	0	0	0	0	0	0	0	0	0	6	0	0	0	0	0	0	0	0	0	0	0	0	0	0	0	0	0	0	0	0	0	18	0	0	0	0	1	0	0	0
643	O95057	GTP-binding protein Di-Ras1	DIRAS1	0	0	0	0	0	0	0	0	0	0	1	0	0	0	1	0	0	0	0	0	0	0	0	0	0	0	0	0	0	0	0	0	0	0	0	0	0	0	0	0	0	0	0	3	2	0
644	O95059	Ribonuclease P protein subunit p14	RPP14	0	0	0	2	0	0	0	0	1	0	0	0	0	0	0	0	0	0	1	3	1	0	0	0	0	0	0	0	0	2	0	0	0	0	0	0	0	0	0	0	0	0	7	0	1	0
645	O95070	Protein YIF1A	YIF1A	0	0	0	0	1	0	0	2	0	0	0	0	0	0	0	0	0	0	0	0	4	0	0	1	0	0	0	0	0	0	0	0	0	0	0	0	0	0	0	0	0	0	0	0	0	0
646	O95071	E3 ubiquitin-protein ligase UBR5	UBR5	0	0	22	0	0	0	0	0	0	0	0	0	0	0	0	0	0	1	1	0	1	1	0	0	0	0	1	4	0	42	0	0	0	0	0	0	0	0	0	0	0	0	0	0	0	0
647	O95073	Fibrinogen silencer-binding protein	FSBP	0	0	2	0	0	0	0	0	0	0	0	0	0	0	0	0	0	0	0	0	0	0	0	0	0	2	0	0	0	0	0	0	0	0	0	0	0	0	0	0	0	0	0	0	0	0
648	O95084	Serine protease 23	PRSS23	1	37	9	107	0	0	72	43	82	49	99	73	5	23	0	29	23	8	0	37	3	45	25	1	49	10	70	0	0	0	0	0	0	170	67	4	84	11	43	98	119	90	18	0	36	61
649	O95104	Splicing factor, arginine/serine-rich 15	SCAF4	0	0	0	0	0	0	0	0	0	0	0	0	0	0	0	1	1	0	2	0	0	0	0	0	0	0	0	1	0	7	3	0	0	0	0	1	0	0	0	0	0	0	0	0	0	0
650	O95136	Sphingosine 1-phosphate receptor 2	S1PR2	0	0	0	0	0	0	0	0	0	0	0	0	0	0	0	0	0	0	0	0	0	0	0	0	0	0	0	0	0	0	0	0	0	0	0	0	0	0	0	0	0	0	0	0	0	0
651	O95139	NADH dehydrogenase [ubiquinone] 1 beta subcomplex subunit 6	NDUFB6	2	0	0	0	0	0	0	0	0	0	0	0	0	0	0	0	0	0	0	0	12	0	0	0	0	0	0	0	0	0	0	0	0	0	0	0	0	0	0	0	0	0	0	0	0	0
652	O95149	Snurportin-1	SNUPN	0	0	0	0	0	0	0	0	0	2	0	0	0	0	0	0	0	0	3	0	0	0	0	0	0	0	0	0	0	0	0	0	0	0	0	0	0	0	0	0	0	0	0	0	1	0
653	O95154	Aflatoxin B1 aldehyde reductase member 3	AKR7A3	0	0	0	0	0	0	0	0	0	0	0	0	16	0	0	0	24	0	0	0	0	0	0	0	0	0	0	0	0	0	0	0	0	0	0	3	1	0	0	6	0	0	0	0	0	0
654	O95155	Ubiquitin conjugation factor E4 B	UBE4B	1	0	0	0	0	0	0	0	0	0	0	0	1	0	0	0	0	1	1	0	0	0	0	1	0	0	0	3	0	11	0	0	4	0	0	0	0	0	0	0	0	0	0	0	0	0
655	O95159	Zinc finger protein-like 1	ZFPL1	0	0	0	0	0	0	0	0	0	0	0	0	0	0	0	0	0	0	0	0	0	0	0	0	0	0	0	0	0	0	0	0	0	0	0	0	0	0	0	0	0	0	0	0	0	0
656	O95163	Elongator complex protein 1	IKBKAP	8	0	3	0	0	0	0	0	0	0	0	0	0	0	14	4	1	1	6	0	0	0	0	0	0	0	0	23	2	56	6	1	27	0	0	0	0	0	0	0	0	0	1	0	0	0
657	O95164	Ubiquitin-like protein 3	UBL3	3	3	19	2	12	14	2	3	0	1	0	0	31	7	0	4	0	6	10	0	1	0	0	0	1	0	3	0	0	0	0	0	0	21	6	0	0	15	0	0	0	0	1	0	12	4
658	O95166	Gamma-aminobutyric acid receptor-associated protein	GABARAP	6	0	0	0	0	0	4	0	0	2	2	0	0	0	1	0	1	0	3	0	0	0	0	0	2	0	0	0	0	0	0	0	0	3	0	0	0	0	0	0	0	0	0	0	0	1
659	O95168	NADH dehydrogenase [ubiquinone] 1 beta subcomplex subunit 4	NDUFB4	14	0	9	0	0	0	0	0	0	0	0	0	1	0	11	3	0	0	1	0	22	4	0	0	0	7	1	0	4	0	1	0	0	0	0	0	0	0	0	0	1	7	0	0	17	4
660	O95169	NADH dehydrogenase [ubiquinone] 1 beta subcomplex subunit 8, mitochondrial	NDUFB8	0	0	0	0	0	0	0	0	0	0	0	0	0	0	0	0	0	0	0	0	4	2	0	0	0	0	0	0	0	0	0	0	0	0	0	0	0	0	0	0	0	0	0	0	0	0
661	O95182	NADH dehydrogenase [ubiquinone] 1 alpha subcomplex subunit 7	NDUFA7	0	0	3	0	0	0	0	0	0	0	0	0	0	0	3	0	0	0	0	0	13	4	0	0	0	0	0	0	0	0	0	0	0	0	0	0	0	0	0	0	0	0	0	0	0	0
662	O95183	Vesicle-associated membrane protein 5	VAMP5	0	1	0	0	0	0	23	21	0	0	1	6	0	3	0	0	3	0	15	4	0	4	0	4	0	0	10	17	0	0	5	0	0	0	0	0	0	0	15	0	1	8	0	10	8	0
663	O95197	Reticulon-3	RTN3	11	1	8	3	16	13	6	10	2	1	2	11	23	3	4	3	14	15	0	0	8	6	0	1	1	3	0	2	9	1	1	10	0	4	4	10	2	9	3	1	0	4	5	1	1	5
664	O95202	LETM1 and EF-hand domain-containing protein 1, mitochondrial	LETM1	0	0	1	0	0	0	0	0	0	0	0	0	0	0	2	0	0	0	0	0	45	0	0	0	0	0	0	0	0	0	2	0	0	0	0	0	0	0	0	0	0	0	0	0	0	0
665	O95214	Leptin receptor overlapping transcript-like 1	LEPROTL1	0	0	0	0	0	0	2	0	0	0	0	0	0	0	0	0	0	0	0	0	0	0	0	0	0	0	0	0	0	0	0	0	0	0	0	0	0	0	0	0	0	0	0	0	0	0
666	O95219	Sorting nexin-4	SNX4	0	0	0	0	0	0	0	0	0	0	3	0	0	0	0	0	0	0	0	0	0	0	0	0	0	0	0	0	0	0	0	0	0	0	0	0	0	0	0	0	0	0	0	0	0	0
667	O95232	Luc7-like protein 3	LUC7L3	0	0	0	0	0	0	0	0	0	0	0	0	0	0	1	0	1	4	1	0	0	0	0	0	0	0	0	0	0	4	0	0	0	0	0	0	0	0	0	0	0	0	1	0	0	0
668	O95235	Kinesin-like protein KIF20A	KIF20A	0	0	6	0	19	1	0	0	0	15	0	6	0	0	1	35	0	45	5	0	0	0	0	0	0	0	0	5	0	0	0	0	0	0	0	0	0	0	0	0	1	0	1	0	0	0
669	O95239	Chromosome-associated kinesin KIF4A	KIF4A	14	0	51	1	20	5	12	0	0	95	2	31	2	0	72	125	0	78	65	0	0	0	0	0	0	0	0	19	16	0	6	0	0	3	0	0	0	0	0	0	4	4	0	0	0	0
670	O95248	Myotubularin-related protein 5	SBF1	0	0	0	0	0	1	0	0	0	0	0	0	0	0	0	0	0	0	0	0	0	0	0	0	0	1	0	5	0	0	0	1	0	1	0	0	0	0	0	0	0	0	0	0	0	0
671	O95249	Golgi SNAP receptor complex member 1	GOSR1	0	0	0	1	0	0	0	0	0	0	0	0	1	0	0	0	1	2	0	0	3	1	0	0	0	0	0	0	0	0	0	0	0	0	0	0	0	0	0	0	0	0	0	0	0	0
672	O95263	High affinity cAMP-specific and IBMX-insensitive 3,5-cyclic phosphodiesterase 8B	PDE8B	0	0	0	0	0	0	0	1	0	0	0	0	0	0	0	0	0	0	0	0	0	0	0	0	0	0	0	0	0	0	0	0	0	0	0	0	0	0	0	0	0	0	0	0	0	0
673	O95274	Ly6/PLAUR domain-containing protein 3	LYPD3	0	0	11	0	0	0	0	0	0	0	0	0	0	0	0	0	0	0	0	0	0	0	0	0	0	0	0	0	0	0	0	0	0	0	0	0	0	0	0	0	0	0	0	0	0	0
674	O95292	Vesicle-associated membrane protein-associated protein B/C	VAPB	9	1	9	1	4	4	1	10	2	0	5	0	17	2	5	3	5	17	11	0	52	8	0	11	0	7	2	0	0	0	0	0	0	0	0	0	1	2	2	0	0	1	6	0	16	2
675	O95295	SNARE-associated protein Snapin	SNAPIN	0	0	5	1	1	12	4	2	3	1	5	3	10	0	10	9	0	1	2	0	5	1	0	3	2	2	0	5	0	0	4	5	0	7	0	3	0	0	4	0	0	1	4	2	8	0
676	O95297	Myelin protein zero-like protein 1	MPZL1	16	21	23	23	31	20	23	16	29	13	13	16	20	18	31	16	3	18	16	9	4	0	8	8	20	4	14	4	0	4	3	11	0	28	7	7	2	12	14	6	22	7	13	0	12	10
677	O95298	NADH dehydrogenase [ubiquinone] 1 subunit C2	NDUFC2	0	0	0	0	0	0	0	0	0	0	0	0	0	0	0	0	0	0	0	0	11	0	0	0	0	0	0	0	0	0	0	0	0	0	0	0	0	0	0	0	0	0	0	0	2	0
678	O95299	NADH dehydrogenase [ubiquinone] 1 alpha subcomplex subunit 10, mitochondrial	NDUFA10	0	0	1	0	0	0	0	0	0	0	0	0	0	0	4	0	0	0	0	0	12	1	0	0	0	2	0	0	1	0	0	0	0	0	0	0	1	0	0	0	0	0	0	0	5	0
679	O95302	Peptidyl-prolyl cis-trans isomerase FKBP9	FKBP9	4	0	0	1	0	0	0	0	0	0	4	0	0	1	0	0	0	0	0	0	7	0	0	1	2	0	0	0	0	0	0	0	0	0	0	0	0	0	1	0	0	0	0	0	0	0
680	O95319	CUGBP Elav-like family member 2	CELF2	0	0	0	0	0	0	0	0	0	0	0	0	0	0	0	0	0	0	0	0	0	0	0	0	0	0	0	8	0	0	7	0	1	0	0	0	0	0	0	0	0	0	0	0	0	0
681	O95336	6-phosphogluconolactonase	PGLS	23	8	3	34	58	17	20	33	15	13	42	34	42	17	11	32	9	47	35	13	14	12	12	26	21	12	2	43	12	12	22	12	10	13	2	18	28	39	36	1	1	7	4	2	23	17
682	O95340	Bifunctional 3-phosphoadenosine 5-phosphosulfate synthase 2	PAPSS2	0	0	0	2	0	0	1	4	0	0	0	0	0	5	0	0	1	39	0	1	54	1	0	37	1	11	8	0	0	0	0	0	0	10	0	0	0	0	0	4	7	0	17	0	0	0
683	O95342	Bile salt export pump	ABCB11	0	0	0	0	0	0	0	0	0	0	1	0	0	0	0	0	0	0	0	0	0	0	0	0	0	0	0	0	0	0	0	0	0	0	0	0	0	0	0	0	0	0	0	0	0	5
684	O95347	Structural maintenance of chromosomes protein 2	SMC2	22	0	33	6	1	5	0	0	0	0	0	0	4	0	4	16	18	7	33	2	2	1	0	18	0	19	0	141	36	101	75	21	94	0	0	0	0	1	0	0	1	0	12	0	0	0
685	O95352	Ubiquitin-like modifier-activating enzyme ATG7	ATG7	6	0	0	0	0	0	0	0	0	0	0	0	0	0	0	0	0	0	0	0	0	0	0	0	0	0	0	0	1	0	0	0	0	0	0	0	0	0	0	0	0	0	0	0	0	0
686	O95361	Tripartite motif-containing protein 16	TRIM16	0	0	0	0	0	0	2	1	0	0	0	1	0	0	0	0	0	0	0	0	1	0	0	0	0	0	0	0	0	0	0	0	0	2	3	0	0	0	1	0	1	0	0	0	0	0
687	O95372	Acyl-protein thioesterase 2	LYPLA2	5	0	0	8	32	3	0	2	6	3	8	8	14	5	5	7	2	18	27	4	3	2	0	1	0	0	4	2	0	12	1	1	10	1	0	4	10	13	1	3	0	0	10	12	5	0
688	O95373	Importin-7	IPO7	45	0	48	48	42	14	42	5	3	14	7	34	35	11	61	75	50	3	92	11	25	4	2	45	18	29	7	43	62	49	38	27	42	22	0	24	23	21	2	17	0	8	33	19	4	4
689	O95379	Tumor necrosis factor alpha-induced protein 8	TNFAIP8	10	3	0	2	2	3	0	0	4	0	2	1	4	3	5	3	4	5	3	5	2	0	0	1	0	0	1	25	12	9	14	3	4	1	0	0	9	0	0	0	0	0	0	4	0	0
690	O95382	Mitogen-activated protein kinase kinase kinase 6	MAP3K6	2	2	1	3	3	2	3	1	0	2	2	0	3	3	1	1	3	5	0	0	2	0	0	0	0	2	0	0	0	0	0	0	0	0	0	0	0	0	0	0	0	0	0	0	6	1
691	O95388	WNT1-inducible-signaling pathway protein 1	WISP1	0	15	0	2	0	0	0	0	4	0	0	0	0	0	0	0	0	0	0	0	0	0	0	0	0	0	0	0	0	0	0	0	0	0	0	0	0	0	0	0	0	0	0	0	0	0
692	O95394	Phosphoacetylglucosamine mutase	PGM3	11	0	0	4	1	0	0	2	1	3	2	0	0	0	2	2	0	0	7	2	0	0	0	1	0	0	0	0	0	0	0	0	0	0	0	0	0	0	0	0	0	0	0	0	0	0
693	O95395	Beta-1,3-galactosyl-O-glycosyl-glycoprotein beta-1,6-N-acetylglucosaminyltransferase 3	GCNT3	0	0	0	0	0	0	0	0	0	0	0	0	6	0	0	0	121	3	0	1	0	0	0	0	0	0	0	0	0	0	0	0	0	0	14	0	0	0	0	0	0	0	0	0	0	0
694	O95407	Tumor necrosis factor receptor superfamily member 6B	TNFRSF6B	0	0	0	0	0	0	0	0	0	0	0	0	0	0	0	0	0	0	0	0	0	7	0	0	0	0	3	0	0	0	0	0	0	0	0	0	0	0	0	0	0	0	0	0	0	35
695	O95415	Brain protein I3	BRI3	0	0	0	0	0	0	1	0	0	0	0	0	0	0	0	0	0	0	0	0	0	0	0	0	0	0	0	0	0	0	0	0	0	0	0	0	0	0	0	0	0	0	0	1	1	0
696	O95425	Supervillin	SVIL	1	0	0	0	1	0	0	0	0	0	0	0	0	0	0	0	1	0	0	0	0	0	0	0	0	0	0	1	0	0	0	0	0	0	0	0	0	0	1	0	0	0	0	0	0	0
697	O95428	Papilin	PAPLN	0	0	0	0	0	0	0	0	3	0	12	0	0	18	0	0	0	0	0	67	0	102	37	5	3	17	6	0	0	0	0	0	0	0	0	0	2	0	6	0	0	42	0	0	0	0
698	O95433	Activator of 90 kDa heat shock protein ATPase homolog 1	AHSA1	12	3	5	12	8	7	2	3	4	9	8	5	8	2	21	32	2	51	34	10	2	2	0	7	9	2	3	21	3	2	17	15	9	13	0	2	1	8	1	0	1	3	11	2	11	6
699	O95436	Sodium-dependent phosphate transport protein 2B	SLC34A2	0	0	0	0	41	0	0	0	0	0	3	3	0	0	0	0	0	0	0	0	0	0	0	0	0	0	0	0	0	0	0	0	0	0	0	0	0	0	0	0	0	0	0	0	0	0
700	O95445	Apolipoprotein M	APOM	6	3	3	0	0	5	2	0	1	1	0	0	2	3	0	1	1	4	1	3	5	3	1	3	2	2	0	3	0	0	0	2	3	4	0	14	17	0	0	17	1	1	3	1	3	3
701	O95447	Lebercilin-like protein	LCA5L	0	0	0	0	1	0	0	0	0	0	0	0	0	0	0	0	0	0	0	0	0	0	0	0	0	0	0	0	0	0	0	0	0	0	0	0	0	0	0	0	0	0	0	0	0	0
702	O95450	A disintegrin and metalloproteinase with thrombospondin motifs 2	ADAMTS2	0	20	0	0	0	0	0	0	0	0	0	0	0	0	0	0	0	0	0	0	0	0	0	0	0	0	0	0	0	0	0	0	0	0	0	0	0	0	0	0	0	0	0	0	0	0
703	O95456	Proteasome assembly chaperone 1	PSMG1	3	0	3	3	8	3	1	2	4	3	0	1	4	3	6	7	5	3	7	3	3	2	3	5	3	3	2	12	3	16	7	13	7	3	0	4	0	3	3	0	0	0	3	0	4	2
704	O95461	Glycosyltransferase-like protein LARGE1	LARGE	0	0	1	0	0	0	0	0	0	0	0	0	0	0	0	0	0	0	0	0	0	0	0	0	0	0	0	0	0	0	0	0	0	0	0	0	0	0	0	0	0	0	0	0	0	0
705	O95466	Formin-like protein 1	FMNL1	0	0	0	121	0	0	0	0	3	0	0	0	0	15	0	0	0	0	4	0	0	0	0	0	4	0	0	35	9	0	36	7	5	0	0	0	0	0	4	0	1	1	0	0	0	0
706	O95470	Sphingosine-1-phosphate lyase 1	SGPL1	0	0	0	0	0	0	0	0	0	0	0	0	0	0	0	0	0	0	0	0	2	0	0	1	0	1	0	0	0	0	0	0	0	0	0	0	0	0	0	0	0	0	0	0	0	0
707	O95471	Claudin-7	CLDN7	0	0	8	0	15	18	0	0	0	0	0	0	29	1	14	30	0	20	0	0	0	0	0	0	0	0	0	0	0	0	0	0	0	4	3	0	0	2	0	0	0	0	0	0	0	0
708	O95477	ATP-binding cassette sub-family A member 1	ABCA1	0	0	0	0	0	0	0	0	0	0	0	0	0	0	0	0	0	0	0	0	0	0	0	0	0	0	1	0	0	1	0	0	0	0	0	1	6	0	0	0	0	0	0	0	0	0
709	O95486	Protein transport protein Sec24A	SEC24A	0	0	0	3	3	0	3	3	6	0	1	2	5	0	0	3	0	1	2	2	3	0	0	1	0	0	0	5	0	0	5	6	13	0	3	0	0	0	0	0	0	0	0	1	0	0
710	O95487	Protein transport protein Sec24B	SEC24B	0	0	0	0	0	0	0	0	0	0	0	0	1	0	1	0	0	0	0	0	0	0	0	0	0	1	0	3	0	1	3	0	11	0	3	0	0	0	0	0	0	0	0	1	0	0
711	O95490	Latrophilin-2	LPHN2	23	1	0	1	33	0	0	0	0	0	0	0	0	0	0	0	0	0	1	1	0	0	0	0	0	0	0	0	0	0	0	0	0	0	0	0	0	0	0	0	0	0	0	10	0	6
712	O95544	NAD kinase	NADK	0	0	0	0	0	0	0	0	0	0	0	0	0	0	0	0	0	0	0	0	0	0	0	0	0	0	0	0	0	0	0	0	0	0	0	0	0	0	0	0	0	0	0	0	0	0
713	O95562	Vesicle transport protein SFT2B	SFT2D2	1	0	0	0	1	0	0	3	0	0	0	0	0	0	0	0	1	0	4	0	0	0	0	0	0	0	0	2	0	1	0	0	0	0	0	1	0	0	0	0	1	0	0	0	0	0
714	O95563	Mitochondrial pyruvate carrier 2	MPC2	0	0	0	0	0	0	0	0	0	0	0	0	0	0	0	0	0	0	0	0	6	0	0	0	0	0	0	0	0	1	0	0	0	0	0	0	0	0	0	0	0	0	0	0	0	0
715	O95571	Persulfide dioxygenase ETHE1, mitochondrial	ETHE1	0	0	0	2	3	0	1	6	1	0	3	2	0	2	3	1	0	11	0	0	4	3	2	7	8	3	4	0	0	0	0	0	7	0	0	3	0	6	1	0	0	9	23	0	4	5
716	O95573	Long-chain-fatty-acid--CoA ligase 3	ACSL3	0	3	0	3	16	0	5	0	1	0	0	0	7	0	4	0	0	0	0	0	19	0	0	0	2	1	0	0	0	0	1	0	0	0	0	0	0	2	0	0	0	1	48	39	42	0
717	O95602	DNA-directed RNA polymerase I subunit RPA1	POLR1A	0	0	1	0	0	0	0	0	0	0	0	0	0	0	0	0	1	0	0	0	1	0	0	0	0	0	0	3	2	4	2	5	34	0	0	0	0	0	0	0	0	0	4	0	0	0
718	O95630	STAM-binding protein	STAMBP	0	0	0	0	0	0	0	0	0	0	0	0	0	0	0	1	0	26	0	0	0	0	0	0	0	0	0	0	0	0	0	0	0	0	0	0	0	1	0	0	0	0	0	0	0	0
719	O95631	Netrin-1	NTN1	0	0	0	0	23	34	0	0	0	0	0	0	0	0	0	0	0	0	0	0	0	0	0	0	0	0	0	0	0	0	0	0	0	0	0	0	0	0	0	0	0	0	12	0	0	0
720	O95661	GTP-binding protein Di-Ras3	DIRAS3	0	0	0	0	0	0	0	0	0	0	0	0	0	0	0	0	0	0	0	0	0	0	0	0	0	0	0	0	0	0	0	0	0	1	0	0	0	0	0	0	0	0	0	0	0	0
721	O95674	Phosphatidate cytidylyltransferase 2	CDS2	0	0	0	0	0	0	0	0	0	0	0	0	0	0	0	0	0	0	0	0	3	0	0	0	0	2	0	1	0	0	0	0	0	0	0	0	0	0	0	0	0	0	0	0	0	0
722	O95714	E3 ubiquitin-protein ligase HERC2	HERC2	0	0	0	0	0	0	0	0	0	0	0	0	0	0	1	0	0	0	0	0	0	0	1	0	0	0	0	4	0	1	1	0	5	0	0	0	0	1	0	0	0	0	1	0	0	0
723	O95716	Ras-related protein Rab-3D	RAB3D	2	0	21	0	23	24	3	0	0	0	0	0	4	3	3	1	0	11	0	0	0	1	1	5	0	3	3	3	0	0	0	7	0	2	0	1	6	20	2	0	3	1	0	2	0	0
724	O95721	Synaptosomal-associated protein 29	SNAP29	6	0	0	10	1	5	0	1	0	3	3	0	0	0	0	1	0	0	0	0	0	0	0	0	0	0	0	0	0	0	0	0	0	19	0	0	0	1	5	0	0	0	0	0	0	0
725	O95747	Serine/threonine-protein kinase OSR1	OXSR1	4	1	10	20	9	2	2	3	0	11	2	8	4	0	3	6	0	8	8	0	1	1	0	2	1	0	0	7	0	6	4	0	3	0	0	0	0	0	0	0	0	0	5	0	1	0
726	O95749	Geranylgeranyl pyrophosphate synthase	GGPS1	2	0	0	0	4	0	0	0	0	0	0	0	0	0	0	0	0	0	0	0	0	0	0	0	0	0	0	0	0	0	0	0	0	0	0	0	0	0	0	0	0	0	0	0	0	0
727	O95750	Fibroblast growth factor 19	FGF19	0	0	0	0	0	0	0	0	0	0	0	0	3	0	1	0	0	0	0	0	0	0	0	0	0	0	0	0	0	0	0	0	0	0	0	0	0	0	0	0	0	0	0	0	0	0
728	O95755	Ras-related protein Rab-36	RAB36	1	0	0	0	0	0	0	0	0	0	0	0	0	0	0	0	0	0	0	0	0	0	0	0	0	0	0	0	0	0	0	0	0	0	0	0	0	0	0	0	0	0	0	0	0	0
729	O95757	Heat shock 70 kDa protein 4L	HSPA4L	0	0	1	1	0	1	0	2	0	1	0	1	5	0	1	1	2	15	8	1	4	0	0	0	0	0	0	0	2	1	1	0	0	0	0	0	1	0	0	0	0	0	0	0	0	0
730	O95758	Polypyrimidine tract-binding protein 3	PTBP3	0	0	1	0	0	0	0	0	0	0	0	0	2	0	0	0	0	1	0	0	1	0	0	1	0	0	0	0	0	2	0	0	1	0	0	0	0	0	0	0	0	0	4	0	0	0
731	O95760	Interleukin-33	IL33	1	0	0	0	0	0	0	0	0	0	0	0	0	0	0	0	0	0	0	0	0	0	0	0	0	0	0	0	0	0	0	0	0	0	0	0	0	0	0	0	0	0	0	0	0	0
732	O95772	MLN64 N-terminal domain homolog	STARD3NL	0	0	0	0	0	0	0	0	3	0	0	0	0	3	0	0	0	0	0	0	13	0	0	0	0	0	0	0	0	0	0	0	0	0	0	0	0	0	3	0	0	0	0	0	0	0
733	O95777	U6 snRNA-associated Sm-like protein LSm8	LSM8	2	0	0	3	8	0	2	0	1	0	1	0	6	0	14	10	1	8	18	0	1	0	0	0	0	0	0	17	0	0	11	3	2	3	0	0	0	0	3	0	0	0	1	0	0	1
734	O95782	AP-2 complex subunit alpha-1	AP2A1	30	1	76	52	46	36	21	23	20	36	56	15	97	22	65	85	22	20	52	11	28	1	11	22	14	10	5	13	31	148	18	9	36	15	3	3	0	11	11	1	0	3	73	45	23	4
735	O95786	Probable ATP-dependent RNA helicase DDX58	DDX58	12	0	0	0	0	0	0	0	0	0	0	0	0	0	0	0	18	0	0	0	7	0	0	0	0	0	0	0	0	0	0	0	8	0	0	0	0	0	0	0	0	0	0	0	0	0
736	O95789	Zinc finger MYM-type protein 6	ZMYM6	0	0	0	0	0	0	0	0	0	0	0	0	0	0	0	0	0	0	0	0	0	0	0	0	0	0	0	0	0	1	0	0	0	0	0	0	1	0	0	0	0	0	0	0	0	0
737	O95793	Double-stranded RNA-binding protein Staufen homolog 1	STAU1	0	0	0	0	3	0	0	1	0	0	0	0	7	0	2	6	3	10	11	0	5	0	0	0	0	1	0	2	0	11	3	0	3	0	0	0	0	0	0	0	0	0	4	1	0	3
738	O95807	Transmembrane protein 50A	TMEM50A	4	0	0	0	3	0	2	0	0	0	0	0	0	0	0	3	4	0	0	0	0	0	0	0	0	0	0	3	0	1	2	0	0	0	0	0	0	0	0	0	0	0	0	0	0	0
739	O95810	Serum deprivation-response protein	SDPR	1	0	0	5	0	1	19	0	0	0	0	5	1	0	1	1	2	2	0	0	0	9	0	0	23	20	0	0	0	3	0	0	0	0	0	0	0	0	16	0	4	2	0	0	0	5
740	O95816	BAG family molecular chaperone regulator 2	BAG2	18	10	6	11	6	0	13	23	19	13	3	23	17	15	33	19	53	41	43	11	3	7	3	10	14	15	6	32	2	49	9	8	8	7	14	5	4	7	27	5	25	12	2	7	7	13
741	O95817	BAG family molecular chaperone regulator 3	BAG3	1	0	2	2	0	0	0	0	0	0	0	0	0	0	0	0	0	0	0	0	21	0	0	0	0	0	0	0	0	0	0	0	0	0	0	0	0	0	0	0	0	0	0	0	0	0
742	O95819	Mitogen-activated protein kinase kinase kinase kinase 4	MAP4K4	7	0	2	20	22	0	9	0	0	16	9	2	183	0	17	87	2	11	34	0	0	0	0	0	0	0	0	61	0	0	25	0	0	0	0	1	0	0	1	0	0	0	1	0	0	0
743	O95831	Apoptosis-inducing factor 1, mitochondrial	AIFM1	15	0	2	0	16	1	0	0	0	1	0	0	3	0	9	0	0	1	20	0	88	1	0	0	0	0	0	0	0	0	0	0	0	0	0	0	1	0	0	0	0	2	3	1	0	0
744	O95832	Claudin-1	CLDN1	7	0	7	0	7	59	0	0	0	0	0	2	0	17	0	0	0	6	23	10	0	12	17	0	18	8	14	0	0	0	0	0	0	10	0	0	1	0	0	0	7	0	0	0	0	6
745	O95833	Chloride intracellular channel protein 3	CLIC3	0	0	0	9	0	49	0	0	0	0	0	0	0	0	0	44	0	0	0	0	0	0	0	0	0	0	0	0	0	0	0	0	0	60	0	0	0	74	1	0	0	0	0	0	0	1
746	O95834	Echinoderm microtubule-associated protein-like 2	EML2	0	0	0	0	6	0	0	0	0	0	0	0	2	0	6	0	0	0	0	0	0	0	0	0	0	0	0	0	0	0	0	0	1	0	0	9	0	0	0	9	0	3	0	0	0	0
747	O95837	Guanine nucleotide-binding protein subunit alpha-14	GNA14	0	0	0	0	0	0	0	0	1	0	1	0	0	0	0	0	0	0	0	0	0	0	0	0	0	0	0	0	0	0	0	0	0	0	1	0	0	0	0	0	0	0	0	0	0	0
748	O95841	Angiopoietin-related protein 1	ANGPTL1	0	0	0	0	0	0	0	0	0	0	0	0	0	0	0	0	0	0	0	0	0	0	0	0	0	0	0	0	0	0	0	0	0	0	0	2	1	0	0	1	0	0	0	0	0	0
749	O95857	Tetraspanin-13	TSPAN13	0	0	3	0	2	6	0	0	0	0	0	0	0	0	0	0	3	1	0	0	1	0	0	0	0	0	0	0	0	0	0	0	0	1	0	0	0	0	0	0	0	0	0	0	0	0
750	O95858	Tetraspanin-15	TSPAN15	0	0	16	0	12	32	0	0	2	4	0	0	45	0	3	31	2	7	16	0	0	0	0	0	0	0	0	0	0	0	0	0	0	11	0	0	0	32	3	0	0	0	0	0	0	0
751	O95861	3(2),5-bisphosphate nucleotidase 1	BPNT1	0	0	0	0	29	1	0	0	0	1	0	0	4	0	8	12	0	35	20	0	0	0	0	0	0	0	0	0	0	0	0	0	0	0	0	0	0	1	0	0	0	0	0	0	0	0
752	O95865	N(G),N(G)-dimethylarginine dimethylaminohydrolase 2	DDAH2	28	16	4	36	59	39	11	0	9	2	0	0	17	10	12	13	2	4	29	0	0	0	4	12	31	0	1	39	0	7	32	0	0	29	0	10	2	31	13	0	0	0	5	0	18	10
753	O95881	Thioredoxin domain-containing protein 12	TXNDC12	7	0	0	0	2	0	0	1	0	0	0	3	2	0	6	2	0	6	6	0	23	0	0	0	0	0	0	0	0	0	0	1	0	0	0	0	0	0	0	0	0	1	0	0	0	0
754	O95897	Noelin-2	OLFM2	0	0	0	0	0	0	0	0	0	0	0	0	0	0	0	0	0	0	0	0	0	0	0	0	0	0	0	0	0	0	0	0	0	0	0	0	2	0	0	0	0	0	0	0	0	0
755	O95926	Pre-mRNA-splicing factor SYF2	SYF2	0	0	0	0	0	0	0	0	0	0	0	1	0	0	0	0	0	0	0	0	0	0	0	0	0	0	0	1	0	0	0	0	0	0	0	0	0	0	0	0	0	0	0	1	0	0
756	O95932	Protein-glutamine gamma-glutamyltransferase 6	TGM6	0	0	0	0	0	0	0	0	0	0	0	0	0	0	0	0	0	0	0	0	0	0	0	0	0	0	0	0	0	0	0	0	0	0	0	0	0	0	0	0	0	0	0	0	0	0
757	O95947	T-box transcription factor TBX6	TBX6	0	0	0	0	0	0	0	0	0	0	0	0	0	0	0	0	0	0	0	0	0	0	0	0	0	0	0	0	0	0	0	0	0	0	0	0	0	0	0	0	0	0	0	0	0	0
758	O95967	EGF-containing fibulin-like extracellular matrix protein 2	EFEMP2	0	23	0	0	0	0	43	0	35	0	0	0	0	0	0	0	0	0	0	11	0	25	0	26	22	0	54	0	0	0	0	0	0	0	0	2	0	0	0	1	0	0	0	0	0	41
759	O95977	Sphingosine 1-phosphate receptor 4	S1PR4	0	0	0	0	0	0	0	0	0	0	0	0	0	0	0	0	0	0	0	0	0	0	0	0	0	0	0	10	7	0	0	0	0	0	0	0	0	0	0	0	0	0	0	0	0	0
760	O95980	Reversion-inducing cysteine-rich protein with Kazal motifs	RECK	0	0	0	0	0	0	0	0	0	0	11	0	0	0	0	0	0	0	0	0	0	0	0	0	0	0	0	0	0	0	0	0	0	0	0	0	0	0	0	0	0	0	0	0	0	0
761	O95983	Methyl-CpG-binding domain protein 3	MBD3	0	0	8	0	0	0	0	0	9	0	0	0	0	0	1	0	5	1	3	0	1	0	0	0	0	3	0	15	0	15	13	6	5	0	0	1	0	0	0	0	0	0	0	0	4	0
762	O95989	Diphosphoinositol polyphosphate phosphohydrolase 1	NUDT3	0	0	0	2	3	0	0	0	0	2	0	0	0	0	0	0	0	0	13	0	0	0	0	0	0	0	0	0	0	0	0	0	0	0	0	1	0	0	0	0	0	0	0	11	0	5
763	O95994	Anterior gradient protein 2 homolog	AGR2	0	0	20	0	12	88	0	0	0	0	0	0	53	0	0	14	1	128	0	0	0	0	0	0	0	0	0	0	0	0	0	0	0	59	61	1	0	58	0	0	14	0	0	0	0	0
764	O96000	NADH dehydrogenase [ubiquinone] 1 beta subcomplex subunit 10	NDUFB10	7	0	4	0	0	4	0	3	0	1	0	0	4	4	10	7	0	5	1	0	23	7	0	0	0	1	0	0	4	0	3	2	0	0	0	0	1	0	0	0	0	7	2	0	5	0
765	O96005	Cleft lip and palate transmembrane protein 1	CLPTM1	3	0	0	0	1	0	0	1	0	0	0	0	2	0	0	3	0	0	0	0	22	0	0	0	0	0	0	0	0	0	0	0	0	0	0	0	0	0	0	0	0	0	0	0	0	0
766	O96007	Molybdopterin synthase catalytic subunit	MOCS2	0	0	0	0	0	1	0	0	0	1	0	0	0	0	0	0	0	0	4	0	0	0	0	0	0	0	0	0	0	0	0	0	0	0	0	0	0	0	0	0	0	0	0	0	0	0
767	O96008	Mitochondrial import receptor subunit TOM40 homolog	TOMM40	5	0	7	0	0	0	0	0	0	0	0	0	3	0	8	7	0	4	0	0	25	0	0	0	0	0	0	0	0	1	0	0	0	0	0	0	0	0	0	0	0	1	0	0	0	0
768	O96011	Peroxisomal membrane protein 11B	PEX11B	0	0	1	0	0	0	0	0	0	0	0	0	0	0	0	0	0	0	0	0	3	0	0	0	0	0	0	0	0	0	0	0	0	0	0	0	0	0	0	0	0	0	1	0	0	0
769	O96013	Serine/threonine-protein kinase PAK 4	PAK4	0	0	2	0	2	7	0	0	0	0	0	0	1	0	0	0	0	0	0	0	0	0	0	1	0	0	0	0	1	1	1	0	0	0	0	0	0	4	0	0	0	0	0	0	1	0
770	O96019	Actin-like protein 6A	ACTL6A	3	4	9	6	7	6	6	1	32	0	1	4	6	3	1	9	14	7	9	25	1	0	3	5	0	7	16	9	33	32	17	24	34	0	0	26	3	1	18	1	0	2	11	0	0	0
771	P00156	Cytochrome b	MT-CYB	0	0	0	0	0	0	0	0	0	0	0	0	0	0	0	0	0	0	0	0	0	0	0	0	0	0	0	0	0	0	0	0	0	0	0	0	0	0	0	0	0	0	0	0	0	0
772	P00167	Cytochrome b5	CYB5A	0	0	7	0	5	0	0	0	0	0	0	0	14	0	0	0	2	0	0	0	22	5	4	1	2	14	0	0	0	0	0	0	0	0	0	0	0	0	0	0	0	0	0	0	0	0
773	P00338	L-lactate dehydrogenase A chain	LDHA	119	31	54	164	136	72	146	119	77	11	152	15	108	101	131	144	29	131	164	29	91	14	66	107	109	43	28	169	147	105	136	79	17	187	31	78	64	154	48	56	38	77	100	12	140	108
774	P00352	Retinal dehydrogenase 1	ALDH1A1	0	0	0	0	0	1	0	1	3	0	0	0	136	26	0	0	49	148	0	41	123	107	33	0	0	19	0	0	0	0	0	0	0	49	227	373	5	0	22	6	26	6	0	4	0	0
775	P00367	Glutamate dehydrogenase 1, mitochondrial	GLUD1	19	0	14	7	5	4	1	0	0	2	1	4	4	34	33	10	0	17	0	0	159	35	15	44	1	39	1	3	15	0	1	0	0	0	0	5	1	20	18	0	0	32	9	0	6	0
776	P00374	Dihydrofolate reductase	DHFR	2	0	3	2	0	0	0	0	0	4	1	2	3	0	0	7	1	1	7	0	1	0	0	1	0	0	0	12	1	20	12	6	22	0	1	7	2	0	1	3	1	0	0	3	0	0
777	P00387	NADH-cytochrome b5 reductase 3	CYB5R3	70	2	3	8	5	0	3	33	1	4	19	4	5	2	19	12	0	3	1	0	99	7	5	15	5	13	1	0	2	0	5	7	0	1	0	2	0	1	0	0	0	13	1	0	55	2
778	P00390	Glutathione reductase, mitochondrial	GSR	3	0	1	5	12	0	1	10	0	8	11	10	20	7	38	23	0	23	35	0	12	0	2	0	2	0	0	0	0	0	3	3	0	6	1	0	2	61	0	0	11	1	5	0	1	0
779	P00403	Cytochrome c oxidase subunit 2	MT-CO2	15	0	13	2	10	9	2	2	0	1	7	3	13	10	16	6	0	12	4	0	42	7	5	4	3	26	0	4	7	0	6	5	0	2	3	0	3	1	0	0	1	9	8	4	3	2
780	P00439	Phenylalanine-4-hydroxylase	PAH	0	0	0	0	0	2	0	0	0	0	0	0	0	0	0	0	0	0	0	0	0	0	0	0	0	0	0	0	0	1	0	0	0	0	0	4	0	0	0	4	0	0	0	0	0	0
781	P00441	Superoxide dismutase [Cu-Zn]	SOD1	8	1	1	14	26	16	8	20	0	22	33	14	20	15	35	35	0	24	37	3	9	1	8	2	6	0	2	16	3	13	3	8	0	34	6	15	21	23	13	3	14	27	8	30	13	10
782	P00450	Ceruloplasmin	CP	0	0	0	0	3	0	0	0	0	0	8	0	0	0	0	0	0	0	1	0	2	0	0	0	0	0	0	0	0	0	0	0	0	7	0	0	0	0	0	1	1	41	0	0	0	0
783	P00488	Coagulation factor XIII A chain	F13A1	1	0	2	0	0	0	0	0	0	0	0	0	0	0	0	0	0	0	0	0	0	0	0	0	0	0	0	1	0	0	0	0	0	0	0	17	16	0	0	21	0	0	0	0	0	0
784	P00491	Purine nucleoside phosphorylase	PNP	20	0	0	15	80	18	3	15	0	1	0	1	77	7	43	52	0	59	59	0	2	0	0	2	0	0	0	35	20	7	9	9	0	23	0	4	5	48	30	3	0	0	2	0	10	17
785	P00492	Hypoxanthine-guanine phosphoribosyltransferase	HPRT1	30	3	17	27	41	6	28	29	13	59	33	31	25	37	20	37	7	39	42	9	4	4	9	23	32	5	4	27	17	11	32	21	3	34	3	6	26	32	27	2	21	17	26	21	35	21
786	P00505	Aspartate aminotransferase, mitochondrial	GOT2	12	0	11	5	8	4	13	16	0	15	3	9	4	9	32	23	0	16	14	0	57	11	5	3	13	3	0	1	1	0	6	11	0	0	0	0	0	9	0	0	1	17	2	0	10	14
787	P00533	Epidermal growth factor receptor	EGFR	83	16	3	157	632	9	91	44	6	39	1	41	21	37	58	156	11	29	0	23	35	0	3	40	99	11	22	1	0	0	0	0	0	132	5	0	0	93	34	9	1	7	4	0	0	4
788	P00558	Phosphoglycerate kinase 1	PGK1	155	53	67	194	243	77	147	141	141	166	215	239	196	110	139	140	88	167	192	143	180	43	86	204	110	103	69	188	456	170	213	225	243	184	20	212	143	109	218	102	76	115	97	21	132	109
789	P00568	Adenylate kinase isoenzyme 1	AK1	15	0	1	26	31	17	5	6	12	21	17	6	29	15	13	31	2	22	42	10	10	3	0	13	22	8	0	0	0	0	0	0	0	8	0	1	0	0	21	0	6	3	13	23	7	14
790	P00736	Complement C1r subcomponent	C1R	0	19	0	0	0	0	14	30	194	0	67	0	0	1	0	0	0	0	0	0	7	0	0	14	0	0	5	0	0	0	0	0	0	8	0	0	112	0	0	187	0	42	0	0	0	0
791	P00738	Haptoglobin	HP	0	0	0	0	0	0	0	0	0	0	0	0	0	3	0	0	0	0	0	0	0	0	0	0	0	0	0	0	0	0	0	0	0	0	0	5	3	0	0	5	0	0	0	0	0	0
792	P00739	Haptoglobin-related protein	HPR	1	0	0	0	0	1	0	0	0	0	0	0	0	6	0	0	0	0	0	1	0	0	0	0	0	0	0	1	0	0	0	0	0	0	0	11	10	0	0	8	0	0	0	0	0	0
793	P00742	Coagulation factor X	F10	0	0	0	0	0	0	0	0	0	0	0	0	0	0	0	0	0	0	0	0	0	0	0	0	0	0	0	0	0	0	0	0	0	0	0	0	1	0	0	22	0	0	0	0	0	0
794	P00746	Complement factor D	CFD	0	0	0	0	0	0	0	0	0	0	0	0	0	0	0	0	0	0	0	0	0	0	0	0	0	0	0	0	0	0	0	0	0	0	6	0	0	0	0	0	3	0	0	0	0	0
795	P00747	Plasminogen	PLG	0	0	0	0	0	0	0	0	0	0	0	0	0	0	0	0	0	0	0	0	0	1	1	0	0	0	0	0	0	0	0	0	0	20	0	0	0	0	0	0	0	0	0	0	0	0
796	P00749	Urokinase-type plasminogen activator	PLAU	0	0	0	23	0	0	0	18	8	0	1	14	0	9	13	4	0	0	0	0	0	52	7	0	11	0	23	0	0	0	0	0	0	3	0	0	0	3	31	0	2	2	0	0	0	17
797	P00750	Tissue-type plasminogen activator	PLAT	0	0	0	110	0	0	0	0	0	46	0	97	0	0	37	0	0	0	0	0	0	0	0	0	6	1	0	0	0	0	0	0	0	0	0	0	0	0	0	0	0	13	19	9	0	0
798	P00813	Adenosine deaminase	ADA	0	0	0	0	2	0	0	1	0	0	0	0	25	8	0	0	0	0	5	0	10	0	1	0	6	0	0	44	0	0	31	1	0	0	0	0	0	0	0	0	0	0	0	0	0	0
799	P00846	ATP synthase subunit a	MT-ATP6	0	0	0	0	0	0	0	0	0	0	0	0	0	0	0	1	0	0	0	0	4	1	0	0	0	2	0	0	0	0	0	0	0	0	0	0	0	0	0	0	0	0	4	0	0	0
800	P00918	Carbonic anhydrase 2	CA2	0	0	0	0	11	0	0	0	0	0	3	0	0	0	13	10	0	36	0	0	14	0	0	0	0	1	0	0	0	0	0	0	0	4	0	0	0	0	0	0	0	0	0	0	0	0
801	P00966	Argininosuccinate synthase	ASS1	2	0	32	0	129	11	0	0	14	0	0	1	88	0	4	38	0	10	27	1	0	0	0	0	0	0	0	0	0	0	0	34	0	2	0	42	42	0	0	55	7	0	0	0	0	1
802	P00973	2-5-oligoadenylate synthase 1	OAS1	15	0	0	0	0	0	0	0	0	0	0	0	0	1	0	1	9	0	0	0	0	0	0	1	0	0	0	0	0	0	0	0	1	0	0	0	0	0	0	0	0	0	0	0	0	0
803	P01008	Antithrombin-III	SERPINC1	0	0	0	0	0	0	0	0	0	0	0	0	0	0	0	0	0	0	0	0	0	0	0	0	0	0	0	0	0	0	0	0	0	0	0	4	0	0	0	0	0	0	0	0	0	0
804	P01009	Alpha-1-antitrypsin	SERPINA1	0	0	0	0	0	0	0	0	0	0	0	0	0	0	0	0	0	0	0	0	0	0	0	0	0	0	0	0	6	0	0	0	0	0	0	0	0	0	0	0	2	0	0	1	0	0
805	P01011	Alpha-1-antichymotrypsin	SERPINA3	0	0	0	0	0	0	0	0	0	0	0	0	0	0	0	0	0	0	0	0	0	0	0	0	0	0	0	0	0	0	0	0	0	0	0	0	0	0	0	0	0	0	0	0	3	0
806	P01023	Alpha-2-macroglobulin	A2M	0	1	0	0	0	0	4	0	0	5	628	17	0	1	0	0	0	0	0	0	0	1	0	0	0	1	1	0	0	0	0	1	1	127	11	0	0	0	0	0	0	0	0	136	0	0
807	P01024	Complement C3	C3	7	3	0	0	0	8	0	0	1	3	1	0	0	1	0	0	0	1	0	8	6	1	0	0	0	2	45	0	0	0	0	2	0	76	8	70	87	5	0	142	5	9	0	0	0	0
808	P01031	Complement C5	C5	0	0	1	1	0	0	1	1	0	2	0	0	0	0	0	0	0	0	0	0	0	1	0	0	0	0	0	0	0	0	2	0	0	40	10	0	0	0	0	0	0	1	1	1	0	0
809	P01033	Metalloproteinase inhibitor 1	TIMP1	1	2	0	4	0	0	0	6	14	20	18	0	0	2	8	8	23	2	0	6	0	5	0	1	5	5	0	1	0	4	0	0	0	2	5	0	40	0	11	1	38	43	11	0	35	1
810	P01034	Cystatin-C	CST3	2	9	6	14	0	4	2	0	5	7	4	0	14	0	4	0	6	1	1	10	6	7	4	9	6	8	7	0	0	0	0	0	0	3	9	2	7	0	18	2	5	13	0	0	12	3
811	P01036	Cystatin-S	CST4	0	0	0	5	0	0	0	0	0	0	0	0	0	0	0	0	0	0	0	0	0	0	0	0	0	0	0	0	0	0	0	0	0	0	0	0	0	0	0	0	0	0	0	0	0	0
812	P01037	Cystatin-SN	CST1	0	0	0	15	0	0	0	0	0	0	0	0	0	0	0	0	0	0	0	0	0	4	0	0	0	0	0	0	0	0	0	0	0	0	1	0	0	0	0	0	0	0	0	0	2	0
813	P01040	Cystatin-A	CSTA	1	10	0	0	0	1	0	1	4	0	0	0	0	1	0	0	4	0	0	11	1	0	0	0	0	0	9	0	2	0	0	0	0	1	5	1	2	1	6	2	6	9	0	0	2	1
814	P01111	GTPase NRas	NRAS	5	5	9	4	11	8	8	10	7	10	10	9	5	7	8	11	3	5	12	2	6	5	8	5	8	4	3	7	6	6	5	4	3	6	1	4	2	6	10	3	6	4	7	13	9	8
815	P01112	GTPase HRas	HRAS	32	27	43	38	70	44	38	53	45	72	49	52	30	57	64	71	16	43	72	32	24	8	28	24	55	17	17	48	18	35	27	20	4	37	10	7	38	35	43	15	35	35	46	54	62	30
816	P01116	GTPase KRas	KRAS	3	2	2	14	15	6	5	10	8	8	11	15	19	12	7	11	2	6	19	0	1	3	5	0	13	0	1	6	0	1	1	3	0	5	4	0	9	13	2	0	1	4	2	9	5	5
817	P01130	Low-density lipoprotein receptor	LDLR	6	3	24	17	1	15	11	0	1	1	0	0	4	1	5	21	13	75	1	6	8	0	2	0	6	1	3	28	0	1	18	4	11	3	1	0	32	0	0	10	0	0	12	5	0	5
818	P01135	Protransforming growth factor alpha	TGFA	0	0	0	1	2	0	0	0	0	1	0	0	0	3	0	0	0	0	1	0	3	0	0	0	0	0	0	0	0	0	0	0	0	0	0	0	0	0	0	0	0	0	0	0	2	0
819	P01137	Transforming growth factor beta-1	TGFB1	0	26	7	2	0	0	1	23	25	15	7	8	0	0	9	1	0	0	0	48	1	3	4	5	16	0	6	0	0	2	0	1	0	0	4	11	19	0	0	8	0	29	25	1	3	18
820	P06881	Calcitonin gene-related peptide 1	CALCA	0	0	0	0	0	0	0	0	0	0	0	0	0	0	0	0	0	0	0	0	0	0	0	0	0	0	0	0	0	0	0	0	0	0	0	0	0	0	0	0	0	0	0	0	0	0
821	P01344	Insulin-like growth factor II	IGF2	0	0	0	0	0	0	0	0	0	0	0	0	0	0	0	0	0	0	0	0	0	1	0	1	0	0	0	0	1	0	0	1	0	0	0	4	9	0	0	7	0	1	0	0	0	0
822	P01591	Immunoglobulin J chain	IGJ	1	2	9	0	0	5	5	1	0	3	3	0	0	4	2	2	0	0	0	0	0	0	0	0	0	0	0	0	0	0	0	11	0	0	0	6	6	0	0	10	0	0	0	0	0	0
823	P80362	Ig kappa chain V-I region WAT		0	0	1	0	0	0	0	0	0	0	0	0	0	0	0	0	0	0	0	0	0	0	0	0	0	0	0	0	0	0	0	0	0	0	0	0	0	0	0	0	0	0	0	0	0	0
824	P01621	Ig kappa chain V-III region NG9		0	0	0	0	0	0	0	0	0	0	0	0	0	1	0	1	0	0	0	0	0	0	0	0	0	0	0	0	0	0	0	4	0	0	0	0	4	0	0	0	0	0	0	0	0	0
825	P01730	T-cell surface glycoprotein CD4	CD4	0	0	0	0	0	0	0	0	0	0	0	0	0	0	0	0	0	0	0	0	1	0	0	0	0	0	0	8	10	0	0	0	0	0	0	0	0	0	0	0	0	0	0	0	0	0
826	P01732	T-cell surface glycoprotein CD8 alpha chain	CD8A	0	0	0	0	0	0	0	0	0	0	0	0	0	0	0	0	0	0	0	0	0	0	0	0	0	0	0	10	0	0	0	0	0	0	0	0	0	0	0	0	0	0	0	0	0	0
827	P01760	Ig heavy chain V-I region WOL		0	0	0	0	0	0	0	0	0	0	0	0	0	0	0	0	0	0	0	0	0	0	0	0	0	0	0	0	0	0	0	0	0	0	0	0	0	0	0	0	0	0	0	0	0	0
828	P01777	Ig heavy chain V-III region TEI		0	0	5	0	0	0	0	0	0	0	0	0	0	0	0	0	0	0	0	0	0	0	0	0	0	0	0	0	0	0	0	0	0	0	0	0	0	0	0	0	0	0	0	0	0	0
829	P01833	Polymeric immunoglobulin receptor	PIGR	0	0	22	0	0	0	0	0	0	0	0	0	0	0	0	0	0	0	0	0	0	0	0	0	0	0	0	0	0	0	0	0	0	0	0	0	0	0	0	0	0	0	0	0	0	0
830	P01834	Ig kappa chain C region	IGKC	0	0	8	0	0	0	0	0	0	0	0	0	0	0	0	0	0	0	0	0	0	0	0	0	0	0	0	0	0	0	0	0	0	4	0	0	0	0	0	0	1	0	0	0	0	0
831	P01857	Ig gamma-1 chain C region	IGHG1	1	0	0	0	0	0	0	0	0	0	0	0	0	0	0	0	0	0	0	0	0	0	0	0	0	0	0	0	0	0	0	0	0	6	0	0	0	0	0	0	1	0	1	0	0	0
832	P01876	Ig alpha-1 chain C region	IGHA1	0	0	18	0	0	0	0	0	0	0	0	0	0	0	0	0	0	0	0	0	0	0	0	0	0	0	0	0	0	0	0	0	0	0	0	0	0	0	0	0	2	0	0	0	0	0
833	P01889	HLA class I histocompatibility antigen, B-7 alpha chain	HLA-B	2	1	0	0	0	0	0	16	0	0	0	0	13	0	0	0	0	0	3	5	0	3	3	0	20	1	0	0	0	0	0	0	0	0	0	0	1	0	0	15	0	0	9	0	0	0
834	P01891	HLA class I histocompatibility antigen, A-68 alpha chain	HLA-A	0	1	0	0	0	0	0	0	0	0	0	0	0	0	0	0	0	0	0	0	0	0	0	0	0	0	0	0	0	0	0	3	0	0	0	0	0	0	0	0	19	0	0	0	0	0
835	P01892	HLA class I histocompatibility antigen, A-2 alpha chain	HLA-A	54	11	0	160	3	5	22	45	263	81	80	103	78	0	19	0	16	0	42	20	106	2	0	25	14	13	12	7	9	0	5	7	10	7	0	10	3	0	8	14	14	7	7	0	119	0
836	P01893	Putative HLA class I histocompatibility antigen, alpha chain H	HLA-H	0	0	0	0	0	0	0	0	0	0	0	0	0	0	0	0	0	0	1	0	0	0	0	0	0	0	0	0	0	0	0	0	0	0	0	0	0	0	0	0	0	0	1	0	0	0
837	P01903	HLA class II histocompatibility antigen, DR alpha chain	HLA-DRA	0	0	0	32	0	0	0	0	0	0	55	0	0	0	0	0	0	0	0	0	0	0	0	0	0	0	0	0	0	0	0	0	11	0	0	0	0	0	14	0	1	0	0	0	0	0
838	P01911	HLA class II histocompatibility antigen, DRB1-15 beta chain	HLA-DRB1	0	0	0	0	0	0	0	0	0	0	0	0	0	0	0	0	0	0	0	0	0	0	0	0	0	0	0	0	0	0	0	0	3	0	0	0	0	0	0	0	0	0	0	0	0	0
839	P02008	Hemoglobin subunit zeta	HBZ	0	0	0	0	0	0	0	0	0	0	0	0	0	0	0	0	0	0	1	0	0	0	0	0	0	0	0	1	0	76	0	0	0	0	0	0	0	0	0	0	0	0	0	0	0	0
840	P02042	Hemoglobin subunit delta	HBD	0	0	0	0	0	0	0	0	0	0	0	0	0	0	0	0	0	0	0	0	0	0	0	0	0	0	0	0	0	8	0	0	0	0	0	0	0	0	0	0	0	0	0	0	0	0
841	P02100	Hemoglobin subunit epsilon	HBE1	0	0	0	0	0	0	0	0	0	0	0	0	0	0	0	0	0	0	0	0	0	0	0	0	0	0	0	0	0	98	0	0	0	0	0	0	0	0	0	0	0	0	0	0	0	0
842	P02144	Myoglobin	MB	0	0	0	0	3	0	0	0	0	0	0	0	0	0	0	0	0	0	0	0	0	0	0	0	0	0	0	0	0	0	0	0	0	0	1	0	0	1	0	0	0	0	0	0	0	0
843	P02452	Collagen alpha-1(I) chain	COL1A1	84	1651	0	78	7	0	913	4	1155	2	491	33	2	573	1	0	49	0	0	62	276	15	399	205	0	1	83	0	0	0	0	0	0	0	0	0	1	0	0	259	1	234	14	0	0	331
844	P02458	Collagen alpha-1(II) chain	COL2A1	0	0	0	0	0	0	0	0	0	0	0	0	0	0	0	0	0	0	9	0	0	0	0	0	0	0	0	0	0	0	0	0	0	0	0	0	0	0	0	0	1	0	0	0	0	0
845	P02461	Collagen alpha-1(III) chain	COL3A1	48	545	0	4	0	0	43	0	468	0	268	0	0	0	0	0	3	0	0	5	30	0	0	0	194	0	10	0	0	0	0	0	0	48	0	42	0	0	0	0	2	27	0	0	0	0
846	P02462	Collagen alpha-1(IV) chain	COL4A1	23	11	0	20	2	5	40	15	5	9	44	19	0	62	0	0	0	0	0	14	15	58	45	69	7	32	106	0	0	0	0	0	0	18	10	0	3	1	0	37	10	49	0	18	1	31
847	P02511	Alpha-crystallin B chain	CRYAB	0	0	1	0	41	0	0	1	5	10	297	27	0	1	0	0	6	0	0	6	305	7	0	77	4	17	5	0	0	0	0	0	0	0	19	22	16	1	0	17	0	0	0	0	26	1
848	P02545	Prelamin-A/C	LMNA	125	35	43	119	89	66	97	51	138	27	128	53	95	74	107	78	65	165	155	26	436	106	60	92	79	188	76	0	12	0	0	19	10	87	28	0	34	124	189	0	54	47	122	131	179	42
849	P02549	Spectrin alpha chain, erythrocytic 1	SPTA1	0	0	0	0	0	0	0	0	2	0	1	0	0	0	0	0	0	0	0	0	1	0	0	0	0	0	0	0	0	15	0	0	0	0	0	0	0	0	0	0	0	0	0	0	0	0
850	P02647	Apolipoprotein A-I	APOA1	0	0	0	0	1	0	0	0	0	0	0	0	0	0	0	0	0	0	0	0	0	0	0	0	0	0	0	0	0	0	0	0	0	10	0	0	7	0	0	0	0	0	0	0	0	0
851	P02649	Apolipoprotein E	APOE	64	21	81	5	7	375	45	2	21	3	56	10	22	64	15	18	45	13	25	44	8	29	71	5	118	17	27	2	1	16	4	9	3	144	0	202	60	3	74	45	27	135	6	34	582	177
852	P02654	Apolipoprotein C-I	APOC1	0	0	0	0	0	0	0	0	0	0	0	0	0	0	0	0	0	0	0	0	0	0	0	0	0	0	0	0	0	0	0	0	0	0	0	0	0	0	0	0	1	0	0	0	10	0
853	P02655	Apolipoprotein C-II	APOC2	0	0	0	0	0	0	0	0	0	0	0	0	0	0	0	0	0	0	16	0	0	0	0	0	0	0	0	0	0	0	0	0	0	0	0	0	0	0	0	0	0	0	0	0	26	0
854	P02656	Apolipoprotein C-III	APOC3	10	3	4	3	3	5	6	4	2	4	4	2	7	3	3	5	5	3	2	3	4	2	4	2	4	3	3	2	0	2	3	3	0	4	0	12	11	0	0	9	3	0	7	0	11	2
855	P02671	Fibrinogen alpha chain	FGA	0	0	0	0	0	0	0	0	0	0	0	0	0	0	0	0	0	0	0	0	0	0	0	0	0	0	0	0	0	0	0	0	0	1897	249	29	2	0	11	54	17	3	0	0	0	0
856	P02675	Fibrinogen beta chain	FGB	2	2	2	0	0	1	1	0	0	0	0	0	0	1	0	0	0	0	0	1	0	0	0	0	0	0	0	0	0	0	0	0	0	1826	258	16	52	0	61	63	130	0	0	0	0	0
857	P02679	Fibrinogen gamma chain	FGG	0	0	0	0	0	0	1	0	0	0	0	0	0	0	0	0	0	0	0	0	0	0	0	0	0	1	0	0	0	0	0	1	0	1415	134	33	31	0	38	46	68	1	0	0	0	0
858	P02686	Myelin basic protein	MBP	0	0	0	8	0	0	0	0	0	0	0	0	0	0	0	0	0	0	0	0	0	0	0	0	0	0	0	0	0	0	0	0	0	2	0	0	0	2	2	0	0	0	0	0	0	0
859	P02724	Glycophorin-A	GYPA	0	0	0	0	0	0	0	0	0	0	0	0	0	0	0	0	0	0	0	0	0	0	0	0	0	0	0	0	0	8	0	0	0	0	0	0	0	0	0	0	0	0	0	0	0	0
860	P02751	Fibronectin	FN1	1527	6360	296	3297	1556	542	3233	2600	3658	1166	2741	2369	336	4087	336	529	1999	164	1253	8658	1041	11376	11123	5212	1477	3965	7603	559	220	138	606	7332	290	6885	9091	1760	1468	1048	9219	2027	9555	6228	3358	8718	807	8479
861	P02786	Transferrin receptor protein 1	TFRC	152	40	160	88	85	208	105	89	33	97	100	81	187	45	117	160	95	199	105	24	60	5	11	33	42	53	40	223	138	352	171	128	12	77	6	49	67	19	76	30	98	58	73	85	45	13
862	P02788	Lactotransferrin	LTF	0	0	20	0	0	0	0	0	0	0	0	0	0	0	0	0	0	0	0	0	0	0	0	0	0	0	0	0	0	0	0	0	0	0	0	0	0	0	0	0	0	0	0	0	0	0
863	P02792	Ferritin light chain	FTL	41	42	6	14	0	3	32	29	6	22	16	15	3	22	8	11	9	11	7	17	43	5	3	16	34	2	2	0	8	17	0	31	6	11	4	10	78	0	22	51	23	14	24	5	13	11
864	P02794	Ferritin heavy chain	FTH1	80	57	52	28	14	46	34	30	30	41	33	28	33	55	40	38	43	42	37	45	36	7	10	7	24	8	37	10	3	24	3	36	2	15	0	45	127	13	26	60	6	13	13	6	8	9
865	P03886	NADH-ubiquinone oxidoreductase chain 1	MT-ND1	0	0	0	0	0	0	0	0	0	0	0	0	0	0	0	0	0	0	0	0	1	0	0	0	0	0	0	0	0	0	0	0	0	0	0	0	0	0	0	0	0	0	0	0	0	0
866	P03905	NADH-ubiquinone oxidoreductase chain 4	MT-ND4	0	0	0	0	0	0	0	0	0	0	0	0	0	0	0	0	0	0	0	0	4	0	0	0	0	0	0	0	0	0	0	0	0	0	0	0	0	0	0	0	0	0	0	0	0	0
867	P03915	NADH-ubiquinone oxidoreductase chain 5	MT-ND5	0	0	0	0	1	0	0	0	0	0	0	0	0	0	0	0	0	0	0	0	0	0	0	0	0	0	0	0	0	0	0	0	0	0	0	0	0	0	0	0	0	0	0	0	0	0
868	P03950	Angiogenin	ANG	0	0	0	0	0	0	0	0	0	0	0	0	0	0	0	0	0	0	0	0	0	0	0	0	0	0	0	0	0	0	0	0	0	0	2	0	0	0	0	0	0	0	0	0	0	0
869	P03956	Interstitial collagenase	MMP1	0	0	0	2	0	0	0	56	0	0	0	0	0	0	0	0	0	0	0	0	0	0	0	0	0	0	0	0	0	0	0	0	0	0	0	0	0	0	0	0	0	0	0	0	0	9
870	P03989	HLA class I histocompatibility antigen, B-27 alpha chain	HLA-B	12	0	0	10	7	0	18	1	2	6	0	6	3	0	0	0	0	0	0	0	0	0	0	0	4	0	9	0	0	0	0	0	0	0	0	0	0	0	23	4	0	1	3	0	0	0
871	P04003	C4b-binding protein alpha chain	C4BPA	0	0	0	0	0	0	0	0	0	0	0	0	0	0	0	0	0	0	0	0	0	0	0	0	0	0	0	0	0	0	0	0	0	45	0	0	0	0	0	0	0	0	0	0	0	0
872	P04004	Vitronectin	VTN	0	0	1	0	0	0	0	0	0	0	0	0	0	0	0	0	0	0	0	1	0	0	0	0	0	0	0	2	2	0	0	1	0	71	28	6	2	0	0	36	1	0	0	0	0	0
873	P04040	Catalase	CAT	7	4	2	3	41	10	2	0	0	1	8	1	10	4	3	0	0	6	2	0	4	14	0	0	0	1	0	0	152	0	0	0	0	0	5	4	0	0	6	3	1	8	2	0	0	0
874	P04062	Glucosylceramidase	GBA	11	2	14	4	4	12	0	1	15	3	2	0	3	0	5	0	1	0	0	42	37	51	2	0	8	0	5	0	0	0	0	1	0	6	0	5	8	0	3	7	6	0	82	11	7	0
875	P04066	Tissue alpha-L-fucosidase	FUCA1	0	0	0	0	0	0	0	0	0	0	0	0	0	0	1	0	6	0	0	0	0	0	0	0	0	0	0	0	0	0	0	0	0	0	0	0	0	0	0	0	0	0	0	0	1	0
876	P04075	Fructose-bisphosphate aldolase A	ALDOA	166	53	118	144	235	116	141	221	106	163	190	249	173	128	240	180	54	195	200	54	163	44	57	114	113	55	64	113	291	120	95	100	18	194	17	17	89	301	70	32	123	87	105	7	117	117
877	P04080	Cystatin-B	CSTB	28	23	9	22	13	14	14	22	11	18	16	15	21	24	17	22	5	32	18	8	12	10	16	15	19	11	12	13	0	14	6	10	0	21	14	11	8	21	18	9	11	20	35	0	35	12
878	P04083	Annexin A1	ANXA1	185	103	11	161	198	2	222	201	142	182	308	165	54	113	167	126	61	127	15	88	332	82	113	106	195	115	82	150	145	95	183	7	4	124	114	192	291	415	174	74	173	212	145	4	139	215
879	P04114	Apolipoprotein B-100	APOB	26	2	21	2	6	20	0	0	1	1	2	0	24	0	13	22	14	13	9	0	11	0	0	6	1	9	0	20	6	3	4	12	10	49	0	51	35	7	2	55	0	3	6	0	0	0
880	P04150	Glucocorticoid receptor	NR3C1	0	0	0	0	0	0	0	0	0	0	0	0	0	0	0	0	0	0	0	0	3	0	0	0	0	0	0	0	0	0	0	0	0	0	0	0	0	0	0	0	0	0	0	0	0	0
881	P04156	Major prion protein	PRNP	10	6	0	12	1	1	11	17	10	5	11	3	5	2	3	10	0	21	4	0	0	0	0	1	3	0	1	7	0	0	0	2	0	3	0	0	15	0	4	5	3	7	2	5	15	0
882	P04179	Superoxide dismutase [Mn], mitochondrial	SOD2	55	8	0	7	2	0	14	3	0	8	9	5	0	28	5	0	0	5	1	1	73	11	14	14	7	15	7	0	0	0	4	3	0	16	0	0	3	2	17	27	22	34	23	1	3	0
883	P04180	Phosphatidylcholine-sterol acyltransferase	LCAT	0	0	0	0	0	0	0	0	0	0	0	0	0	0	0	0	0	0	0	0	0	0	0	0	0	0	0	0	0	0	0	0	0	0	0	3	1	0	0	2	0	0	0	0	0	0
884	P04181	Ornithine aminotransferase, mitochondrial	OAT	4	0	0	3	13	0	3	6	0	2	0	7	0	0	14	7	0	12	2	14	17	8	1	5	1	4	2	0	0	11	0	0	0	0	0	40	0	1	14	0	0	1	0	0	5	0
885	P04183	Thymidine kinase, cytosolic	TK1	6	0	2	8	0	3	2	7	0	0	2	9	0	0	7	12	3	11	26	0	0	0	0	2	0	1	0	14	9	7	5	17	8	0	0	2	0	10	0	0	0	0	4	1	0	10
886	P04216	Thy-1 membrane glycoprotein	THY1	23	36	0	0	0	0	53	62	12	40	48	42	0	0	0	0	0	0	0	0	0	5	0	0	41	10	0	0	0	0	0	0	0	0	0	1	0	0	0	7	0	0	13	0	0	0
887	P04229	HLA class II histocompatibility antigen, DRB1-1 beta chain	HLA-DRB1	0	0	0	9	0	0	0	0	0	0	43	0	0	0	0	0	0	0	0	0	0	0	0	0	0	0	0	0	0	1	0	0	6	0	0	0	0	0	23	0	0	0	0	0	0	0
888	P04233	HLA class II histocompatibility antigen gamma chain	CD74	0	0	0	2	0	0	0	0	0	0	0	0	0	0	0	0	0	0	0	0	0	0	0	0	0	0	0	0	0	0	0	0	0	0	0	0	0	0	0	0	0	0	0	0	0	0
889	P04234	T-cell surface glycoprotein CD3 delta chain	CD3D	0	0	0	0	0	0	0	0	0	0	0	0	0	0	0	0	0	0	0	0	0	0	0	0	0	0	0	8	0	0	3	0	0	0	0	0	0	0	0	0	0	0	0	0	0	0
890	P04259	Keratin, type II cytoskeletal 6B	KRT6B	0	0	3	0	0	0	0	0	0	0	0	0	0	3	0	0	0	0	0	0	0	0	0	0	0	0	4	0	0	0	0	0	0	0	2	0	0	2	2	0	0	0	0	0	0	0
891	P04264	Keratin, type II cytoskeletal 1	KRT1	1534	1293	962	897	1073	710	783	546	919	798	917	714	837	897	776	894	1099	754	715	1257	983	1189	1269	919	1039	937	1281	523	767	451	701	647	641	1775	2642	1863	1716	1714	1925	1597	2251	1659	857	772	1131	906
892	P04271	Protein S100-B	S100B	0	0	0	0	0	0	0	0	0	2	20	9	0	0	0	0	0	0	0	0	0	0	0	0	0	0	0	0	0	0	0	0	0	0	0	0	0	0	0	0	0	0	9	0	39	14
893	P04275	von Willebrand factor	VWF	0	0	0	0	0	0	0	0	0	0	0	1	0	0	0	0	0	0	0	0	0	0	0	1	0	0	0	0	0	0	0	0	0	1	2	7	8	0	1	9	0	1	0	0	0	0
894	P04279	Semenogelin-1	SEMG1	0	0	0	0	0	0	0	0	0	0	0	0	0	0	0	0	0	0	0	0	0	0	0	0	0	0	0	0	0	0	0	0	0	3	0	0	13	0	1	0	2	0	0	0	0	0
895	P04350	Tubulin beta-4A chain	TUBB4A	6	0	3	6	2	1	5	6	0	7	17	11	0	11	12	7	0	1	0	6	8	2	2	15	15	7	12	0	1	17	1	0	16	2	6	22	13	0	6	14	1	7	52	6	13	12
896	P04406	Glyceraldehyde-3-phosphate dehydrogenase	GAPDH	684	469	676	596	778	372	571	643	641	426	675	806	776	551	586	707	638	742	846	555	757	623	462	787	405	463	492	951	928	775	790	672	1524	661	517	666	1064	885	533	674	497	542	1018	310	784	635
897	P04424	Argininosuccinate lyase	ASL	0	0	0	0	4	1	0	2	0	2	0	0	2	0	5	0	0	1	0	0	1	0	0	0	0	0	0	1	0	0	0	0	0	0	0	0	0	2	0	3	1	0	0	0	0	0
898	P04439	HLA class I histocompatibility antigen, A-3 alpha chain	HLA-A	8	11	0	0	1	0	19	12	0	0	35	0	6	0	7	0	7	0	0	22	0	0	2	0	38	0	5	12	17	0	0	4	0	16	0	0	0	0	34	9	2	23	13	0	0	0
899	P04440	HLA class II histocompatibility antigen, DP beta 1 chain	HLA-DPB1	0	0	0	0	0	0	0	0	0	0	4	0	0	0	0	0	0	0	0	0	0	0	0	0	0	0	0	0	0	0	0	0	0	0	0	0	0	0	0	0	0	0	0	0	0	0
900	P04626	Receptor tyrosine-protein kinase erbB-2	ERBB2	0	0	12	0	0	15	0	0	0	0	0	0	21	0	4	45	0	4	0	0	0	0	0	0	1	0	0	0	0	0	0	0	0	6	0	0	0	10	0	0	0	0	0	0	0	0
901	P04628	Proto-oncogene Wnt-1	WNT1	0	0	0	0	0	0	0	0	0	0	0	0	0	0	0	0	0	0	0	0	0	0	0	0	0	0	0	0	0	0	0	0	0	0	0	0	0	0	0	0	0	0	0	0	0	0
902	P04632	Calpain small subunit 1	CAPNS1	74	18	11	66	88	30	40	54	34	46	57	41	67	61	68	74	44	60	73	21	74	62	29	97	63	47	20	21	1	44	7	5	25	67	16	14	8	61	71	6	12	39	71	35	57	41
903	P04792	Heat shock protein beta-1	HSPB1	103	77	153	39	61	106	9	106	105	67	83	71	29	53	88	85	61	13	58	89	267	82	42	143	50	131	77	5	12	75	2	59	1	96	74	55	125	33	196	63	32	45	92	34	131	56
904	P04818	Thymidylate synthase	TYMS	0	0	0	1	1	0	0	0	0	2	0	0	0	0	0	0	0	0	11	0	0	0	0	0	0	0	0	35	0	24	18	0	18	0	0	1	0	0	0	0	0	0	0	0	0	0
905	P04839	Cytochrome b-245 heavy chain	CYBB	0	0	0	0	0	0	0	0	0	0	0	0	0	0	0	0	0	0	0	0	0	0	0	0	0	0	0	0	78	0	4	8	0	0	0	0	0	0	0	0	0	0	0	0	0	0
906	P04843	Dolichyl-diphosphooligosaccharide--protein glycosyltransferase subunit 1	RPN1	99	2	28	14	62	25	36	25	0	10	31	12	81	8	48	73	0	64	32	0	126	26	6	43	17	39	0	2	75	1	3	21	0	0	0	1	0	16	12	0	3	33	30	15	45	1
907	P04844	Dolichyl-diphosphooligosaccharide--protein glycosyltransferase subunit 2	RPN2	52	0	24	20	31	15	7	21	0	8	12	11	58	4	34	64	0	30	16	0	72	21	0	38	8	24	0	4	76	0	2	21	0	3	0	0	0	17	1	0	1	34	27	11	33	1
908	P04899	Guanine nucleotide-binding protein G(i) subunit alpha-2	GNAI2	114	65	130	179	104	53	154	197	92	159	239	169	77	174	172	131	53	66	152	65	76	25	89	47	195	51	70	160	298	64	154	105	15	88	15	63	65	67	142	43	97	101	121	22	182	151
909	P04920	Anion exchange protein 2	SLC4A2	2	0	3	0	17	0	0	0	0	0	0	0	0	0	0	0	10	28	6	0	1	0	0	0	0	0	0	2	6	0	1	1	0	3	0	0	0	0	0	0	0	0	0	6	0	0
910	P04921	Glycophorin-C	GYPC	4	3	0	0	0	0	0	0	2	0	0	0	0	6	0	0	0	0	0	0	0	0	2	0	0	0	0	16	0	8	0	0	0	0	0	0	0	0	0	0	0	0	1	7	13	2
911	P05023	Sodium/potassium-transporting ATPase subunit alpha-1	ATP1A1	352	70	439	521	710	313	231	367	113	384	235	506	798	260	670	703	226	852	585	78	274	12	99	151	176	164	59	419	593	428	472	292	46	234	71	88	207	643	266	103	206	192	379	898	203	160
912	P05026	Sodium/potassium-transporting ATPase subunit beta-1	ATP1B1	0	2	44	80	163	13	12	44	31	48	34	55	130	34	46	102	43	189	62	8	52	4	11	8	15	10	6	0	0	0	0	0	0	47	3	0	0	79	32	14	30	20	19	4	5	13
913	P05060	Secretogranin-1	CHGB	0	0	0	0	0	0	0	0	0	5	0	0	0	0	0	0	0	0	45	0	0	0	0	0	0	0	0	0	0	0	0	0	0	0	19	0	616	0	0	0	4	0	0	0	0	0
914	P05067	Amyloid beta A4 protein	APP	32	2	1	30	5	46	4	0	0	15	19	0	2	6	27	1	3	8	1	15	20	4	0	2	1	0	21	0	0	0	0	0	0	1	0	0	1	0	0	0	0	0	0	1	0	1
915	P05089	Arginase-1	ARG1	4	4	4	0	2	0	0	0	0	0	0	0	0	0	0	0	0	0	0	1	0	0	0	0	0	0	2	0	4	0	0	0	0	0	20	5	2	5	16	3	9	7	0	0	0	0
916	P05090	Apolipoprotein D	APOD	0	0	0	0	0	44	0	0	6	0	0	0	0	0	0	0	0	0	0	1	0	0	0	0	0	0	34	52	0	0	0	0	0	0	13	0	0	0	0	0	0	0	0	27	212	22
917	P05091	Aldehyde dehydrogenase, mitochondrial	ALDH2	0	0	0	0	0	0	0	0	0	0	0	0	5	8	3	0	0	12	3	0	0	7	9	0	0	18	3	0	1	0	0	0	0	0	0	1	0	0	10	0	4	8	0	0	8	0
918	P05106	Integrin beta-3	ITGB3	5	0	0	18	0	0	0	19	0	49	0	10	0	142	0	0	0	0	0	6	60	0	65	25	0	27	0	0	0	0	0	0	0	0	0	11	10	0	18	11	0	3	0	139	23	0
919	P05107	Integrin beta-2	ITGB2	0	0	0	0	0	0	0	0	0	0	0	0	0	0	0	0	0	0	0	0	0	0	0	0	0	0	0	65	132	0	27	0	0	0	0	0	0	0	0	0	0	0	0	0	0	0
920	P05109	Protein S100-A8	S100A8	10	21	6	3	37	17	5	5	10	8	5	11	3	7	0	3	5	3	3	13	8	3	4	3	1	0	14	0	11	0	7	0	3	18	23	14	9	7	14	19	21	17	2	0	3	4
921	P05120	Plasminogen activator inhibitor 2	SERPINB2	0	0	0	0	0	0	0	0	0	0	0	0	0	0	0	0	1	0	0	0	0	0	0	0	0	0	0	0	0	0	0	0	0	0	0	0	0	0	0	0	0	0	31	0	0	0
922	P05121	Plasminogen activator inhibitor 1	SERPINE1	0	11	0	36	0	0	20	0	3	33	0	48	0	56	15	0	0	0	0	4	11	0	44	6	6	0	67	0	0	0	0	0	0	4	0	0	2	0	25	113	0	20	76	0	0	7
923	P05141	ADP/ATP translocase 2	SLC25A5	46	4	55	18	48	16	11	22	0	17	22	16	48	23	35	58	1	49	12	0	144	18	16	19	16	39	9	23	42	18	35	14	0	15	8	11	12	21	11	6	9	17	35	7	92	18
924	P05156	Complement factor I	CFI	0	0	0	0	0	0	0	0	0	0	0	0	0	0	0	0	0	0	0	0	0	0	0	0	0	0	0	0	0	0	0	0	0	0	0	0	0	0	0	0	0	0	0	0	0	0
925	P05161	Ubiquitin-like protein ISG15	ISG15	33	12	0	24	1	2	6	4	40	2	6	6	2	6	9	12	41	5	20	0	15	0	0	25	2	0	0	9	0	0	0	0	26	1	0	3	0	1	4	4	2	0	3	0	0	0
926	P05164	Myeloperoxidase	MPO	0	0	0	0	0	0	0	0	0	0	0	0	0	0	0	0	0	0	0	0	0	0	0	0	0	0	0	10	1453	22	4	0	9	0	0	0	0	0	0	0	0	0	0	0	0	0
927	P05187	Alkaline phosphatase, placental type	ALPP	0	0	0	0	0	0	0	0	0	1	0	0	0	0	0	0	0	0	0	0	0	0	0	0	30	0	0	0	0	0	0	0	0	31	0	0	0	0	0	0	0	0	0	0	0	0
928	P05198	Eukaryotic translation initiation factor 2 subunit 1	EIF2S1	46	2	44	38	29	23	18	12	49	18	22	12	44	11	47	50	36	34	43	44	10	7	3	38	10	10	37	49	53	66	43	34	67	34	3	28	11	39	40	37	1	14	48	0	28	21
929	P05362	Intercellular adhesion molecule 1	ICAM1	3	0	3	38	72	0	1	0	0	0	17	5	9	43	4	124	1	1	0	7	53	0	11	61	0	39	3	1	18	39	36	122	0	6	0	0	1	0	45	43	1	82	57	125	37	35
930	P05386	60S acidic ribosomal protein P1	RPLP1	9	3	6	8	11	4	8	5	8	5	8	11	10	5	10	17	11	16	10	3	14	8	4	11	8	12	8	27	13	36	14	14	26	13	18	10	17	13	13	7	3	14	22	14	25	11
931	P05387	60S acidic ribosomal protein P2	RPLP2	32	19	26	32	33	19	25	26	30	27	18	33	29	31	26	49	51	52	72	19	44	22	31	30	27	34	22	63	23	102	70	38	46	23	41	33	42	16	40	20	12	33	66	42	47	35
932	P05388	60S acidic ribosomal protein P0	RPLP0	59	29	56	57	56	56	38	56	60	28	52	50	68	34	73	89	118	68	61	66	90	70	63	71	51	93	44	136	93	187	118	128	108	45	20	57	56	48	57	38	36	54	110	5	92	41
933	P05408	Neuroendocrine protein 7B2	SCG5	0	0	0	0	0	0	0	0	0	0	0	0	0	4	0	0	0	0	0	0	0	0	0	0	0	0	0	0	0	0	0	0	0	0	0	0	0	0	0	0	0	0	0	0	0	0
934	P05413	Fatty acid-binding protein, heart	FABP3	0	1	1	0	0	0	0	0	0	0	0	0	0	0	0	0	0	0	0	0	0	10	0	0	0	0	0	0	0	0	0	0	0	0	0	0	0	0	0	0	0	0	0	0	3	1
935	P05455	Lupus La protein	SSB	0	0	5	6	0	1	4	3	3	5	2	1	11	7	10	17	17	28	72	2	6	1	1	11	0	11	0	12	11	100	26	18	31	0	1	18	15	1	9	0	2	1	17	0	0	7
936	P05496	ATP synthase F(0) complex subunit C1, mitochondrial	ATP5G1	0	0	0	0	0	0	0	0	0	0	0	0	0	0	0	0	0	0	0	0	0	0	0	0	0	0	0	0	0	0	0	0	0	0	0	0	0	0	0	0	0	0	0	0	0	0
937	P05534	HLA class I histocompatibility antigen, A-24 alpha chain	HLA-A	83	113	7	175	146	31	76	84	295	77	195	102	103	187	74	9	265	2	95	94	113	40	164	111	120	54	55	53	87	2	31	79	36	59	15	19	44	5	199	183	163	77	91	39	159	15
938	P05546	Heparin cofactor 2	SERPIND1	0	2	2	1	0	3	0	0	0	0	1	1	3	1	2	0	0	0	4	0	3	0	0	0	0	0	1	0	0	1	0	0	1	0	0	0	0	0	0	0	0	0	0	0	0	0
939	P05556	Integrin beta-1	ITGB1	157	114	102	444	116	123	146	275	118	127	266	173	106	353	241	239	132	159	92	141	123	46	292	108	591	118	170	116	127	76	150	9	15	255	94	71	170	237	278	104	98	192	137	165	68	86
940	P05771	Protein kinase C beta type	PRKCB	0	0	0	0	0	0	0	0	0	0	0	0	0	0	0	0	0	0	0	0	0	0	0	0	0	0	0	0	0	5	0	0	0	0	0	0	0	0	0	0	0	0	0	0	0	0
941	P05783	Keratin, type I cytoskeletal 18	KRT18	0	2	491	56	87	229	3	0	2	3	1	34	211	43	125	208	164	295	147	18	205	106	22	0	135	126	64	0	2	169	0	4	0	372	392	1	5	230	18	168	98	88	0	0	0	155
942	P05997	Collagen alpha-2(V) chain	COL5A2	17	67	0	0	24	0	77	48	27	30	103	81	0	141	0	0	0	0	0	0	0	2	54	11	0	0	0	0	0	0	0	0	0	123	223	133	0	0	53	0	926	0	0	26	0	0
943	P06127	T-cell surface glycoprotein CD5	CD5	0	0	0	0	0	0	0	0	0	0	0	0	6	0	0	0	0	0	0	0	0	0	0	0	0	0	0	27	0	0	13	0	0	0	0	0	0	0	0	0	0	0	0	0	0	0
944	P06132	Uroporphyrinogen decarboxylase	UROD	0	0	0	8	7	0	0	1	0	3	0	0	0	1	2	6	0	2	15	4	0	0	0	0	0	0	0	0	5	26	0	8	15	0	0	8	0	0	3	2	0	0	0	0	0	0
945	P06213	Insulin receptor	INSR	0	0	0	1	4	0	0	0	0	0	0	0	0	0	5	5	0	1	0	0	0	0	0	0	0	0	0	0	14	0	0	0	1	0	0	0	0	0	0	0	0	0	0	0	0	0
946	P06239	Tyrosine-protein kinase Lck	LCK	0	0	0	0	3	3	0	0	0	0	0	0	118	5	0	4	0	16	94	0	0	0	0	0	0	0	0	142	0	0	132	2	0	0	0	0	0	0	0	0	0	0	0	0	0	0
947	P06241	Tyrosine-protein kinase Fyn	FYN	0	0	0	0	0	0	1	0	0	0	9	0	25	0	0	22	0	24	25	0	0	0	0	0	0	0	0	0	0	0	1	0	0	0	0	0	0	0	0	0	0	0	0	0	0	0
948	P06276	Cholinesterase	BCHE	0	0	0	0	0	0	0	0	0	0	0	0	0	0	0	0	0	0	0	0	0	0	0	0	0	0	0	0	0	0	0	0	0	0	0	0	0	0	0	0	0	0	0	0	0	0
949	P06280	Alpha-galactosidase A	GLA	0	0	0	0	1	0	0	0	1	0	0	0	0	0	0	1	11	2	4	25	0	4	0	0	0	0	0	0	0	0	0	11	0	2	3	9	8	0	0	15	2	0	0	0	0	0
950	P06396	Gelsolin	GSN	27	0	24	60	124	107	6	31	7	27	297	23	62	17	40	21	9	4	2	3	54	10	5	19	31	22	1	4	85	3	5	8	3	13	0	21	21	46	28	13	0	7	41	151	94	5
951	P06400	Retinoblastoma-associated protein	RB1	0	0	0	0	0	0	0	0	0	0	0	0	0	0	0	1	0	0	0	0	0	0	0	0	0	0	0	2	0	0	5	0	0	0	0	0	0	0	0	0	0	0	0	0	0	0
952	P06454	Prothymosin alpha	PTMA	5	1	3	14	17	0	3	3	4	0	2	5	8	0	11	9	6	18	36	0	9	1	1	5	5	3	0	5	5	0	8	3	0	0	0	0	0	0	0	0	0	0	5	0	11	9
953	P06493	Cyclin-dependent kinase 1	CDK1	49	3	36	37	19	45	5	3	17	26	1	2	16	10	16	28	33	22	33	22	18	12	3	28	15	18	14	64	37	112	46	30	81	11	13	33	8	26	43	1	2	11	1	0	3	5
954	P06576	ATP synthase subunit beta, mitochondrial	ATP5B	113	5	120	23	51	88	22	35	9	28	53	27	81	61	126	102	9	102	34	79	305	123	55	100	51	203	71	98	300	85	148	122	87	35	32	89	54	84	148	45	53	61	178	1	127	38
955	P06702	Protein S100-A9	S100A9	6	7	10	3	47	25	0	3	12	5	0	3	4	7	0	18	11	2	4	16	9	2	3	2	2	2	22	0	7	1	4	1	1	18	31	10	14	9	22	16	26	23	1	0	5	3
956	P06703	Protein S100-A6	S100A6	10	11	3	40	17	9	15	27	14	42	17	16	26	27	14	17	13	51	24	5	18	7	7	13	23	9	7	0	1	0	0	0	2	28	1	0	0	0	7	4	4	3	5	0	19	7
957	P06730	Eukaryotic translation initiation factor 4E	EIF4E	9	2	12	5	6	5	3	6	10	2	1	3	11	1	9	6	10	12	6	6	2	4	2	4	3	1	6	7	5	20	7	8	17	5	2	10	12	4	9	4	2	5	6	0	1	2
958	P06731	Carcinoembryonic antigen-related cell adhesion molecule 5	CEACAM5	0	0	0	0	3	0	0	0	0	0	4	0	4	0	0	0	7	37	0	0	0	0	0	0	0	0	0	0	0	0	0	0	0	0	0	0	0	0	0	0	0	0	4	5	0	0
959	P06732	Creatine kinase M-type	CKM	0	0	0	0	0	0	0	0	0	0	0	0	0	0	0	0	0	0	0	0	0	0	0	0	0	0	0	0	0	0	0	0	0	0	0	4	11	0	0	9	0	0	0	0	0	0
960	P06733	Alpha-enolase	ENO1	515	196	146	532	564	161	495	406	351	497	559	743	463	309	458	435	139	513	549	313	197	142	199	279	413	183	239	300	581	395	293	301	302	360	86	290	293	353	341	121	267	287	326	89	277	441
961	P06737	Glycogen phosphorylase, liver form	PYGL	9	0	0	20	0	6	4	3	9	3	9	7	3	4	84	0	0	65	38	8	12	0	0	7	7	2	6	2	145	0	0	3	31	4	0	55	65	21	2	53	0	3	26	5	14	14
962	P06744	Glucose-6-phosphate isomerase	GPI	84	16	39	78	124	23	62	59	27	171	96	107	101	53	83	110	27	129	141	4	22	0	23	35	58	11	1	56	144	36	40	40	7	90	19	7	21	89	42	4	47	74	76	192	43	38
963	P06748	Nucleophosmin	NPM1	72	38	92	61	48	55	59	47	74	25	36	36	75	67	95	73	103	75	107	56	236	57	50	98	27	136	56	70	56	80	107	62	144	42	38	77	93	76	77	34	63	85	138	29	60	67
964	P06753	Tropomyosin alpha-3 chain	TPM3	28	0	11	36	34	26	15	27	8	31	22	17	36	46	27	47	0	18	60	1	23	9	18	22	20	8	6	39	30	19	32	16	2	48	5	7	21	45	28	0	29	34	16	1	45	35
965	P06756	Integrin alpha-V	ITGAV	63	45	107	128	245	162	71	151	89	135	172	132	65	222	136	124	49	92	29	57	119	13	123	96	36	97	90	0	0	0	1	3	0	155	20	42	96	131	125	2	39	73	70	294	68	24
966	P06858	Lipoprotein lipase	LPL	0	0	0	0	0	0	0	0	0	4	0	0	0	0	0	0	0	0	0	0	0	0	0	0	0	0	0	0	0	0	0	8	0	3	0	1	7	0	0	5	0	0	0	0	18	24
967	P06865	Beta-hexosaminidase subunit alpha	HEXA	0	0	3	0	0	0	2	0	0	0	1	0	7	0	0	0	10	0	0	3	11	4	0	0	1	4	0	0	0	0	0	0	0	0	0	0	0	0	0	1	0	2	9	1	6	2
968	P07093	Glia-derived nexin	SERPINE2	41	7	0	0	0	0	4	42	14	5	55	14	0	6	16	0	23	0	2	29	29	20	13	7	0	24	0	0	0	0	0	0	0	3	6	2	9	0	0	79	28	5	45	47	326	17
969	P07099	Epoxide hydrolase 1	EPHX1	10	0	0	1	43	24	0	36	1	25	48	18	71	0	2	25	9	2	0	0	254	0	0	0	0	31	0	0	0	0	0	6	0	0	17	37	0	37	0	0	17	4	0	0	10	0
970	P07108	Acyl-CoA-binding protein	DBI	26	3	4	18	43	2	7	31	3	22	10	17	37	2	12	26	0	36	36	0	3	0	1	7	13	2	0	10	6	0	0	0	0	0	0	0	1	0	0	0	0	0	13	0	28	15
971	P07195	L-lactate dehydrogenase B chain	LDHB	89	29	6	65	34	1	68	71	39	58	50	71	4	99	109	143	28	65	130	25	30	21	64	33	47	36	30	106	100	50	115	103	16	117	35	89	94	205	47	91	35	54	82	6	208	86
972	P07196	Neurofilament light polypeptide	NEFL	0	0	1	2	0	0	1	1	0	0	0	5	0	0	0	0	0	0	0	1	31	0	0	31	0	0	0	0	0	1	0	0	0	0	0	0	0	0	0	0	0	0	0	0	0	0
973	P07197	Neurofilament medium polypeptide	NEFM	2	0	0	0	1	0	0	0	0	0	0	0	0	0	0	0	0	0	0	0	0	0	0	0	0	0	0	0	0	0	0	0	0	0	0	0	0	0	0	0	0	0	0	0	0	0
974	P07203	Glutathione peroxidase 1	GPX1	1	0	0	6	10	0	9	1	0	1	9	4	0	7	6	3	0	2	5	0	11	3	3	7	0	2	0	0	8	0	0	2	5	0	0	2	9	0	12	22	0	7	0	5	10	8
975	P07204	Thrombomodulin	THBD	0	0	0	23	0	0	0	0	0	0	0	0	0	0	0	0	0	0	0	0	0	0	0	0	0	0	0	0	0	0	0	0	0	3	0	0	0	0	0	0	0	0	0	0	0	0
976	P07205	Phosphoglycerate kinase 2	PGK2	0	0	0	0	0	0	0	0	0	0	0	0	0	0	0	0	0	0	0	0	0	0	0	0	0	0	0	0	2	0	0	0	0	0	0	0	0	0	0	0	0	0	0	0	0	0
977	P07225	Vitamin K-dependent protein S	PROS1	0	0	0	0	0	0	0	0	0	1	14	0	0	0	0	0	0	0	0	0	0	13	0	0	1	0	0	0	0	0	0	0	0	0	0	0	0	0	0	0	0	0	0	2	0	0
978	P07237	Protein disulfide-isomerase	P4HB	108	35	90	101	93	77	126	113	50	68	147	125	113	127	107	101	11	105	83	23	365	70	77	115	43	101	55	14	374	14	14	58	4	81	39	47	15	63	82	9	57	101	154	75	64	40
979	P07305	Histone H1.0	H1F0	0	0	0	0	0	0	0	0	0	0	0	0	0	0	4	0	3	0	0	0	0	0	0	0	0	0	0	0	0	0	1	0	0	0	0	0	0	0	0	0	0	0	0	0	0	0
980	P07311	Acylphosphatase-1	ACYP1	4	3	0	7	6	0	1	0	0	3	1	0	7	0	2	10	0	9	11	0	0	0	0	0	0	0	0	4	0	1	0	0	0	1	0	0	0	2	0	0	0	0	0	0	4	0
981	P07339	Cathepsin D	CTSD	54	12	32	107	44	105	56	53	58	46	200	40	77	85	21	8	133	54	22	222	180	114	54	89	58	111	67	22	14	0	18	2	2	46	47	7	81	23	45	128	119	104	11	6	101	18
982	P07355	Annexin A2	ANXA2	209	274	224	246	313	260	457	322	278	274	464	435	318	285	254	262	168	361	227	146	492	163	380	282	386	331	181	131	52	119	3	186	66	348	263	171	287	560	254	242	277	300	179	46	365	337
983	P07358	Complement component C8 beta chain	C8B	0	0	0	0	0	0	0	0	0	0	0	0	0	0	0	0	0	0	0	0	0	0	0	0	0	0	0	0	0	0	0	0	0	0	0	0	4	0	0	2	0	0	0	0	0	0
984	P07384	Calpain-1 catalytic subunit	CAPN1	0	0	0	37	137	10	4	4	0	16	3	6	55	1	46	67	17	25	44	0	2	0	0	25	4	2	4	6	7	2	6	0	0	16	1	1	0	94	0	0	0	6	1	0	0	1
985	P07437	Tubulin beta chain	TUBB	158	73	97	179	185	71	108	137	121	93	106	116	113	89	150	137	120	103	161	103	203	100	82	190	125	155	123	274	223	249	256	118	219	120	102	114	138	67	142	117	82	137	249	140	166	117
986	P07478	Trypsin-2	PRSS2	20	9	23	17	13	11	9	15	15	24	11	12	21	28	17	16	15	19	19	16	23	56	49	52	46	40	12	34	21	24	20	27	37	40	52	42	51	53	56	31	53	22	48	49	42	51
987	P07550	Beta-2 adrenergic receptor	ADRB2	0	0	0	0	0	0	0	0	0	0	0	0	0	0	0	0	0	0	0	0	0	0	0	0	0	0	0	0	1	0	0	0	0	0	0	0	0	0	0	0	0	0	0	0	0	0
988	P07585	Decorin	DCN	0	31	0	0	0	0	0	0	0	0	0	0	0	0	0	0	0	0	0	0	0	0	0	0	0	0	0	0	0	0	0	0	0	0	0	0	0	0	0	0	0	0	0	0	0	0
989	P07602	Prosaposin	PSAP	22	0	8	7	15	2	7	12	6	51	81	26	57	54	39	17	21	28	21	44	99	107	18	20	52	58	11	5	2	3	10	3	0	12	5	19	309	0	23	98	27	52	50	7	31	17
990	P07686	Beta-hexosaminidase subunit beta	HEXB	0	0	6	4	2	16	7	11	0	1	19	10	44	5	29	18	43	1	0	0	72	5	7	6	1	36	9	0	0	0	0	1	0	1	4	0	2	6	5	35	7	17	8	3	25	3
991	P07711	Cathepsin L1	CTSL	4	0	0	0	0	0	0	0	0	0	0	0	0	0	0	0	0	0	0	0	0	0	0	0	0	0	0	0	0	0	0	0	0	0	0	0	8	0	0	0	0	0	0	0	0	0
992	P07737	Profilin-1	PFN1	163	64	59	182	130	62	112	117	64	91	111	129	108	107	86	183	49	169	209	59	60	38	50	64	99	52	48	145	63	45	69	32	35	98	41	47	55	96	61	42	56	62	121	7	122	73
993	P07738	Bisphosphoglycerate mutase	BPGM	3	0	0	0	0	0	0	3	0	0	0	0	0	0	0	0	0	0	0	0	0	0	0	0	0	0	0	0	0	0	0	2	0	0	0	9	16	0	0	18	0	0	0	0	0	0
994	P07741	Adenine phosphoribosyltransferase	APRT	19	9	54	16	41	29	12	24	17	11	21	22	33	25	41	36	25	31	34	30	34	31	25	24	21	34	38	54	68	100	44	58	95	38	40	46	32	48	29	14	28	41	38	33	48	26
995	P07766	T-cell surface glycoprotein CD3 epsilon chain	CD3E	0	0	0	0	0	0	0	0	0	0	0	0	0	0	0	0	0	0	0	0	0	0	0	0	0	0	0	23	0	0	1	0	0	0	0	0	0	0	0	0	0	0	1	0	0	0
996	P07814	Bifunctional glutamate/proline--tRNA ligase	EPRS	130	4	233	68	231	77	21	21	35	2	15	54	136	17	107	60	371	115	233	66	189	11	17	122	6	143	18	252	190	621	164	176	322	23	15	45	26	18	62	6	1	2	132	79	4	11
997	P07858	Cathepsin B	CTSB	16	12	0	1	0	0	0	0	50	1	0	0	1	2	0	0	3	0	1	8	10	13	8	6	11	0	42	0	0	6	0	5	2	0	16	8	54	0	8	17	1	5	45	22	17	9
998	P07900	Heat shock protein HSP 90-alpha	HSP90AA1	282	35	158	195	197	197	185	176	91	148	101	136	205	109	395	316	118	393	300	135	85	43	64	147	96	170	105	370	344	285	419	208	256	184	47	177	132	291	135	138	95	163	208	231	191	185
999	P07910	Heterogeneous nuclear ribonucleoproteins C1/C2	HNRNPC	31	9	94	33	9	27	23	29	39	12	7	29	27	32	66	44	78	59	77	26	102	43	30	58	29	79	20	67	11	131	97	37	81	24	18	33	19	11	26	4	20	29	72	0	23	42
1000	P07919	Cytochrome b-c1 complex subunit 6, mitochondrial	UQCRH	0	0	2	0	0	0	0	0	0	0	0	0	0	0	0	3	0	0	0	0	16	0	0	0	0	0	0	0	0	0	0	0	0	0	0	0	0	0	0	0	0	0	0	0	0	0
1001	P07942	Laminin subunit beta-1	LAMB1	87	294	600	121	171	260	248	490	615	432	639	670	14	304	228	13	89	83	40	419	381	388	177	309	676	112	893	0	0	0	0	0	0	268	235	3	517	49	46	162	304	646	41	222	101	498
1002	P07947	Tyrosine-protein kinase Yes	YES1	11	4	34	41	113	36	20	26	3	39	7	49	19	23	61	146	10	23	23	1	4	1	13	4	16	0	3	4	0	31	2	0	0	4	4	3	4	22	10	0	7	15	33	31	6	5
1003	P07948	Tyrosine-protein kinase Lyn	LYN	10	2	6	21	17	12	8	11	5	9	4	11	66	71	67	152	4	131	50	3	3	0	12	0	3	16	0	0	12	15	0	0	0	0	2	0	3	95	25	0	10	0	5	5	2	4
1004	P07951	Tropomyosin beta chain	TPM2	0	0	0	0	0	0	0	2	0	4	0	0	0	0	0	5	0	0	10	0	0	0	0	3	0	0	0	0	0	0	0	0	0	1	0	0	0	2	1	0	0	1	0	0	0	0
1005	P07954	Fumarate hydratase, mitochondrial	FH	18	0	9	14	50	10	14	10	0	28	11	14	9	14	13	22	0	39	11	0	39	3	2	0	5	3	0	1	2	0	0	14	0	0	0	0	0	13	3	0	3	6	1	0	22	7
1006	P07988	Pulmonary surfactant-associated protein B	SFTPB	0	0	0	0	0	0	0	0	0	0	0	0	0	0	0	0	0	0	0	0	0	0	0	0	0	0	0	0	0	0	0	0	0	0	0	0	3	0	0	0	0	0	0	0	0	0
1007	P07996	Thrombospondin-1	THBS1	142	1236	403	577	192	556	677	254	1073	449	312	387	18	133	47	118	214	56	185	556	91	1078	263	299	553	189	548	9	4	0	8	31	18	1038	142	192	153	38	307	394	222	444	21	5	22	360
1008	P08034	Gap junction beta-1 protein	GJB1	0	0	0	0	0	0	0	0	0	0	0	0	0	1	0	0	0	0	0	0	0	0	0	0	0	0	0	0	0	0	0	0	0	0	0	0	0	0	0	0	0	0	0	0	0	0
1009	P08069	Insulin-like growth factor 1 receptor	IGF1R	0	0	40	0	4	42	0	0	0	2	0	6	23	0	0	0	0	0	0	0	0	0	0	0	0	0	0	0	10	0	0	0	0	14	0	0	1	48	0	0	0	0	1	6	5	0
1010	P08123	Collagen alpha-2(I) chain	COL1A2	131	1429	0	96	9	0	831	143	893	152	852	49	0	0	0	0	27	0	0	129	161	0	0	7	0	0	60	0	0	0	0	0	0	0	0	0	1	0	246	0	2	10	0	0	0	0
1011	P08133	Annexin A6	ANXA6	98	177	337	239	124	393	357	219	270	21	255	24	97	202	207	75	3	5	1	70	101	4	108	138	141	90	184	338	687	0	429	0	22	44	0	17	2	0	134	0	47	111	147	384	112	113
1012	P08134	Rho-related GTP-binding protein RhoC	RHOC	9	2	4	13	7	15	13	14	9	10	19	19	5	11	5	15	0	4	4	3	8	1	1	2	2	3	0	6	0	14	0	0	0	19	0	2	2	19	11	0	1	1	7	14	18	7
1013	P08138	Tumor necrosis factor receptor superfamily member 16	NGFR	0	0	0	0	0	0	0	0	0	0	29	0	0	0	0	0	0	0	0	0	0	0	0	0	0	0	0	0	0	0	0	0	0	0	0	0	0	0	0	0	0	0	1	0	0	0
1014	P08174	Complement decay-accelerating factor	CD55	0	2	22	68	17	3	33	3	0	1	4	4	0	9	19	50	0	81	0	0	0	0	2	0	38	0	0	0	0	7	0	0	0	43	10	0	24	9	32	7	72	11	20	6	9	0
1015	P08183	Multidrug resistance protein 1	ABCB1	0	0	1	0	0	3	0	4	0	0	0	1	1	2	1	325	0	0	73	0	11	0	0	0	0	2	0	0	0	1	0	0	0	5	0	0	0	0	0	0	0	0	7	4	2	288
1016	P08185	Corticosteroid-binding globulin	SERPINA6	0	0	0	0	0	11	0	0	0	0	0	0	0	0	0	0	0	0	0	0	0	0	0	0	0	0	0	0	0	0	0	0	0	0	0	0	0	0	0	0	0	0	0	0	0	0
1017	P08195	4F2 cell-surface antigen heavy chain	SLC3A2	173	197	626	156	189	267	140	261	84	131	137	279	397	157	316	339	138	353	258	105	154	6	102	149	120	98	89	253	153	168	286	206	56	245	177	95	138	619	184	105	249	90	157	456	198	89
1018	P08236	Beta-glucuronidase	GUSB	0	0	0	0	0	0	0	0	0	0	0	0	0	0	0	0	0	0	0	0	12	0	0	0	0	0	0	0	0	0	0	0	0	0	0	0	0	0	0	1	0	0	0	0	2	0
1019	P08237	ATP-dependent 6-phosphofructokinase, muscle type	PFKM	0	0	18	0	0	0	1	0	0	1	0	0	6	0	16	15	6	33	13	0	0	1	0	0	0	1	0	0	0	2	46	28	27	0	0	0	1	0	0	4	3	0	24	20	18	0
1020	P08238	Heat shock protein HSP 90-beta	HSP90AB1	458	153	234	514	496	272	234	289	344	236	161	239	293	243	747	586	407	578	517	401	283	171	219	350	254	402	276	590	612	786	879	546	576	333	107	325	490	343	361	190	215	305	468	522	293	285
1021	P08240	Signal recognition particle receptor subunit alpha	SRPR	0	0	0	0	0	0	0	4	0	0	0	0	3	0	1	0	1	0	0	0	5	0	0	0	0	0	0	0	1	1	0	0	0	0	0	0	0	0	0	0	0	0	11	0	0	0
1022	P08243	Asparagine synthetase [glutamine-hydrolyzing]	ASNS	34	8	15	26	39	7	10	16	10	0	0	16	6	0	65	54	75	33	62	17	1	0	0	28	0	12	30	7	22	145	0	21	130	0	0	40	13	14	34	0	3	0	37	2	0	0
1023	P08246	Neutrophil elastase	ELANE	0	0	0	0	0	0	0	0	0	0	0	0	0	0	0	0	0	0	0	0	0	0	0	0	0	0	0	0	35	0	0	0	0	0	0	0	0	0	0	0	0	0	0	0	0	0
1024	P08247	Synaptophysin	SYP	0	0	0	0	0	0	0	0	0	0	0	0	0	0	0	0	0	0	3	0	0	0	0	0	0	0	0	0	0	0	0	0	0	0	0	0	0	0	0	0	0	0	0	0	0	0
1025	P08253	72 kDa type IV collagenase	MMP2	0	22	0	0	5	0	0	7	6	68	10	7	0	5	0	0	3	0	0	18	0	0	2	0	0	0	0	0	0	0	0	0	0	1	0	0	0	0	2	0	0	19	0	0	0	0
1026	P09210	Glutathione S-transferase A2	GSTA2	0	0	0	0	0	0	0	0	0	0	0	0	0	0	0	0	0	0	0	0	0	0	0	0	0	0	0	0	0	0	0	0	0	0	0	1	0	1	0	0	0	0	0	0	0	0
1027	P08294	Extracellular superoxide dismutase [Cu-Zn]	SOD3	0	0	0	0	0	15	1	4	1	0	0	0	0	0	0	0	0	0	0	3	0	4	0	0	0	0	0	0	0	0	0	0	0	0	0	0	0	0	0	0	0	0	0	0	15	0
1028	P08311	Cathepsin G	CTSG	0	0	0	0	0	0	0	0	0	0	0	0	0	0	0	0	0	0	0	0	0	0	0	0	0	0	0	4	43	0	0	0	0	0	0	0	0	0	0	0	0	0	0	0	0	0
1029	P08397	Porphobilinogen deaminase	HMBS	1	0	0	5	5	0	13	0	0	0	0	0	3	1	5	3	0	8	5	0	0	0	0	0	0	0	0	0	0	7	0	0	0	0	0	0	0	0	0	0	0	0	0	0	0	1
1030	P08473	Neprilysin	MME	3	0	0	0	51	0	51	17	11	0	22	0	0	0	0	0	0	2	59	0	0	0	9	25	173	0	0	6	0	0	0	0	0	0	0	0	0	0	0	0	0	0	18	123	25	4
1031	P08476	Inhibin beta A chain	INHBA	0	14	0	0	0	0	0	0	0	0	0	0	0	10	0	0	0	0	0	0	0	0	0	0	0	0	39	0	0	0	0	0	0	0	0	0	0	0	1	0	0	0	35	0	0	0
1032	P08493	Matrix Gla protein	MGP	2	3	13	0	6	53	2	7	0	6	4	3	1	1	0	4	0	0	0	0	0	0	0	0	0	0	0	0	0	0	0	0	0	0	0	0	0	0	1	0	0	3	9	0	19	0
1033	P08559	Pyruvate dehydrogenase E1 component subunit alpha, somatic form, mitochondrial	PDHA1	0	0	0	0	0	0	0	0	0	0	0	0	0	0	2	0	0	0	0	0	12	0	0	0	0	2	0	0	0	0	0	0	0	0	0	0	0	0	1	0	0	0	1	0	0	0
1034	P08567	Pleckstrin	PLEK	0	0	0	0	0	0	0	0	0	0	0	0	0	0	0	0	0	0	0	0	0	0	0	0	0	0	0	0	0	0	0	0	0	0	0	3	0	0	0	4	0	0	0	0	0	0
1035	P08571	Monocyte differentiation antigen CD14	CD14	0	0	0	0	3	0	0	0	0	0	0	0	0	0	0	1	0	0	0	0	0	0	0	0	0	0	0	0	0	0	0	0	0	0	0	0	0	0	0	0	0	0	0	0	0	0
1036	P08572	Collagen alpha-2(IV) chain	COL4A2	73	5	0	145	0	0	94	14	23	73	154	89	3	387	0	0	0	1	0	19	14	360	312	153	9	181	270	0	0	0	0	0	0	26	51	0	0	0	0	153	88	103	0	164	20	127
1037	P08574	Cytochrome c1, heme protein, mitochondrial	CYC1	24	0	18	1	0	3	0	0	0	0	0	0	2	0	23	2	0	1	0	0	49	6	3	8	0	15	0	0	3	0	2	4	0	0	0	1	2	5	3	0	0	16	3	0	23	1
1038	P08575	Receptor-type tyrosine-protein phosphatase C	PTPRC	0	0	0	0	0	1	0	0	0	0	0	0	0	0	0	0	4	0	0	0	0	0	0	0	0	0	0	376	299	59	152	1	33	0	0	0	0	0	0	0	0	0	0	0	0	0
1039	P08579	U2 small nuclear ribonucleoprotein B	SNRPB2	0	0	0	0	0	0	0	0	0	0	0	0	1	0	0	0	2	4	8	0	0	0	0	0	0	0	0	7	1	4	1	8	2	0	0	0	0	0	0	0	0	0	0	0	0	0
1040	P08581	Hepatocyte growth factor receptor	MET	0	0	0	3	0	0	2	7	0	3	0	0	0	14	7	10	22	9	1	4	2	12	3	1	10	0	0	0	0	0	0	0	0	0	0	0	0	0	0	0	1	1	4	0	0	0
1041	P08582	Melanotransferrin	MFI2	0	0	0	122	1	0	0	0	0	0	156	40	87	0	57	1	0	2	0	7	78	0	5	0	200	1	0	0	0	0	0	0	0	0	0	0	5	0	134	32	1	56	185	189	127	9
1042	P08590	Myosin light chain 3	MYL3	9	7	8	10	14	9	12	10	9	15	11	9	12	16	9	17	12	18	16	7	11	11	8	8	9	10	8	5	5	3	5	3	3	9	9	5	8	7	9	6	6	7	14	14	13	15
1043	P08603	Complement factor H	CFH	0	0	0	0	0	0	0	0	0	0	0	0	0	0	0	0	0	0	0	0	0	0	0	0	0	0	0	0	0	0	0	0	0	0	1	1	1	0	1	0	0	3	0	0	0	0
1044	P08621	U1 small nuclear ribonucleoprotein 70 kDa	SNRNP70	0	0	10	3	2	0	0	0	0	0	2	3	2	0	6	10	7	7	20	0	3	0	0	0	0	3	0	25	4	19	9	2	7	1	0	3	2	0	0	0	0	0	24	0	0	0
1045	P08631	Tyrosine-protein kinase HCK	HCK	0	0	0	0	0	0	0	0	0	0	0	0	1	0	0	1	0	0	0	0	0	0	0	0	0	0	0	0	2	0	0	0	0	0	0	0	0	0	0	0	0	0	0	0	0	0
1046	P08648	Integrin alpha-5	ITGA5	35	44	0	49	1	20	30	79	31	3	64	35	8	35	26	9	0	0	3	6	14	0	4	20	24	0	2	17	60	71	9	0	0	11	0	0	32	19	10	7	12	15	6	6	2	0
1047	P08670	Vimentin	VIM	505	435	30	504	62	23	359	441	547	654	670	449	43	475	29	34	74	39	177	531	1160	360	476	892	301	675	471	233	4	146	110	6	130	27	92	85	156	30	432	69	34	176	791	836	987	278
1048	P08708	40S ribosomal protein S17	RPS17	37	5	24	24	28	14	19	27	17	13	18	19	27	20	27	42	36	30	38	10	41	17	23	35	17	20	9	35	13	86	49	13	59	27	5	27	9	5	1	6	4	15	52	23	31	14
1049	P08727	Keratin, type I cytoskeletal 19	KRT19	1	0	416	62	220	274	1	0	0	0	2	1	172	69	145	132	87	238	147	53	514	162	35	0	8	181	98	0	1	107	0	2	0	101	48	0	3	306	21	20	49	48	0	0	0	0
1050	P08754	Guanine nucleotide-binding protein G(k) subunit alpha	GNAI3	41	22	72	50	62	27	50	44	31	41	53	51	26	47	42	58	20	40	37	13	27	3	28	17	38	19	9	46	59	57	30	18	3	55	4	19	38	54	55	9	22	20	40	4	32	29
1051	P08758	Annexin A5	ANXA5	183	127	71	156	122	120	239	197	125	125	169	158	87	128	107	119	35	198	82	81	146	56	147	147	150	114	94	76	130	27	107	76	19	128	12	29	208	132	83	65	85	176	81	52	333	246
1052	P08865	40S ribosomal protein SA	RPSA	77	42	87	78	80	42	63	66	135	28	65	48	79	53	73	79	167	95	83	106	105	64	45	88	46	84	149	168	168	253	149	146	300	67	91	107	64	61	88	67	60	67	161	21	80	42
1053	P08887	Interleukin-6 receptor subunit alpha	IL6R	0	0	0	0	0	0	0	0	0	0	0	0	0	0	0	0	0	0	0	0	0	0	0	0	0	0	0	0	0	0	0	0	0	0	0	0	0	0	0	0	0	0	0	0	0	0
1054	P08913	Alpha-2A adrenergic receptor	ADRA2A	0	0	0	0	0	0	0	0	0	0	0	0	0	0	0	0	0	0	0	0	0	0	0	0	0	0	0	0	0	0	0	0	0	0	0	0	0	0	0	0	0	0	0	0	0	0
1055	P08922	Proto-oncogene tyrosine-protein kinase ROS	ROS1	0	1	0	0	0	0	0	0	0	0	0	1	0	0	0	0	0	0	0	0	0	0	0	1	0	0	0	0	0	0	0	0	0	0	0	0	0	0	0	0	0	0	0	0	1	0
1056	P08962	CD63 antigen	CD63	57	60	58	45	12	62	72	17	36	47	47	37	69	48	65	72	67	67	41	47	48	19	36	13	30	24	51	19	26	19	1	8	0	37	3	3	24	9	22	22	33	9	42	43	135	26
1057	P09012	U1 small nuclear ribonucleoprotein A	SNRPA	3	0	8	0	4	0	4	0	10	0	2	2	1	0	13	10	1	23	31	0	5	1	4	10	1	6	0	31	2	13	13	24	1	7	0	3	0	2	0	0	0	0	27	1	4	3
1058	P09038	Fibroblast growth factor 2	FGF2	4	0	0	0	0	0	0	0	0	0	0	0	0	1	0	0	0	0	0	5	0	4	1	0	0	0	0	0	0	0	0	0	0	0	0	0	0	0	0	0	0	0	7	0	0	0
1059	P09104	Gamma-enolase	ENO2	15	0	0	25	0	0	24	18	0	18	17	12	8	12	15	25	0	19	23	0	0	0	0	1	10	0	0	6	0	0	2	0	0	5	0	0	0	0	3	0	0	13	0	0	34	24
1060	P09110	3-ketoacyl-CoA thiolase, peroxisomal	ACAA1	0	0	0	0	0	0	0	0	0	0	1	0	2	0	0	0	0	0	0	0	0	0	0	0	0	0	0	0	1	0	0	0	0	0	0	0	0	1	0	0	0	0	0	0	2	0
1061	P09132	Signal recognition particle 19 kDa protein	SRP19	11	0	7	0	0	2	1	7	5	0	2	4	4	0	11	11	12	13	16	2	13	0	0	0	0	1	0	12	0	16	8	6	10	0	1	3	0	1	0	0	0	0	7	2	6	9
1062	P09211	Glutathione S-transferase P	GSTP1	58	24	4	38	59	4	47	40	16	63	54	64	76	66	62	99	38	1	110	15	3	41	70	56	58	1	32	54	76	60	60	1	51	138	49	75	142	56	70	43	51	35	66	112	114	58
1063	P09234	U1 small nuclear ribonucleoprotein C	SNRPC	0	0	0	0	0	5	0	0	0	0	0	0	0	0	0	0	0	1	8	0	0	0	0	0	0	0	0	0	0	0	0	0	0	0	0	0	0	0	0	0	0	0	4	0	0	0
1064	P09237	Matrilysin	MMP7	0	0	0	0	17	0	0	0	0	0	0	0	0	0	0	0	39	0	0	12	0	17	3	0	0	4	0	0	0	0	0	0	0	11	1	0	0	0	0	0	0	0	0	0	0	0
1065	P09327	Villin-1	VIL1	0	0	0	0	0	0	0	0	0	0	0	0	448	0	0	94	6	22	283	0	0	0	0	0	0	0	0	0	0	0	0	0	0	0	0	0	0	0	0	0	0	0	0	0	0	0
1066	P09341	Growth-regulated alpha protein	CXCL1	1	0	0	0	0	0	0	0	0	0	0	0	0	22	0	0	0	0	0	0	0	0	0	0	0	0	16	0	0	0	0	0	0	0	0	0	0	0	0	0	21	24	4	0	0	0
1067	P09382	Galectin-1	LGALS1	145	83	20	128	45	38	78	127	60	128	154	107	37	74	49	29	10	3	125	60	76	21	37	69	50	47	36	55	50	37	0	23	32	48	22	24	31	3	115	34	51	70	85	3	138	65
1068	P09417	Dihydropteridine reductase	QDPR	4	1	6	7	5	4	6	7	11	3	4	7	17	12	11	16	8	21	35	15	4	6	7	16	1	9	24	15	5	15	21	27	26	4	4	28	21	13	17	14	1	1	9	1	43	7
1069	P09429	High mobility group protein B1	HMGB1	20	0	16	5	2	10	8	6	11	1	2	11	36	1	38	35	17	37	53	0	3	8	3	28	0	12	0	43	7	4	48	16	2	6	0	4	15	11	9	0	4	4	2	0	2	0
1070	P09455	Retinol-binding protein 1	RBP1	0	0	0	0	95	0	0	6	0	0	0	0	0	0	29	0	0	0	111	0	0	0	0	0	0	0	0	0	0	0	0	0	0	0	0	7	0	0	0	2	0	0	0	0	0	0
1071	P09467	Fructose-1,6-bisphosphatase 1	FBP1	0	0	42	2	0	5	0	0	0	0	0	0	0	0	0	0	0	0	0	0	0	0	0	0	0	0	0	0	6	0	0	0	0	0	0	5	6	1	0	6	0	0	0	0	0	0
1072	P09471	Guanine nucleotide-binding protein G(o) subunit alpha	GNAO1	0	2	0	10	46	0	0	9	0	5	16	0	0	0	0	0	0	0	8	0	0	0	0	0	0	0	0	0	0	0	0	0	0	0	0	0	0	0	2	0	0	0	0	0	29	20
1073	P09486	SPARC	SPARC	0	1	0	0	0	0	1	11	1	26	45	3	0	4	0	0	0	0	0	0	0	3	2	0	2	0	0	0	0	0	0	0	0	0	0	0	0	0	0	0	0	6	0	0	0	0
1074	P09488	Glutathione S-transferase Mu 1	GSTM1	0	1	0	10	0	3	3	2	0	1	0	2	0	0	0	0	0	0	0	0	6	0	0	0	1	0	0	0	0	0	22	0	29	5	0	0	11	0	3	0	15	0	0	2	2	0
1075	P09493	Tropomyosin alpha-1 chain	TPM1	1	0	0	1	23	0	4	1	0	10	6	1	8	26	0	0	0	2	11	0	39	0	9	3	0	0	0	0	0	0	0	0	0	8	0	0	0	16	0	0	0	0	0	0	1	0
1076	P09496	Clathrin light chain A	CLTA	3	12	18	21	25	19	16	29	50	17	15	31	26	30	27	23	45	40	18	29	11	5	13	2	8	19	15	9	5	4	2	1	1	11	16	11	4	4	1	1	8	6	9	11	19	12
1077	P09497	Clathrin light chain B	CLTB	0	2	12	6	1	6	7	9	11	0	0	3	4	4	7	5	17	9	1	2	1	0	3	0	4	0	1	3	0	0	1	1	1	3	1	0	1	0	0	0	0	0	0	0	7	3
1078	P09525	Annexin A4	ANXA4	71	57	84	67	78	75	54	58	53	63	75	52	149	91	66	67	95	103	70	76	194	54	58	89	66	122	114	28	32	0	27	28	1	133	104	29	4	77	46	31	28	25	8	0	109	7
1079	P09529	Inhibin beta B chain	INHBB	0	0	1	0	0	5	0	0	0	0	0	0	5	0	0	0	0	0	2	0	0	0	0	0	0	0	0	0	0	0	0	0	0	0	1	0	0	0	0	0	0	0	0	0	0	0
1080	P09543	2,3-cyclic-nucleotide 3-phosphodiesterase	CNP	51	8	39	108	101	71	87	103	73	109	283	121	81	103	78	144	43	82	119	9	70	7	52	5	99	14	9	45	7	6	27	5	0	96	5	55	18	104	52	9	48	30	46	12	195	49
1081	P09564	T-cell antigen CD7	CD7	0	0	0	0	0	0	0	0	0	0	0	0	0	0	0	0	0	0	0	0	0	0	0	0	0	0	0	11	0	0	0	0	0	0	0	0	0	0	0	0	0	0	0	0	0	0
1082	P09601	Heme oxygenase 1	HMOX1	3	0	0	0	0	0	0	0	0	0	0	0	0	0	0	0	0	0	0	0	0	0	0	18	1	1	0	0	0	0	0	0	0	0	0	0	0	0	0	0	4	0	0	0	1	0
1083	P09603	Macrophage colony-stimulating factor 1	CSF1	0	0	0	5	0	0	0	0	0	0	0	0	0	0	0	0	0	1	0	0	0	0	0	0	0	0	0	0	0	0	0	0	0	0	0	0	0	0	0	0	0	0	0	0	0	0
1084	P09619	Platelet-derived growth factor receptor beta	PDGFRB	0	3	0	0	0	0	1	0	12	0	17	0	0	0	0	0	0	0	0	0	0	0	0	0	20	0	0	0	0	0	0	0	0	0	0	0	0	0	0	0	0	32	0	0	0	0
1085	P09622	Dihydrolipoyl dehydrogenase, mitochondrial	DLD	19	0	26	0	3	1	3	5	0	0	3	0	6	3	13	0	0	6	0	0	54	9	8	0	0	7	0	0	2	0	6	3	0	3	0	0	0	0	0	0	0	5	19	2	10	0
1086	P09651	Heterogeneous nuclear ribonucleoprotein A1	HNRNPA1	56	16	28	55	16	32	48	31	22	35	14	21	54	33	63	77	7	86	136	18	52	26	23	42	18	22	16	96	37	50	103	77	28	66	6	58	22	34	26	0	6	6	39	3	28	27
1087	P09661	U2 small nuclear ribonucleoprotein A	SNRPA1	0	0	13	0	0	3	0	0	3	0	0	0	4	1	4	7	21	21	21	0	9	9	2	8	0	4	0	40	11	54	29	42	34	1	5	2	8	2	2	0	0	0	27	0	2	0
1088	P09668	Pro-cathepsin H	CTSH	0	0	0	0	0	0	0	0	0	0	0	0	11	0	0	0	88	0	0	5	0	1	0	0	0	54	0	0	0	2	0	0	0	4	0	0	5	0	0	0	0	0	0	0	17	0
1089	P09669	Cytochrome c oxidase subunit 6C	COX6C	2	0	1	0	1	2	0	1	0	0	0	0	1	2	7	0	0	3	0	0	18	0	0	0	0	0	1	0	0	0	0	0	0	0	1	0	0	0	0	0	0	2	6	0	1	0
1090	P09758	Tumor-associated calcium signal transducer 2	TACSTD2	0	0	105	36	109	170	2	1	0	2	0	1	40	28	0	57	19	1	2	0	0	0	15	0	2	0	0	0	0	0	0	0	0	96	0	0	2	55	7	0	1	0	0	0	0	0
1091	P09871	Complement C1s subcomponent	C1S	0	3	0	0	0	0	3	13	76	0	11	0	0	0	0	0	0	0	0	0	5	0	0	2	0	0	3	0	0	0	0	0	0	4	0	1	26	0	0	130	0	14	0	0	0	0
1092	P09874	Poly [ADP-ribose] polymerase 1	PARP1	8	0	37	0	1	53	3	0	3	0	2	1	4	10	33	17	23	33	48	0	12	11	3	15	0	173	0	79	1	223	93	137	137	0	4	12	12	0	12	1	1	0	107	17	8	4
1093	P09913	Interferon-induced protein with tetratricopeptide repeats 2	IFIT2	5	0	0	6	0	0	0	1	0	0	0	0	0	0	0	0	2	0	0	0	3	0	0	0	0	0	0	0	0	0	0	0	0	0	0	0	0	0	0	3	0	0	0	0	0	0
1094	P09914	Interferon-induced protein with tetratricopeptide repeats 1	IFIT1	29	0	0	10	0	0	0	0	0	0	0	0	0	0	0	0	73	0	0	0	0	0	0	9	0	0	0	0	0	0	0	0	1	0	0	0	0	0	0	26	0	0	12	0	0	0
1095	P09936	Ubiquitin carboxyl-terminal hydrolase isozyme L1	UCHL1	42	2	0	0	0	0	47	87	2	128	0	95	0	92	0	0	0	0	0	7	2	1	61	14	92	14	23	0	0	0	0	0	0	0	8	22	83	0	0	2	83	113	0	0	0	79
1096	P09960	Leukotriene A-4 hydrolase	LTA4H	0	0	0	21	10	3	0	1	0	0	0	0	3	0	53	8	0	85	53	2	0	0	0	0	7	0	0	2	0	0	0	0	0	5	1	2	1	71	1	0	0	3	0	0	0	0
1097	P09972	Fructose-bisphosphate aldolase C	ALDOC	7	1	3	9	5	8	7	10	2	8	7	8	31	8	43	8	0	25	5	1	2	0	0	3	4	2	0	3	39	14	9	9	0	1	0	0	4	8	0	0	3	1	2	0	4	4
1098	P0C0L5	Complement C4-B	C4B	0	0	1	0	70	3	1	0	0	1	62	1	0	2	0	0	0	0	0	8	0	0	0	0	0	0	0	0	0	0	0	0	0	12	0	0	1	0	0	3	0	1	0	0	0	0
1099	Q71UI9	Histone H2A.V	H2AFV	20	12	18	26	69	8	10	20	71	15	8	51	18	10	57	51	90	36	13	8	16	12	12	9	12	12	57	82	113	52	76	76	110	9	3	17	31	11	13	13	21	13	23	4	12	37
1100	Q96KK5	Histone H2A type 1-H	HIST1H2AH	1	0	0	0	1	0	0	0	0	0	0	0	0	0	0	0	1	0	0	0	0	0	0	0	0	0	0	0	1	0	0	0	1	1	0	0	4	1	1	3	1	4	0	0	0	0
1101	Q9BQY4	Rhox homeobox family member 2	RHOXF2	0	0	0	0	0	0	0	0	0	0	0	0	0	0	0	0	0	0	0	0	0	0	0	0	0	0	0	0	0	0	0	0	0	0	0	0	0	0	0	0	0	0	0	0	0	0
1102	P0C7P4	Putative cytochrome b-c1 complex subunit Rieske-like protein 1	UQCRFS1P1	0	0	0	0	0	0	0	0	0	0	0	0	0	0	0	0	0	0	0	0	0	0	0	0	0	0	0	0	0	0	0	0	0	0	0	0	0	0	0	0	0	0	0	0	0	0
1103	P0C870	JmjC domain-containing protein 7	JMJD7	1	0	0	0	0	0	0	0	0	0	0	0	1	0	0	0	0	0	0	0	1	0	0	0	0	0	0	1	0	0	0	0	0	0	0	0	0	0	0	0	0	0	0	0	0	0
1104	P0CAP1	Myocardial zonula adherens protein	MYZAP	0	0	0	0	0	0	0	0	0	0	0	0	0	0	1	0	0	0	0	0	0	0	0	0	0	0	0	0	0	0	0	0	0	0	0	0	0	0	0	0	0	0	0	0	0	0
1105	P0CB47	Putative upstream-binding factor 1-like protein 1	UBTFL1	0	0	0	0	0	1	0	1	1	2	0	0	0	1	0	1	0	1	2	1	1	0	1	0	0	0	3	0	0	0	0	0	0	1	0	0	0	0	0	1	1	1	0	2	0	2
1106	P0CG06	Ig lambda-3 chain C regions	IGLC3	0	0	2	0	0	0	0	0	0	0	0	0	0	0	0	0	0	0	0	0	0	0	0	0	0	0	0	0	0	0	0	19	0	1	0	0	0	0	0	0	0	0	0	0	0	0
1107	P0CG30	Glutathione S-transferase theta-2B	GSTT2B	0	0	0	0	0	1	0	0	1	0	6	0	0	0	1	0	0	0	0	0	0	0	0	0	0	0	0	0	0	0	0	0	0	9	0	0	0	0	0	0	0	0	0	9	0	0
1108	P0CG47	Polyubiquitin-B	UBB	0	0	0	0	0	0	0	0	0	0	0	0	0	0	0	3	0	4	0	0	0	0	0	0	0	0	0	0	0	0	0	0	0	0	0	0	0	0	0	0	0	0	0	0	0	0
1109	P0CW20	LIM and senescent cell antigen-like-containing domain protein 3-like	LIMS3L	0	0	0	0	0	0	0	0	0	1	0	0	0	0	0	0	0	0	0	0	0	0	0	0	0	0	0	0	0	0	0	0	0	0	0	0	0	0	0	0	0	0	7	0	0	0
1110	P0DI82	Trafficking protein particle complex subunit 2B	TRAPPC2B	0	0	1	0	0	0	0	0	0	0	0	0	0	0	0	0	0	0	3	0	0	0	0	0	0	0	0	2	0	0	0	0	0	1	0	0	0	0	0	0	0	0	0	0	0	0
1111	P0DI83	Ras-related protein Rab-34, isoform NARR	RAB34	0	0	0	0	0	0	0	0	0	0	0	0	0	0	0	0	0	0	0	0	0	0	0	0	0	0	0	0	0	0	0	0	0	0	0	0	0	0	1	0	0	0	0	0	0	0
1112	P0DJI8	Serum amyloid A-1 protein	SAA1	0	0	0	11	0	0	0	0	0	0	0	0	0	32	0	0	0	0	0	9	2	11	19	0	0	1	4	0	0	0	0	0	0	0	0	0	0	0	0	23	0	0	0	0	0	0
1113	P0DJI9	Serum amyloid A-2 protein	SAA2	0	0	0	3	0	0	0	0	0	0	0	0	0	8	0	0	0	0	0	0	0	0	0	0	0	0	0	0	0	0	0	0	0	0	0	0	0	0	0	2	0	0	0	0	0	0
1114	P0DMN0	Sulfotransferase 1A4	SULT1A4	0	0	2	0	0	0	0	0	0	0	0	0	0	3	1	0	0	0	0	0	32	0	0	0	0	15	0	0	0	2	0	1	0	7	11	0	0	24	0	33	0	0	0	0	0	0
1115	Q5DJT8	Cancer/testis antigen family 45 member A2	CT45A2	0	0	0	0	0	0	0	0	0	0	0	0	0	0	0	0	0	0	0	0	0	0	0	0	0	0	0	0	0	4	0	0	0	0	0	0	0	0	0	0	0	0	0	0	16	0
1116	P0DMV9	Heat shock 70 kDa protein 1B	HSPA1B	267	136	229	194	259	130	98	112	117	95	99	100	102	132	212	228	273	184	108	94	143	6	105	106	199	146	55	33	21	137	10	121	63	182	79	185	190	211	189	105	209	87	154	230	132	160
1117	P0DMW3	Small integral membrane protein 10	SMIM10	0	0	0	0	0	0	0	0	0	0	0	0	0	0	0	0	0	0	0	0	0	0	0	0	0	0	0	0	0	0	0	0	0	0	0	0	0	0	0	0	0	0	0	0	0	0
1118	P0DN76	Splicing factor U2AF 35 kDa subunit	U2AF1	11	0	22	12	8	17	9	8	9	3	2	3	15	6	25	24	50	15	24	0	22	7	3	5	0	15	3	28	5	33	34	10	22	2	1	9	0	2	0	0	0	0	28	0	24	13
1119	P0DN79	Cystathionine beta-synthase	CBS	4	0	0	0	55	0	0	0	0	0	2	1	0	0	0	0	0	0	5	0	0	0	0	0	0	0	2	0	0	14	0	9	0	0	0	5	0	0	0	0	0	0	0	0	0	10
1120	P10092	Calcitonin gene-related peptide 2	CALCB	0	0	0	0	0	0	0	0	0	0	0	0	0	0	0	0	0	0	0	0	0	0	0	0	0	0	0	0	0	0	0	0	0	0	0	0	0	0	0	0	0	0	0	0	0	0
1121	P10114	Ras-related protein Rap-2a	RAP2A	0	0	0	2	3	0	3	1	0	3	14	2	38	3	3	11	0	2	23	0	0	0	0	0	0	0	0	0	0	0	1	0	0	0	0	0	0	0	2	0	0	0	0	9	3	0
1122	P10124	Serglycin	SRGN	0	0	0	0	0	0	3	0	0	0	0	0	0	0	0	0	0	0	0	0	0	0	5	0	0	0	0	2	8	8	5	0	1	0	0	0	0	0	0	0	8	0	0	0	0	0
1123	P10144	Granzyme B	GZMB	0	0	0	0	0	0	0	0	0	0	0	0	0	0	0	0	0	0	0	0	0	0	0	0	0	0	0	0	0	0	0	0	27	0	0	0	0	0	0	0	0	0	0	0	0	0
1124	P10145	Interleukin-8	CXCL8	0	0	0	0	0	0	0	0	0	0	0	0	0	0	0	0	0	0	0	0	0	0	0	0	0	0	2	0	0	0	0	0	0	0	0	0	0	0	0	0	3	1	5	0	0	0
1125	P10155	60 kDa SS-A/Ro ribonucleoprotein	TROVE2	2	0	1	4	6	0	0	7	0	3	6	3	3	0	6	2	0	7	4	0	2	0	0	0	0	1	0	5	0	11	1	3	0	0	0	0	0	0	0	0	0	0	5	2	5	2
1126	P10253	Lysosomal alpha-glucosidase	GAA	0	0	16	0	16	7	0	0	0	0	0	0	0	0	18	1	0	4	0	0	16	0	1	0	0	18	0	0	0	0	0	0	0	16	0	0	8	0	0	2	0	4	17	0	4	0
1127	P10301	Ras-related protein R-Ras	RRAS	27	27	9	59	11	37	33	52	17	25	42	13	5	45	27	31	7	7	3	10	18	7	14	11	71	6	11	0	0	3	0	2	0	39	13	7	21	33	59	10	17	19	23	13	12	13
1128	P10316	HLA class I histocompatibility antigen, A-69 alpha chain	HLA-A	5	4	0	2	0	3	2	10	10	0	22	3	5	1	2	0	2	0	0	17	5	3	3	5	16	4	6	0	0	0	3	9	0	0	0	0	1	0	11	16	12	11	8	1	0	0
1129	P10321	HLA class I histocompatibility antigen, Cw-7 alpha chain	HLA-C	12	1	0	15	0	10	13	15	11	8	15	13	10	0	8	0	0	0	0	7	15	2	0	3	18	13	0	0	6	0	0	6	0	2	0	0	5	0	6	21	0	0	22	0	0	0
1130	P10415	Apoptosis regulator Bcl-2	BCL2	0	0	0	0	0	0	0	0	0	0	0	0	0	0	0	0	0	0	0	0	0	3	0	0	0	0	0	0	0	0	0	0	0	0	0	0	0	0	0	0	0	0	0	0	0	0
1131	P10451	Osteopontin	SPP1	0	0	0	0	0	0	0	0	0	0	0	0	0	35	0	0	0	0	0	0	3	7	0	0	0	15	0	0	0	0	0	0	0	0	0	0	0	0	0	0	8	0	0	0	0	0
1132	P10515	Dihydrolipoyllysine-residue acetyltransferase component of pyruvate dehydrogenase complex, mitochondrial	DLAT	2	0	0	0	5	0	0	0	0	0	0	0	0	0	11	2	1	3	1	0	21	1	0	1	0	0	0	0	4	0	0	9	0	0	0	0	0	0	0	0	0	1	7	0	4	0
1133	P10586	Receptor-type tyrosine-protein phosphatase F	PTPRF	0	1	136	0	85	153	34	0	0	0	15	0	88	42	14	66	18	24	0	10	2	0	20	4	139	1	14	60	0	0	0	0	0	118	0	15	0	100	0	0	0	0	9	3	0	0
1134	P10599	Thioredoxin	TXN	35	38	30	34	36	32	33	43	29	43	38	32	40	29	32	36	25	39	38	21	30	11	25	29	29	18	21	29	20	23	30	18	15	30	39	23	32	45	32	22	56	37	49	0	48	32
1135	P10600	Transforming growth factor beta-3	TGFB3	0	0	0	0	0	15	0	0	0	0	0	0	0	0	0	0	0	0	0	0	0	0	0	0	0	0	0	0	0	0	0	0	0	0	0	0	0	0	0	0	0	0	0	0	0	0
1136	P10606	Cytochrome c oxidase subunit 5B, mitochondrial	COX5B	3	0	6	1	3	4	0	2	0	1	0	2	7	5	9	5	0	6	5	0	19	4	5	5	2	11	0	0	3	0	4	0	0	0	0	0	4	0	0	0	0	1	4	0	6	2
1137	P10619	Lysosomal protective protein	CTSA	5	0	0	0	0	1	4	0	2	0	11	0	10	2	1	0	23	0	0	23	32	31	4	3	20	17	6	0	0	0	0	4	0	3	0	0	0	1	2	3	1	4	1	4	4	6
1138	P10620	Microsomal glutathione S-transferase 1	MGST1	0	0	2	0	13	10	0	1	0	0	0	2	18	3	1	0	0	2	0	0	61	21	1	11	0	8	13	0	3	0	0	2	0	10	26	0	0	22	0	0	6	19	0	0	0	0
1139	P10644	cAMP-dependent protein kinase type I-alpha regulatory subunit	PRKAR1A	22	0	0	18	39	0	28	14	7	16	16	10	0	4	32	13	1	0	27	2	9	0	2	8	5	7	0	20	5	12	13	4	8	1	1	3	3	0	1	1	0	1	7	0	10	22
1140	P10645	Chromogranin-A	CHGA	0	0	2	0	0	0	0	0	0	0	0	0	0	0	0	0	0	0	0	0	0	0	0	0	0	0	0	0	0	0	0	0	0	0	0	0	0	0	0	0	0	0	0	0	0	0
1141	P10646	Tissue factor pathway inhibitor	TFPI	0	1	0	1	0	0	0	0	0	1	0	0	0	18	0	0	10	3	0	0	8	12	3	0	5	4	3	0	0	3	0	0	0	1	0	0	3	0	0	0	8	21	5	0	0	0
1142	P10696	Alkaline phosphatase, placental-like	ALPPL2	0	0	0	0	0	0	0	0	0	0	0	0	0	0	0	0	0	0	0	0	0	0	0	0	0	0	0	0	0	0	0	0	0	3	0	0	0	0	0	0	0	0	0	0	0	0
1143	P10721	Mast/stem cell growth factor receptor Kit	KIT	0	0	0	0	0	0	1	0	0	0	0	0	0	0	0	0	0	0	0	0	0	0	0	0	0	0	0	0	0	0	0	0	0	0	0	0	0	0	0	0	0	0	0	0	0	0
1144	P10747	T-cell-specific surface glycoprotein CD28	CD28	0	0	0	0	0	0	0	0	0	0	0	0	0	0	0	0	0	0	0	0	0	0	0	0	0	0	0	5	0	0	0	4	0	0	0	0	0	0	0	0	0	0	0	0	0	0
1145	P10768	S-formylglutathione hydrolase	ESD	32	5	28	15	13	11	12	11	18	12	11	10	68	18	28	7	22	21	23	26	4	3	18	51	9	23	30	60	90	62	59	12	76	29	0	8	5	31	27	16	5	2	49	0	13	15
1146	P10809	60 kDa heat shock protein, mitochondrial	HSPD1	190	21	133	55	125	70	43	85	64	95	64	95	128	147	265	191	85	355	131	53	798	215	136	251	86	392	133	102	235	35	183	185	4	31	67	109	76	123	121	18	129	146	297	207	237	110
1147	P10909	Clusterin	CLU	49	99	233	15	50	84	43	54	33	41	30	78	3	27	50	35	11	30	10	134	23	178	64	4	68	92	114	4	0	0	0	32	87	158	184	72	322	43	47	140	110	108	0	0	8	14
1148	P10915	Hyaluronan and proteoglycan link protein 1	HAPLN1	0	0	0	0	0	0	0	0	0	0	0	0	0	0	0	0	0	0	0	0	0	0	0	0	0	0	0	0	0	0	0	0	0	0	0	7	1	0	41	0	0	8	0	0	0	0
1149	P10916	Myosin regulatory light chain 2, ventricular/cardiac muscle isoform	MYL2	0	0	4	0	1	4	0	0	0	0	0	0	1	12	8	0	0	5	6	0	0	0	0	0	0	0	0	0	0	0	0	0	0	0	0	3	0	0	5	0	5	12	0	0	0	0
1150	P11021	78 kDa glucose-regulated protein	HSPA5	254	23	108	175	154	108	169	127	10	85	106	188	233	68	176	211	29	161	109	36	426	88	61	237	105	206	53	34	353	58	85	164	3	73	45	54	107	162	127	50	121	149	113	171	123	25
1151	P11047	Laminin subunit gamma-1	LAMC1	110	336	718	372	331	472	219	482	924	568	655	887	18	339	278	25	150	123	68	456	495	279	182	220	755	78	952	0	0	0	0	0	0	220	230	91	556	382	67	248	428	550	47	581	75	562
1152	P11049	Leukocyte antigen CD37	CD37	0	0	0	0	0	0	0	0	0	0	0	0	0	0	0	0	0	0	0	0	0	0	0	0	0	0	0	48	1	0	0	0	0	0	0	0	0	0	0	0	0	0	0	0	0	0
1153	P11117	Lysosomal acid phosphatase	ACP2	0	0	1	0	0	2	0	0	0	0	0	0	0	0	3	0	4	0	0	0	1	0	0	0	0	0	0	0	0	0	0	0	0	0	0	0	1	0	0	0	0	0	0	0	0	0
1154	P11142	Heat shock cognate 71 kDa protein	HSPA8	413	266	302	440	430	337	302	387	366	243	246	317	458	327	439	494	535	565	444	368	221	174	211	295	300	239	327	345	477	313	412	260	506	327	155	426	459	312	311	242	314	288	483	680	470	298
1155	P11166	Solute carrier family 2, facilitated glucose transporter member 1	SLC2A1	19	36	45	84	87	27	51	59	46	114	30	142	29	42	88	116	91	75	65	37	64	0	2	80	48	50	23	66	37	85	20	25	6	100	5	12	16	134	71	16	24	9	42	56	16	4
1156	P11169	Solute carrier family 2, facilitated glucose transporter member 3	SLC2A3	0	0	0	18	0	0	24	7	6	10	1	17	0	5	2	124	5	0	22	0	9	0	0	6	8	0	0	6	33	57	2	0	7	66	0	20	16	54	3	0	2	1	24	19	13	0
1157	P11171	Protein 4.1	EPB41	0	0	0	0	0	0	0	0	0	0	0	1	8	0	0	0	0	0	14	0	0	0	0	0	0	0	0	15	0	130	5	0	0	0	0	0	0	0	0	0	0	0	0	6	0	0
1158	P11172	Uridine 5-monophosphate synthase	UMPS	1	0	6	0	3	2	1	0	1	1	0	3	4	0	8	8	6	9	10	0	5	0	0	2	0	5	0	8	4	6	10	3	9	0	1	0	0	0	1	0	0	0	15	0	2	3
1159	P11177	Pyruvate dehydrogenase E1 component subunit beta, mitochondrial	PDHB	8	0	1	0	0	0	0	0	0	0	0	0	0	2	8	0	0	1	1	0	28	1	0	0	0	4	0	6	2	0	1	4	0	0	0	5	0	0	1	4	0	0	2	0	16	0
1160	P11182	Lipoamide acyltransferase component of branched-chain alpha-keto acid dehydrogenase complex, mitochondrial	DBT	0	1	0	0	0	0	0	1	0	0	1	1	1	0	0	0	0	0	1	1	8	14	16	3	0	1	1	0	0	0	0	11	0	4	3	0	0	0	2	0	1	1	0	2	0	0
1161	P11215	Integrin alpha-M	ITGAM	0	0	0	0	0	0	0	0	0	0	0	0	0	1	0	0	1	0	0	0	0	0	0	0	0	0	0	0	18	0	0	0	0	0	0	0	0	0	0	0	0	0	0	0	0	0
1162	P11216	Glycogen phosphorylase, brain form	PYGB	90	2	27	92	95	15	46	23	21	55	137	133	199	7	50	7	225	261	83	26	48	6	0	57	3	17	36	33	75	8	44	8	51	22	0	65	78	30	8	68	0	6	218	171	79	17
1163	P11217	Glycogen phosphorylase, muscle form	PYGM	1	1	0	1	0	0	0	0	0	0	0	0	2	1	0	0	2	1	1	0	0	0	2	1	1	1	0	3	3	3	0	2	2	0	0	0	0	0	0	7	0	0	3	1	1	0
1164	P11233	Ras-related protein Ral-A	RALA	12	16	18	12	23	16	19	25	21	23	20	22	19	24	18	21	16	20	19	14	22	8	18	15	16	16	15	7	5	13	6	7	2	16	3	8	19	17	21	7	16	12	15	14	32	13
1165	P11234	Ras-related protein Ral-B	RALB	26	18	39	34	59	38	29	49	34	34	41	38	61	56	29	65	29	46	50	19	44	17	37	39	72	29	17	36	28	47	16	15	1	59	19	18	24	44	50	10	33	23	34	35	88	41
1166	P11245	Arylamine N-acetyltransferase 2	NAT2	1	1	0	0	1	0	0	0	0	0	0	0	0	1	0	1	0	1	0	0	0	0	0	0	0	0	0	0	0	0	0	0	0	0	0	3	4	0	0	10	0	0	0	0	0	0
1167	P11274	Breakpoint cluster region protein	BCR	0	0	0	0	0	0	0	0	0	0	0	0	0	0	0	1	0	0	0	0	0	0	0	0	0	2	0	3	0	3	0	0	0	0	0	0	0	0	0	0	0	2	0	0	0	0
1168	P11277	Spectrin beta chain, erythrocytic	SPTB	0	0	0	1	0	0	0	0	0	0	1	0	0	0	0	0	0	1	0	0	0	0	0	0	0	0	0	0	0	5	1	0	0	0	0	0	0	0	0	0	0	0	0	0	0	0
1169	P11279	Lysosome-associated membrane glycoprotein 1	LAMP1	41	15	17	18	25	22	21	8	20	0	14	8	15	23	39	10	46	29	26	14	52	7	17	19	14	24	29	16	65	18	16	3	1	17	0	1	2	3	4	4	2	7	17	21	11	4
1170	P11310	Medium-chain specific acyl-CoA dehydrogenase, mitochondrial	ACADM	0	0	0	0	0	0	0	0	0	0	0	0	0	0	0	0	0	2	0	0	17	6	0	1	0	9	0	1	1	1	2	0	1	0	0	1	0	0	1	0	0	0	4	0	8	0
1171	P11387	DNA topoisomerase 1	TOP1	13	0	136	22	45	3	0	2	0	0	0	17	139	0	142	132	359	187	46	1	5	0	0	0	0	3	0	68	104	47	150	73	71	3	0	7	23	13	2	0	0	1	8	0	0	0
1172	P11388	DNA topoisomerase 2-alpha	TOP2A	3	0	14	2	0	5	0	0	0	0	0	0	0	0	0	16	66	20	63	0	23	0	0	8	0	22	0	102	22	45	56	9	90	0	0	7	1	0	0	0	0	0	0	0	0	0
1173	P11413	Glucose-6-phosphate 1-dehydrogenase	G6PD	79	25	95	92	91	38	63	84	46	218	109	146	114	89	57	57	83	33	95	83	96	22	38	30	72	35	23	40	125	89	16	35	30	115	209	48	45	231	34	79	133	135	135	25	25	6
1174	P11441	Ubiquitin-like protein 4A	UBL4A	2	0	1	0	6	0	0	0	0	0	0	0	1	0	0	0	0	0	8	0	0	0	0	0	0	0	0	0	0	6	0	0	0	0	0	0	0	1	0	0	0	0	0	0	0	0
1175	P11498	Pyruvate carboxylase, mitochondrial	PC	2	0	0	0	0	0	0	0	0	0	0	0	0	0	0	0	0	0	0	0	38	0	0	1	0	0	0	0	0	0	0	0	0	0	0	0	0	0	0	0	0	3	1	0	0	0
1176	P11532	Dystrophin	DMD	2	7	3	5	2	2	5	0	0	2	6	2	1	0	1	3	2	2	3	0	5	2	3	5	9	1	1	7	4	7	5	0	5	4	7	4	5	8	5	7	5	3	6	3	1	2
1177	P11586	C-1-tetrahydrofolate synthase, cytoplasmic	MTHFD1	159	0	168	88	88	87	48	36	24	45	31	44	135	20	169	156	125	136	140	46	65	18	7	68	40	71	43	227	199	173	284	99	217	53	67	51	11	88	83	39	5	10	55	43	40	34
1178	P11678	Eosinophil peroxidase	EPX	0	0	0	0	0	0	0	0	0	0	0	0	0	0	0	0	0	0	0	0	0	0	0	0	0	0	0	0	12	0	0	0	0	0	0	0	0	0	0	0	0	0	0	0	0	0
1179	P11717	Cation-independent mannose-6-phosphate receptor	IGF2R	111	0	2	1	0	5	0	3	3	11	0	3	66	0	41	43	19	0	13	0	34	0	0	4	0	1	0	126	14	16	1	1	44	2	0	29	197	0	0	71	0	0	132	219	0	0
1180	P11766	Alcohol dehydrogenase class-3	ADH5	10	1	2	7	17	1	3	11	4	4	5	8	4	8	28	5	4	8	4	18	0	0	0	0	0	0	1	4	3	2	6	2	4	2	1	17	8	2	1	12	0	1	10	0	0	5
1181	P11802	Cyclin-dependent kinase 4	CDK4	24	0	0	0	5	0	0	0	15	0	2	0	0	0	0	0	0	0	0	0	1	0	0	0	0	0	1	0	0	0	0	3	0	0	0	17	0	0	0	0	0	0	1	0	0	2
1182	P11908	Ribose-phosphate pyrophosphokinase 2	PRPS2	3	0	0	0	1	0	0	0	2	8	0	0	2	0	12	3	0	6	18	0	1	0	0	0	0	1	0	0	2	2	9	6	0	3	0	2	0	7	0	0	0	0	2	0	3	0
1183	P11940	Polyadenylate-binding protein 1	PABPC1	84	3	115	64	77	27	41	37	10	37	30	44	63	20	70	99	14	151	143	9	92	6	25	48	19	35	3	90	45	142	99	40	100	31	54	26	10	45	27	0	12	38	182	37	17	29
1184	P12004	Proliferating cell nuclear antigen	PCNA	44	16	10	24	64	33	33	9	47	19	23	26	49	10	53	56	39	46	66	40	15	7	10	31	12	23	36	95	60	50	97	71	48	35	0	33	23	30	2	8	18	13	41	0	46	30
1185	P12035	Keratin, type II cytoskeletal 3	KRT3	0	0	1	0	0	0	0	0	0	0	0	0	0	1	0	0	0	1	0	0	0	0	1	0	0	0	0	0	0	0	0	0	0	0	2	0	0	0	0	0	0	0	0	3	2	0
1186	P12081	Histidine--tRNA ligase, cytoplasmic	HARS	23	0	0	18	24	3	7	19	0	12	12	2	17	22	25	28	0	30	29	0	1	0	0	0	2	0	0	1	0	0	0	0	0	0	0	0	1	1	0	0	0	2	4	0	0	1
1187	P12107	Collagen alpha-1(XI) chain	COL11A1	0	3	0	4	0	0	4	8	3	77	124	245	0	0	0	0	0	0	0	0	1	0	0	12	11	0	0	0	0	0	0	0	0	0	1	477	0	5	3	0	0	0	0	1	1	0
1188	P12109	Collagen alpha-1(VI) chain	COL6A1	21	894	17	139	1	18	101	609	348	25	112	8	1	195	17	0	40	3	0	400	16	9	329	38	11	24	230	0	0	0	9	21	0	5	4	38	61	0	109	53	19	289	41	14	9	260
1189	P12110	Collagen alpha-2(VI) chain	COL6A2	23	942	0	150	2	3	48	542	305	10	22	0	0	102	1	0	55	1	1	246	21	0	71	1	0	1	102	0	0	0	1	8	0	0	0	19	17	1	1	10	3	88	0	0	0	0
1190	P12111	Collagen alpha-3(VI) chain	COL6A3	35	3508	13	625	23	19	346	3436	1634	218	99	0	7	418	16	19	194	13	0	1495	103	1	512	0	5	2	124	0	0	0	3	20	0	0	1	51	67	0	0	44	5	680	96	3	2	1
1191	P12235	ADP/ATP translocase 1	SLC25A4	0	0	0	1	0	0	0	1	0	0	0	0	2	0	0	0	0	0	0	1	0	0	0	0	0	0	0	0	0	0	0	0	0	0	0	0	0	0	0	0	0	0	0	0	1	0
1192	P12236	ADP/ATP translocase 3	SLC25A6	8	0	7	2	1	11	2	5	0	3	2	3	9	5	12	26	0	6	2	0	17	8	3	7	10	11	0	18	17	3	9	6	1	4	0	2	0	4	0	1	1	0	3	4	30	6
1193	P12259	Coagulation factor V	F5	0	0	0	0	0	0	0	0	0	0	0	0	0	0	0	0	2	0	1	0	0	0	0	0	0	0	0	0	0	0	0	0	0	0	0	0	0	0	0	0	0	0	0	0	0	0
1194	P12268	Inosine-5-monophosphate dehydrogenase 2	IMPDH2	45	9	79	75	44	49	45	36	21	30	14	29	10	21	130	89	37	114	171	33	14	17	16	57	74	66	31	128	117	207	88	82	166	45	64	13	10	44	60	6	72	37	156	22	3	72
1195	P12270	Nucleoprotein TPR	TPR	16	6	71	22	3	19	9	12	115	9	1	7	49	0	103	24	251	72	70	7	52	2	0	5	4	24	10	98	0	32	78	59	121	0	0	11	24	1	0	0	0	4	137	0	0	17
1196	P12271	Retinaldehyde-binding protein 1	RLBP1	0	0	0	0	0	0	0	0	0	0	0	0	0	0	0	0	0	0	0	0	0	0	0	0	0	0	0	0	0	0	0	0	0	0	0	0	0	0	0	0	0	0	0	0	6	0
1197	P12272	Parathyroid hormone-related protein	PTHLH	0	0	0	0	0	0	0	2	0	21	0	0	0	0	0	0	0	0	0	0	0	0	0	0	0	0	0	0	0	0	0	0	0	0	0	0	0	0	0	0	0	0	0	0	0	0
1198	P12273	Prolactin-inducible protein	PIP	1	3	20	0	0	117	0	0	0	1	0	0	4	6	2	0	0	0	0	6	0	0	0	0	0	0	12	38	7	3	0	7	3	0	11	5	3	2	1	4	2	0	0	0	3	1
1199	P12277	Creatine kinase B-type	CKB	9	0	2	11	27	0	18	48	12	65	89	86	0	4	166	1	0	0	23	0	0	0	0	0	0	0	0	0	0	30	0	11	0	4	0	10	1	0	1	0	0	0	0	0	0	37
1200	P12318	Low affinity immunoglobulin gamma Fc region receptor II-a	FCGR2A	0	0	0	0	0	0	0	0	0	0	0	0	0	0	0	0	0	1	0	0	0	0	0	0	0	0	0	0	1	3	0	0	0	0	0	0	0	0	0	0	0	0	0	0	0	0
1201	P12429	Annexin A3	ANXA3	0	0	0	47	55	1	0	0	0	0	0	6	60	2	63	64	0	58	59	0	4	0	1	0	64	10	21	1	0	0	0	0	0	70	0	0	0	31	2	13	0	3	0	0	0	4
1202	P12532	Creatine kinase U-type, mitochondrial	CKMT1A	0	0	43	0	77	72	0	0	4	0	8	0	64	4	24	0	1	35	48	0	1	0	0	0	0	0	0	0	0	0	0	0	0	66	3	14	145	0	1	0	27	0	0	0	0	0
1203	P12643	Bone morphogenetic protein 2	BMP2	0	0	0	0	0	0	0	0	0	0	0	0	0	0	0	0	0	0	0	0	0	0	0	0	0	0	0	0	0	0	0	0	0	0	0	0	0	0	0	0	0	0	0	0	0	0
1204	P12644	Bone morphogenetic protein 4	BMP4	0	0	0	0	0	0	0	0	0	0	0	0	0	0	0	5	31	0	2	0	0	0	0	0	0	0	15	0	0	0	0	0	0	0	0	0	0	0	0	0	0	0	0	0	0	0
1205	P12757	Ski-like protein	SKIL	1	0	3	4	0	1	1	0	0	0	4	1	2	1	2	0	0	3	0	0	0	0	0	0	0	0	1	0	0	0	0	0	0	0	0	0	0	0	0	0	0	0	0	0	2	0
1206	P12814	Alpha-actinin-1	ACTN1	246	4	23	207	237	111	168	66	2	135	156	116	245	55	181	181	0	120	237	7	68	4	9	176	154	15	0	26	74	4	9	0	0	199	9	4	2	357	68	20	4	90	24	155	101	245
1207	P12821	Angiotensin-converting enzyme	ACE	0	1	0	0	0	0	0	0	0	0	0	0	11	1	0	11	0	4	0	0	0	0	0	0	0	0	1	0	1	0	0	0	0	0	0	0	0	0	0	0	0	0	0	0	0	0
1208	P12829	Myosin light chain 4	MYL4	0	0	0	0	0	0	0	0	0	0	0	0	0	0	0	0	0	0	0	0	0	0	0	0	0	0	0	0	0	63	25	0	0	0	0	0	0	0	0	0	0	0	0	0	0	0
1209	P12830	Cadherin-1	CDH1	0	0	32	0	14	82	0	0	0	0	0	0	33	0	7	93	14	27	0	0	0	0	0	0	0	0	0	0	0	1	0	0	0	12	4	0	0	27	0	0	0	0	0	0	25	0
1210	P12931	Proto-oncogene tyrosine-protein kinase Src	SRC	5	0	1	26	16	36	0	1	7	0	3	5	37	29	28	33	19	22	10	0	33	0	12	3	6	4	8	0	0	0	3	0	0	4	34	0	0	47	19	0	19	3	0	44	5	8
1211	P12955	Xaa-Pro dipeptidase	PEPD	21	1	0	22	27	5	17	15	5	22	22	10	12	5	6	16	0	18	32	0	4	0	3	3	20	0	0	10	2	0	2	1	0	12	0	4	1	3	9	0	0	7	26	18	10	11
1212	P12956	X-ray repair cross-complementing protein 6	XRCC6	12	0	105	7	15	25	14	6	19	6	2	27	38	8	120	64	113	80	112	61	58	52	25	84	9	90	44	133	121	168	156	94	242	6	42	68	20	16	44	0	9	15	115	38	22	8
1213	P13010	X-ray repair cross-complementing protein 5	XRCC5	2	0	87	2	6	34	13	5	9	8	1	21	32	11	90	79	115	98	99	32	60	31	2	59	3	77	3	148	67	223	266	99	147	6	91	45	15	2	11	0	1	3	99	33	30	9
1214	P13073	Cytochrome c oxidase subunit 4 isoform 1, mitochondrial	COX4I1	15	1	13	5	3	12	1	1	0	1	4	2	15	4	17	8	0	14	2	0	41	9	5	10	2	23	4	1	1	0	3	0	0	4	2	2	0	0	1	1	2	7	1	0	7	0
1215	P13164	Interferon-induced transmembrane protein 1	IFITM1	3	1	0	0	0	0	0	0	2	0	0	0	0	0	0	0	1	0	0	0	0	0	0	0	0	0	0	2	0	0	0	0	0	0	0	0	0	0	0	1	0	0	0	0	0	0
1216	P13224	Platelet glycoprotein Ib beta chain	GP1BB	0	0	0	0	0	0	0	0	0	0	0	0	0	0	0	0	0	0	0	0	0	0	0	0	0	0	0	0	0	16	0	0	0	0	0	4	2	0	0	1	0	0	0	0	0	0
1217	P13284	Gamma-interferon-inducible lysosomal thiol reductase	IFI30	0	0	13	0	0	0	0	0	4	0	4	0	0	0	6	2	1	0	1	3	0	0	0	0	0	0	0	0	0	0	0	0	0	0	0	0	0	0	0	0	0	0	0	0	0	0
1218	P13473	Lysosome-associated membrane glycoprotein 2	LAMP2	18	3	17	11	19	7	17	4	5	15	17	11	8	9	7	6	16	7	7	6	22	4	6	7	7	8	9	9	21	11	12	6	0	6	0	2	4	4	6	3	3	13	16	14	7	3
1219	P13489	Ribonuclease inhibitor	RNH1	27	9	7	54	24	19	48	23	25	23	38	18	21	40	39	32	30	34	37	16	17	4	20	40	37	5	14	21	31	15	16	12	14	38	0	22	6	23	17	0	7	15	36	0	12	29
1220	P13497	Bone morphogenetic protein 1	BMP1	16	28	4	29	2	19	28	33	215	46	58	78	0	52	102	14	0	3	2	37	51	22	27	14	27	20	81	0	0	0	0	0	0	34	15	0	2	0	1	9	0	14	17	2	0	0
1221	P13498	Cytochrome b-245 light chain	CYBA	0	0	0	0	9	0	0	0	0	0	0	0	0	0	0	0	0	0	0	0	4	0	0	0	0	0	0	0	17	0	0	6	0	0	0	0	0	0	0	0	0	0	0	0	0	0
1222	P13501	C-C motif chemokine 5	CCL5	0	0	0	0	0	0	0	0	0	0	0	0	0	2	0	0	0	0	0	0	0	0	0	0	0	0	0	0	0	0	0	0	0	0	0	0	0	0	0	0	0	0	0	0	0	0
1223	P13521	Secretogranin-2	SCG2	1	0	0	0	0	0	0	0	0	2	1	3	0	0	9	0	0	0	1	0	0	0	0	0	0	0	0	0	0	0	0	0	0	0	0	0	2	0	0	0	0	1	0	0	1	0
1224	P13591	Neural cell adhesion molecule 1	NCAM1	86	0	0	0	0	0	0	0	0	14	47	6	0	0	0	0	0	0	0	0	0	0	0	19	0	0	0	0	0	0	10	42	0	0	0	0	0	4	0	0	0	0	1	0	0	0
1225	P13598	Intercellular adhesion molecule 2	ICAM2	0	0	0	0	0	0	0	0	0	0	0	0	0	0	0	1	0	0	0	0	0	0	0	0	0	0	0	11	0	3	0	4	0	0	0	0	0	0	0	0	0	0	0	0	0	0
1226	P13611	Versican core protein	VCAN	18	14	0	0	0	0	4	30	74	51	88	2	0	0	6	0	0	0	0	25	24	175	30	98	0	38	59	0	0	0	0	1	0	0	65	0	47	1	47	0	0	42	120	5	6	0
1227	P13612	Integrin alpha-4	ITGA4	9	0	0	0	0	0	2	57	34	1	11	17	0	29	0	1	0	0	0	0	1	0	3	0	103	0	1	154	118	1	200	3	0	0	0	0	0	0	0	0	0	0	0	16	0	0
1228	P13637	Sodium/potassium-transporting ATPase subunit alpha-3	ATP1A3	0	0	0	0	0	0	0	0	0	0	0	0	0	0	43	0	0	0	2	0	0	0	0	0	0	0	0	48	0	0	8	0	0	0	0	0	0	0	0	0	0	0	0	0	0	0
1229	P13639	Elongation factor 2	EEF2	432	102	284	299	397	234	284	342	384	244	272	378	281	159	680	535	465	541	462	331	307	61	85	401	104	287	247	537	647	772	590	437	739	397	55	352	305	289	198	239	63	156	490	371	152	222
1230	P13646	Keratin, type I cytoskeletal 13	KRT13	19	1	6	0	9	1	0	0	0	1	0	1	0	0	0	1	0	0	0	3	0	0	0	0	0	0	6	0	6	0	0	0	0	11	22	5	0	28	12	16	25	50	0	2	1	0
1231	P13667	Protein disulfide-isomerase A4	PDIA4	92	0	42	23	56	1	46	36	0	24	28	35	117	4	72	82	3	49	39	0	282	7	1	17	2	24	0	0	21	0	4	21	0	3	0	3	0	3	46	0	3	32	13	15	58	1
1232	P13671	Complement component C6	C6	0	0	0	0	0	0	0	0	0	0	0	0	0	0	0	0	0	0	0	0	2	0	0	3	1	0	0	0	2	0	0	0	0	0	0	0	2	0	0	0	0	0	1	0	0	1
1233	P13674	Prolyl 4-hydroxylase subunit alpha-1	P4HA1	21	3	0	1	0	2	5	3	4	0	11	12	0	0	6	5	0	0	0	0	68	4	0	23	0	1	3	0	2	5	0	0	0	0	0	5	0	0	1	0	3	17	2	0	0	0
1234	P13686	Tartrate-resistant acid phosphatase type 5	ACP5	0	0	0	0	0	0	0	0	0	0	0	0	0	0	0	0	0	0	0	0	0	0	0	0	0	0	0	0	0	0	0	0	0	0	0	0	0	0	0	0	0	0	0	0	0	0
1235	P13688	Carcinoembryonic antigen-related cell adhesion molecule 1	CEACAM1	0	0	0	0	27	0	0	0	0	3	14	0	7	0	0	0	11	1	0	0	0	0	0	0	0	0	0	0	0	0	0	0	0	1	0	0	0	0	0	0	0	0	16	32	0	0
1236	P13693	Translationally-controlled tumor protein	TPT1	33	5	5	32	47	23	32	40	27	36	24	41	66	39	38	68	16	52	52	0	7	1	8	14	15	4	0	29	8	4	21	17	3	25	0	7	31	27	25	1	4	18	22	28	27	29
1237	P13716	Delta-aminolevulinic acid dehydratase	ALAD	1	0	0	0	1	0	0	0	0	0	11	0	3	0	0	0	0	0	0	0	0	0	0	0	0	0	0	0	0	0	0	0	0	0	0	0	0	0	0	0	0	0	0	0	0	0
1238	P13725	Oncostatin-M	OSM	0	0	0	0	0	0	0	0	0	0	0	0	0	0	0	0	0	2	0	0	0	0	0	0	0	0	0	0	0	0	0	0	0	0	0	0	0	0	0	0	0	0	0	0	0	0
1239	P13726	Tissue factor	F3	0	0	0	50	1	0	17	0	1	3	0	2	2	0	0	15	0	42	0	0	0	0	0	0	0	0	0	0	0	0	0	0	0	0	0	0	0	0	6	2	0	3	0	0	0	0
1240	P13727	Bone marrow proteoglycan	PRG2	0	0	0	0	0	0	0	0	0	0	0	0	0	0	0	0	0	0	0	0	0	0	0	0	0	0	0	0	22	0	0	0	0	0	0	0	0	0	0	0	0	0	0	0	0	0
1241	P13746	HLA class I histocompatibility antigen, A-11 alpha chain	HLA-A	0	0	0	0	0	0	0	0	0	0	43	0	0	0	0	0	0	0	0	0	0	0	0	0	0	0	0	0	0	0	0	0	0	0	0	0	0	0	0	0	0	0	7	0	0	0
1242	P13747	HLA class I histocompatibility antigen, alpha chain E	HLA-E	0	0	0	0	0	0	0	0	6	0	0	0	0	0	0	0	7	0	0	0	0	0	0	0	0	0	0	0	0	0	0	0	0	0	0	0	0	0	0	0	0	0	0	0	0	0
1243	P13760	HLA class II histocompatibility antigen, DRB1-4 beta chain	HLA-DRB1	0	0	0	23	0	0	0	0	0	0	46	0	0	0	0	0	0	0	0	0	0	0	0	0	0	0	0	0	0	0	0	0	15	0	0	0	0	0	17	0	0	0	0	0	0	0
1244	P13761	HLA class II histocompatibility antigen, DRB1-7 beta chain	HLA-DRB1	0	0	0	3	0	0	0	0	0	0	0	0	0	0	0	0	0	0	0	0	0	0	0	0	0	0	0	0	0	0	0	0	0	0	0	0	0	0	0	0	0	0	0	0	0	0
1245	P13762	HLA class II histocompatibility antigen, DR beta 4 chain	HLA-DRB4	0	0	0	0	0	0	0	0	0	0	0	0	0	0	0	0	0	0	0	0	0	0	0	0	0	0	0	0	0	0	0	0	0	0	0	0	0	0	0	0	0	0	0	0	0	0
1246	P13796	Plastin-2	LCP1	0	0	0	0	0	0	0	0	0	0	8	1	0	0	2	0	0	0	199	0	0	0	0	25	0	0	0	213	265	50	123	59	6	0	0	0	0	0	0	0	7	0	0	41	0	0
1247	P13797	Plastin-3	PLS3	86	6	5	101	200	31	95	55	0	144	63	172	52	59	70	42	0	32	156	3	25	0	26	17	89	0	0	16	26	8	18	3	0	117	0	1	4	217	36	1	6	44	41	58	5	6
1248	P13798	Acylamino-acid-releasing enzyme	APEH	9	0	0	5	20	3	1	3	0	14	10	1	40	2	22	26	0	21	22	0	0	0	0	0	3	0	0	9	3	0	7	1	0	1	0	1	0	0	0	0	0	1	14	3	4	0
1249	P13804	Electron transfer flavoprotein subunit alpha, mitochondrial	ETFA	19	0	35	4	0	19	7	15	9	7	4	14	40	10	22	18	0	16	10	11	44	33	20	33	6	51	13	32	14	27	19	24	27	4	28	27	1	10	32	34	10	26	26	0	50	1
1250	P13807	Glycogen [starch] synthase, muscle	GYS1	1	0	17	2	8	7	7	7	9	1	1	3	0	0	7	4	19	9	5	1	12	0	0	23	0	1	0	21	43	11	6	0	27	0	0	3	0	0	0	0	0	0	24	6	9	0
1251	P13861	cAMP-dependent protein kinase type II-alpha regulatory subunit	PRKAR2A	3	0	15	25	22	16	12	5	5	10	7	6	8	23	5	11	4	34	16	7	8	0	8	8	12	3	8	0	2	21	0	10	11	7	1	14	5	4	19	4	0	1	13	0	3	7
1252	P13866	Sodium/glucose cotransporter 1	SLC5A1	0	0	0	0	4	0	0	0	0	0	0	0	0	0	0	0	0	0	0	0	0	0	0	0	0	0	0	0	0	0	0	0	0	0	0	0	0	0	0	0	0	0	0	0	0	0
1253	P13928	Annexin A8	ANXA8	0	0	0	0	67	0	0	0	0	0	0	0	0	0	0	0	0	0	0	0	0	0	0	0	0	0	0	0	0	0	0	0	0	6	0	0	0	3	0	3	0	0	0	0	0	0
1254	P13929	Beta-enolase	ENO3	0	0	0	0	0	0	0	0	0	0	1	0	0	0	1	0	0	0	4	0	0	0	0	0	0	0	0	0	0	0	0	0	0	0	0	12	1	0	1	5	1	0	0	0	0	0
1255	P13987	CD59 glycoprotein	CD59	18	50	29	32	46	37	35	46	31	37	64	54	18	34	31	35	9	34	28	16	24	5	16	12	57	19	26	16	2	16	16	29	5	74	13	11	18	26	21	14	20	41	43	69	77	37
1256	P13995	Bifunctional methylenetetrahydrofolate dehydrogenase/cyclohydrolase, mitochondrial	MTHFD2	0	0	0	0	0	0	0	0	0	0	0	0	0	0	1	0	0	0	0	0	2	0	0	0	0	0	0	0	0	0	0	0	0	0	0	0	0	0	0	0	0	0	0	0	0	0
1257	P14136	Glial fibrillary acidic protein	GFAP	0	0	0	0	1	0	0	0	0	69	0	0	0	0	0	0	0	0	0	0	0	0	0	0	0	0	0	0	0	0	0	0	0	0	0	0	0	0	0	0	0	0	0	1	0	0
1258	P14174	Macrophage migration inhibitory factor	MIF	13	7	8	8	13	8	8	10	9	0	13	9	9	6	10	20	6	14	19	7	10	6	5	6	6	8	8	8	8	8	7	5	8	20	6	9	10	15	9	7	6	9	12	0	28	11
1259	P14209	CD99 antigen	CD99	10	3	3	0	0	12	15	19	14	0	15	0	16	7	3	22	0	1	6	0	1	0	0	0	1	0	0	18	0	0	1	0	0	0	0	0	0	0	0	0	0	0	0	0	9	0
1260	P14222	Perforin-1	PRF1	0	0	0	0	0	0	0	0	0	0	0	0	0	0	0	0	0	0	10	0	0	0	0	0	0	0	0	0	0	1	0	0	66	0	0	0	0	0	0	0	0	0	0	0	0	0
1261	P14314	Glucosidase 2 subunit beta	PRKCSH	73	0	23	20	53	9	8	25	0	9	25	5	30	6	34	26	0	21	19	0	130	3	0	33	2	11	0	0	6	0	1	2	0	0	0	0	0	1	9	0	0	9	0	2	5	1
1262	P14317	Hematopoietic lineage cell-specific protein	HCLS1	0	0	0	0	0	0	0	0	0	0	0	0	0	0	0	0	0	0	0	0	0	0	0	0	0	0	0	14	0	0	0	0	0	0	0	0	0	0	0	0	0	0	0	0	0	0
1263	P14324	Farnesyl pyrophosphate synthase	FDPS	40	1	0	24	34	7	25	4	7	25	29	6	17	12	23	25	10	22	31	7	1	0	0	1	4	0	6	21	39	8	5	4	10	16	0	4	0	10	0	0	1	2	7	0	6	7
1264	P14384	Carboxypeptidase M	CPM	0	0	0	0	10	0	0	5	0	0	47	0	0	5	0	0	0	0	0	0	0	0	0	0	0	19	0	0	0	0	0	0	0	0	0	0	0	8	5	0	1	0	8	3	0	0
1265	P14406	Cytochrome c oxidase subunit 7A2, mitochondrial	COX7A2	0	0	0	0	0	0	0	0	0	0	0	0	0	0	0	0	0	0	0	0	7	0	0	0	0	2	0	0	0	0	0	0	0	0	0	0	0	0	0	0	0	0	4	0	2	0
1266	P14410	Sucrase-isomaltase, intestinal	SI	0	0	0	0	0	0	0	0	0	0	0	0	3	0	0	1	0	5	0	0	0	0	0	0	0	0	0	0	0	0	0	0	0	0	0	0	0	0	0	0	0	0	0	0	0	0
1267	P14543	Nidogen-1	NID1	25	3	13	0	0	21	223	178	475	336	422	453	1	250	0	0	0	0	233	1	303	89	168	43	439	0	285	0	0	0	0	0	0	0	14	11	108	0	0	30	38	327	0	58	169	112
1268	P14550	Alcohol dehydrogenase [NADP(+)]	AKR1A1	18	0	0	6	31	2	11	6	4	11	9	15	37	6	26	24	1	29	25	4	13	3	5	4	5	8	3	4	2	0	2	6	0	13	1	8	2	24	0	8	1	3	0	1	3	7
1269	P14555	Phospholipase A2, membrane associated	PLA2G2A	0	0	0	0	0	0	0	0	0	0	0	0	7	0	0	0	0	0	0	0	0	0	0	0	0	0	0	0	0	0	0	0	0	4	0	0	0	0	0	0	0	0	0	0	0	0
1270	P14618	Pyruvate kinase PKM	PKM	518	242	326	576	504	271	557	570	584	531	505	755	821	413	542	590	679	758	558	648	450	349	373	729	428	487	557	528	858	517	420	621	1075	792	563	312	563	701	539	549	388	403	1014	988	556	442
1271	P14621	Acylphosphatase-2	ACYP2	0	0	0	3	11	0	0	0	0	1	0	0	0	0	0	0	0	0	4	0	0	0	0	0	0	0	0	0	0	0	0	0	0	0	0	0	0	0	0	0	0	0	0	0	0	0
1272	P14625	Endoplasmin	HSP90B1	254	1	100	147	125	78	101	76	2	60	68	92	226	46	188	208	31	226	70	4	305	62	14	143	52	110	12	29	265	35	78	91	3	68	13	23	30	75	53	7	23	105	94	84	96	24
1273	P14635	G2/mitotic-specific cyclin-B1	CCNB1	1	0	0	0	0	0	0	0	0	0	0	0	0	0	0	0	0	0	4	0	0	0	0	0	0	0	0	6	0	11	0	0	1	0	0	0	0	0	0	0	0	0	0	0	0	0
1274	P14649	Myosin light chain 6B	MYL6B	0	0	0	0	1	0	1	0	0	0	0	1	0	0	0	0	0	0	9	0	0	0	0	0	0	0	0	0	0	0	0	0	0	0	0	0	0	0	1	0	0	1	0	1	1	0
1275	P14678	Small nuclear ribonucleoprotein-associated proteins B and B	SNRPB	12	0	28	5	18	13	9	11	8	2	8	5	14	8	29	25	20	29	35	4	10	6	4	11	2	7	5	55	10	37	27	22	21	7	3	4	6	4	4	0	6	1	36	5	8	7
1276	P14735	Insulin-degrading enzyme	IDE	17	0	15	7	9	8	1	4	0	4	0	5	41	2	48	18	8	10	55	1	5	0	0	1	0	0	0	6	0	0	2	10	0	2	0	0	0	0	0	0	0	0	0	0	0	0
1277	P14854	Cytochrome c oxidase subunit 6B1	COX6B1	0	0	0	0	0	0	0	0	0	0	0	0	0	0	0	0	0	0	0	0	6	0	0	0	0	0	0	0	0	0	0	0	0	0	0	0	0	0	0	0	0	0	0	0	0	0
1278	P14866	Heterogeneous nuclear ribonucleoprotein L	HNRNPL	5	0	29	6	1	7	2	7	33	0	0	9	26	2	67	42	58	31	123	9	57	11	6	32	1	32	7	43	24	131	53	17	80	3	19	25	3	1	15	0	1	2	76	2	5	11
1279	P14868	Aspartate--tRNA ligase, cytoplasmic	DARS	23	14	91	69	65	59	41	30	83	9	28	20	76	30	88	44	130	56	96	87	53	42	23	83	6	80	67	113	261	312	103	63	188	13	24	50	26	21	67	13	7	25	189	4	13	50
1280	P14923	Junction plakoglobin	JUP	56	9	198	16	77	273	3	0	2	12	2	12	77	75	123	222	194	147	18	0	10	7	14	0	0	4	2	0	18	0	9	0	0	184	110	25	44	315	82	26	69	30	1	12	3	8
1281	P14927	Cytochrome b-c1 complex subunit 7	UQCRB	10	0	9	0	0	1	0	0	0	0	0	0	5	2	6	5	0	3	0	0	40	7	0	4	5	12	0	0	0	0	0	0	0	0	6	0	0	0	0	0	0	10	7	0	13	1
1282	P15121	Aldose reductase	AKR1B1	16	6	0	7	7	0	5	12	0	23	9	1	0	39	7	0	1	0	11	56	25	36	34	61	5	85	56	2	0	0	13	13	19	33	1	24	1	12	0	15	5	8	0	0	8	18
1283	P15144	Aminopeptidase N	ANPEP	462	71	0	6	271	0	3	1	104	0	40	1	0	230	0	0	3	2	3	73	197	0	142	284	255	12	15	0	299	0	0	0	0	26	1	0	2	0	118	0	0	3	4	4	0	128
1284	P15151	Poliovirus receptor	PVR	16	7	7	23	5	8	12	26	13	32	5	12	4	16	16	24	0	24	7	8	7	0	6	6	6	0	5	0	0	0	0	0	0	4	0	2	9	4	2	1	8	15	6	10	1	8
1285	P15153	Ras-related C3 botulinum toxin substrate 2	RAC2	0	0	0	16	13	2	0	14	0	0	0	4	17	12	10	4	0	0	7	5	0	2	6	3	6	3	0	26	37	7	14	6	5	1	0	2	5	0	9	7	4	12	10	3	0	5
1286	P15170	Eukaryotic peptide chain release factor GTP-binding subunit ERF3A	GSPT1	3	0	0	5	5	2	1	2	1	4	0	1	4	0	10	18	5	9	26	1	1	0	0	3	1	1	0	2	0	2	8	6	4	0	0	0	0	0	0	0	0	0	5	1	0	1
1287	P15260	Interferon gamma receptor 1	IFNGR1	4	1	0	0	4	0	0	0	0	0	0	0	1	0	0	0	14	4	1	0	0	0	0	0	0	0	0	0	0	0	0	0	0	0	0	0	0	0	0	0	0	0	0	0	0	0
1288	P15289	Arylsulfatase A	ARSA	0	0	0	0	0	0	0	0	0	0	0	0	0	0	0	0	0	0	0	0	0	0	0	0	0	0	0	0	0	0	0	0	0	0	0	0	0	0	0	0	0	0	0	1	0	0
1289	P15291	Beta-1,4-galactosyltransferase 1	B4GALT1	12	3	1	8	0	23	3	8	41	12	16	4	4	6	2	4	6	0	0	22	9	19	2	4	6	11	5	0	0	0	0	0	4	16	10	0	0	6	0	0	7	7	3	0	0	8
1290	P15309	Prostatic acid phosphatase	ACPP	0	0	0	0	0	0	0	0	0	0	0	0	30	0	0	0	0	0	0	0	0	0	0	0	0	0	0	0	0	0	0	0	10	0	0	0	0	0	0	0	0	0	0	0	0	0
1291	P15311	Ezrin	EZR	102	6	59	177	265	161	247	71	33	242	166	236	294	166	315	489	67	289	251	43	7	22	51	35	84	60	83	201	137	137	191	66	11	254	17	7	32	318	50	39	48	45	48	64	59	390
1292	P15313	V-type proton ATPase subunit B, kidney isoform	ATP6V1B1	0	0	0	0	28	0	0	0	0	0	0	0	0	0	0	0	0	0	0	0	0	0	0	0	0	0	0	0	0	0	0	0	0	0	0	0	0	0	0	0	0	0	0	0	0	0
1293	P15328	Folate receptor alpha	FOLR1	0	0	0	0	0	11	0	0	0	0	0	0	1	3	0	5	0	0	5	0	0	0	0	0	0	0	0	0	0	0	0	0	0	0	0	0	0	0	0	0	0	0	0	0	0	1
1294	P15374	Ubiquitin carboxyl-terminal hydrolase isozyme L3	UCHL3	2	0	0	19	21	4	6	8	6	2	8	1	25	10	2	18	6	28	47	0	0	0	1	3	1	0	0	6	5	0	2	5	0	5	0	0	3	6	9	0	0	0	8	0	1	8
1295	P15382	Potassium voltage-gated channel subfamily E member 1	KCNE1	0	0	0	0	0	0	0	0	0	0	0	0	0	0	0	0	0	0	0	0	0	0	0	0	0	0	0	0	0	0	0	0	0	0	0	0	0	0	0	0	0	0	0	0	0	0
1296	P15428	15-hydroxyprostaglandin dehydrogenase [NAD(+)]	HPGD	0	0	0	0	0	0	0	0	0	0	0	0	0	0	0	0	0	0	0	0	0	0	0	0	0	0	0	0	0	0	0	0	0	0	20	0	0	0	0	0	0	0	0	0	0	0
1297	P15498	Proto-oncogene vav	VAV1	0	0	0	0	0	0	0	0	1	0	1	0	0	0	0	0	0	0	0	0	0	0	1	0	0	0	0	13	0	0	6	0	0	0	0	1	0	0	2	0	3	0	0	0	0	2
1298	P15509	Granulocyte-macrophage colony-stimulating factor receptor subunit alpha	CSF2RA	0	0	0	3	0	2	1	0	0	0	0	0	0	3	0	0	0	2	0	0	0	0	0	0	0	0	0	0	2	0	0	0	0	0	0	0	0	0	0	1	1	0	0	2	1	0
1299	P15514	Amphiregulin	AREG	0	0	0	0	0	5	0	0	0	0	0	0	0	0	4	0	0	14	0	0	0	0	0	0	0	0	0	0	0	0	0	0	0	0	0	0	0	0	0	0	0	0	0	0	0	0
1300	P15529	Membrane cofactor protein	CD46	4	3	0	13	11	4	9	2	5	2	1	4	32	7	2	33	1	14	11	3	1	0	7	1	10	1	3	0	0	0	0	0	0	14	1	1	4	0	3	0	5	2	4	0	1	1
1301	P15531	Nucleoside diphosphate kinase A	NME1	19	5	12	9	15	17	13	31	7	20	10	18	20	14	41	19	3	23	33	10	8	5	5	4	15	4	6	21	11	16	17	14	0	17	5	8	21	11	15	0	5	8	15	17	12	11
1302	P15559	NAD(P)H dehydrogenase [quinone] 1	NQO1	49	19	23	0	0	0	24	56	62	41	68	33	66	16	21	60	74	31	29	41	46	8	11	20	36	60	31	0	1	22	0	5	34	14	183	49	136	142	0	65	80	60	53	14	64	17
1303	P15586	N-acetylglucosamine-6-sulfatase	GNS	0	0	2	0	0	9	3	0	0	0	0	0	0	0	9	1	0	0	0	0	17	0	0	0	0	0	0	0	0	0	0	0	0	0	0	0	3	0	0	6	0	0	0	0	11	0
1304	P15880	40S ribosomal protein S2	RPS2	30	3	46	45	57	7	3	28	32	0	0	41	70	3	54	87	114	46	51	5	45	26	17	19	21	34	3	137	101	209	107	40	181	4	1	16	0	7	4	0	0	4	58	3	73	26
1305	P15907	Beta-galactoside alpha-2,6-sialyltransferase 1	ST6GAL1	0	0	0	0	0	3	0	0	0	0	0	0	0	0	1	0	0	0	0	0	0	0	0	0	2	0	0	0	0	0	0	0	0	0	0	0	0	0	0	0	0	0	0	0	0	0
1306	P15924	Desmoplakin	DSP	85	25	584	5	246	86	0	0	10	2	3	1	63	13	16	83	154	47	94	5	30	20	7	1	0	1	9	0	28	0	22	16	2	67	168	41	51	415	121	29	81	60	4	0	17	33
1307	P15927	Replication protein A 32 kDa subunit	RPA2	1	0	3	0	0	0	0	0	10	0	0	0	2	0	0	0	0	0	5	11	0	0	0	1	0	0	4	8	2	29	19	18	33	0	0	10	0	0	5	0	0	0	0	0	0	0
1308	P15941	Mucin-1	MUC1	19	0	23	1	8	57	0	0	0	1	0	0	13	0	0	0	1	0	0	0	0	0	0	0	0	0	0	0	0	0	0	0	0	31	0	0	0	0	0	0	0	0	0	0	0	0
1309	P15954	Cytochrome c oxidase subunit 7C, mitochondrial	COX7C	0	0	0	0	0	0	0	0	0	0	0	0	0	0	0	0	0	0	0	0	0	0	0	0	0	0	0	0	0	0	0	0	0	0	0	0	0	0	0	0	0	0	0	0	0	0
1310	P16035	Metalloproteinase inhibitor 2	TIMP2	1	18	0	7	0	5	12	15	25	23	24	21	0	25	0	0	1	0	0	14	11	17	4	0	8	10	6	0	0	0	0	0	0	0	1	1	1	0	17	4	5	15	3	5	7	3
1311	P16066	Atrial natriuretic peptide receptor 1	NPR1	0	0	0	0	0	0	0	0	0	0	0	0	0	0	0	0	0	0	0	0	0	0	0	0	5	1	0	0	0	0	0	0	1	0	0	0	0	0	0	0	0	1	0	0	0	0
1312	P16070	CD44 antigen	CD44	157	124	28	153	208	27	136	295	80	223	149	206	82	180	148	15	22	164	24	85	133	33	119	110	182	84	119	126	110	28	35	2	0	100	60	12	7	42	184	68	76	144	158	220	108	86
1313	P16083	Ribosyldihydronicotinamide dehydrogenase [quinone]	NQO2	2	0	0	5	13	0	0	1	5	0	3	0	11	1	0	13	0	5	0	1	1	0	0	0	0	0	0	6	0	0	0	2	0	0	0	0	0	0	0	0	1	0	0	0	0	0
1314	P16104	Histone H2AX	H2AFX	0	1	2	3	2	3	4	3	2	0	2	3	2	3	3	3	5	1	2	0	1	0	1	2	2	1	2	7	4	0	13	6	10	4	1	2	9	0	5	2	4	0	4	0	0	3
1315	P16109	P-selectin	SELP	0	0	0	0	0	0	0	0	0	0	0	0	0	0	0	0	0	0	0	0	0	0	0	0	0	0	0	0	0	0	0	0	0	0	0	0	0	0	0	0	0	0	0	0	0	0
1316	P16112	Aggrecan core protein	ACAN	0	0	0	0	0	0	0	0	0	0	25	0	0	0	1	0	0	0	0	0	1	0	0	0	0	0	0	0	0	0	0	0	0	0	0	0	0	0	0	0	0	0	0	0	0	0
1317	P16144	Integrin beta-4	ITGB4	0	4	14	476	260	168	0	1	0	130	373	169	1111	7	449	423	207	610	354	2	0	0	1	0	91	0	0	0	0	0	0	0	0	135	4	4	0	184	0	0	30	0	0	0	0	4
1318	P16150	Leukosialin	SPN	0	0	0	0	0	0	0	0	0	0	0	0	31	0	0	0	3	0	5	0	0	0	0	0	0	0	0	52	49	34	18	0	5	0	0	0	0	0	0	0	0	0	0	0	0	0
1319	P16152	Carbonyl reductase [NADPH] 1	CBR1	55	18	26	49	53	43	19	46	44	28	108	31	52	0	0	47	13	0	24	60	57	28	2	34	22	49	40	0	15	9	0	52	0	35	20	39	47	46	42	51	32	43	18	4	71	16
1320	P16157	Ankyrin-1	ANK1	0	0	0	0	0	0	0	0	0	0	0	0	0	0	0	0	1	0	0	0	0	0	0	0	0	0	0	0	0	107	0	0	0	0	0	0	0	0	0	0	0	0	0	0	0	0
1321	P16188	HLA class I histocompatibility antigen, A-30 alpha chain	HLA-A	0	0	0	0	15	0	0	0	0	0	0	0	0	0	0	0	0	0	0	0	0	0	0	0	0	0	0	0	0	0	0	13	0	0	0	0	0	0	0	0	0	0	0	0	0	0
1322	P16189	HLA class I histocompatibility antigen, A-31 alpha chain	HLA-A	0	0	0	0	6	0	0	0	0	0	0	0	0	0	0	0	0	0	0	0	0	0	0	0	0	0	0	0	0	0	0	2	0	0	0	0	0	0	0	0	0	0	0	0	0	0
1323	P16190	HLA class I histocompatibility antigen, A-33 alpha chain	HLA-A	0	0	0	0	0	11	0	0	0	8	0	5	0	0	0	0	0	0	0	0	0	0	0	2	0	7	1	16	0	0	0	0	0	0	0	0	0	0	0	0	0	0	3	0	0	0
1324	P16219	Short-chain specific acyl-CoA dehydrogenase, mitochondrial	ACADS	0	0	0	0	0	0	0	0	0	0	0	1	3	0	0	0	0	0	0	0	16	0	0	0	0	0	0	0	0	0	0	0	0	0	0	0	0	0	0	0	0	0	0	0	0	0
1325	P16234	Platelet-derived growth factor receptor alpha	PDGFRA	0	0	0	0	0	0	3	0	0	0	0	0	0	0	0	0	0	0	0	0	0	0	0	0	0	0	0	0	0	0	0	0	0	0	0	0	0	0	0	0	0	1	0	0	0	0
1326	P16278	Beta-galactosidase	GLB1	0	1	9	0	0	1	0	0	0	0	0	0	0	0	0	0	17	0	0	39	3	29	14	1	2	17	20	1	0	2	0	4	0	6	0	0	3	0	4	6	0	1	18	11	11	0
1327	P16284	Platelet endothelial cell adhesion molecule	PECAM1	0	0	0	0	0	0	0	0	0	0	0	0	0	0	1	0	0	0	0	0	0	0	0	0	0	0	0	44	81	1	43	0	0	0	0	0	0	0	0	0	0	0	0	0	0	0
1328	P16333	Cytoplasmic protein NCK1	NCK1	0	0	0	0	2	0	0	0	0	0	0	0	5	0	0	0	0	0	2	0	0	0	0	2	0	0	0	0	0	0	0	0	0	0	0	0	0	0	0	0	0	0	0	0	0	0
1329	P16401	Histone H1.5	HIST1H1B	0	0	14	0	4	0	0	0	0	0	0	0	9	0	0	0	5	10	0	0	0	0	1	0	0	3	0	8	0	0	22	0	0	0	0	0	0	0	0	0	0	0	0	0	0	0
1330	P16403	Histone H1.2	HIST1H1C	1	0	9	8	1	1	0	0	0	0	0	0	5	0	23	34	9	11	2	0	33	9	11	3	1	18	1	10	11	5	26	6	2	0	0	0	0	0	0	0	0	0	13	0	9	4
1331	P16422	Epithelial cell adhesion molecule	EPCAM	0	1	175	3	69	177	1	0	2	2	0	1	207	12	169	236	82	184	101	2	0	0	0	0	0	15	5	0	0	0	0	11	0	126	0	0	0	140	0	2	21	0	0	0	0	9
1332	P16435	NADPH--cytochrome P450 reductase	POR	38	0	9	0	20	6	0	12	0	0	0	1	46	0	10	24	1	17	3	0	180	0	0	5	0	23	0	1	0	0	0	0	0	0	0	0	0	0	0	0	5	3	15	0	25	0
1333	P16444	Dipeptidase 1	DPEP1	0	0	0	0	0	4	0	0	0	0	0	0	98	0	0	24	0	4	36	0	0	0	0	0	0	0	0	0	0	0	0	0	0	0	0	0	0	0	0	0	0	0	0	0	13	0
1334	P16455	Methylated-DNA--protein-cysteine methyltransferase	MGMT	0	0	0	0	0	0	0	0	0	0	0	0	0	0	0	0	0	0	0	0	0	1	0	0	0	0	0	5	0	0	0	0	0	0	0	0	0	0	0	0	0	0	0	0	0	0
1335	P16519	Neuroendocrine convertase 2	PCSK2	0	0	0	0	0	0	0	0	0	0	0	0	0	0	0	0	0	0	0	0	0	0	0	0	0	0	0	0	0	0	0	0	0	0	0	0	0	0	0	1	3	0	0	0	0	0
1336	P16615	Sarcoplasmic/endoplasmic reticulum calcium ATPase 2	ATP2A2	51	0	20	14	36	9	1	11	0	0	0	0	110	0	37	68	0	64	12	0	133	10	0	7	0	4	1	1	6	9	8	1	0	0	1	0	0	3	0	0	0	2	31	1	11	0
1337	P16671	Platelet glycoprotein 4	CD36	0	0	0	0	0	1	0	0	0	0	0	0	0	0	0	0	0	0	0	0	0	0	0	0	0	0	0	0	0	0	0	0	0	0	0	0	0	0	0	0	0	0	1	0	0	0
1338	P16870	Carboxypeptidase E	CPE	0	0	0	0	0	28	0	0	3	1	0	0	0	0	5	0	0	0	0	7	0	0	0	0	0	0	0	0	0	0	0	0	0	0	0	0	15	0	0	0	0	3	0	0	0	7
1339	P16871	Interleukin-7 receptor subunit alpha	IL7R	0	0	0	0	0	0	0	0	0	8	0	0	0	0	0	0	0	0	0	0	0	0	0	0	0	0	0	0	0	0	0	0	0	0	0	0	0	0	0	0	0	0	0	0	0	0
1340	P16885	1-phosphatidylinositol 4,5-bisphosphate phosphodiesterase gamma-2	PLCG2	0	0	0	0	55	0	0	0	0	0	0	1	2	0	0	0	0	1	0	0	1	0	0	0	0	0	0	0	18	0	0	2	0	0	0	0	0	0	0	1	0	0	0	0	0	0
1341	P16930	Fumarylacetoacetase	FAH	0	0	1	3	9	4	0	10	0	11	1	6	6	5	0	0	0	0	0	0	2	0	0	0	0	0	0	0	1	0	0	1	0	0	0	0	0	2	7	0	0	5	0	0	1	1
1342	P16949	Stathmin	STMN1	35	13	9	49	60	9	13	9	10	44	12	17	12	10	6	39	0	34	84	3	0	0	3	7	6	1	6	29	11	17	22	7	2	7	0	6	13	4	11	0	1	0	3	20	6	13
1343	P16989	Y-box-binding protein 3	YBX3	0	0	0	1	0	0	0	0	0	0	0	0	0	0	0	0	0	1	0	0	0	1	4	0	0	0	0	0	0	0	0	1	0	0	0	0	1	0	0	0	0	0	9	0	0	0
1344	P17023	Zinc finger protein 19	ZNF19	0	0	0	0	0	0	0	0	0	0	0	0	0	0	0	0	0	0	0	0	0	0	0	0	0	0	0	0	0	0	0	0	0	0	0	0	0	0	0	0	0	0	0	0	0	0
1345	P17050	Alpha-N-acetylgalactosaminidase	NAGA	0	0	0	0	0	0	0	0	0	0	0	0	0	0	0	0	0	0	0	0	0	0	0	0	0	0	0	0	0	0	0	0	1	0	0	0	0	0	0	0	0	0	0	0	0	1
1346	P17066	Heat shock 70 kDa protein 6	HSPA6	18	11	14	14	16	20	12	16	14	11	14	12	17	12	13	16	15	18	22	13	16	11	28	30	17	27	16	37	46	43	40	27	45	20	8	20	18	13	20	20	23	22	19	17	12	20
1347	P17081	Rho-related GTP-binding protein RhoQ	RHOQ	0	0	0	0	0	0	0	0	0	1	1	0	0	0	0	0	0	0	0	0	0	0	0	0	2	0	0	0	0	0	0	0	0	1	0	0	0	0	0	0	0	0	2	1	0	0
1348	P17096	High mobility group protein HMG-I/HMG-Y	HMGA1	0	0	0	1	0	0	0	0	0	0	0	0	0	0	4	0	0	0	0	0	0	0	0	0	0	0	0	0	0	0	0	0	0	0	0	0	0	0	0	0	0	0	0	0	0	0
1349	P17152	Transmembrane protein 11, mitochondrial	TMEM11	0	0	0	0	0	0	0	0	0	0	0	0	0	0	0	0	0	0	0	0	5	0	0	0	0	0	0	0	0	0	0	0	0	0	0	0	0	0	0	0	0	0	0	0	0	0
1350	P17174	Aspartate aminotransferase, cytoplasmic	GOT1	16	0	2	41	66	24	13	4	0	26	1	28	81	16	71	61	0	55	50	0	0	0	0	0	6	0	0	8	0	0	0	0	0	26	0	0	3	0	1	0	1	10	4	0	0	4
1351	P17213	Bactericidal permeability-increasing protein	BPI	0	0	0	0	0	0	0	0	0	0	0	0	0	0	0	0	0	0	0	0	0	0	0	0	0	0	0	0	45	0	0	0	0	0	0	0	0	0	0	0	0	0	0	0	0	0
1352	P17252	Protein kinase C alpha type	PRKCA	0	0	0	2	0	0	7	9	0	4	0	1	24	6	0	0	0	0	8	0	29	0	0	0	0	3	0	0	0	2	14	0	0	0	0	0	0	0	0	0	0	0	0	0	0	0
1353	P17275	Transcription factor jun-B	JUNB	0	0	0	0	0	0	0	0	0	0	0	0	0	0	0	0	0	0	0	0	0	2	0	0	0	0	0	0	0	0	0	0	2	0	0	0	0	0	0	0	0	0	0	0	0	0
1354	P17301	Integrin alpha-2	ITGA2	0	2	158	220	62	125	24	117	0	18	69	27	148	22	148	245	62	175	36	0	8	0	6	29	12	0	3	1	0	0	0	0	0	201	7	2	106	282	147	4	23	95	29	63	0	0
1355	P17302	Gap junction alpha-1 protein	GJA1	17	3	0	0	0	0	6	12	12	16	8	0	0	1	0	0	0	0	0	2	0	1	2	1	0	0	1	0	0	0	0	1	0	0	0	9	2	0	2	0	0	4	1	3	0	1
1356	P17342	Atrial natriuretic peptide receptor 3	NPR3	0	0	0	0	0	0	0	0	0	0	0	0	0	0	0	0	0	0	0	0	0	0	0	0	0	0	0	0	0	0	0	0	0	0	0	0	0	0	0	0	0	0	0	0	0	0
1357	P17480	Nucleolar transcription factor 1	UBTF	0	0	1	5	2	0	0	0	0	0	0	1	0	0	2	0	0	0	1	0	5	0	0	0	0	1	0	0	0	0	0	0	0	0	0	0	0	0	0	0	0	1	0	0	1	0
1358	P17568	NADH dehydrogenase [ubiquinone] 1 beta subcomplex subunit 7	NDUFB7	0	0	0	0	0	0	0	0	0	0	0	0	0	0	0	0	0	0	0	0	15	0	0	0	0	0	0	0	0	0	0	0	0	0	0	0	0	0	0	0	0	0	0	0	0	0
1359	P17612	cAMP-dependent protein kinase catalytic subunit alpha	PRKACA	7	0	0	4	25	0	5	3	0	3	3	1	3	0	8	7	0	2	13	1	0	0	0	0	2	0	0	5	1	0	2	0	0	1	0	4	1	0	0	0	0	1	0	0	1	2
1360	P17643	5,6-dihydroxyindole-2-carboxylic acid oxidase	TYRP1	0	0	0	0	0	0	0	0	0	0	0	0	0	0	0	0	0	0	0	0	0	0	0	0	0	0	0	0	0	0	0	0	0	0	0	0	0	0	0	0	0	0	22	0	1	0
1361	P17655	Calpain-2 catalytic subunit	CAPN2	84	8	0	110	45	3	29	8	6	58	13	16	13	17	40	21	3	14	23	15	54	34	14	45	77	29	27	0	0	21	0	0	23	40	0	0	1	52	73	0	6	23	38	6	11	11
1362	P17661	Desmin	DES	0	0	0	0	0	0	0	0	0	0	0	0	0	1	0	0	0	0	0	0	0	0	0	0	0	0	0	0	0	0	0	0	0	0	0	0	0	2	0	0	0	0	0	0	0	0
1363	P17677	Neuromodulin	GAP43	0	0	0	0	0	0	0	0	0	2	0	3	0	0	0	0	0	0	0	0	0	0	0	0	0	0	0	0	0	0	0	0	0	0	0	0	0	0	6	0	0	0	0	0	0	0
1364	P17693	HLA class I histocompatibility antigen, alpha chain G	HLA-G	1	0	0	3	3	0	3	3	5	0	2	0	2	0	0	0	3	0	0	2	3	0	0	0	3	0	0	2	0	0	0	3	0	0	0	0	0	0	0	0	0	2	3	0	0	0
1365	P17706	Tyrosine-protein phosphatase non-receptor type 2	PTPN2	0	0	0	0	0	0	0	0	0	0	0	0	0	0	0	0	0	0	0	0	0	0	0	0	0	0	0	0	0	0	0	0	0	0	0	0	0	0	0	0	0	0	0	0	0	0
1366	P17812	CTP synthase 1	CTPS1	29	0	3	4	39	1	21	1	0	18	4	7	10	3	22	25	38	9	46	1	0	0	0	12	0	8	2	32	33	32	87	19	41	41	0	16	1	0	6	9	2	4	7	8	0	1
1367	P17813	Endoglin	ENG	0	3	0	0	0	0	0	2	25	0	18	0	0	15	0	0	0	0	0	0	0	0	0	2	32	2	0	0	7	0	0	0	0	0	0	0	0	0	20	0	2	13	8	18	4	0
1368	P17844	Probable ATP-dependent RNA helicase DDX5	DDX5	5	3	63	14	10	14	17	17	21	5	2	14	30	3	48	36	44	44	97	7	47	26	11	39	5	43	28	54	50	173	80	38	110	4	7	69	10	4	14	3	6	7	108	6	5	12
1369	P17858	ATP-dependent 6-phosphofructokinase, liver type	PFKL	6	0	89	20	45	12	22	9	2	16	39	11	17	1	29	21	25	18	15	9	30	1	1	18	1	4	3	26	70	69	35	29	100	0	3	19	3	17	2	20	0	3	5	14	8	0
1370	P17900	Ganglioside GM2 activator	GM2A	0	0	0	1	4	3	0	1	1	4	3	0	0	0	4	0	1	4	0	1	3	2	0	2	4	4	0	0	0	0	0	0	0	0	2	0	15	0	4	0	8	11	1	5	1	5
1371	P17931	Galectin-3	LGALS3	75	36	2	38	71	39	35	60	72	40	75	62	48	64	57	83	31	99	96	52	49	35	43	33	33	19	10	0	0	0	0	5	0	65	79	0	1	104	66	9	87	47	1	52	141	78
1372	P17936	Insulin-like growth factor-binding protein 3	IGFBP3	0	3	0	0	2	0	0	24	28	3	46	0	0	12	0	0	0	2	0	21	45	0	0	35	5	0	0	0	0	0	0	19	0	2	30	0	0	0	0	0	52	3	0	0	5	0
1373	P17948	Vascular endothelial growth factor receptor 1	FLT1	0	0	0	0	0	0	1	0	0	0	0	0	0	0	0	0	0	0	0	0	0	0	0	0	0	0	0	6	0	16	2	0	0	0	0	0	0	0	0	0	0	0	1	0	0	0
1374	P17980	26S protease regulatory subunit 6A	PSMC3	27	15	69	66	60	38	37	21	72	16	27	31	40	17	52	43	78	53	74	86	27	10	17	31	23	45	46	103	105	152	79	70	116	26	47	63	23	47	49	29	15	17	75	2	23	36
1375	P17987	T-complex protein 1 subunit alpha	TCP1	113	82	119	151	150	89	95	104	152	63	74	91	121	73	207	246	362	215	224	190	121	56	97	105	59	156	97	253	476	542	376	259	488	104	48	193	151	109	140	73	55	66	300	140	61	102
1376	P18031	Tyrosine-protein phosphatase non-receptor type 1	PTPN1	0	0	0	5	0	0	2	1	0	0	0	0	1	3	0	0	6	1	0	0	20	0	0	0	0	0	0	0	0	0	0	0	0	0	0	0	0	0	0	0	0	0	20	0	0	0
1377	P18054	Arachidonate 12-lipoxygenase, 12S-type	ALOX12	0	0	0	0	0	0	0	1	0	0	0	0	0	0	0	0	0	0	0	0	0	0	0	0	0	0	0	0	0	0	0	0	0	0	0	0	0	0	0	0	0	0	0	0	0	0
1378	P18065	Insulin-like growth factor-binding protein 2	IGFBP2	0	0	32	0	0	94	0	6	0	159	125	34	0	0	52	1	0	31	0	0	0	0	0	0	0	0	0	1	0	0	5	0	0	0	25	4	20	31	0	0	33	0	0	0	24	0
1379	P18075	Bone morphogenetic protein 7	BMP7	0	0	0	0	0	0	0	0	0	0	0	0	0	0	0	0	0	0	0	0	0	0	0	0	0	0	0	0	0	0	0	0	0	0	0	0	0	0	0	0	0	0	0	0	0	0
1380	P18077	60S ribosomal protein L35a	RPL35A	16	7	20	16	22	12	14	21	16	4	20	12	16	8	21	23	12	15	24	2	17	10	10	10	13	15	8	27	6	35	12	11	16	7	5	16	6	8	8	4	4	8	39	0	25	14
1381	P18084	Integrin beta-5	ITGB5	0	9	60	64	30	95	25	53	23	7	52	40	12	11	98	60	7	24	11	0	9	0	0	1	5	0	8	3	7	0	3	0	0	49	8	0	1	7	51	0	5	7	34	58	7	3
1382	P18085	ADP-ribosylation factor 4	ARF4	24	14	14	15	20	12	36	22	15	23	28	30	20	17	19	25	10	23	26	11	28	9	12	21	15	11	17	13	8	15	7	8	9	15	6	6	6	17	6	11	4	23	28	19	18	14
1383	P18124	60S ribosomal protein L7	RPL7	33	0	43	42	78	6	8	20	41	0	17	57	89	3	78	83	95	50	88	0	52	27	44	45	48	66	1	162	65	196	112	17	128	4	2	10	1	5	2	1	0	3	88	9	107	35
1384	P18206	Vinculin	VCL	299	6	5	241	308	65	71	43	10	172	148	146	103	97	157	229	0	206	196	24	82	17	20	150	91	30	2	0	25	27	0	0	0	140	3	5	8	161	19	0	0	79	14	31	3	28
1385	P18283	Glutathione peroxidase 2	GPX2	0	0	0	0	0	0	0	0	0	0	0	0	38	0	0	0	17	0	11	0	0	0	0	0	0	0	0	0	0	0	0	0	0	0	12	0	0	0	0	0	0	0	0	0	0	0
1386	P18428	Lipopolysaccharide-binding protein	LBP	0	0	0	0	0	0	0	0	0	0	40	0	0	0	0	0	0	0	0	11	0	0	0	0	0	0	0	0	0	0	0	0	0	1	0	0	0	0	0	0	0	0	0	0	0	0
1387	P18433	Receptor-type tyrosine-protein phosphatase alpha	PTPRA	6	0	2	31	23	14	0	2	0	12	9	0	33	0	32	19	0	11	25	0	0	0	0	0	4	0	0	27	5	9	15	0	0	7	0	0	1	0	1	0	0	1	10	6	0	0
1388	P18462	HLA class I histocompatibility antigen, A-25 alpha chain	HLA-A	0	0	0	0	0	0	4	0	0	0	0	0	0	0	0	0	0	0	0	0	0	0	0	0	0	0	0	0	0	0	0	0	0	0	0	0	0	0	0	0	0	0	0	0	0	0
1389	P18564	Integrin beta-6	ITGB6	0	0	0	0	34	4	0	0	0	0	0	0	19	0	0	0	0	8	0	0	0	0	0	0	0	0	0	2	0	0	0	0	0	16	1	0	0	48	0	0	0	0	0	0	0	0
1390	P18583	Protein SON	SON	0	0	0	0	0	0	0	0	0	0	0	0	0	0	1	0	0	0	0	0	9	0	0	1	0	0	0	5	0	2	1	0	2	0	0	0	0	0	0	0	0	0	0	0	0	0
1391	P18621	60S ribosomal protein L17	RPL17	42	1	67	27	52	24	24	34	15	15	21	34	67	14	73	82	68	49	73	4	43	30	27	29	37	52	1	126	35	142	114	26	79	14	2	29	24	13	11	1	8	13	79	46	76	34
1392	P18669	Phosphoglycerate mutase 1	PGAM1	112	39	46	96	83	83	86	123	79	103	105	117	106	138	99	144	21	117	155	73	69	49	99	122	121	42	60	72	99	56	50	49	70	105	9	57	94	52	118	25	84	129	99	0	105	80
1393	P18754	Regulator of chromosome condensation	RCC1	0	0	19	0	0	0	0	0	10	0	0	0	0	2	8	1	33	20	7	6	2	0	0	2	0	0	3	14	2	55	6	27	19	0	0	4	0	0	0	0	0	0	21	0	0	4
1394	P18827	Syndecan-1	SDC1	2	3	7	4	7	5	0	5	6	8	0	2	60	13	10	35	2	44	6	2	5	0	0	0	0	15	4	0	0	0	0	1	0	10	4	0	3	8	0	0	1	0	1	0	0	0
1395	P18858	DNA ligase 1	LIG1	0	0	5	0	0	0	0	0	0	0	0	0	0	0	0	0	5	0	4	0	1	0	0	0	0	0	0	7	4	9	31	1	28	0	0	0	0	0	0	0	0	0	0	0	0	0
1396	P18859	ATP synthase-coupling factor 6, mitochondrial	ATP5J	0	0	2	0	0	0	0	1	0	0	0	0	1	1	2	0	0	0	0	0	5	0	0	0	0	0	0	0	0	0	0	0	0	0	0	0	0	0	0	0	0	0	3	0	1	0
1397	P19021	Peptidyl-glycine alpha-amidating monooxygenase	PAM	0	0	0	8	0	18	0	1	1	83	22	2	0	8	87	0	0	0	2	6	2	6	0	1	0	17	5	0	0	0	0	0	0	0	0	0	0	0	9	0	0	22	0	0	0	0
1398	P19022	Cadherin-2	CDH2	26	15	0	0	0	0	14	8	0	14	10	6	0	25	0	0	0	0	0	4	2	3	10	10	1	4	8	8	0	0	0	0	0	0	0	0	0	0	0	0	0	0	0	26	3	1
1399	P19075	Tetraspanin-8	TSPAN8	0	0	1	4	0	2	0	0	0	1	0	0	86	0	1	15	12	57	1	0	0	0	0	0	0	0	0	0	0	0	0	0	0	9	0	0	0	0	0	0	13	2	0	0	0	0
1400	P19086	Guanine nucleotide-binding protein G(z) subunit alpha	GNAZ	0	0	0	0	0	0	0	0	0	0	2	0	0	0	0	0	0	0	0	0	0	0	0	0	0	0	0	0	0	0	0	0	0	0	0	0	0	0	0	0	0	0	0	0	0	0
1401	P19087	Guanine nucleotide-binding protein G(t) subunit alpha-2	GNAT2	0	0	0	0	0	0	0	0	0	0	0	0	0	0	0	0	0	0	0	0	0	0	0	0	0	0	0	0	0	1	0	0	0	0	0	0	0	0	0	0	0	0	0	0	0	0
1402	P19105	Myosin regulatory light chain 12A	MYL12A	62	36	27	51	74	39	50	41	58	52	62	60	59	44	50	58	59	63	61	38	92	62	36	57	76	70	52	97	65	62	75	31	44	46	66	28	18	37	46	10	41	62	58	63	76	65
1403	P19174	1-phosphatidylinositol 4,5-bisphosphate phosphodiesterase gamma-1	PLCG1	0	0	2	0	2	0	0	0	0	0	0	0	0	0	0	0	0	0	1	0	0	0	0	2	0	0	0	43	0	1	32	0	5	0	0	0	0	0	0	0	0	0	0	1	0	0
1404	P19224	UDP-glucuronosyltransferase 1-6	UGT1A6	0	0	0	0	0	1	0	0	0	0	0	0	32	3	0	0	0	1	0	0	19	0	1	0	0	8	0	0	0	0	0	0	0	0	0	1	0	0	0	0	0	0	0	0	0	0
1405	P19256	Lymphocyte function-associated antigen 3	CD58	0	0	10	24	2	1	3	5	3	20	9	13	4	5	4	12	0	7	9	0	0	0	3	0	2	3	0	3	3	1	0	0	0	1	0	0	0	8	7	0	4	0	2	1	5	0
1406	P19320	Vascular cell adhesion protein 1	VCAM1	0	0	0	2	0	0	0	0	0	0	0	0	0	3	0	0	0	0	0	0	0	0	0	0	0	3	0	0	0	0	0	0	0	0	0	0	0	0	0	1	0	9	0	0	0	1
1407	P19338	Nucleolin	NCL	18	1	10	26	29	17	31	14	16	14	4	24	20	14	146	92	95	146	205	1	88	27	21	54	10	72	3	109	31	88	151	67	61	18	1	16	30	12	9	1	18	22	116	57	37	46
1408	P19367	Hexokinase-1	HK1	46	0	23	4	3	17	1	3	0	9	5	2	0	2	11	2	0	3	0	0	94	4	0	30	0	0	0	1	0	1	1	0	0	0	0	0	0	2	0	0	0	14	3	0	1	0
1409	P19387	DNA-directed RNA polymerase II subunit RPB3	POLR2C	0	0	9	0	2	0	0	0	5	0	0	0	3	0	4	1	2	3	7	1	1	0	0	0	0	0	0	13	0	10	4	2	8	1	0	3	0	0	0	0	0	0	0	0	0	1
1410	P19388	DNA-directed RNA polymerases I, II, and III subunit RPABC1	POLR2E	0	0	6	1	5	0	0	3	1	0	0	1	3	1	8	9	11	17	19	1	3	0	0	3	0	2	0	12	1	11	9	8	10	0	2	0	4	0	5	0	0	0	8	2	3	7
1411	P19397	Leukocyte surface antigen CD53	CD53	0	0	0	0	0	0	0	0	0	0	0	0	0	0	0	0	0	0	0	0	0	0	0	0	0	0	0	13	7	6	10	0	1	0	0	0	0	0	0	0	0	0	0	0	0	0
1412	P19404	NADH dehydrogenase [ubiquinone] flavoprotein 2, mitochondrial	NDUFV2	1	0	2	0	0	0	0	0	0	0	0	0	0	0	5	0	0	0	0	0	9	4	0	0	0	2	0	0	0	0	0	0	0	0	0	0	0	0	0	0	0	1	2	0	4	0
1413	P19438	Tumor necrosis factor receptor superfamily member 1A	TNFRSF1A	8	0	0	0	0	0	0	0	0	0	0	0	0	0	0	0	0	0	0	0	0	0	0	0	0	0	0	0	0	0	0	0	0	0	0	0	0	0	0	0	0	0	0	0	0	0
1414	P19440	Gamma-glutamyltranspeptidase 1	GGT1	0	0	11	15	7	15	0	0	0	0	0	1	25	49	10	21	0	0	0	11	13	6	33	19	0	27	1	0	36	0	0	25	0	28	16	0	0	0	26	0	28	0	0	0	0	0
1415	P19474	E3 ubiquitin-protein ligase TRIM21	TRIM21	0	0	0	0	0	0	0	0	2	0	0	0	0	0	0	0	7	0	0	0	0	0	0	1	0	0	0	1	1	0	0	0	1	0	0	0	0	0	0	0	0	0	11	0	0	0
1416	P19484	Transcription factor EB	TFEB	0	0	0	0	0	0	0	0	0	0	0	0	0	0	0	0	0	0	0	0	0	0	0	0	0	0	0	0	0	0	0	0	0	0	0	0	0	0	0	0	0	0	0	1	0	0
1417	P19525	Interferon-induced, double-stranded RNA-activated protein kinase	EIF2AK2	9	0	7	5	9	2	1	2	6	1	0	4	4	1	3	9	9	7	6	0	20	3	3	11	2	3	0	13	0	6	9	1	25	1	0	2	0	3	1	0	0	0	23	0	3	0
1418	P19622	Homeobox protein engrailed-2	EN2	0	0	0	0	0	0	0	0	0	0	0	0	0	0	0	0	0	0	0	0	0	0	0	0	0	0	0	0	0	0	0	0	0	0	0	0	0	0	0	0	0	0	0	0	0	0
1419	P19623	Spermidine synthase	SRM	41	14	18	15	0	3	8	11	17	11	4	5	0	4	18	18	13	14	32	18	1	0	3	11	9	25	23	46	36	71	32	69	23	7	0	17	2	7	5	4	4	0	5	0	35	2
1420	P19634	Sodium/hydrogen exchanger 1	SLC9A1	0	0	0	0	0	0	0	0	0	0	0	0	1	0	0	0	0	0	0	0	0	0	0	0	0	0	0	0	0	0	1	0	0	0	0	0	0	8	0	0	0	0	0	0	0	0
1421	P19784	Casein kinase II subunit alpha	CSNK2A2	0	0	0	0	6	5	1	0	0	3	0	0	0	0	21	19	0	3	10	0	0	0	0	0	3	0	0	0	0	0	0	0	0	0	0	0	0	1	0	0	1	0	0	0	3	0
1422	P19823	Inter-alpha-trypsin inhibitor heavy chain H2	ITIH2	0	0	0	0	0	0	0	0	0	0	0	0	0	0	0	0	0	0	0	0	0	0	0	0	0	0	0	1	0	0	0	0	0	3	0	0	0	0	0	0	0	0	0	0	0	0
1423	P19883	Follistatin	FST	0	0	0	3	0	0	5	0	0	0	0	0	0	0	0	0	0	0	0	0	0	0	0	0	0	0	0	0	0	0	0	0	0	0	0	0	0	0	0	0	3	0	0	0	0	0
1424	P19971	Thymidine phosphorylase	TYMP	5	0	0	0	0	0	0	0	6	0	0	0	0	0	6	0	10	0	0	0	19	0	0	13	0	0	0	0	1	0	0	4	1	10	0	0	10	0	0	0	0	0	0	0	0	0
1425	P20020	Plasma membrane calcium-transporting ATPase 1	ATP2B1	65	0	128	135	28	27	26	62	0	25	0	21	22	5	90	116	3	220	41	0	0	0	0	3	0	0	0	52	12	47	12	6	0	120	5	19	45	88	46	0	35	5	91	17	3	0
1426	P20039	HLA class II histocompatibility antigen, DRB1-11 beta chain	HLA-DRB1	0	0	0	0	0	0	0	0	0	0	15	0	0	0	0	0	0	0	0	0	0	0	0	0	0	0	0	0	0	0	0	0	0	0	0	0	0	0	0	0	0	0	0	0	0	0
1427	P20042	Eukaryotic translation initiation factor 2 subunit 2	EIF2S2	5	0	4	13	5	3	1	0	1	1	0	3	11	0	5	12	28	11	14	0	0	0	0	4	0	0	0	17	0	40	18	0	11	0	0	1	1	3	0	0	0	0	12	0	0	6
1428	P20073	Annexin A7	ANXA7	18	33	53	23	46	75	48	8	3	16	11	22	43	39	47	38	7	87	44	6	40	18	16	19	15	10	14	13	22	9	5	22	0	36	0	9	3	39	38	1	37	10	0	0	18	18
1429	P20138	Myeloid cell surface antigen CD33	CD33	0	0	0	0	0	0	0	0	0	0	0	0	0	0	0	0	0	0	0	0	0	0	0	0	0	0	0	0	20	0	0	0	0	0	0	0	0	0	0	0	0	0	0	0	0	0
1430	P20160	Azurocidin	AZU1	0	0	0	0	0	0	0	0	0	0	0	0	0	0	0	0	0	0	0	0	0	0	0	0	0	0	0	0	4	0	0	0	0	0	0	0	0	0	0	0	0	0	0	0	0	0
1431	P20290	Transcription factor BTF3	BTF3	22	0	1	9	6	0	1	0	1	12	3	0	15	0	10	13	0	22	44	0	0	0	2	6	1	0	0	9	4	7	5	7	5	0	0	1	0	0	1	0	4	3	37	0	9	7
1432	P20336	Ras-related protein Rab-3A	RAB3A	0	0	4	0	3	0	0	0	0	0	0	0	0	3	0	0	0	0	0	0	0	1	0	0	1	1	0	0	0	0	0	0	0	0	0	0	0	0	0	0	3	0	0	0	0	0
1433	P20337	Ras-related protein Rab-3B	RAB3B	3	0	0	0	0	0	5	0	0	0	0	1	0	13	2	1	0	1	0	0	0	8	3	4	6	9	4	0	0	0	0	0	0	0	0	2	0	0	5	2	5	6	0	0	0	7
1434	P20338	Ras-related protein Rab-4A	RAB4A	1	0	0	1	4	0	0	4	0	8	9	0	11	5	0	4	0	0	10	0	0	0	0	0	0	0	0	5	3	4	1	1	0	2	0	2	5	1	0	1	0	0	0	3	4	1
1435	P20339	Ras-related protein Rab-5A	RAB5A	10	3	23	17	23	23	9	20	7	16	22	12	14	15	17	25	7	31	30	8	6	7	7	12	23	1	9	17	9	14	10	12	5	14	3	4	7	19	9	4	4	9	9	26	25	16
1436	P20340	Ras-related protein Rab-6A	RAB6A	32	18	44	28	51	35	24	24	9	27	37	25	47	32	37	29	26	58	54	11	46	19	18	23	24	17	13	24	11	17	6	22	5	34	11	18	24	18	13	16	17	13	33	41	32	19
1437	P20472	Parvalbumin alpha	PVALB	0	0	0	0	0	0	0	0	1	0	0	0	0	0	0	0	0	0	0	0	0	0	0	0	0	0	0	0	0	0	0	26	0	0	0	0	0	0	0	0	0	0	0	0	0	0
1438	P20585	DNA mismatch repair protein Msh3	MSH3	0	0	1	0	0	0	0	0	0	0	0	0	0	0	0	0	1	0	0	0	0	0	0	0	0	0	0	0	0	5	0	0	6	0	0	0	0	0	0	0	0	0	1	0	0	0
1439	P20591	Interferon-induced GTP-binding protein Mx1	MX1	219	0	0	0	0	3	0	0	290	0	0	0	0	0	0	1	178	0	0	0	179	0	0	72	0	0	2	0	1	2	0	0	272	0	0	0	0	0	0	101	0	0	5	0	0	0
1440	P20592	Interferon-induced GTP-binding protein Mx2	MX2	0	0	0	0	0	0	1	0	0	0	2	0	0	0	0	0	15	0	0	0	0	0	0	0	0	0	0	0	0	0	0	0	8	0	0	0	0	0	0	0	0	0	0	0	0	0
1441	P20594	Atrial natriuretic peptide receptor 2	NPR2	0	0	0	0	0	0	0	0	0	0	4	0	0	0	0	0	0	0	0	0	0	0	0	0	0	0	0	0	0	0	0	0	0	0	0	0	0	0	0	0	0	0	0	0	0	0
1442	P20618	Proteasome subunit beta type-1	PSMB1	34	4	27	37	44	33	60	49	7	41	56	50	49	44	59	61	0	59	64	6	20	10	14	33	32	3	2	28	17	12	25	48	0	30	16	2	36	37	30	5	38	38	94	48	36	28
1443	P20645	Cation-dependent mannose-6-phosphate receptor	M6PR	16	2	18	4	6	2	28	17	16	4	8	12	21	13	29	13	21	19	23	4	17	6	8	4	7	9	4	14	31	6	11	10	5	0	0	6	10	9	9	4	7	2	23	0	16	11
1444	P20648	Potassium-transporting ATPase alpha chain 1	ATP4A	0	0	0	0	0	0	0	0	0	0	0	0	0	0	0	0	0	0	0	0	0	0	0	0	0	0	1	0	0	0	0	0	0	0	0	0	0	0	1	0	0	0	0	0	0	1
1445	P20674	Cytochrome c oxidase subunit 5A, mitochondrial	COX5A	9	0	9	1	7	5	0	6	0	0	2	1	12	6	7	6	0	8	5	0	39	9	6	5	2	8	1	5	2	4	13	7	0	0	0	1	0	0	0	0	0	0	6	0	11	4
1446	P20700	Lamin-B1	LMNB1	9	0	50	4	31	4	16	7	12	2	10	19	33	1	17	35	17	48	87	0	55	9	3	18	0	10	1	22	3	0	13	4	13	3	0	2	12	4	5	0	8	7	8	4	5	8
1447	P20701	Integrin alpha-L	ITGAL	0	0	0	0	0	0	0	0	0	0	0	0	0	0	0	0	0	0	0	0	0	0	0	0	0	1	0	67	106	0	14	2	0	0	0	0	0	0	0	0	0	0	0	0	0	0
1448	P20742	Pregnancy zone protein	PZP	0	0	0	0	0	0	0	0	0	1	0	0	0	0	0	0	0	0	0	0	0	0	0	0	0	0	0	0	0	0	0	0	0	0	0	1	1	0	0	1	0	0	0	0	0	0
1449	P20800	Endothelin-2	EDN2	0	0	0	0	0	0	0	0	0	0	0	0	0	3	0	0	0	0	0	0	0	1	0	0	0	0	0	0	0	0	0	0	0	0	0	0	0	0	0	0	0	0	0	0	0	0
1450	P20810	Calpastatin	CAST	0	0	0	3	1	0	0	0	0	32	0	1	0	0	0	0	0	0	0	0	0	0	0	0	0	0	0	0	0	0	0	0	0	4	0	0	0	16	0	0	0	0	0	0	0	0
1451	P20839	Inosine-5-monophosphate dehydrogenase 1	IMPDH1	0	0	6	0	0	0	0	1	0	0	0	1	0	0	1	0	0	5	6	0	0	0	0	0	0	0	0	3	2	12	0	25	8	0	0	0	0	0	1	0	0	0	0	0	0	0
1452	P20849	Collagen alpha-1(IX) chain	COL9A1	0	0	1	0	0	0	0	0	0	0	0	0	2	0	0	0	0	0	0	0	1	0	1	0	0	0	0	0	0	0	1	0	0	0	0	0	0	0	0	0	0	0	0	0	0	0
1453	P20908	Collagen alpha-1(V) chain	COL5A1	42	214	0	67	16	0	123	99	158	91	119	147	0	0	2	0	2	1	0	2	32	2	1	227	28	5	3	0	0	0	0	0	7	67	3	4	36	0	0	26	0	28	0	0	0	0
1454	P20929	Nebulin	NEB	0	2	2	1	0	1	0	0	0	0	0	1	1	0	1	0	2	2	1	0	1	0	0	0	0	0	0	0	0	0	0	0	0	1	0	0	1	1	0	0	0	0	0	0	0	0
1455	P20933	N(4)-(beta-N-acetylglucosaminyl)-L-asparaginase	AGA	0	0	1	0	0	1	0	0	0	0	0	0	6	0	0	0	0	0	0	0	15	0	0	0	0	0	0	6	0	0	1	0	0	0	0	0	0	0	0	0	0	0	0	0	0	0
1456	P20936	Ras GTPase-activating protein 1	RASA1	0	0	0	1	0	0	0	0	0	0	0	0	117	0	0	0	1	0	0	0	0	0	0	0	0	0	0	1	0	0	0	0	0	0	0	0	0	0	0	0	0	0	0	0	0	0
1457	P20962	Parathymosin	PTMS	0	0	0	0	0	0	0	0	0	0	0	0	0	0	0	0	0	0	4	0	0	0	0	0	0	0	0	0	0	0	0	0	0	0	0	0	0	0	0	0	0	0	0	0	0	0
1458	Q9UQ88	Cyclin-dependent kinase 11A	CDK11A	0	0	3	0	0	0	0	0	0	0	0	0	0	0	0	1	0	0	0	0	0	0	0	0	0	0	0	0	0	20	0	0	4	0	0	0	0	0	0	0	0	0	0	0	0	0
1459	P21217	Galactoside 3(4)-L-fucosyltransferase	FUT3	0	0	0	0	0	0	0	0	0	0	0	0	13	0	0	0	0	0	0	0	0	0	0	0	0	0	0	0	0	0	0	0	0	0	0	0	0	0	0	0	0	0	0	0	0	0
1460	P21246	Pleiotrophin	PTN	0	0	0	0	0	0	0	3	0	12	1	1	0	0	0	0	0	0	0	0	0	0	0	0	0	0	0	0	0	0	0	0	0	0	0	0	0	0	0	0	0	0	0	0	0	0
1461	P21266	Glutathione S-transferase Mu 3	GSTM3	2	0	62	20	39	67	28	37	0	16	22	39	0	0	0	59	0	0	0	4	27	2	1	9	1	5	0	0	0	1	13	3	0	0	0	3	5	0	3	5	22	2	0	6	1	3
1462	P21281	V-type proton ATPase subunit B, brain isoform	ATP6V1B2	1	0	6	3	26	25	8	7	33	3	23	19	35	40	32	33	15	31	58	3	34	1	11	4	1	8	14	18	13	3	14	8	11	0	0	3	1	0	2	4	0	0	47	17	34	2
1463	P21283	V-type proton ATPase subunit C 1	ATP6V1C1	3	0	0	2	18	2	0	0	2	0	1	0	4	8	8	3	2	12	11	0	3	0	1	0	0	0	0	0	0	0	0	0	0	0	0	0	0	1	0	0	0	0	2	0	8	0
1464	P21291	Cysteine and glycine-rich protein 1	CSRP1	10	6	4	24	14	11	15	11	10	27	25	17	9	19	3	14	1	3	15	4	0	0	12	21	30	2	0	8	0	0	3	8	0	37	8	4	6	0	36	7	24	22	11	10	24	21
1465	P21333	Filamin-A	FLNA	1250	270	336	825	1487	347	620	768	769	953	925	824	20	411	588	769	360	539	905	837	1004	225	319	1132	832	772	192	733	439	663	341	169	442	739	761	195	310	851	603	394	158	476	741	833	28	275
1466	P21359	Neurofibromin	NF1	0	0	0	0	7	2	1	0	0	0	0	0	27	0	1	30	26	0	15	0	0	0	0	0	0	0	0	26	0	8	0	0	3	1	0	0	0	0	0	0	0	1	1	3	0	0
1467	P21399	Cytoplasmic aconitate hydratase	ACO1	5	7	3	30	11	4	23	5	4	8	19	2	33	3	35	23	4	16	17	4	33	0	0	10	3	8	217	48	7	12	34	2	16	7	0	76	46	0	5	71	1	3	5	2	0	0
1468	P21453	Sphingosine 1-phosphate receptor 1	S1PR1	0	0	0	0	0	0	0	3	0	0	0	0	0	0	0	0	0	0	0	0	0	0	0	0	0	0	0	0	0	0	0	0	0	0	0	0	0	0	0	0	0	0	0	0	0	0
1469	P21579	Synaptotagmin-1	SYT1	0	0	19	0	0	3	0	1	0	1	0	0	0	10	108	0	0	0	30	0	0	0	2	1	4	2	0	1	0	1	1	1	0	1	1	0	0	0	0	1	1	0	0	1	2	0
1470	P21589	5-nucleotidase	NT5E	134	53	0	273	140	1	73	70	73	31	89	27	137	58	90	32	43	77	0	24	3	2	37	19	111	64	61	0	0	0	0	0	0	49	22	0	30	25	272	78	21	43	34	231	9	103
1471	P21695	Glycerol-3-phosphate dehydrogenase [NAD(+)], cytoplasmic	GPD1	0	0	0	0	0	0	0	0	0	0	0	0	0	0	0	0	0	0	0	0	0	0	0	0	0	0	0	0	0	0	0	0	0	0	0	2	0	0	0	3	0	0	0	0	0	0
1472	P21741	Midkine	MDK	13	2	22	0	7	9	0	0	2	0	0	0	0	0	7	0	4	0	3	0	0	9	0	4	5	4	3	0	0	1	0	0	0	0	0	7	0	0	0	0	0	3	0	0	0	0
1473	P21796	Voltage-dependent anion-selective channel protein 1	VDAC1	44	1	34	11	16	9	2	21	1	25	32	28	54	32	37	29	5	12	13	0	354	71	40	80	36	97	16	30	36	13	35	28	1	40	12	18	11	38	12	13	30	40	30	0	132	19
1474	P21810	Biglycan	BGN	0	144	3	1	0	0	0	0	0	0	34	0	0	0	0	0	0	0	0	0	0	0	0	0	0	0	0	0	0	0	0	0	0	0	0	0	0	0	0	0	0	0	0	0	0	4
1475	P21860	Receptor tyrosine-protein kinase erbB-3	ERBB3	0	0	0	0	0	0	0	0	0	0	0	0	0	0	0	0	1	0	0	0	0	0	0	0	0	0	0	0	0	0	0	0	0	0	0	0	0	0	0	0	0	0	0	1	0	0
1476	P21912	Succinate dehydrogenase [ubiquinone] iron-sulfur subunit, mitochondrial	SDHB	6	0	1	0	0	0	0	0	0	0	1	0	0	0	4	0	0	0	0	0	20	3	0	0	1	4	0	1	0	1	0	0	0	0	0	0	0	0	3	0	0	3	2	0	15	0
1477	P21926	CD9 antigen	CD9	53	57	169	83	131	126	108	135	33	101	136	105	266	114	196	231	79	172	145	20	0	29	63	15	105	64	63	0	8	1	37	89	0	93	29	30	88	114	78	9	24	36	31	151	72	68
1478	P21964	Catechol O-methyltransferase	COMT	13	1	33	4	15	17	7	17	0	0	25	6	31	4	8	16	18	18	6	0	31	7	3	9	5	3	0	15	10	21	2	0	3	54	3	4	0	73	6	5	0	11	8	6	24	0
1479	P21980	Protein-glutamine gamma-glutamyltransferase 2	TGM2	2	8	0	383	8	0	68	0	2	4	0	1	0	99	0	0	128	0	0	205	335	97	145	209	233	398	341	0	0	34	0	0	0	421	278	0	0	57	403	33	16	66	69	0	6	212
1480	P22004	Bone morphogenetic protein 6	BMP6	0	0	0	0	0	0	0	0	0	0	0	0	0	0	0	0	0	0	0	0	0	0	0	0	0	0	0	0	0	0	0	0	0	0	0	0	0	0	0	0	0	0	0	0	0	0
1481	P22059	Oxysterol-binding protein 1	OSBP	3	0	0	1	22	9	0	0	0	0	0	0	36	0	11	21	2	7	34	0	0	0	0	0	0	0	0	0	0	0	1	0	0	0	0	0	0	0	0	0	0	0	1	0	0	0
1482	P22061	Protein-L-isoaspartate(D-aspartate) O-methyltransferase	PCMT1	31	2	7	26	45	34	25	41	18	46	38	41	27	16	17	41	0	47	73	6	20	5	6	31	8	22	0	41	14	44	40	6	11	26	0	2	18	25	23	0	11	19	25	54	63	31
1483	P22087	rRNA 2-O-methyltransferase fibrillarin	FBL	4	1	37	1	0	0	0	1	0	0	0	0	5	0	27	9	53	8	14	0	32	9	6	8	0	19	0	38	24	36	37	8	55	1	0	5	0	1	0	0	0	0	43	0	4	8
1484	P22090	40S ribosomal protein S4, Y isoform 1	RPS4Y1	0	0	0	0	1	0	0	0	0	0	0	0	0	0	0	0	0	0	0	0	0	0	0	0	1	0	0	0	0	0	23	0	11	0	0	0	0	1	0	0	0	0	0	0	0	0
1485	P22102	Trifunctional purine biosynthetic protein adenosine-3	GART	59	1	15	37	100	12	4	8	5	1	11	11	39	3	68	84	30	35	80	6	27	0	0	9	0	1	1	98	24	289	131	83	63	0	0	9	3	1	1	2	1	3	99	18	12	4
1486	P22105	Tenascin-X	TNXB	0	0	1	0	0	1	0	0	0	0	0	0	0	1	0	0	0	0	0	0	0	0	0	0	0	0	0	0	0	0	0	0	0	0	0	0	2	0	0	2	0	0	0	0	1	0
1487	P22223	Cadherin-3	CDH3	4	0	0	0	0	1	0	0	0	0	0	0	0	0	29	0	0	1	0	0	0	0	0	0	0	0	0	0	0	0	0	0	0	1	0	0	0	3	0	0	0	0	0	6	0	0
1488	P22234	Multifunctional protein ADE2	PAICS	38	9	32	81	92	21	71	36	22	105	28	59	85	48	141	130	17	119	125	15	11	23	22	30	35	32	12	68	59	32	108	59	14	31	2	13	18	50	25	4	17	22	69	0	34	66
1489	P22307	Non-specific lipid-transfer protein	SCP2	20	3	6	13	29	5	6	8	0	0	18	7	29	5	5	7	0	8	14	0	0	11	3	11	7	19	0	8	4	0	8	1	0	13	4	3	0	3	12	4	0	27	15	0	12	0
1490	P22314	Ubiquitin-like modifier-activating enzyme 1	UBA1	178	17	128	201	146	151	161	151	124	106	128	123	185	69	244	194	228	206	311	167	105	32	52	144	118	167	108	266	398	240	338	270	331	164	14	224	101	70	125	108	11	13	127	137	68	51
1491	P22352	Glutathione peroxidase 3	GPX3	0	0	0	0	0	0	0	0	0	0	0	0	0	0	0	0	0	0	0	0	0	0	0	0	0	0	0	0	0	0	0	0	0	0	0	8	9	0	0	20	0	0	0	0	0	0
1492	P22392	Nucleoside diphosphate kinase B	NME2	90	48	61	64	78	56	71	100	73	93	82	95	87	66	92	68	24	84	84	28	101	28	64	60	131	88	26	48	44	31	60	35	20	115	52	35	61	51	49	35	68	78	89	109	148	84
1493	P22413	Ectonucleotide pyrophosphatase/phosphodiesterase family member 1	ENPP1	4	4	0	283	5	79	0	0	0	0	44	1	0	0	0	0	0	0	0	0	5	0	0	0	0	0	0	0	0	0	0	0	0	0	0	0	4	0	1	0	0	0	4	68	5	0
1494	P22466	Galanin peptides	GAL	0	0	1	0	0	0	0	0	0	0	0	0	0	0	6	4	0	7	15	0	0	0	0	0	0	0	0	0	0	0	0	0	0	0	0	0	1	0	0	0	2	0	0	0	0	0
1495	P22570	NADPH:adrenodoxin oxidoreductase, mitochondrial	FDXR	0	1	0	0	0	0	0	0	0	0	0	0	0	17	18	0	0	0	0	0	148	40	8	0	0	4	9	0	0	0	0	0	0	0	0	5	0	1	0	9	0	0	54	0	1	0
1496	P22612	cAMP-dependent protein kinase catalytic subunit gamma	PRKACG	0	0	0	2	0	0	0	0	0	0	0	0	1	0	1	0	0	0	0	1	0	0	0	0	0	0	0	2	2	0	0	0	1	0	0	1	0	0	0	0	0	0	0	0	0	0
1497	P22626	Heterogeneous nuclear ribonucleoproteins A2/B1	HNRNPA2B1	86	2	27	32	5	36	45	41	24	49	11	20	56	27	84	62	6	101	193	5	79	14	12	55	5	61	16	117	61	17	124	74	17	61	27	42	11	34	39	0	26	21	46	15	49	41
1498	P22676	Calretinin	CALB2	0	0	0	8	0	0	0	0	0	0	0	0	0	0	0	0	6	2	0	0	0	0	0	0	0	0	0	0	0	0	0	0	0	8	0	0	0	0	3	0	0	0	0	0	0	0
1499	P22692	Insulin-like growth factor-binding protein 4	IGFBP4	0	3	13	20	0	47	0	0	0	1	0	0	0	10	0	3	2	0	1	0	0	0	0	0	0	0	0	0	0	0	0	0	0	7	8	0	0	4	0	0	6	40	0	0	1	1
1500	P22694	cAMP-dependent protein kinase catalytic subunit beta	PRKACB	0	0	0	0	3	0	3	0	0	2	1	3	0	0	3	0	0	0	3	4	0	0	0	0	0	0	0	3	3	0	2	0	4	0	0	3	1	0	0	4	0	0	1	0	0	0
1501	P22695	Cytochrome b-c1 complex subunit 2, mitochondrial	UQCRC2	7	0	18	0	1	5	0	1	0	0	2	0	12	4	32	15	1	20	0	0	98	7	5	4	2	23	0	0	3	0	0	2	0	0	0	4	0	1	0	0	0	8	8	0	22	2
1502	P22732	Solute carrier family 2, facilitated glucose transporter member 5	SLC2A5	0	0	0	0	0	0	0	0	2	0	0	0	0	0	0	0	0	0	0	0	0	0	0	0	0	0	0	0	17	0	0	0	0	0	0	0	0	0	0	0	0	0	0	0	0	0
1503	P22830	Ferrochelatase, mitochondrial	FECH	0	0	0	0	0	0	0	0	0	0	0	0	0	0	0	0	0	0	0	0	2	0	0	0	0	0	0	0	0	0	0	0	0	0	0	0	0	0	0	0	0	0	0	0	0	0
1504	P23141	Liver carboxylesterase 1	CES1	2	1	0	0	0	0	0	0	1	0	0	0	0	0	0	0	0	0	0	1	0	0	0	0	0	0	0	0	0	0	0	0	0	0	0	0	2	67	0	0	59	0	0	0	0	0
1505	P23142	Fibulin-1	FBLN1	0	8	0	0	14	0	0	19	10	30	65	32	0	0	14	0	0	0	2	0	0	0	0	0	17	0	8	0	0	0	0	0	0	0	4	16	21	0	0	0	0	20	0	0	0	2
1506	P23193	Transcription elongation factor A protein 1	TCEA1	1	0	0	0	0	0	0	0	0	0	0	0	0	0	0	0	0	2	20	0	0	0	0	0	0	0	0	1	0	0	0	0	0	2	0	0	0	0	0	0	0	0	0	1	0	0
1507	P23219	Prostaglandin G/H synthase 1	PTGS1	0	0	0	0	0	0	0	0	0	0	0	0	0	0	0	0	0	0	0	0	0	0	0	0	0	0	0	0	0	0	0	0	0	0	0	0	0	0	0	0	0	0	0	0	0	0
1508	P23229	Integrin alpha-6	ITGA6	65	4	15	234	185	97	29	39	18	87	213	125	448	18	209	162	105	418	286	6	2	2	0	5	117	4	0	29	5	0	0	0	0	125	7	17	39	161	84	7	50	10	48	57	22	10
1509	P23246	Splicing factor, proline- and glutamine-rich	SFPQ	24	0	28	36	7	21	18	15	22	5	1	5	22	12	57	56	52	66	93	12	59	6	11	66	0	74	7	96	56	85	156	68	62	14	26	54	8	3	32	0	0	11	76	10	4	27
1510	P23258	Tubulin gamma-1 chain	TUBG1	0	0	14	6	13	1	11	2	1	2	12	5	24	0	1	6	45	19	21	0	1	0	0	2	0	1	0	29	28	18	16	0	31	1	2	4	0	2	0	0	0	0	9	0	0	1
1511	P23284	Peptidyl-prolyl cis-trans isomerase B	PPIB	90	9	40	23	53	32	58	55	8	42	49	53	60	36	64	58	13	52	53	15	94	33	12	50	19	44	7	17	25	9	8	45	0	41	29	27	26	43	22	17	41	54	55	43	47	37
1512	P23297	Protein S100-A1	S100A1	0	0	0	0	0	0	0	0	0	0	9	0	0	0	0	0	0	0	0	0	0	0	0	0	0	0	0	0	0	0	0	0	0	0	0	0	0	0	0	1	0	0	13	0	68	4
1513	P23368	NAD-dependent malic enzyme, mitochondrial	ME2	7	0	0	0	0	0	0	0	0	0	0	0	0	0	0	1	0	0	0	1	8	1	0	8	0	7	1	0	11	0	1	1	0	0	0	8	0	0	5	0	0	0	3	0	0	0
1514	P23378	Glycine dehydrogenase (decarboxylating), mitochondrial	GLDC	0	0	0	0	0	0	0	0	0	0	0	0	0	0	0	0	0	0	0	0	0	1	0	0	0	0	0	0	0	0	0	0	0	0	0	0	0	0	0	0	0	0	0	0	0	0
1515	P23381	Tryptophan--tRNA ligase, cytoplasmic	WARS	141	17	10	61	46	20	53	83	25	2	37	69	38	13	27	36	33	42	39	13	14	8	6	38	15	12	3	35	56	30	14	11	33	6	0	30	6	38	7	20	8	17	109	30	61	52
1516	P23396	40S ribosomal protein S3	RPS3	90	13	105	87	115	45	66	92	92	22	78	89	94	52	92	118	220	92	63	40	98	56	47	90	44	86	56	146	168	228	144	95	264	60	67	68	50	50	63	19	36	61	122	4	118	41
1517	P23434	Glycine cleavage system H protein, mitochondrial	GCSH	0	0	1	0	1	0	0	0	0	0	0	0	0	0	3	1	0	0	4	0	6	0	0	0	0	2	0	0	0	0	0	0	0	0	0	0	0	0	0	0	0	0	0	0	6	0
1518	P23443	Ribosomal protein S6 kinase beta-1	RPS6KB1	0	0	13	0	0	0	0	0	0	0	0	0	0	0	0	0	0	0	0	0	0	0	0	0	0	0	0	0	0	0	0	0	0	0	0	0	0	0	0	0	0	0	0	0	0	0
1519	P23458	Tyrosine-protein kinase JAK1	JAK1	62	2	1	21	6	29	6	0	1	0	3	1	23	8	0	29	0	3	0	0	1	0	0	0	3	1	0	7	0	0	0	0	0	2	1	0	0	5	0	0	0	0	0	5	0	0
1520	P23467	Receptor-type tyrosine-protein phosphatase beta	PTPRB	0	0	1	3	0	0	0	1	1	0	0	0	1	3	0	1	0	1	1	0	0	0	0	0	0	0	1	0	0	0	0	0	0	0	1	0	0	0	0	0	0	0	1	0	0	0
1521	P23468	Receptor-type tyrosine-protein phosphatase delta	PTPRD	0	0	0	0	0	0	0	0	0	0	1	0	0	0	0	0	0	0	0	0	0	0	0	0	0	0	0	0	0	0	0	0	0	0	0	0	0	0	0	0	0	0	0	0	0	0
1522	P23469	Receptor-type tyrosine-protein phosphatase epsilon	PTPRE	0	0	0	0	0	0	0	0	0	0	0	1	0	0	0	0	0	0	39	0	0	0	0	0	0	0	0	0	0	0	0	0	0	0	0	0	0	0	0	0	0	0	0	0	0	0
1523	P23470	Receptor-type tyrosine-protein phosphatase gamma	PTPRG	0	0	0	25	0	0	0	0	0	1	0	4	8	0	1	7	0	0	0	0	0	0	0	0	13	0	0	0	0	0	0	0	0	0	0	0	0	0	0	0	0	0	2	10	0	0
1524	P23471	Receptor-type tyrosine-protein phosphatase zeta	PTPRZ1	0	0	0	0	0	0	0	0	0	4	2	0	0	0	0	0	0	0	0	0	0	0	0	0	0	0	0	0	0	0	0	0	0	1	0	0	0	0	0	0	0	0	0	0	2	0
1525	P23526	Adenosylhomocysteinase	AHCY	53	17	65	69	69	57	52	24	72	46	50	41	91	50	106	48	60	83	101	83	37	18	37	39	27	78	87	67	116	93	100	49	66	57	0	158	133	44	74	145	14	23	35	0	43	41
1526	P23528	Cofilin-1	CFL1	249	158	88	166	383	144	139	193	76	197	170	224	238	154	144	205	65	215	446	93	42	37	72	231	267	55	71	360	110	112	254	97	49	347	92	100	105	224	135	51	134	153	135	192	89	81
1527	P23588	Eukaryotic translation initiation factor 4B	EIF4B	0	0	0	0	0	0	0	0	0	0	0	0	0	0	0	0	0	0	35	0	0	0	0	0	0	0	0	0	0	0	0	0	0	1	0	0	0	1	0	0	1	0	0	1	0	0
1528	P23610	Factor VIII intron 22 protein	F8A1	0	0	0	0	0	0	0	0	0	0	0	0	0	0	0	0	0	0	0	1	0	0	0	0	0	0	0	0	0	0	1	0	0	0	0	0	0	0	0	0	0	0	0	0	0	0
1529	P23634	Plasma membrane calcium-transporting ATPase 4	ATP2B4	286	14	91	206	133	44	42	145	8	135	72	138	19	45	139	88	17	120	27	3	68	0	21	59	44	19	0	276	173	69	186	32	10	174	21	19	35	215	104	2	57	65	75	207	19	11
1530	P23743	Diacylglycerol kinase alpha	DGKA	0	0	0	0	0	0	0	0	0	0	0	0	0	0	0	0	0	0	0	0	0	0	0	0	0	0	0	2	0	0	0	0	0	0	0	0	0	0	0	0	0	0	0	0	0	0
1531	P23786	Carnitine O-palmitoyltransferase 2, mitochondrial	CPT2	0	0	0	0	0	0	0	0	0	0	0	0	0	0	0	0	0	0	0	0	5	0	0	0	0	8	0	0	0	0	0	0	0	0	0	0	0	0	0	0	0	0	0	0	0	0
1532	P23919	Thymidylate kinase	DTYMK	8	1	7	9	8	12	18	11	6	20	13	21	15	5	7	15	7	19	25	0	6	1	0	5	9	14	0	12	1	0	14	1	0	9	5	2	8	12	12	0	1	3	14	9	5	0
1533	P23921	Ribonucleoside-diphosphate reductase large subunit	RRM1	4	0	15	5	16	15	15	7	5	2	3	1	35	1	39	71	53	27	99	1	3	0	0	3	0	0	5	163	212	135	176	28	173	0	0	32	9	0	0	31	0	0	3	2	0	0
1534	P24043	Laminin subunit alpha-2	LAMA2	0	30	0	0	0	0	17	1	0	1	0	0	0	11	0	0	0	0	0	0	0	0	0	0	1	0	0	0	0	0	0	0	0	0	0	0	329	0	0	1	0	2	0	0	0	0
1535	P24071	Immunoglobulin alpha Fc receptor	FCAR	0	0	0	0	0	0	0	0	0	0	0	0	0	0	0	0	0	0	0	0	0	0	0	0	0	0	0	0	10	0	0	0	0	0	0	0	0	0	0	0	0	0	0	0	0	0
1536	P24158	Myeloblastin	PRTN3	0	0	0	0	0	0	0	0	0	0	0	0	0	0	0	0	0	0	0	0	0	0	0	0	0	0	0	0	38	0	0	0	0	0	0	0	0	0	0	0	0	0	0	0	0	0
1537	P24347	Stromelysin-3	MMP11	0	0	0	0	1	0	0	0	0	2	0	1	0	0	0	0	0	0	0	0	1	24	0	0	0	0	17	0	0	0	0	0	0	2	0	7	0	0	0	0	0	0	0	0	0	1
1538	P24390	ER lumen protein-retaining receptor 1	KDELR1	0	0	0	0	0	0	0	0	0	0	0	0	0	0	0	0	0	0	0	0	0	0	0	0	0	0	0	0	0	2	0	0	0	0	0	0	0	0	0	0	0	0	0	0	0	0
1539	P24530	Endothelin B receptor	EDNRB	0	0	0	0	0	0	0	0	0	0	0	0	0	0	0	0	0	0	0	0	0	0	0	0	0	0	0	0	0	0	0	0	0	0	0	0	0	0	0	0	0	0	0	2	0	0
1540	P24534	Elongation factor 1-beta	EEF1B2	13	3	11	26	15	5	14	19	15	10	11	12	10	10	26	23	14	28	31	10	11	6	7	18	6	6	4	21	4	15	21	17	5	13	5	9	39	17	10	3	6	20	25	0	15	3
1541	P24539	ATP synthase F(0) complex subunit B1, mitochondrial	ATP5F1	11	0	15	0	0	8	0	0	0	0	7	3	8	5	15	9	0	4	1	0	31	7	3	6	4	13	0	5	11	0	15	4	0	1	2	0	18	9	3	0	3	3	5	0	9	0
1542	P24557	Thromboxane-A synthase	TBXAS1	0	0	0	0	0	0	0	0	0	0	0	0	0	0	0	0	0	0	0	0	3	0	0	0	0	0	0	0	0	0	0	0	0	0	0	0	0	0	0	0	0	0	0	0	0	0
1543	P24592	Insulin-like growth factor-binding protein 6	IGFBP6	0	0	0	0	0	0	0	0	0	0	0	0	0	9	0	0	0	0	0	0	0	10	0	0	0	0	0	0	0	0	0	0	0	0	0	0	0	0	0	1	0	1	0	0	0	0
1544	P24593	Insulin-like growth factor-binding protein 5	IGFBP5	0	3	129	0	0	163	9	65	2	23	2	19	0	0	0	0	0	0	0	0	0	0	0	0	0	0	1	0	0	0	0	0	0	0	0	0	0	0	0	0	0	0	0	0	0	1
1545	P24666	Low molecular weight phosphotyrosine protein phosphatase	ACP1	12	6	10	8	19	16	3	8	7	17	18	19	18	11	17	23	9	28	37	10	13	4	12	17	15	10	14	16	1	17	23	10	9	20	16	19	8	8	7	8	11	10	15	17	20	18
1546	P24752	Acetyl-CoA acetyltransferase, mitochondrial	ACAT1	38	1	3	20	0	5	109	1	0	0	8	1	2	10	24	16	0	28	6	21	74	37	6	9	11	21	10	0	17	0	0	25	5	55	0	13	1	1	19	8	2	5	14	0	10	0
1547	P24821	Tenascin	TNC	36	3	0	137	246	0	412	293	168	1933	1109	2590	63	0	0	1	0	143	578	2	1	88	0	27	242	7	39	0	0	0	0	0	0	111	2	0	49	0	1	23	10	650	1010	4050	418	182
1548	P24844	Myosin regulatory light polypeptide 9	MYL9	0	4	0	0	0	0	0	0	3	0	3	0	0	0	0	0	0	0	0	0	2	3	0	3	8	0	0	0	0	0	0	0	0	0	0	0	0	0	2	0	0	0	0	0	0	3
1549	P24928	DNA-directed RNA polymerase II subunit RPB1	POLR2A	0	0	0	0	3	0	0	0	0	0	0	0	1	0	0	0	19	2	5	0	0	0	0	0	0	1	0	76	0	19	18	0	46	0	0	0	1	0	0	0	0	0	2	0	0	0
1550	P24941	Cyclin-dependent kinase 2	CDK2	4	0	0	0	0	0	0	0	2	0	0	0	0	0	1	1	3	3	3	0	0	0	0	1	1	2	0	18	5	28	18	13	16	1	0	6	0	0	0	0	0	0	0	0	33	3
1551	P25054	Adenomatous polyposis coli protein	APC	0	0	0	0	0	0	0	0	0	0	0	0	0	0	0	0	0	0	0	0	0	0	0	0	0	1	0	0	0	0	0	0	0	1	0	0	0	0	0	0	0	0	0	0	0	1
1552	P25098	Beta-adrenergic receptor kinase 1	ADRBK1	0	0	0	0	1	0	0	0	0	0	1	1	1	0	0	0	0	2	1	0	0	0	0	0	0	0	0	27	12	11	1	0	20	0	0	0	0	0	0	0	0	0	0	0	0	0
1553	P25100	Alpha-1D adrenergic receptor	ADRA1D	0	0	0	0	0	0	0	0	0	0	0	0	0	0	0	0	0	0	0	0	0	0	0	0	0	0	0	0	0	0	0	0	0	0	0	0	0	0	0	0	0	0	0	0	0	0
1554	P25106	Atypical chemokine receptor 3	ACKR3	5	0	9	0	0	0	0	0	0	0	0	0	0	0	0	0	0	0	0	0	0	0	0	0	0	0	0	0	0	0	0	0	0	0	0	0	0	0	0	0	0	0	0	0	0	0
1555	P25116	Proteinase-activated receptor 1	F2R	0	0	0	0	0	0	0	0	0	0	0	0	0	0	0	0	0	0	0	0	0	0	0	0	0	0	0	0	0	0	0	0	0	0	0	0	0	0	0	0	0	0	0	0	0	0
1556	P25189	Myelin protein P0	MPZ	0	0	0	0	0	0	0	0	0	0	8	0	0	0	0	0	0	0	0	0	0	0	0	0	0	0	0	0	0	0	0	0	0	0	0	0	0	0	0	0	0	0	0	0	2	0
1557	P25205	DNA replication licensing factor MCM3	MCM3	0	0	66	0	7	7	2	1	9	1	0	0	25	0	26	16	90	19	74	2	2	2	0	6	1	29	0	142	105	251	240	120	249	0	3	14	1	1	0	0	0	0	11	0	1	7
1558	P25311	Zinc-alpha-2-glycoprotein	AZGP1	0	0	0	0	16	0	0	0	0	0	0	0	1	0	0	0	0	0	0	3	0	0	0	0	0	0	1	1	0	0	0	0	0	0	6	0	0	0	1	0	1	1	0	0	0	0
1559	P25325	3-mercaptopyruvate sulfurtransferase	MPST	9	0	2	0	2	0	0	0	3	0	0	0	10	0	5	0	7	4	9	8	4	0	0	0	0	0	12	0	0	3	0	0	3	0	1	19	0	0	0	8	0	0	0	0	0	1
1560	P25391	Laminin subunit alpha-1	LAMA1	1	1	0	0	3	2	115	2	218	232	162	528	4	173	0	1	0	0	1	0	365	532	38	236	1510	2	350	0	0	0	0	1	0	0	1	0	252	0	0	206	398	23	6	485	15	595
1561	P25398	40S ribosomal protein S12	RPS12	30	19	21	24	30	19	26	27	23	19	28	35	32	39	36	35	26	44	46	21	25	18	21	31	22	26	21	31	24	25	37	17	26	48	32	40	41	17	50	19	24	51	92	13	47	24
1562	P25445	Tumor necrosis factor receptor superfamily member 6	FAS	3	0	4	0	0	21	0	6	0	0	1	0	0	23	18	23	0	4	0	0	6	0	3	0	0	0	0	2	0	0	0	0	0	0	0	0	0	0	0	2	1	0	2	0	0	0
1563	P25685	DnaJ homolog subfamily B member 1	DNAJB1	6	1	5	20	20	0	1	14	8	9	3	7	25	4	40	25	9	54	69	13	8	0	0	15	3	8	4	8	2	14	12	7	13	0	0	10	3	14	9	0	0	0	7	4	5	0
1564	P25705	ATP synthase subunit alpha, mitochondrial	ATP5A1	81	1	83	8	28	61	13	34	3	23	34	17	60	40	102	72	4	70	7	6	248	80	46	69	44	133	18	75	186	45	90	84	6	20	24	32	21	56	38	6	24	44	171	6	115	31
1565	P25774	Cathepsin S	CTSS	1	0	0	0	0	1	0	0	2	0	0	0	3	0	0	1	0	1	2	2	5	0	0	0	1	0	1	1	1	0	1	1	1	0	0	0	0	0	0	0	0	0	0	0	0	0
1566	P25786	Proteasome subunit alpha type-1	PSMA1	42	1	26	49	29	28	39	25	5	23	38	31	53	29	52	67	3	54	52	1	12	4	8	22	18	5	1	18	12	19	18	37	6	37	8	5	10	41	28	4	18	21	42	0	30	12
1567	P25787	Proteasome subunit alpha type-2	PSMA2	38	6	31	39	47	40	50	51	11	38	56	49	49	50	42	57	10	58	65	11	32	11	38	46	42	21	11	38	36	24	36	48	11	51	20	22	28	50	38	12	52	44	74	41	46	40
1568	P25788	Proteasome subunit alpha type-3	PSMA3	30	5	25	26	30	25	41	21	7	21	34	31	37	30	28	38	11	34	41	5	18	4	4	21	25	3	6	16	19	12	19	39	0	33	5	2	21	36	19	6	26	26	56	0	30	6
1569	P25789	Proteasome subunit alpha type-4	PSMA4	14	0	16	20	10	11	25	20	4	8	37	31	39	18	27	46	4	44	29	3	7	4	5	22	12	6	3	22	16	18	27	26	3	32	1	5	6	34	26	4	21	26	33	0	35	11
1570	P25815	Protein S100-P	S100P	0	1	0	3	4	0	0	0	2	1	0	0	45	3	0	3	30	45	15	0	0	0	0	0	0	0	0	0	0	0	0	0	0	13	0	0	0	8	0	0	7	0	0	0	0	0
1571	P25929	Neuropeptide Y receptor type 1	NPY1R	0	0	14	0	0	0	0	0	0	0	0	0	0	0	0	0	0	0	0	0	0	0	0	0	0	0	0	0	0	0	0	0	0	0	0	0	0	0	0	0	0	0	0	0	0	0
1572	P25940	Collagen alpha-3(V) chain	COL5A3	0	0	0	0	0	0	0	0	0	0	5	0	1	0	0	0	0	1	0	0	0	0	0	0	0	0	0	0	0	2	1	2	0	0	0	0	0	0	0	0	0	0	0	0	1	0
1573	P25942	Tumor necrosis factor receptor superfamily member 5	CD40	0	0	0	3	0	0	0	0	0	0	0	0	0	5	2	0	0	0	0	0	0	0	0	0	0	0	0	0	0	0	0	0	0	0	0	0	0	0	4	0	1	0	0	0	0	2
1574	P26006	Integrin alpha-3	ITGA3	90	30	28	334	20	66	110	188	38	107	178	126	17	245	144	148	44	9	11	91	82	26	201	59	457	119	123	0	0	0	0	0	0	171	76	2	57	86	172	57	19	138	22	14	21	24
1575	P26010	Integrin beta-7	ITGB7	0	0	0	0	0	0	0	0	0	0	0	0	0	0	0	0	0	0	0	0	0	0	0	0	0	0	0	0	0	0	3	8	0	0	0	0	0	0	0	0	0	0	0	0	0	0
1576	P26012	Integrin beta-8	ITGB8	0	0	0	0	4	0	0	6	0	11	20	11	0	0	0	0	0	0	0	0	0	0	0	0	0	0	0	1	0	0	0	0	0	0	0	0	0	0	0	0	0	0	2	3	4	0
1577	P26022	Pentraxin-related protein PTX3	PTX3	0	1	0	25	0	0	40	8	36	0	11	0	0	0	0	0	0	0	0	0	0	0	0	0	0	0	12	0	0	0	0	0	0	0	0	0	0	0	1	1	0	5	9	0	0	0
1578	P26038	Moesin	MSN	340	125	24	523	589	76	424	333	261	532	600	625	132	355	337	209	111	106	368	134	135	12	178	147	245	101	81	742	718	472	676	117	38	357	55	42	49	188	330	67	194	225	426	881	418	479
1579	P26196	Probable ATP-dependent RNA helicase DDX6	DDX6	11	0	23	14	21	2	19	9	20	1	2	13	26	1	22	22	24	24	38	9	4	3	5	16	2	3	8	19	35	17	19	32	27	0	0	22	0	2	5	0	0	0	19	0	0	3
1580	P26232	Catenin alpha-2	CTNNA2	6	5	8	6	0	14	7	2	0	6	4	10	7	4	14	9	5	7	6	0	3	0	3	2	4	6	0	0	0	0	0	0	0	13	0	0	0	32	0	0	0	1	1	15	4	3
1581	P26358	DNA (cytosine-5)-methyltransferase 1	DNMT1	0	0	1	0	2	0	0	0	0	0	0	0	0	0	0	0	0	0	0	1	0	0	0	0	0	0	0	20	0	34	10	0	10	0	0	0	0	0	0	0	0	0	0	0	0	0
1582	P26368	Splicing factor U2AF 65 kDa subunit	U2AF2	0	0	22	1	0	0	0	0	5	0	0	4	5	2	15	11	0	5	55	0	5	0	0	0	0	0	0	15	5	46	17	8	8	7	0	5	1	5	7	0	0	0	0	0	0	0
1583	P26373	60S ribosomal protein L13	RPL13	33	1	50	38	39	5	3	31	19	0	3	33	51	0	42	51	78	48	81	0	63	14	17	14	22	51	3	93	19	129	90	8	79	2	0	6	0	0	0	0	0	0	54	15	52	14
1584	P26447	Protein S100-A4	S100A4	0	0	0	35	11	0	0	0	21	8	1	0	30	1	26	0	24	0	33	0	0	0	0	0	0	0	0	0	9	0	0	0	8	2	9	1	0	0	29	0	5	0	0	0	23	5
1585	P26572	Alpha-1,3-mannosyl-glycoprotein 2-beta-N-acetylglucosaminyltransferase	MGAT1	1	0	0	0	0	0	1	0	20	0	0	0	2	0	0	0	0	0	0	0	0	0	0	0	0	0	0	0	0	0	0	0	1	0	0	0	0	0	0	0	0	1	0	0	0	0
1586	P26583	High mobility group protein B2	HMGB2	2	0	3	1	0	1	0	1	0	1	0	0	0	0	9	20	3	8	17	0	0	0	0	2	0	2	0	5	0	0	10	0	0	0	0	0	0	0	0	0	0	0	0	0	0	0
1587	P26599	Polypyrimidine tract-binding protein 1	PTBP1	56	3	15	41	40	18	39	27	23	27	37	39	83	13	58	82	20	88	154	16	50	57	9	46	25	43	6	64	41	59	65	48	19	43	8	19	30	24	20	0	18	33	111	14	36	51
1588	P26639	Threonine--tRNA ligase, cytoplasmic	TARS	65	3	10	104	108	7	38	12	4	18	17	38	108	34	65	73	70	77	131	30	10	0	6	58	28	24	4	74	96	75	85	22	78	46	0	19	9	16	24	5	6	2	34	25	7	2
1589	P26640	Valine--tRNA ligase	VARS	55	0	152	98	111	36	23	16	17	7	7	26	73	15	135	58	113	20	57	14	64	7	1	63	6	74	12	184	175	419	162	124	248	17	5	22	16	18	13	8	3	18	63	19	10	19
1590	P26641	Elongation factor 1-gamma	EEF1G	96	49	73	141	124	53	102	63	94	58	77	82	101	75	118	90	79	138	104	151	50	48	56	92	57	89	135	109	154	161	87	121	148	84	30	90	89	89	97	53	35	81	107	15	48	78
1591	P26885	Peptidyl-prolyl cis-trans isomerase FKBP2	FKBP2	10	4	9	8	9	3	5	4	0	0	1	2	9	0	6	9	0	7	9	0	11	0	0	4	2	9	0	0	0	0	0	2	0	0	2	1	0	1	2	0	0	0	0	0	4	2
1592	P27105	Erythrocyte band 7 integral membrane protein	STOM	78	42	72	30	73	88	89	56	56	39	63	53	4	102	28	4	16	1	1	21	186	24	57	33	190	43	73	0	47	43	0	80	54	141	86	17	55	88	40	37	27	9	84	106	176	49
1593	P27144	Adenylate kinase 4, mitochondrial	AK4	8	0	0	14	5	0	1	0	0	0	1	10	0	1	0	1	0	1	0	3	45	11	0	26	1	36	0	0	0	0	0	0	22	0	0	0	0	0	26	0	1	3	0	0	6	0
1594	P27216	Annexin A13	ANXA13	0	0	0	0	0	0	1	0	0	0	2	2	9	0	0	0	5	0	0	0	0	0	0	0	0	0	0	0	0	0	0	0	0	34	29	0	0	0	0	0	0	0	0	0	0	0
1595	P27348	14-3-3 protein theta	YWHAQ	54	36	35	43	94	46	43	67	66	77	65	65	60	77	49	73	32	60	113	33	50	32	39	68	64	48	23	54	27	44	57	49	39	67	39	53	64	99	69	47	41	57	63	0	66	26
1596	P27361	Mitogen-activated protein kinase 3	MAPK3	1	0	15	0	1	0	0	2	1	0	0	0	0	0	0	0	1	0	0	0	4	0	0	0	3	1	7	3	0	0	0	1	8	0	0	1	0	2	0	0	0	0	0	0	0	0
1597	P27448	MAP/microtubule affinity-regulating kinase 3	MARK3	0	1	2	0	0	2	0	0	1	0	0	0	0	0	1	1	0	0	0	0	0	1	0	0	0	0	0	0	0	0	0	0	0	0	0	1	1	1	0	1	0	0	0	1	0	1
1598	P27449	V-type proton ATPase 16 kDa proteolipid subunit	ATP6V0C	4	0	0	2	0	0	0	1	0	0	0	3	2	1	0	0	0	0	1	0	21	2	1	0	0	0	0	0	5	8	0	2	0	1	0	1	0	0	0	1	0	1	1	0	5	0
1599	P27482	Calmodulin-like protein 3	CALML3	0	0	4	0	0	0	0	0	0	0	0	0	21	0	0	0	0	0	0	0	0	0	0	0	0	0	0	0	0	0	0	6	0	0	0	0	0	0	0	0	0	0	0	0	0	0
1600	P27487	Dipeptidyl peptidase 4	DPP4	0	0	2	0	0	0	0	19	0	0	0	4	63	41	3	3	4	203	0	23	146	3	9	23	11	162	0	0	0	0	0	0	0	0	0	0	0	0	1	0	0	0	0	0	0	0
1601	P27635	60S ribosomal protein L10	RPL10	41	0	80	29	49	6	13	35	20	0	10	36	64	2	83	90	75	53	66	0	55	33	25	35	37	55	0	111	32	146	83	22	137	2	0	9	0	4	0	0	0	2	64	62	71	27
1602	P27658	Collagen alpha-1(VIII) chain	COL8A1	0	0	0	0	0	0	0	0	0	0	2	0	0	0	0	0	0	0	0	0	0	6	0	0	0	0	0	0	0	0	0	0	0	0	0	0	1	0	0	0	56	0	0	0	0	0
1603	P27694	Replication protein A 70 kDa DNA-binding subunit	RPA1	1	0	16	1	0	0	2	0	13	0	0	1	8	0	10	0	16	9	16	13	2	0	0	0	0	0	1	12	11	33	16	14	56	0	0	11	0	1	0	0	0	0	0	1	0	0
1604	P27695	DNA-(apurinic or apyrimidinic site) lyase	APEX1	8	0	10	8	27	0	5	2	5	0	2	3	1	0	13	10	4	9	26	13	1	2	1	9	0	16	6	21	39	8	13	17	19	14	0	21	0	5	10	0	0	3	9	0	5	7
1605	P27701	CD82 antigen	CD82	5	7	41	64	93	123	33	40	18	23	32	3	98	57	11	27	74	0	18	9	2	0	19	0	2	2	22	76	48	1	49	0	0	0	0	0	0	2	2	0	0	2	28	20	0	0
1606	P27707	Deoxycytidine kinase	DCK	0	0	0	2	0	0	0	0	0	1	0	0	7	0	0	17	11	3	2	1	0	0	0	0	0	0	0	38	39	20	36	4	37	0	0	8	0	0	1	0	0	0	0	0	0	0
1607	P27708	CAD protein	CAD	47	2	322	63	91	31	14	3	3	7	2	5	103	2	100	102	147	73	183	7	41	12	3	47	15	132	16	502	107	453	187	87	216	23	80	24	45	103	33	1	1	4	190	41	6	7
1608	P27797	Calreticulin	CALR	143	14	51	70	93	22	68	75	6	32	56	31	89	33	51	67	1	86	51	2	203	28	23	93	20	46	14	16	116	3	17	15	0	23	1	22	13	53	67	6	10	34	54	48	39	14
1609	P27816	Microtubule-associated protein 4	MAP4	13	0	2	10	0	0	0	2	2	2	0	1	0	3	0	0	0	1	7	1	38	1	1	17	0	6	0	0	0	0	1	3	1	0	0	0	0	0	2	0	0	0	0	0	0	0
1610	P27824	Calnexin	CANX	133	0	77	73	110	34	37	64	1	25	28	38	189	36	87	89	0	77	35	0	270	11	11	99	13	99	1	4	80	3	25	16	0	16	3	7	7	19	10	8	13	42	24	44	16	9
1611	P27986	Phosphatidylinositol 3-kinase regulatory subunit alpha	PIK3R1	0	0	0	0	0	0	0	0	0	0	0	0	0	0	0	1	2	16	0	0	0	0	0	0	0	0	0	6	1	0	0	0	0	0	0	0	0	0	0	0	0	0	0	0	0	0
1612	P28062	Proteasome subunit beta type-8	PSMB8	9	0	1	15	23	3	9	14	1	3	18	12	28	12	0	10	0	12	6	0	10	1	0	3	4	0	1	11	4	0	0	15	0	5	0	0	0	0	3	0	0	3	28	2	0	1
1613	P28065	Proteasome subunit beta type-9	PSMB9	1	0	0	12	11	0	4	9	1	0	9	2	5	7	0	0	0	1	2	0	7	0	0	6	4	0	1	12	0	0	4	12	0	1	0	0	0	0	5	0	0	0	4	0	0	0
1614	P28066	Proteasome subunit alpha type-5	PSMA5	18	4	18	21	33	21	34	28	11	19	24	31	33	30	26	39	13	46	45	12	21	13	12	24	19	15	12	29	24	38	24	30	16	13	16	16	15	23	19	11	22	18	54	7	37	19
1615	P28070	Proteasome subunit beta type-4	PSMB4	20	0	14	26	23	15	28	20	0	14	24	25	31	22	19	31	2	37	38	2	9	8	10	33	23	6	0	11	4	1	9	40	2	35	9	1	20	32	27	0	32	33	51	25	32	21
1616	P28072	Proteasome subunit beta type-6	PSMB6	24	4	14	15	21	16	23	11	2	13	24	15	22	12	25	36	4	22	38	6	8	1	2	6	11	4	4	12	10	3	17	16	0	20	7	4	20	24	9	1	13	18	34	12	14	6
1617	P28074	Proteasome subunit beta type-5	PSMB5	29	5	30	20	20	33	20	28	5	30	33	30	37	19	57	46	0	48	52	8	0	4	4	20	23	4	2	7	13	24	6	34	2	29	12	8	9	26	26	0	14	15	46	22	32	14
1618	P28161	Glutathione S-transferase Mu 2	GSTM2	0	0	0	2	0	0	3	2	0	2	0	2	0	0	0	0	0	0	0	0	0	0	0	0	4	0	0	0	0	0	3	0	0	2	0	3	4	0	10	0	0	0	0	0	0	0
1619	P28288	ATP-binding cassette sub-family D member 3	ABCD3	0	0	0	0	4	0	0	0	0	0	0	0	2	0	0	0	0	0	0	0	15	0	0	0	0	0	0	0	0	0	0	0	0	0	0	0	0	0	0	0	0	0	0	0	0	0
1620	P28300	Protein-lysine 6-oxidase	LOX	3	0	0	0	0	0	4	5	13	0	0	0	0	0	0	0	0	0	0	0	0	6	0	11	0	0	0	0	0	0	0	0	0	0	0	0	0	0	6	4	0	26	0	0	0	3
1621	P28331	NADH-ubiquinone oxidoreductase 75 kDa subunit, mitochondrial	NDUFS1	1	0	0	0	0	0	0	0	0	0	0	0	0	0	8	0	0	0	0	0	56	3	0	0	0	0	0	0	0	0	0	0	0	0	0	0	0	0	0	0	0	3	0	0	5	0
1622	P28332	Alcohol dehydrogenase 6	ADH6	0	1	0	0	0	0	0	2	1	1	2	1	1	2	0	1	2	1	0	2	3	0	0	2	0	1	2	0	2	3	0	1	2	1	0	3	3	2	1	2	0	1	0	0	0	0
1623	P28340	DNA polymerase delta catalytic subunit	POLD1	0	0	2	0	0	0	0	0	0	0	0	0	0	0	0	0	6	0	0	0	0	0	0	0	0	0	0	4	0	13	2	0	47	1	0	0	0	0	0	0	0	0	1	0	0	0
1624	P28370	Probable global transcription activator SNF2L1	SMARCA1	0	0	0	0	0	0	0	0	1	0	0	0	0	0	1	0	0	0	0	0	0	0	0	0	0	0	0	0	0	0	0	0	0	0	0	3	0	0	0	0	0	0	0	0	0	0
1625	P28482	Mitogen-activated protein kinase 1	MAPK1	7	4	15	17	21	12	18	10	17	33	30	12	23	6	28	33	1	25	34	21	1	7	4	22	8	7	14	21	49	51	11	2	48	37	1	52	5	14	26	10	4	9	9	0	13	4
1626	P28676	Grancalcin	GCA	0	0	0	0	7	1	0	0	0	0	0	0	0	0	0	1	0	20	1	0	0	0	0	0	0	0	0	0	0	0	0	0	1	0	0	0	0	0	0	0	0	0	0	0	0	0
1627	P28799	Granulins	GRN	0	0	2	0	0	0	0	0	0	0	2	0	3	6	0	0	4	0	0	6	8	1	0	0	1	12	0	0	0	0	0	0	0	0	0	0	75	0	0	18	0	0	0	0	0	0
1628	P28827	Receptor-type tyrosine-protein phosphatase mu	PTPRM	0	0	0	0	0	0	1	0	0	0	0	0	0	0	0	0	0	0	0	0	0	0	0	0	0	0	0	0	0	0	0	0	0	0	0	0	0	0	0	0	0	0	0	0	0	0
1629	P28838	Cytosol aminopeptidase	LAP3	43	0	30	25	13	3	19	11	48	23	9	6	67	22	17	20	124	59	26	28	71	4	7	50	3	7	18	33	28	59	24	55	91	0	0	3	2	12	4	0	0	7	23	0	15	6
1630	P28907	ADP-ribosyl cyclase/cyclic ADP-ribose hydrolase 1	CD38	0	0	0	0	0	0	0	0	0	0	0	0	0	0	0	0	0	0	0	0	0	0	0	0	0	0	0	39	0	0	21	25	0	0	0	0	0	0	0	0	0	11	0	0	0	0
1631	P29016	T-cell surface glycoprotein CD1b	CD1B	0	0	0	0	0	0	0	0	0	0	0	0	0	0	0	0	0	0	0	0	0	0	0	0	0	0	0	0	0	0	13	0	0	0	0	0	0	0	0	0	0	0	0	0	0	0
1632	P29017	T-cell surface glycoprotein CD1c	CD1C	0	0	0	0	0	0	0	0	0	0	0	0	0	0	0	0	0	0	0	0	0	0	0	0	0	0	0	17	0	0	3	0	0	0	0	0	0	0	0	0	0	0	0	0	0	0
1633	P29033	Gap junction beta-2 protein	GJB2	0	0	0	0	0	0	0	0	0	0	0	0	0	0	0	8	0	0	0	0	0	0	0	0	0	0	0	0	0	0	0	0	0	0	0	0	0	0	0	0	0	0	0	0	0	0
1634	P29034	Protein S100-A2	S100A2	0	0	0	10	12	6	0	0	2	8	0	5	0	11	0	0	0	0	1	0	0	0	1	1	0	9	0	0	0	0	0	0	0	0	0	0	0	0	0	0	0	0	0	0	0	3
1635	P29084	Transcription initiation factor IIE subunit beta	GTF2E2	0	0	0	0	0	0	0	0	0	0	0	0	0	0	0	0	0	0	0	0	0	0	0	0	0	0	0	0	0	9	2	0	2	0	0	0	0	0	0	0	0	0	0	0	0	0
1636	P29120	Neuroendocrine convertase 1	PCSK1	0	0	0	0	0	0	0	0	0	0	0	0	0	0	0	0	0	0	0	0	0	0	0	0	0	0	0	0	0	0	0	0	0	0	0	1	0	0	0	0	0	0	30	0	0	0
1637	P29122	Proprotein convertase subtilisin/kexin type 6	PCSK6	0	0	4	0	0	0	0	0	0	0	0	0	0	0	0	0	7	0	0	0	2	0	0	0	0	0	0	0	0	0	0	0	0	0	0	0	0	0	0	0	0	0	0	0	0	0
1638	P29144	Tripeptidyl-peptidase 2	TPP2	95	3	2	10	84	21	5	23	48	1	32	2	104	0	49	117	160	65	118	5	5	1	0	4	5	5	1	233	161	17	163	234	12	6	2	1	5	2	0	6	0	4	47	15	0	0
1639	P29218	Inositol monophosphatase 1	IMPA1	5	0	0	11	0	1	0	2	3	3	4	5	4	2	15	7	0	8	10	3	0	0	9	2	6	0	0	5	0	0	1	0	0	2	0	1	2	0	18	0	0	8	4	0	5	0
1640	P29279	Connective tissue growth factor	CTGF	0	5	0	16	0	0	0	0	0	21	0	0	0	0	0	0	0	0	0	0	0	0	0	0	0	0	1	0	0	0	0	0	0	0	0	0	0	0	0	0	8	0	15	0	0	0
1641	P29317	Ephrin type-A receptor 2	EPHA2	165	6	9	213	4	7	181	132	2	167	17	180	126	115	172	142	66	201	199	1	0	0	25	0	108	3	31	0	0	0	0	0	0	4	0	11	2	7	13	0	2	38	1	0	6	13
1642	P29320	Ephrin type-A receptor 3	EPHA3	8	0	0	0	1	4	0	10	2	20	0	14	5	1	0	0	0	0	0	0	0	0	0	0	3	0	3	0	0	0	11	0	0	0	0	2	0	0	0	0	1	0	8	0	0	0
1643	P29322	Ephrin type-A receptor 8	EPHA8	0	0	0	0	0	0	0	0	0	0	0	0	0	0	0	0	0	0	0	0	0	0	0	0	0	3	0	0	0	0	0	0	0	0	0	0	0	0	0	0	0	0	0	0	0	0
1644	P29323	Ephrin type-B receptor 2	EPHB2	0	1	1	17	17	10	1	32	17	18	1	16	404	64	4	15	1	25	19	0	0	0	16	2	7	1	20	0	0	0	0	1	0	0	0	0	1	18	19	0	2	1	0	0	2	4
1645	P29350	Tyrosine-protein phosphatase non-receptor type 6	PTPN6	0	0	1	0	0	0	0	0	0	0	0	0	21	0	0	0	0	1	2	1	0	0	0	0	0	0	0	19	205	2	0	6	11	0	0	0	0	7	0	0	0	0	0	0	0	0
1646	P29353	SHC-transforming protein 1	SHC1	0	0	0	0	0	0	0	0	0	0	0	0	1	0	0	1	0	0	0	0	0	0	0	0	0	0	0	0	0	0	0	0	1	0	0	0	0	0	0	0	0	0	0	0	0	0
1647	P29372	DNA-3-methyladenine glycosylase	MPG	0	0	2	0	0	0	0	0	0	0	0	0	0	0	0	0	0	0	0	0	0	0	0	0	0	0	0	0	3	2	0	4	9	0	0	0	0	0	0	0	0	0	0	0	0	0
1648	P29373	Cellular retinoic acid-binding protein 2	CRABP2	1	3	19	0	80	39	0	0	0	0	0	0	0	0	22	10	16	0	21	2	3	0	0	0	1	1	0	0	0	0	0	0	0	0	1	0	0	2	15	0	0	1	0	0	0	1
1649	P29400	Collagen alpha-5(IV) chain	COL4A5	0	0	0	0	0	0	1	0	1	0	0	0	0	0	0	0	0	0	0	0	0	1	0	0	0	0	0	0	0	0	0	0	0	11	7	0	0	0	0	0	6	10	0	0	0	0
1650	P29401	Transketolase	TKT	139	35	17	90	113	21	52	118	11	194	194	123	113	113	136	110	18	170	101	24	68	2	69	44	106	20	26	18	126	3	5	95	2	118	32	3	66	214	59	15	89	64	89	80	22	18
1651	P29466	Caspase-1	CASP1	0	0	0	0	0	0	0	0	0	0	0	0	0	0	0	0	0	0	0	0	0	0	0	0	0	0	0	0	0	0	0	0	5	0	0	0	0	0	0	0	0	0	0	0	0	0
1652	P29508	Serpin B3	SERPINB3	0	2	8	0	0	0	0	0	0	0	0	0	0	0	0	0	0	0	0	0	0	0	0	0	0	0	0	0	2	1	0	0	0	0	7	0	0	0	3	0	3	0	0	0	0	0
1653	P29536	Leiomodin-1	LMOD1	0	0	1	0	0	0	0	0	0	0	0	0	0	0	0	0	0	0	0	0	0	0	0	0	0	0	0	0	0	0	0	0	0	0	0	0	0	0	0	0	0	0	0	0	0	0
1654	P29590	Protein PML	PML	0	0	0	0	0	0	0	0	32	0	0	0	0	1	0	0	28	0	1	0	178	0	2	9	0	10	0	5	0	0	0	0	0	0	0	0	1	0	0	0	0	0	20	0	0	0
1655	P29597	Non-receptor tyrosine-protein kinase TYK2	TYK2	0	0	0	7	34	0	0	0	0	0	0	0	0	0	0	0	0	0	0	0	0	0	0	0	0	0	0	0	1	1	0	0	1	0	0	0	0	0	0	0	0	0	0	0	0	0
1656	P29692	Elongation factor 1-delta	EEF1D	58	30	44	70	50	43	61	40	59	47	47	45	54	53	52	63	29	91	84	53	33	14	19	54	8	45	36	76	18	63	57	66	53	45	19	25	61	45	47	12	21	38	93	5	54	62
1657	P29728	2-5-oligoadenylate synthase 2	OAS2	20	0	0	0	0	0	0	0	1	0	0	0	0	0	0	0	26	0	0	0	34	0	0	1	0	0	0	0	0	1	0	0	1	0	0	0	0	0	0	0	0	0	0	0	0	0
1658	P29762	Cellular retinoic acid-binding protein 1	CRABP1	0	0	0	0	3	0	0	0	0	0	0	0	0	0	0	0	0	0	0	0	0	0	0	0	0	0	0	0	0	0	7	0	0	0	0	0	0	0	0	0	0	0	0	0	0	0
1659	P29965	CD40 ligand	CD40LG	0	0	0	0	0	0	0	0	0	0	0	0	0	0	0	0	0	0	0	0	0	0	0	0	0	0	0	0	0	0	0	0	0	0	0	0	0	0	0	0	0	0	0	0	0	0
1660	P29966	Myristoylated alanine-rich C-kinase substrate	MARCKS	45	22	0	57	78	0	46	57	51	66	59	58	1	39	15	33	7	20	39	7	10	0	12	16	26	0	6	0	0	0	0	0	0	16	0	14	18	19	10	6	0	9	9	47	7	17
1661	P29992	Guanine nucleotide-binding protein subunit alpha-11	GNA11	34	20	47	55	34	0	54	63	29	44	95	46	26	37	52	76	11	49	42	15	22	0	7	6	36	4	9	8	1	10	5	0	0	38	0	2	5	42	25	2	6	8	37	2	31	33
1662	P30038	Delta-1-pyrroline-5-carboxylate dehydrogenase, mitochondrial	ALDH4A1	0	0	3	0	0	0	0	0	0	0	0	0	11	0	0	0	0	0	0	0	1	0	0	0	0	0	0	0	0	0	0	0	0	0	0	0	0	0	0	0	0	0	0	0	2	0
1663	P30039	Phenazine biosynthesis-like domain-containing protein	PBLD	0	0	0	0	0	0	0	0	0	0	0	0	0	0	0	0	0	0	0	0	0	0	0	0	0	0	0	0	0	0	0	0	0	0	0	6	10	0	0	8	0	0	0	0	0	0
1664	P30040	Endoplasmic reticulum resident protein 29	ERP29	56	0	20	38	36	24	26	38	0	1	22	24	50	15	35	47	0	52	12	0	64	33	7	33	25	29	0	9	22	4	10	27	0	8	9	4	12	8	12	0	20	20	11	0	43	8
1665	P30041	Peroxiredoxin-6	PRDX6	50	25	34	51	96	41	39	78	60	69	62	74	47	60	59	74	25	76	83	41	46	27	38	50	57	43	22	47	22	54	31	29	10	72	65	36	67	120	73	22	109	65	72	39	126	62
1666	P30042	ES1 protein homolog, mitochondrial	C21orf33	1	0	9	0	8	8	1	6	0	0	3	3	0	1	6	17	0	4	3	0	16	0	0	0	0	0	0	0	0	0	0	2	0	0	0	1	0	1	0	0	0	12	0	0	1	0
1667	P30043	Flavin reductase (NADPH)	BLVRB	16	1	23	11	34	29	11	40	16	25	23	17	12	19	16	28	14	15	4	11	75	6	2	17	24	5	2	0	0	47	0	9	0	21	7	17	6	46	13	8	8	5	11	13	12	7
1668	P30044	Peroxiredoxin-5, mitochondrial	PRDX5	32	19	18	39	62	32	36	20	15	22	45	24	33	35	34	51	8	34	45	23	28	29	21	25	29	25	31	30	13	7	27	27	0	51	33	31	34	50	24	9	13	25	32	28	36	41
1669	P30046	D-dopachrome decarboxylase	DDT	12	12	3	18	35	4	8	18	10	16	31	13	19	8	22	26	0	33	20	0	0	0	1	7	4	0	0	17	2	6	0	2	0	40	19	0	5	18	25	0	1	9	13	0	47	18
1670	P30047	GTP cyclohydrolase 1 feedback regulatory protein	GCHFR	0	0	0	0	0	0	0	0	0	0	0	0	3	0	0	4	0	0	14	0	0	0	0	0	0	0	0	6	0	0	0	0	0	5	0	0	0	0	0	0	0	0	0	0	0	0
1671	P30048	Thioredoxin-dependent peroxide reductase, mitochondrial	PRDX3	11	2	12	11	7	8	10	11	0	9	7	14	9	12	33	26	2	25	24	11	56	38	14	12	14	24	6	10	8	0	10	10	4	9	13	2	13	21	11	3	22	20	14	8	22	7
1672	P30049	ATP synthase subunit delta, mitochondrial	ATP5D	9	0	7	0	2	2	0	0	0	0	1	0	3	0	3	3	0	4	0	0	8	5	3	5	3	6	2	1	1	5	3	0	0	1	0	3	0	0	1	0	2	5	0	0	7	0
1673	P30050	60S ribosomal protein L12	RPL12	25	20	43	24	26	24	22	22	27	20	26	30	40	21	26	40	38	41	42	19	41	26	30	31	23	33	16	66	31	69	77	32	54	35	21	30	31	23	24	22	24	30	56	50	29	23
1674	P30084	Enoyl-CoA hydratase, mitochondrial	ECHS1	12	0	44	9	18	14	12	12	0	3	16	31	22	35	18	29	0	38	28	0	46	36	28	26	20	47	0	7	1	0	11	0	0	3	0	17	8	23	23	0	15	17	18	0	29	14
1675	P30085	UMP-CMP kinase	CMPK1	43	8	0	24	80	6	31	42	17	50	40	46	42	22	9	25	16	36	54	2	13	0	5	25	3	18	0	19	0	15	19	10	5	20	0	2	4	11	15	0	3	16	9	45	34	9
1676	P30086	Phosphatidylethanolamine-binding protein 1	PEBP1	24	3	11	31	58	18	28	22	9	40	41	37	36	26	24	43	7	52	50	6	5	1	9	5	32	0	5	17	7	8	9	13	0	28	7	4	29	25	19	0	16	16	22	57	36	22
1677	P30101	Protein disulfide-isomerase A3	PDIA3	101	5	55	75	92	61	80	57	14	53	82	112	168	56	96	137	39	177	95	4	234	30	15	119	27	57	13	20	115	8	4	35	0	59	11	19	14	95	57	5	31	63	130	54	92	24
1678	P30153	Serine/threonine-protein phosphatase 2A 65 kDa regulatory subunit A alpha isoform	PPP2R1A	144	16	77	123	158	63	73	67	98	66	74	72	99	49	122	178	50	191	153	31	47	20	28	53	38	40	24	78	40	87	88	53	71	88	8	102	79	113	61	34	14	28	118	64	37	23
1679	P30154	Serine/threonine-protein phosphatase 2A 65 kDa regulatory subunit A beta isoform	PPP2R1B	0	0	0	0	2	1	0	0	0	0	0	0	0	0	0	0	0	0	3	0	0	0	0	0	0	0	0	2	0	6	2	0	0	0	0	0	0	0	0	0	1	0	0	0	0	0
1680	P30203	T-cell differentiation antigen CD6	CD6	0	0	0	0	0	0	0	0	0	0	0	0	0	0	0	0	0	0	0	0	0	0	0	0	0	0	0	3	0	0	8	0	0	0	0	0	0	0	0	0	0	0	0	0	0	0
1681	P30260	Cell division cycle protein 27 homolog	CDC27	0	0	0	0	0	0	0	0	1	0	0	0	0	0	1	0	3	0	0	0	0	0	0	0	0	1	0	3	0	4	0	0	2	0	0	0	0	0	0	0	0	0	0	0	0	0
1682	P30273	High affinity immunoglobulin epsilon receptor subunit gamma	FCER1G	0	0	0	0	0	0	0	0	0	0	0	0	0	0	0	0	0	0	0	0	0	0	0	0	0	0	0	0	4	0	0	0	0	0	0	0	0	0	0	0	0	0	0	0	6	0
1683	P30279	G1/S-specific cyclin-D2	CCND2	0	0	0	0	0	0	0	0	0	0	0	0	0	0	0	0	0	0	0	0	0	0	0	0	0	0	0	0	0	0	0	3	0	0	0	0	0	0	0	0	0	0	0	0	0	0
1684	P30291	Wee1-like protein kinase	WEE1	0	0	0	0	0	0	0	0	0	0	0	0	0	0	0	0	0	0	0	0	0	0	0	0	0	0	0	0	0	2	0	1	0	0	0	0	0	1	0	0	0	0	0	0	0	0
1685	P30405	Peptidyl-prolyl cis-trans isomerase F, mitochondrial	PPIF	8	0	1	4	5	2	0	0	0	2	0	2	5	11	7	5	0	4	5	5	18	5	6	5	1	5	1	3	1	2	0	4	0	0	0	1	0	0	5	0	7	7	0	3	3	4
1686	P30408	Transmembrane 4 L6 family member 1	TM4SF1	6	4	1	4	6	0	5	4	5	3	6	4	3	12	0	1	1	7	13	2	0	0	0	0	3	0	2	0	0	0	0	0	0	4	3	0	0	0	4	0	4	2	3	0	1	0
1687	P30419	Glycylpeptide N-tetradecanoyltransferase 1	NMT1	0	0	8	5	3	1	1	12	13	0	0	2	31	0	9	13	26	8	23	0	2	1	1	5	5	15	5	14	34	39	10	16	27	0	0	35	6	0	1	4	0	0	16	0	0	15
1688	P30443	HLA class I histocompatibility antigen, A-1 alpha chain	HLA-A	8	0	0	0	0	0	17	13	0	0	0	0	22	0	10	0	13	0	0	0	0	0	0	0	0	0	4	0	0	0	0	0	0	13	0	0	0	0	0	10	0	0	0	0	0	0
1689	P30447	HLA class I histocompatibility antigen, A-23 alpha chain	HLA-A	0	0	0	0	10	0	9	8	0	0	0	0	0	10	0	0	0	0	0	0	0	6	11	0	0	8	0	0	0	0	0	0	0	0	0	0	0	0	0	0	0	0	5	0	0	0
1690	P30453	HLA class I histocompatibility antigen, A-34 alpha chain	HLA-A	6	2	0	8	0	7	9	35	2	6	5	6	0	6	2	0	8	0	0	0	0	12	10	0	2	18	0	11	0	0	7	4	0	0	1	0	0	0	0	10	0	2	5	0	0	0
1691	P30456	HLA class I histocompatibility antigen, A-43 alpha chain	HLA-A	0	0	0	0	0	0	0	0	0	0	0	0	0	0	0	0	0	0	0	0	0	0	0	0	0	0	0	0	0	0	0	0	0	0	0	0	0	0	0	0	0	0	4	0	0	0
1692	P30460	HLA class I histocompatibility antigen, B-8 alpha chain	HLA-B	7	2	0	32	3	5	27	14	51	1	19	0	44	3	0	0	14	1	3	16	46	8	5	9	12	7	9	10	0	0	3	9	6	1	0	0	1	1	10	35	4	7	15	0	1	0
1693	P30462	HLA class I histocompatibility antigen, B-14 alpha chain	HLA-B	0	0	0	0	0	3	0	0	0	0	0	0	0	0	0	0	3	0	0	0	0	0	0	0	0	0	0	0	0	0	0	0	0	0	0	0	0	0	0	0	0	0	0	0	0	0
1694	P30466	HLA class I histocompatibility antigen, B-18 alpha chain	HLA-B	0	0	0	0	0	0	0	0	0	0	0	1	0	0	3	0	0	0	0	0	0	0	0	0	0	0	0	0	0	0	0	0	0	0	0	0	0	0	0	0	0	0	0	0	0	0
1695	P30479	HLA class I histocompatibility antigen, B-41 alpha chain	HLA-B	0	0	0	6	0	0	0	0	0	0	0	0	0	0	4	0	0	0	0	0	0	0	0	0	0	0	0	0	0	0	0	0	0	0	0	0	1	0	0	0	0	0	0	0	0	0
1696	P30481	HLA class I histocompatibility antigen, B-44 alpha chain	HLA-B	0	7	0	25	0	0	12	0	1	0	2	0	0	61	8	1	26	0	0	0	0	2	42	2	20	0	1	4	3	0	0	0	0	0	0	0	7	0	13	0	2	4	13	0	0	0
1697	P30483	HLA class I histocompatibility antigen, B-45 alpha chain	HLA-B	0	0	0	0	0	0	0	0	0	0	0	0	0	0	1	0	0	0	0	0	0	2	0	0	0	0	0	0	0	0	0	0	0	0	0	0	0	0	0	0	0	0	0	0	0	0
1698	P30485	HLA class I histocompatibility antigen, B-47 alpha chain	HLA-B	0	0	0	0	0	0	0	0	0	0	0	0	0	0	0	0	0	0	0	0	0	0	0	0	0	0	0	0	0	0	0	0	0	0	0	0	0	0	3	0	0	0	0	0	0	0
1699	P30486	HLA class I histocompatibility antigen, B-48 alpha chain	HLA-B	0	3	0	2	0	0	0	0	0	0	0	0	0	0	0	0	0	0	0	0	0	0	0	0	0	0	0	0	0	0	0	0	0	0	0	0	0	0	0	0	0	4	0	0	1	0
1700	P30491	HLA class I histocompatibility antigen, B-53 alpha chain	HLA-B	15	6	0	13	4	2	1	17	43	8	43	8	0	21	5	0	69	0	0	1	0	3	15	0	6	1	0	0	7	0	0	4	0	4	0	0	5	0	0	7	3	3	0	0	0	0
1701	P30492	HLA class I histocompatibility antigen, B-54 alpha chain	HLA-B	4	0	0	0	0	0	1	0	0	0	0	0	0	0	0	0	0	0	0	0	0	0	0	0	0	0	0	0	0	0	0	0	0	0	0	0	0	0	0	3	0	0	0	0	0	0
1702	P30499	HLA class I histocompatibility antigen, Cw-1 alpha chain	HLA-C	1	0	0	0	0	0	0	6	0	0	0	1	0	0	0	0	0	0	0	0	0	0	0	0	0	0	0	0	0	0	0	7	0	0	0	0	0	0	0	0	0	0	0	0	0	0
1703	P30504	HLA class I histocompatibility antigen, Cw-4 alpha chain	HLA-C	0	0	0	0	0	0	0	0	3	0	1	0	0	3	0	0	10	0	0	0	0	0	0	0	0	0	0	0	0	0	0	0	0	0	0	0	0	0	0	0	0	0	0	0	0	0
1704	P30508	HLA class I histocompatibility antigen, Cw-12 alpha chain	HLA-C	10	0	0	3	0	8	0	6	13	3	11	6	3	1	0	0	5	0	0	3	7	4	0	0	7	11	1	0	2	0	1	10	0	0	0	0	3	0	2	21	7	1	5	0	1	0
1705	P30511	HLA class I histocompatibility antigen, alpha chain F	HLA-F	0	0	0	4	6	0	0	3	8	5	0	0	3	3	0	0	3	0	0	0	4	0	3	0	0	0	0	1	0	0	0	2	0	0	0	0	0	0	1	0	1	0	0	0	0	0
1706	P30519	Heme oxygenase 2	HMOX2	8	0	2	0	0	0	0	1	0	0	0	0	2	0	0	0	0	1	3	0	80	0	0	1	0	0	0	0	0	0	0	0	0	0	0	1	0	1	0	0	0	0	0	0	10	1
1707	P30520	Adenylosuccinate synthetase isozyme 2	ADSS	0	0	0	12	30	0	0	0	2	2	1	0	4	5	16	1	7	11	10	0	1	0	0	4	5	3	0	8	10	0	4	11	2	1	0	3	0	9	1	0	1	2	5	0	0	1
1708	P30530	Tyrosine-protein kinase receptor UFO	AXL	4	4	0	19	0	0	17	4	3	19	2	0	1	15	0	0	0	0	0	0	1	0	0	0	47	0	3	0	0	0	0	0	0	0	0	0	0	0	0	0	0	0	1	0	0	1
1709	P30533	Alpha-2-macroglobulin receptor-associated protein	LRPAP1	6	0	0	0	0	0	0	1	0	0	0	0	0	0	0	0	0	1	0	1	34	0	0	0	0	0	0	0	0	0	0	0	0	0	0	0	0	0	0	0	0	0	0	0	0	0
1710	P30536	Translocator protein	TSPO	4	1	3	0	1	0	0	1	0	0	0	0	1	0	1	0	0	0	0	0	18	0	0	0	0	2	0	0	2	0	0	0	0	0	0	0	0	0	0	0	0	0	1	1	3	0
1711	P30550	Gastrin-releasing peptide receptor	GRPR	0	0	0	0	0	20	0	0	0	0	0	0	0	0	0	0	0	0	0	0	0	0	0	0	0	0	0	0	0	0	0	0	0	0	0	0	0	0	0	0	0	0	0	0	0	0
1712	P30559	Oxytocin receptor	OXTR	1	0	0	2	0	0	0	1	1	0	1	0	0	0	0	0	0	0	0	0	0	1	1	1	14	0	1	0	0	0	0	0	0	1	0	0	0	0	0	0	0	1	0	1	0	0
1713	P30566	Adenylosuccinate lyase	ADSL	10	0	0	15	17	0	4	8	3	6	4	10	20	5	32	8	8	19	49	6	0	0	0	2	0	0	0	32	65	5	16	11	12	0	0	13	3	5	3	3	0	0	25	0	1	5
1714	P30613	Pyruvate kinase PKLR	PKLR	0	0	0	0	0	0	0	0	0	0	0	0	0	0	0	0	0	0	0	0	0	0	0	0	0	0	0	0	0	125	0	0	0	0	0	2	0	0	0	2	0	0	0	0	0	0
1715	P30622	CAP-Gly domain-containing linker protein 1	CLIP1	0	0	1	0	0	0	0	0	0	0	1	1	0	0	0	0	0	0	1	0	1	0	0	0	0	2	0	0	1	0	0	0	1	1	0	0	0	0	0	0	0	2	0	0	0	1
1716	P30626	Sorcin	SRI	10	23	3	11	26	8	29	17	4	15	26	9	13	16	11	21	9	35	22	8	16	8	7	11	3	3	16	15	0	2	15	14	1	18	1	35	10	2	39	4	18	6	11	26	16	17
1717	P30679	Guanine nucleotide-binding protein subunit alpha-15	GNA15	0	0	0	3	0	0	0	0	0	0	0	0	0	0	0	0	0	0	0	0	0	0	0	0	0	0	0	11	0	0	8	0	0	1	0	0	0	2	0	0	0	0	0	0	0	0
1718	P30711	Glutathione S-transferase theta-1	GSTT1	0	0	0	0	0	0	0	0	0	0	0	2	12	0	0	0	0	0	8	0	0	0	0	0	0	0	0	0	0	0	0	0	0	0	0	0	0	3	0	0	0	0	0	1	0	1
1719	P30740	Leukocyte elastase inhibitor	SERPINB1	0	0	0	50	43	0	0	0	2	1	0	0	66	5	13	49	13	52	29	0	0	0	0	0	0	0	0	8	34	0	0	0	0	10	0	0	0	6	2	0	0	16	0	0	2	7
1720	P30825	High affinity cationic amino acid transporter 1	SLC7A1	26	0	16	18	16	3	9	12	0	10	3	17	21	13	10	35	28	23	12	0	0	0	0	0	1	1	0	15	5	14	19	0	0	0	0	0	1	0	1	0	1	0	30	16	5	0
1721	P30837	Aldehyde dehydrogenase X, mitochondrial	ALDH1B1	2	0	0	1	0	0	0	0	0	0	0	0	3	0	6	1	0	8	0	0	67	10	3	1	0	8	13	0	3	0	0	0	0	0	0	0	0	0	9	0	0	0	48	0	5	0
1722	P30838	Aldehyde dehydrogenase, dimeric NADP-preferring	ALDH3A1	0	0	0	0	0	0	0	1	1	0	2	0	56	2	0	0	0	3	0	0	0	0	0	0	1	0	0	0	0	0	0	0	0	0	201	0	0	154	0	0	50	0	0	0	0	0
1723	P30876	DNA-directed RNA polymerase II subunit RPB2	POLR2B	0	0	40	0	0	0	0	0	0	0	0	0	4	0	6	0	9	0	0	0	0	0	0	0	0	0	0	51	2	40	22	0	27	0	0	0	0	0	0	0	0	0	4	0	0	0
1724	P30989	Neurotensin receptor type 1	NTSR1	0	0	0	0	0	0	0	0	0	0	0	0	13	0	40	0	4	0	0	0	0	0	0	0	0	0	0	0	0	0	0	0	0	0	0	0	0	0	0	0	0	0	0	0	0	0
1725	P30990	Neurotensin/neuromedin N	NTS	0	0	0	0	0	0	0	0	0	0	0	0	0	0	0	0	0	0	0	0	0	0	0	0	0	0	0	0	0	0	0	0	0	13	20	5	4	0	0	0	0	0	0	0	0	0
1726	Q5VSP4	Putative lipocalin 1-like protein 1	LCN1P1	0	0	0	2	0	0	1	0	0	1	1	1	0	0	0	0	0	0	0	0	0	0	0	0	0	0	0	0	0	0	0	0	0	0	0	1	0	0	0	0	0	0	0	0	0	0
1727	P31040	Succinate dehydrogenase [ubiquinone] flavoprotein subunit, mitochondrial	SDHA	9	0	3	1	0	3	1	3	0	0	3	0	4	0	11	0	0	1	0	13	103	10	1	4	6	8	1	5	3	3	2	1	4	0	0	0	0	0	10	0	0	8	6	1	4	0
1728	P31146	Coronin-1A	CORO1A	0	0	0	0	8	0	0	0	0	1	0	0	0	0	0	45	4	0	14	0	0	0	0	0	0	0	0	170	219	21	87	83	37	0	0	20	9	0	0	18	0	0	0	0	0	0
1729	P31150	Rab GDP dissociation inhibitor alpha	GDI1	28	0	0	24	49	5	20	32	3	48	34	23	7	0	26	14	0	11	3	0	0	0	0	0	5	0	0	0	0	0	0	0	0	4	0	5	1	2	12	0	0	14	2	2	0	0
1730	P31151	Protein S100-A7	S100A7	0	7	0	0	35	14	0	0	0	0	0	0	0	3	0	0	1	0	0	4	0	0	0	0	0	0	1	0	0	0	0	0	2	1	11	2	5	0	8	0	6	3	0	0	0	0
1731	P31153	S-adenosylmethionine synthase isoform type-2	MAT2A	24	0	17	19	34	10	10	20	3	14	6	4	13	14	25	27	5	36	37	2	10	5	4	11	10	6	3	18	5	6	18	11	18	2	2	26	14	7	2	15	9	5	15	0	0	10
1732	P31321	cAMP-dependent protein kinase type I-beta regulatory subunit	PRKAR1B	0	0	0	0	0	0	0	0	0	0	0	0	0	0	0	0	0	0	0	0	0	0	0	0	0	0	0	1	0	0	0	0	1	0	0	0	0	0	0	0	0	0	0	0	1	0
1733	P31323	cAMP-dependent protein kinase type II-beta regulatory subunit	PRKAR2B	0	0	0	0	0	0	0	0	0	0	0	0	0	0	0	0	0	0	0	0	0	0	0	0	0	0	0	0	0	11	0	0	0	0	0	0	0	0	0	0	0	0	0	0	0	0
1734	P31327	Carbamoyl-phosphate synthase [ammonia], mitochondrial	CPS1	0	0	0	0	0	0	0	0	0	0	0	0	0	0	0	0	0	0	0	0	0	0	0	0	0	0	0	0	0	0	0	0	0	0	2	0	1	0	0	0	64	0	0	0	0	0
1735	P31350	Ribonucleoside-diphosphate reductase subunit M2	RRM2	0	0	0	0	0	0	0	0	2	3	0	0	0	0	3	14	0	3	0	0	0	0	0	0	0	0	0	20	1	17	9	7	10	0	0	0	0	0	0	0	0	0	1	0	0	0
1736	P31431	Syndecan-4	SDC4	14	3	28	11	6	19	7	9	2	0	0	0	42	22	23	50	9	59	3	3	6	1	11	0	9	19	9	0	0	0	0	0	0	1	0	0	1	6	17	1	0	0	4	0	1	9
1737	P31641	Sodium- and chloride-dependent taurine transporter	SLC6A6	0	0	15	3	0	9	0	12	0	5	28	6	35	5	10	31	0	5	3	19	4	0	0	0	0	0	0	2	2	13	3	0	0	0	0	0	0	6	0	0	3	0	1	0	0	0
1738	P31689	DnaJ homolog subfamily A member 1	DNAJA1	50	16	33	37	38	19	45	37	24	43	22	31	37	46	59	45	64	100	80	19	36	3	13	7	17	9	25	52	16	50	37	19	43	17	37	32	11	25	15	3	25	14	40	0	58	33
1739	P31749	RAC-alpha serine/threonine-protein kinase	AKT1	0	0	1	0	0	0	1	2	0	0	0	3	0	0	0	0	0	0	0	0	0	0	0	0	0	0	0	1	0	0	0	0	0	0	0	0	0	0	0	0	0	0	0	0	0	0
1740	P31751	RAC-beta serine/threonine-protein kinase	AKT2	0	0	0	0	0	2	0	1	0	0	0	0	0	0	0	0	0	0	0	0	0	0	0	0	0	0	0	1	1	0	0	0	0	0	1	0	1	0	0	0	0	1	0	0	1	0
1741	P31930	Cytochrome b-c1 complex subunit 1, mitochondrial	UQCRC1	22	0	9	0	0	0	0	0	0	0	0	0	2	3	19	15	0	15	0	0	92	9	1	2	4	23	0	0	1	0	0	0	0	0	0	2	0	0	0	0	1	11	10	0	15	0
1742	P31937	3-hydroxyisobutyrate dehydrogenase, mitochondrial	HIBADH	0	0	6	0	0	9	1	7	1	1	1	0	0	1	1	0	0	0	0	0	67	28	3	4	4	18	0	1	0	0	0	0	0	1	2	1	0	3	9	0	2	8	0	0	32	0
1743	P31939	Bifunctional purine biosynthesis protein PURH	ATIC	34	18	111	52	96	94	56	24	63	13	22	42	141	49	124	164	183	150	153	78	15	33	43	27	60	136	76	159	215	213	150	105	256	24	34	154	59	131	74	35	24	40	170	118	37	12
1744	P31942	Heterogeneous nuclear ribonucleoprotein H3	HNRNPH3	13	1	20	7	6	3	12	9	1	3	6	6	3	4	8	6	10	7	21	5	25	8	6	26	0	10	6	14	3	15	10	16	12	2	13	14	4	6	9	0	1	12	20	0	3	4
1745	P31943	Heterogeneous nuclear ribonucleoprotein H	HNRNPH1	31	4	38	29	16	25	24	30	29	17	20	16	22	11	48	38	32	46	66	22	57	61	32	47	22	55	25	89	42	118	100	63	80	18	76	21	20	7	33	3	16	19	80	18	19	38
1746	P31944	Caspase-14	CASP14	6	23	1	3	93	4	1	4	4	2	2	0	0	4	0	3	2	2	4	9	7	8	4	0	0	0	18	0	0	0	1	0	0	0	20	3	3	1	10	3	14	9	0	0	2	2
1747	P31946	14-3-3 protein beta/alpha	YWHAB	57	30	30	59	87	53	44	59	55	49	72	54	62	82	46	74	38	61	84	22	38	15	34	36	66	24	19	69	22	31	45	18	1	56	27	11	62	97	51	11	36	38	69	12	80	48
1748	P31947	14-3-3 protein sigma	SFN	3	8	23	51	175	39	7	5	4	3	2	5	70	16	85	142	12	118	55	2	2	2	1	2	6	6	11	1	6	3	3	5	2	35	15	1	15	87	15	6	13	3	3	0	2	57
1749	P31948	Stress-induced-phosphoprotein 1	STIP1	69	19	17	77	139	44	48	43	40	58	27	62	99	78	174	156	12	232	217	23	4	1	27	13	38	20	10	72	15	12	58	44	0	19	0	39	18	26	39	1	7	18	49	44	7	26
1750	P31949	Protein S100-A11	S100A11	39	26	24	58	61	36	33	29	21	32	19	38	77	41	16	28	23	46	29	19	56	16	20	21	34	29	25	7	12	10	0	4	6	57	13	0	20	36	30	16	24	22	55	9	43	25
1751	P31997	Carcinoembryonic antigen-related cell adhesion molecule 8	CEACAM8	0	0	0	0	0	0	0	0	0	0	0	0	0	0	0	0	0	0	1	0	0	0	0	0	0	0	0	0	0	0	0	0	0	0	0	0	0	0	0	0	0	0	0	0	0	0
1752	P32004	Neural cell adhesion molecule L1	L1CAM	0	0	0	3	0	5	14	1	0	0	33	0	0	25	7	0	0	0	0	0	0	0	7	8	106	0	0	0	0	0	0	0	0	0	0	0	0	0	0	0	0	0	0	0	0	15
1753	P32119	Peroxiredoxin-2	PRDX2	43	22	32	31	71	23	28	35	24	64	7	33	38	5	41	71	18	51	60	24	20	7	0	26	18	0	7	43	1	29	33	26	27	36	2	18	5	37	39	8	32	27	0	40	9	21
1754	P32246	C-C chemokine receptor type 1	CCR1	0	0	0	0	0	0	0	0	0	0	0	0	0	0	0	0	0	0	0	0	0	0	0	0	0	0	0	0	4	0	1	7	0	0	0	0	0	0	0	0	0	0	0	0	0	0
1755	P32249	G-protein coupled receptor 183	GPR183	0	0	0	0	0	0	0	0	0	0	0	0	0	0	0	0	0	0	0	0	0	0	0	0	0	0	0	0	5	0	0	0	0	0	0	0	0	0	0	0	0	0	0	0	0	0
1756	P32320	Cytidine deaminase	CDA	0	0	0	1	0	0	0	0	0	0	0	0	13	0	0	0	0	0	0	0	0	0	0	0	13	0	0	0	0	0	0	0	0	0	0	0	0	0	9	0	0	0	0	0	0	0
1757	P32321	Deoxycytidylate deaminase	DCTD	0	0	0	5	0	0	1	0	0	6	0	0	5	0	4	4	0	7	9	0	0	0	0	1	0	0	0	0	0	0	0	0	0	0	0	3	0	1	0	0	0	0	4	0	0	6
1758	P32322	Pyrroline-5-carboxylate reductase 1, mitochondrial	PYCR1	9	0	7	0	0	8	0	2	8	0	0	0	7	9	31	9	0	1	0	1	99	9	14	10	3	16	1	0	0	2	1	5	0	1	2	4	0	2	5	0	1	1	3	0	7	1
1759	P32418	Sodium/calcium exchanger 1	SLC8A1	0	0	0	0	0	0	0	0	0	0	1	0	0	0	0	0	0	0	0	0	0	0	0	0	0	0	0	0	0	0	0	0	0	0	0	0	0	0	0	0	0	0	0	0	0	0
1760	P32455	Interferon-induced guanylate-binding protein 1	GBP1	25	4	2	1	2	3	0	2	2	3	3	0	1	1	3	2	5	1	2	3	3	1	1	4	0	0	3	1	0	0	0	2	1	2	0	0	1	1	1	1	0	1	0	2	0	1
1761	P32456	Interferon-induced guanylate-binding protein 2	GBP2	0	0	0	0	0	0	0	0	0	0	0	0	0	0	0	0	0	0	0	0	0	0	0	0	0	0	0	0	0	0	0	0	1	0	0	1	0	0	0	0	0	0	0	0	0	0
1762	P32856	Syntaxin-2	STX2	0	0	0	3	0	0	0	3	4	1	3	0	0	0	4	4	0	0	5	0	0	0	0	0	0	0	0	0	0	3	0	0	1	1	0	0	0	0	0	0	0	0	1	0	5	0
1763	P32929	Cystathionine gamma-lyase	CTH	0	0	0	9	2	0	2	1	0	0	0	2	0	0	0	3	0	2	2	0	0	0	0	0	0	0	0	0	0	2	0	0	1	0	0	0	1	0	0	0	0	0	0	0	0	4
1764	P32942	Intercellular adhesion molecule 3	ICAM3	0	0	0	0	0	0	0	0	0	0	0	0	0	0	0	0	0	0	1	0	0	0	0	0	0	0	0	29	52	0	32	37	5	1	0	1	0	0	0	0	0	0	0	0	1	0
1765	P32969	60S ribosomal protein L9	RPL9	26	0	25	16	25	6	8	19	13	0	6	17	24	5	34	38	25	21	34	1	19	13	8	22	13	20	0	78	52	127	70	48	105	2	0	10	2	5	0	0	1	5	54	24	26	12
1766	P32970	CD70 antigen	CD70	17	0	0	0	0	0	0	21	0	75	0	43	0	37	0	0	0	0	0	17	70	1	14	16	0	19	4	0	0	0	0	0	0	0	0	0	0	0	0	0	18	0	0	0	0	0
1767	P33121	Long-chain-fatty-acid--CoA ligase 1	ACSL1	0	0	0	0	0	0	0	0	0	0	0	0	28	0	0	0	0	1	0	0	39	5	0	0	0	0	0	0	0	0	0	0	0	0	0	0	0	0	0	0	0	0	32	0	1	0
1768	P33176	Kinesin-1 heavy chain	KIF5B	125	4	95	89	40	15	46	35	26	22	38	19	38	18	92	143	101	61	115	35	77	1	0	73	3	29	11	87	63	92	51	14	108	38	18	43	11	23	16	8	0	8	75	20	13	7
1769	P33240	Cleavage stimulation factor subunit 2	CSTF2	0	0	0	0	0	1	1	0	3	0	0	0	0	0	0	0	0	0	2	0	1	0	0	0	0	0	3	1	0	0	0	0	0	0	0	0	0	0	0	0	0	0	0	0	0	0
1770	P33241	Lymphocyte-specific protein 1	LSP1	0	0	0	0	0	0	0	0	0	0	0	0	0	0	0	0	0	0	0	0	0	0	0	0	0	0	0	0	5	0	0	13	0	0	0	0	0	0	0	0	0	0	0	0	0	0
1771	P33316	Deoxyuridine 5-triphosphate nucleotidohydrolase, mitochondrial	DUT	2	0	0	3	5	5	5	0	0	14	0	18	10	0	9	23	0	19	32	0	4	0	0	0	0	0	0	27	6	2	22	21	4	3	0	2	9	0	0	0	3	0	1	10	2	16
1772	P33527	Multidrug resistance-associated protein 1	ABCC1	5	0	14	8	10	13	4	106	0	35	17	70	61	2	134	78	3	116	73	0	9	0	0	1	5	0	0	81	19	89	157	8	4	10	9	0	46	231	1	3	6	0	28	9	0	7
1773	P33897	ATP-binding cassette sub-family D member 1	ABCD1	0	0	0	0	0	0	0	0	0	0	0	0	0	0	0	0	0	0	0	0	14	0	0	0	0	0	0	0	0	0	0	0	0	0	0	0	0	0	0	0	0	0	1	0	1	0
1774	P33908	Mannosyl-oligosaccharide 1,2-alpha-mannosidase IA	MAN1A1	0	0	0	0	0	0	0	0	0	0	0	0	9	0	39	0	0	0	4	16	0	0	0	0	0	0	0	0	0	3	0	6	0	0	0	3	0	0	0	1	0	2	0	0	0	0
1775	P33981	Dual specificity protein kinase TTK	TTK	0	0	0	0	0	0	0	0	0	0	2	3	0	0	0	0	0	0	0	0	0	0	0	0	0	0	0	0	0	0	0	0	0	0	0	0	0	0	0	0	0	0	0	0	0	0
1776	P33991	DNA replication licensing factor MCM4	MCM4	1	0	51	0	0	5	4	0	0	0	0	0	8	0	12	4	55	10	81	0	1	0	0	1	0	33	0	118	74	257	221	107	224	0	10	6	0	0	0	0	0	0	1	0	0	2
1777	P33992	DNA replication licensing factor MCM5	MCM5	0	0	48	0	0	4	1	0	6	0	0	0	20	1	11	2	45	13	25	0	3	0	0	7	0	25	0	89	58	192	163	67	152	0	4	7	2	0	0	0	0	0	0	1	0	2
1778	P33993	DNA replication licensing factor MCM7	MCM7	0	1	90	0	0	2	1	0	2	1	0	0	18	0	14	0	52	21	71	4	8	1	0	20	0	66	0	140	161	354	324	114	267	0	45	19	1	0	0	0	0	0	0	0	1	0
1779	P34059	N-acetylgalactosamine-6-sulfatase	GALNS	0	0	0	0	0	0	0	0	0	0	0	0	0	0	0	0	0	0	0	0	6	0	0	0	0	0	0	1	0	0	0	0	0	0	0	0	0	0	0	0	0	0	0	1	0	0
1780	P34096	Ribonuclease 4	RNASE4	0	0	0	0	0	1	0	0	0	0	0	0	0	0	0	0	0	0	0	0	0	0	0	0	0	0	0	0	0	0	0	0	0	1	10	0	0	0	0	0	1	0	0	0	0	0
1781	P34741	Syndecan-2	SDC2	30	29	0	17	0	15	19	2	13	1	10	0	0	7	0	0	0	0	0	0	0	0	0	0	0	0	14	0	0	0	0	0	0	0	0	0	0	0	0	0	2	0	0	9	10	3
1782	P34896	Serine hydroxymethyltransferase, cytosolic	SHMT1	0	0	6	0	1	9	13	0	4	3	6	8	0	0	1	21	2	11	7	23	0	2	1	2	7	11	1	18	0	0	5	11	23	0	0	3	0	3	0	10	0	0	0	0	0	1
1783	P34897	Serine hydroxymethyltransferase, mitochondrial	SHMT2	34	0	20	15	12	16	30	10	15	0	0	32	37	15	26	27	9	21	16	5	84	36	23	8	10	30	34	14	29	9	15	15	65	0	0	16	1	2	31	13	2	3	49	0	16	12
1784	P34910	Protein EVI2B	EVI2B	0	0	0	3	0	0	0	0	0	0	0	0	0	0	0	0	0	0	0	0	0	0	0	0	0	0	0	0	20	0	2	4	0	0	0	0	0	0	0	0	0	0	0	0	0	0
1785	P34931	Heat shock 70 kDa protein 1-like	HSPA1L	1	0	1	0	0	0	0	0	0	0	0	0	0	0	0	0	0	0	0	0	0	0	0	0	0	1	0	0	0	0	0	0	0	0	0	0	0	0	0	0	0	0	0	0	0	2
1786	P34932	Heat shock 70 kDa protein 4	HSPA4	136	7	32	78	91	22	31	59	8	51	23	37	93	63	128	112	17	139	151	19	21	7	14	50	29	32	11	49	23	23	41	40	28	21	6	25	44	46	27	14	12	21	71	54	16	17
1787	P34947	G protein-coupled receptor kinase 5	GRK5	0	0	0	0	0	0	0	1	0	0	0	0	0	0	0	0	0	0	0	0	0	0	0	0	0	0	0	0	0	0	0	0	0	0	0	0	0	0	0	0	0	0	0	0	0	0
1788	P34949	Mannose-6-phosphate isomerase	MPI	0	0	0	0	0	0	0	0	0	0	0	0	0	0	0	0	0	0	0	0	0	0	0	0	0	0	0	0	0	0	0	0	0	0	0	0	0	0	0	0	0	0	0	0	0	0
1789	P35030	Trypsin-3	PRSS3	9	7	11	5	5	15	5	8	5	10	9	9	8	12	9	9	4	7	8	13	12	9	9	5	7	3	5	1	4	1	5	4	0	0	2	12	1	4	8	7	2	6	4	6	8	6
1790	P35052	Glypican-1	GPC1	2	0	0	6	0	0	30	30	25	19	87	0	11	0	48	108	0	24	0	0	14	0	2	2	108	47	0	0	0	0	1	3	0	0	0	0	0	24	12	1	40	9	4	5	0	37
1791	P35080	Profilin-2	PFN2	8	8	5	3	21	11	14	12	23	13	21	19	0	12	14	7	6	3	23	10	13	3	6	9	21	4	15	0	0	0	0	0	2	18	11	17	5	22	26	20	11	10	26	0	23	20
1792	P35221	Catenin alpha-1	CTNNA1	150	21	224	69	0	492	102	56	13	150	152	157	254	135	310	318	108	262	95	12	33	7	31	64	55	29	4	3	0	0	0	0	0	410	16	3	11	1280	0	7	7	5	17	231	135	26
1793	P35222	Catenin beta-1	CTNNB1	83	1	141	54	124	310	77	37	6	91	74	86	197	90	180	354	49	159	126	1	4	0	14	27	51	6	0	0	0	0	0	0	0	113	12	3	13	709	0	1	4	3	4	156	86	14
1794	P35232	Prohibitin	PHB	52	2	43	16	11	27	20	19	8	18	35	12	38	44	50	53	5	34	21	1	170	64	33	44	48	69	23	36	41	32	52	58	4	34	30	32	36	53	50	8	29	49	35	2	86	31
1795	P35237	Serpin B6	SERPINB6	3	0	0	49	32	4	3	61	1	16	11	14	11	14	30	5	0	29	12	1	10	0	1	5	24	0	0	0	0	0	0	1	0	2	0	0	0	0	1	0	0	14	0	0	3	18
1796	P35240	Merlin	NF2	0	0	0	0	0	0	0	1	0	19	0	4	0	0	0	0	0	0	0	0	0	0	0	0	0	0	0	0	0	0	0	0	0	0	0	0	0	0	0	0	0	0	0	0	0	0
1797	P35241	Radixin	RDX	38	2	2	96	176	96	88	93	4	202	224	160	13	36	70	198	2	10	69	1	0	1	6	2	40	7	6	45	3	57	13	7	0	234	13	3	13	271	36	1	26	24	82	118	72	131
1798	P35244	Replication protein A 14 kDa subunit	RPA3	6	0	7	9	5	5	3	4	6	0	0	2	7	0	7	7	7	16	43	1	6	1	0	1	0	0	2	14	7	29	17	11	16	1	0	6	3	0	14	0	0	1	7	0	2	8
1799	P35249	Replication factor C subunit 4	RFC4	2	0	6	0	0	1	1	0	0	0	0	1	0	0	7	0	4	1	7	0	0	0	0	0	0	0	0	0	3	3	1	3	5	1	0	3	0	0	0	0	0	0	1	0	1	0
1800	P35250	Replication factor C subunit 2	RFC2	0	0	1	0	0	0	0	0	0	0	0	0	0	0	7	0	2	0	1	0	0	0	0	0	0	1	0	9	1	15	5	0	5	0	0	0	0	0	0	0	0	0	0	0	1	0
1801	P35268	60S ribosomal protein L22	RPL22	24	9	25	30	16	16	23	17	14	7	24	19	29	20	25	33	20	23	31	10	25	16	11	18	12	13	19	28	18	46	23	15	32	19	7	17	9	4	14	6	5	11	27	17	28	19
1802	P35269	General transcription factor IIF subunit 1	GTF2F1	0	0	0	0	0	0	0	1	0	0	0	0	0	0	1	0	0	0	2	0	0	0	0	0	0	0	0	0	0	0	0	0	0	0	0	0	0	0	0	0	0	0	1	0	0	0
1803	P35270	Sepiapterin reductase	SPR	0	0	16	15	9	9	5	7	2	3	5	10	8	19	20	24	12	26	30	8	37	28	6	3	23	15	8	0	0	5	0	0	0	23	14	17	18	14	14	3	4	3	24	0	20	5
1804	P35442	Thrombospondin-2	THBS2	31	3	0	1	1	0	98	16	446	18	4	51	0	0	3	0	4	295	0	8	37	0	47	3	0	1	479	0	0	0	0	0	0	0	0	1	0	0	0	70	0	94	17	63	44	4
1805	P35443	Thrombospondin-4	THBS4	0	0	0	0	0	0	0	0	0	0	0	0	0	0	0	0	0	0	0	0	0	0	0	0	0	0	0	0	0	0	0	0	0	0	0	34	49	0	0	50	1	2	0	0	0	0
1806	P35527	Keratin, type I cytoskeletal 9	KRT9	1124	813	572	603	649	478	644	333	563	676	744	504	476	647	506	565	728	420	484	876	670	763	835	551	685	529	985	353	480	299	441	477	365	1454	1973	1362	1371	1296	1548	1218	1872	1360	608	540	843	668
1807	P35555	Fibrillin-1	FBN1	123	916	0	128	5	0	768	102	1443	20	424	340	1	86	0	0	1	0	0	65	45	20	49	161	91	0	296	0	0	0	0	0	0	259	0	2	221	0	1	69	3	306	33	3	0	126
1808	P35556	Fibrillin-2	FBN2	37	12	0	0	0	0	0	0	58	0	2	2	0	114	0	0	0	0	0	0	0	0	30	0	355	0	127	0	0	0	0	0	0	0	3	0	3	0	0	71	3	152	99	1	0	610
1809	P35573	Glycogen debranching enzyme	AGL	0	0	0	1	51	0	0	0	0	0	0	1	10	0	33	0	0	40	66	0	0	0	0	0	0	1	0	4	0	3	1	0	2	0	0	4	3	0	0	8	0	0	0	0	0	0
1810	P35579	Myosin-9	MYH9	1355	381	466	1596	1417	494	861	508	945	852	729	817	1434	490	1014	864	1154	1668	1321	599	1637	571	404	1062	1020	1452	438	962	1645	637	1142	513	754	363	635	391	366	1044	776	480	264	609	825	1723	145	566
1811	P35580	Myosin-10	MYH10	95	0	87	40	217	44	53	3	0	101	9	5	3	1	129	148	15	1	645	2	0	63	4	0	103	223	0	312	0	327	321	9	9	140	87	35	12	79	1	14	55	11	85	482	105	78
1812	P35606	Coatomer subunit beta	COPB2	27	2	98	31	34	33	23	14	31	2	4	20	112	0	26	22	197	59	64	39	35	1	9	27	5	30	22	83	59	79	55	50	124	14	21	13	3	20	15	3	0	2	80	28	12	8
1813	P35609	Alpha-actinin-2	ACTN2	0	0	0	3	3	0	0	0	0	3	0	0	3	0	0	0	0	1	2	0	0	0	0	0	0	0	0	0	0	0	0	0	0	0	0	0	0	0	0	0	0	0	0	0	0	1
1814	P35610	Sterol O-acyltransferase 1	SOAT1	0	0	0	0	0	0	0	0	0	0	0	0	0	0	0	0	0	0	0	0	11	0	0	0	0	0	0	0	0	0	0	0	0	1	0	0	0	0	0	0	0	0	0	0	0	0
1815	P35611	Alpha-adducin	ADD1	0	0	0	13	0	0	0	0	0	11	1	0	13	0	0	15	0	7	0	0	0	0	1	0	1	0	0	1	0	0	0	0	1	0	0	0	0	6	0	0	0	0	3	0	0	0
1816	P35613	Basigin	BSG	65	47	45	103	53	30	66	101	83	110	98	171	56	106	116	131	39	149	159	72	60	16	76	34	73	49	53	66	134	71	58	65	4	74	29	46	45	83	95	47	101	59	61	81	87	76
1817	P35625	Metalloproteinase inhibitor 3	TIMP3	0	5	14	21	0	0	0	17	5	0	1	0	0	0	0	0	0	0	0	0	0	0	0	0	0	0	0	0	0	0	0	0	0	0	0	0	0	0	0	0	0	1	0	12	7	0
1818	P35637	RNA-binding protein FUS	FUS	2	0	0	1	0	0	0	0	0	0	0	0	0	1	3	2	0	0	11	0	9	4	8	0	0	1	0	2	0	6	1	42	0	0	28	0	0	0	1	0	5	2	14	23	0	11
1819	P35658	Nuclear pore complex protein Nup214	NUP214	1	0	1	0	0	0	0	0	0	0	0	0	0	0	0	0	0	0	1	0	7	0	0	0	0	1	0	0	0	71	0	0	0	0	1	0	0	0	0	0	0	0	0	0	0	0
1820	P35659	Protein DEK	DEK	0	0	0	0	0	0	0	0	0	0	0	0	0	0	3	0	37	0	9	0	0	0	0	0	0	2	0	1	0	8	12	0	2	0	0	0	0	0	0	0	0	0	18	0	0	3
1821	P35712	Transcription factor SOX-6	SOX6	1	0	0	0	0	0	0	0	0	0	0	0	0	0	0	0	0	0	0	0	0	0	0	0	0	0	0	0	0	0	0	0	0	0	0	0	0	0	0	0	0	0	0	0	0	0
1822	P35749	Myosin-11	MYH11	0	0	0	0	1	0	0	0	1	0	0	0	0	0	0	0	0	0	0	0	0	0	0	0	0	0	0	0	1	0	0	0	0	0	0	0	0	0	0	0	0	0	1	0	0	0
1823	P35754	Glutaredoxin-1	GLRX	0	0	0	10	6	0	0	7	0	0	0	0	14	9	1	6	0	3	10	0	2	0	0	0	3	0	0	8	0	0	14	0	0	17	1	0	0	0	11	0	7	2	1	0	0	1
1824	P35790	Choline kinase alpha	CHKA	0	0	0	0	0	0	0	1	0	0	0	0	0	0	0	0	0	0	2	0	0	0	0	0	0	0	0	0	0	0	0	0	0	0	0	0	0	0	0	0	0	0	0	0	0	0
1825	P35858	Insulin-like growth factor-binding protein complex acid labile subunit	IGFALS	0	0	0	0	0	0	0	0	0	0	0	0	0	0	0	0	0	0	0	0	1	0	0	0	0	0	0	0	0	0	0	0	0	0	0	0	0	0	0	3	0	0	0	0	0	0
1826	P35869	Aryl hydrocarbon receptor	AHR	0	0	0	0	0	0	0	0	0	0	0	0	0	0	0	0	0	0	0	0	0	0	0	0	0	0	0	0	0	0	0	0	0	0	0	0	0	0	0	0	0	0	0	0	0	0
1827	P35908	Keratin, type II cytoskeletal 2 epidermal	KRT2	1078	979	592	689	915	555	634	366	731	622	650	461	564	642	629	738	774	532	563	896	804	762	796	612	689	548	964	314	472	270	417	385	303	1003	1580	1046	1085	1181	1162	1084	1483	1190	609	504	602	679
1828	P35914	Hydroxymethylglutaryl-CoA lyase, mitochondrial	HMGCL	0	0	0	0	0	0	0	0	0	0	0	0	0	0	0	0	0	0	0	1	4	1	1	0	1	3	1	0	0	0	0	0	0	0	0	1	0	0	0	0	0	0	0	0	0	0
1829	P35916	Vascular endothelial growth factor receptor 3	FLT4	0	1	0	2	0	0	0	0	1	0	1	0	0	1	0	0	0	0	0	1	0	1	0	0	0	0	0	0	0	0	0	0	0	0	0	0	1	0	0	0	0	1	1	0	0	0
1830	P35968	Vascular endothelial growth factor receptor 2	KDR	0	0	0	0	0	0	0	0	0	0	0	0	0	0	0	0	0	1	0	0	0	0	0	0	0	0	0	0	0	0	0	0	0	0	0	0	0	0	0	0	0	0	0	0	0	0
1831	P35998	26S protease regulatory subunit 7	PSMC2	31	15	68	57	32	26	33	39	104	16	24	32	9	13	53	27	81	43	91	70	34	5	5	31	6	40	44	73	54	135	60	76	98	22	37	57	25	13	37	33	2	12	79	7	13	8
1832	P36021	Monocarboxylate transporter 8	SLC16A2	7	0	0	0	0	0	5	19	0	22	0	3	0	2	0	0	0	0	0	0	0	0	0	0	9	0	0	0	0	0	0	0	0	0	0	0	0	0	0	0	0	0	0	0	0	0
1833	P36269	Gamma-glutamyltransferase 5	GGT5	0	0	0	29	3	0	0	0	0	0	5	0	0	0	0	0	0	0	0	0	0	0	0	0	0	0	0	0	0	0	0	0	0	31	0	0	0	0	0	0	0	39	0	0	0	0
1834	P36382	Gap junction alpha-5 protein	GJA5	0	0	0	0	0	0	0	0	0	0	0	0	0	0	0	0	0	0	0	0	0	0	0	0	0	0	0	0	0	0	0	0	0	0	0	0	0	0	0	0	2	0	0	0	0	0
1835	P36383	Gap junction gamma-1 protein	GJC1	0	0	0	0	0	0	0	0	0	0	0	0	0	0	28	0	0	0	0	0	0	0	0	0	0	0	0	0	0	0	0	0	0	0	0	0	0	0	0	0	0	0	0	0	0	0
1836	P36404	ADP-ribosylation factor-like protein 2	ARL2	3	0	2	12	9	0	9	11	1	2	3	2	3	10	1	2	6	5	8	5	0	4	0	8	5	0	4	17	2	23	7	2	23	1	0	20	4	0	12	2	0	6	15	11	3	6
1837	P36405	ADP-ribosylation factor-like protein 3	ARL3	8	0	3	7	6	20	9	7	8	12	11	12	9	7	8	6	4	9	22	4	0	5	5	12	11	0	0	6	0	2	9	2	4	7	3	5	11	2	4	1	5	6	8	7	2	1
1838	P36406	E3 ubiquitin-protein ligase TRIM23	TRIM23	3	0	7	4	6	9	0	5	1	3	2	0	11	3	8	7	0	5	10	2	0	2	2	1	4	1	1	6	6	4	8	3	3	6	0	3	0	4	3	0	4	0	3	4	4	3
1839	P36507	Dual specificity mitogen-activated protein kinase kinase 2	MAP2K2	0	0	2	14	6	0	0	5	0	10	1	0	3	0	1	1	0	0	14	2	6	0	0	1	1	0	1	9	1	5	0	0	5	0	0	2	0	1	0	0	0	0	2	0	0	0
1840	P36542	ATP synthase subunit gamma, mitochondrial	ATP5C1	12	0	13	0	3	10	0	2	0	0	0	0	8	4	17	6	0	5	0	0	34	8	4	14	4	13	0	16	18	5	16	18	0	5	0	4	0	10	0	0	2	2	5	0	20	0
1841	P36543	V-type proton ATPase subunit E 1	ATP6V1E1	18	0	4	3	31	11	5	7	28	4	13	10	22	20	9	13	7	11	17	3	27	9	15	10	8	6	5	11	8	8	7	8	6	9	1	6	1	9	5	6	3	3	3	0	18	0
1842	Q494W8	CHRNA7-FAM7A fusion protein	CHRFAM7A	0	0	0	0	0	0	0	0	0	0	0	0	0	0	0	0	0	0	0	0	0	0	0	0	0	0	0	0	0	0	0	0	0	0	0	0	0	0	0	0	0	0	0	0	0	0
1843	P36551	Oxygen-dependent coproporphyrinogen-III oxidase, mitochondrial	CPOX	0	0	0	0	1	0	0	21	0	0	0	0	1	1	70	1	0	0	2	0	0	0	0	0	0	0	0	0	0	0	0	0	0	0	0	0	0	0	4	0	0	0	0	0	4	0
1844	P36578	60S ribosomal protein L4	RPL4	27	1	88	39	108	8	1	27	12	3	2	66	176	2	111	211	193	93	139	0	49	13	70	16	72	177	1	264	49	357	219	8	225	5	1	12	1	4	0	0	0	1	184	17	61	65
1845	P36639	7,8-dihydro-8-oxoguanine triphosphatase	NUDT1	5	0	0	2	3	2	0	3	0	5	0	3	0	0	4	2	0	3	5	0	0	0	0	2	1	0	0	9	2	2	5	0	0	0	0	2	0	1	2	0	0	0	0	0	0	0
1846	P36776	Lon protease homolog, mitochondrial	LONP1	56	0	5	1	0	0	0	0	0	0	0	0	0	0	24	0	0	12	0	0	165	12	0	6	0	14	2	1	10	2	12	0	0	1	0	0	0	0	0	0	1	0	3	1	5	0
1847	P36871	Phosphoglucomutase-1	PGM1	13	0	0	63	86	0	36	13	27	8	59	31	23	4	15	44	0	19	8	19	2	3	9	37	9	27	12	16	19	0	0	1	9	6	0	99	23	7	13	17	0	1	4	22	11	1
1848	P36873	Serine/threonine-protein phosphatase PP1-gamma catalytic subunit	PPP1CC	5	0	7	5	8	6	3	4	10	2	1	0	8	4	7	10	7	8	6	1	6	4	3	3	8	5	4	8	4	12	7	11	12	5	1	7	0	12	4	7	7	2	4	0	1	5
1849	P36897	TGF-beta receptor type-1	TGFBR1	0	0	0	2	0	2	0	1	0	0	0	0	0	0	0	0	0	0	0	0	0	0	0	0	0	0	0	0	0	0	0	0	0	0	0	0	0	0	0	0	0	0	0	0	0	0
1850	P36915	Guanine nucleotide-binding protein-like 1	GNL1	1	0	4	1	2	0	0	0	3	0	0	0	0	0	5	2	0	0	3	0	0	0	0	1	0	0	0	23	0	12	25	3	7	0	0	1	0	0	0	0	0	0	4	0	0	1
1851	P36952	Serpin B5	SERPINB5	0	0	0	0	0	0	0	0	0	0	0	0	34	0	12	0	1	46	0	0	0	0	0	0	0	0	0	0	0	0	0	0	0	0	0	0	0	70	0	0	0	0	0	0	0	0
1852	P36954	DNA-directed RNA polymerase II subunit RPB9	POLR2I	0	0	0	0	1	0	0	0	0	0	0	0	0	0	2	3	0	0	7	0	0	0	0	0	0	0	0	5	0	3	3	0	0	0	0	0	0	0	0	0	0	0	0	0	2	0
1853	P36955	Pigment epithelium-derived factor	SERPINF1	0	0	0	0	0	0	0	0	0	0	0	0	0	0	0	0	0	0	0	0	0	0	0	0	0	0	0	0	0	0	0	0	0	0	0	0	0	0	0	0	0	0	0	0	0	0
1854	P36957	Dihydrolipoyllysine-residue succinyltransferase component of 2-oxoglutarate dehydrogenase complex, mitochondrial	DLST	8	0	7	0	0	6	0	0	0	0	0	0	0	1	8	5	0	4	0	0	42	16	0	11	0	6	0	0	0	0	0	0	0	0	0	0	0	2	0	0	0	5	1	0	6	2
1855	P36959	GMP reductase 1	GMPR	0	0	0	1	0	0	0	0	0	0	0	0	0	0	0	0	0	0	0	0	0	0	0	0	0	0	0	0	0	2	0	0	0	0	0	0	0	0	0	0	0	0	0	0	0	0
1856	P36969	Phospholipid hydroperoxide glutathione peroxidase, mitochondrial	GPX4	4	0	2	1	9	3	4	2	0	1	6	0	0	0	1	5	0	0	12	7	0	0	0	3	0	0	0	7	0	1	1	1	0	0	0	16	2	1	6	0	0	4	0	1	1	5
1857	P37059	Estradiol 17-beta-dehydrogenase 2	HSD17B2	0	0	0	0	4	0	0	0	0	0	0	0	2	0	0	0	0	2	0	0	0	0	0	0	0	0	0	0	0	0	0	0	0	0	0	0	0	0	0	0	0	0	0	0	0	0
1858	P37108	Signal recognition particle 14 kDa protein	SRP14	5	1	5	4	8	11	9	3	5	4	3	3	15	5	14	13	11	10	24	3	6	0	0	9	1	7	1	28	1	34	33	10	23	7	2	9	4	4	3	2	3	4	17	3	7	6
1859	P37198	Nuclear pore glycoprotein p62	NUP62	0	0	0	0	0	0	0	0	0	0	0	0	0	0	1	3	0	0	3	0	4	0	0	0	0	0	0	1	0	0	3	0	0	0	0	0	0	0	0	0	0	0	1	0	0	0
1860	P37231	Peroxisome proliferator-activated receptor gamma	PPARG	0	0	0	1	0	0	0	0	0	0	0	0	0	0	0	0	0	0	0	0	0	0	0	0	0	1	0	0	0	0	0	0	0	0	0	0	0	0	0	0	0	0	0	0	0	0
1861	P37235	Hippocalcin-like protein 1	HPCAL1	5	4	0	21	10	0	0	22	5	4	17	18	17	12	9	7	5	6	18	9	29	1	0	10	18	4	0	0	2	6	0	10	5	1	0	0	0	0	17	0	5	16	0	9	6	7
1862	P37268	Squalene synthase	FDFT1	8	0	0	0	18	2	0	0	0	0	0	0	0	0	0	11	7	1	0	0	0	0	0	0	0	0	0	2	0	3	9	3	0	0	0	0	0	0	0	0	0	0	13	0	0	0
1863	P37802	Transgelin-2	TAGLN2	166	75	45	102	149	85	121	88	98	164	135	105	90	106	22	43	49	101	96	63	145	40	88	91	82	86	54	81	51	104	23	68	71	139	40	21	96	97	113	52	47	82	27	70	42	73
1864	P37837	Transaldolase	TALDO1	8	0	13	29	35	15	33	29	4	22	47	18	42	17	43	25	31	36	45	44	52	1	11	18	15	15	42	18	55	25	6	50	20	25	1	17	1	57	9	7	10	13	10	0	4	13
1865	P37840	Alpha-synuclein	SNCA	0	0	0	0	0	0	0	0	0	0	0	0	0	0	0	0	0	0	0	0	0	0	0	0	0	0	0	0	0	0	0	0	0	0	0	0	0	0	0	0	0	0	0	14	0	0
1866	P38117	Electron transfer flavoprotein subunit beta	ETFB	22	0	21	5	2	16	2	19	10	0	14	7	24	7	20	19	0	34	15	10	51	10	8	12	3	20	13	12	3	28	4	5	9	1	10	17	1	6	32	13	13	13	17	0	29	3
1867	P38159	RNA-binding motif protein, X chromosome	RBMX	15	0	0	3	0	0	6	3	0	1	2	0	1	2	8	13	0	16	72	0	25	2	1	9	1	8	0	12	1	0	16	3	0	4	28	3	5	1	0	0	5	1	7	3	10	2
1868	P38432	Coilin	COIL	0	0	0	0	0	0	0	0	0	0	0	0	0	0	0	0	0	0	0	0	0	0	0	0	0	0	0	0	0	0	0	0	0	0	0	0	0	0	0	0	0	0	4	0	0	0
1869	P38435	Vitamin K-dependent gamma-carboxylase	GGCX	0	0	0	0	0	0	0	0	0	0	0	0	0	0	0	0	0	0	0	0	1	0	0	0	0	0	0	0	0	0	0	0	0	0	0	0	0	0	0	0	0	0	0	0	0	0
1870	P38571	Lysosomal acid lipase/cholesteryl ester hydrolase	LIPA	0	0	0	0	0	0	0	0	0	0	0	0	0	0	0	0	0	0	0	0	0	17	0	0	0	0	0	0	0	0	0	0	0	0	0	0	0	0	0	0	0	0	0	0	0	0
1871	P38606	V-type proton ATPase catalytic subunit A	ATP6V1A	17	1	22	6	95	32	21	7	25	13	17	19	73	36	59	45	38	32	62	12	54	0	16	3	1	5	28	52	46	38	37	20	21	1	2	13	6	8	12	14	0	4	58	44	37	0
1872	P38646	Stress-70 protein, mitochondrial	HSPA9	168	15	117	49	40	45	70	47	28	38	21	65	80	83	120	91	6	95	32	64	267	82	72	77	55	103	45	21	43	9	56	17	16	17	17	47	35	27	66	19	49	60	143	76	63	15
1873	P38919	Eukaryotic initiation factor 4A-III	EIF4A3	2	3	56	20	31	24	19	15	34	9	1	5	33	6	49	32	74	43	66	28	19	25	7	24	5	41	28	48	86	70	44	38	157	1	11	80	15	1	32	6	3	2	46	0	3	6
1874	P38935	DNA-binding protein SMUBP-2	IGHMBP2	0	0	0	0	0	0	0	0	0	0	0	0	0	0	0	0	0	0	0	2	0	0	0	0	0	0	1	0	0	0	0	0	0	0	0	0	0	0	0	0	0	0	1	0	0	0
1875	P39019	40S ribosomal protein S19	RPS19	39	7	15	30	24	10	11	18	6	18	25	16	28	18	28	42	36	35	59	5	38	8	10	15	14	15	5	20	4	18	8	4	8	16	16	10	14	5	17	5	5	14	31	19	31	12
1876	P39023	60S ribosomal protein L3	RPL3	44	3	96	40	87	1	9	25	21	0	3	45	128	10	130	178	231	62	92	0	92	15	25	14	38	81	1	261	53	361	203	8	240	2	7	12	0	7	2	1	0	3	173	43	54	33
1877	P39059	Collagen alpha-1(XV) chain	COL15A1	102	0	0	0	0	0	0	6	0	0	0	0	0	0	0	0	0	0	0	0	0	0	0	0	0	0	0	0	0	19	0	0	0	0	0	0	3	0	0	0	0	2	0	0	0	0
1878	P39060	Collagen alpha-1(XVIII) chain	COL18A1	61	83	111	185	55	59	39	179	70	160	263	305	6	190	264	2	58	7	150	153	184	455	290	165	198	202	88	0	0	63	0	0	0	160	195	113	114	88	97	258	22	281	1	68	19	145
1879	P39086	Glutamate receptor ionotropic, kainate 1	GRIK1	0	0	0	0	0	0	0	0	0	0	0	0	0	0	0	0	0	0	0	0	0	0	0	0	0	0	0	0	0	0	0	0	0	0	0	0	0	0	0	0	0	0	0	0	0	0
1880	P39210	Protein Mpv17	MPV17	1	0	0	0	0	0	0	0	0	0	0	0	0	0	0	0	0	0	0	0	20	1	0	0	0	0	0	0	0	0	0	0	0	0	0	1	0	0	0	0	0	0	9	1	3	0
1881	P39656	Dolichyl-diphosphooligosaccharide--protein glycosyltransferase 48 kDa subunit	DDOST	39	0	22	17	27	19	18	17	4	0	13	8	32	9	23	27	2	19	14	0	38	24	3	28	14	26	4	7	43	4	5	19	1	4	0	0	0	9	5	0	0	25	12	0	30	3
1882	P39687	Acidic leucine-rich nuclear phosphoprotein 32 family member A	ANP32A	2	0	0	2	0	4	0	0	0	3	1	12	13	1	12	18	0	27	28	0	2	0	0	4	0	0	0	14	0	0	3	6	0	19	0	0	13	19	6	0	1	0	1	0	6	11
1883	P39748	Flap endonuclease 1	FEN1	0	0	10	0	0	0	1	0	0	0	0	2	6	0	0	3	37	5	24	0	0	0	0	0	0	1	0	17	1	35	18	21	51	0	0	16	0	0	0	0	0	0	17	0	0	0
1884	P40121	Macrophage-capping protein	CAPG	57	4	0	74	74	0	0	1	4	0	0	0	20	58	30	0	21	29	1	47	90	17	30	42	67	27	0	8	11	0	1	0	0	9	0	0	0	9	45	0	2	1	0	6	159	36
1885	P40123	Adenylyl cyclase-associated protein 2	CAP2	0	0	1	6	0	3	0	0	0	0	1	0	0	3	0	0	0	0	2	0	0	0	0	0	2	0	0	0	0	0	0	0	0	0	0	4	0	0	0	0	0	2	0	0	0	2
1886	P40126	L-dopachrome tautomerase	DCT	0	0	0	0	0	0	0	0	0	0	0	0	0	0	0	0	0	0	0	0	0	0	0	0	0	0	0	0	0	0	0	0	0	0	0	0	0	0	0	0	0	0	4	0	0	0
1887	P40189	Interleukin-6 receptor subunit beta	IL6ST	6	0	0	2	0	0	2	0	0	0	0	0	0	0	0	0	0	0	0	0	0	0	0	0	0	0	0	0	0	0	0	0	0	0	0	0	1	0	0	0	0	0	1	0	0	0
1888	P40199	Carcinoembryonic antigen-related cell adhesion molecule 6	CEACAM6	0	0	0	0	0	0	0	0	0	3	0	0	0	0	0	0	2	11	0	0	0	0	0	0	0	0	0	0	17	0	0	0	0	11	13	0	0	0	0	0	0	0	0	0	0	0
1889	P40222	Alpha-taxilin	TXLNA	3	0	0	0	2	0	0	0	2	0	0	0	0	0	0	4	0	0	0	0	1	0	0	0	0	0	0	0	0	0	0	0	0	0	0	0	0	0	0	0	0	0	0	0	0	0
1890	P40227	T-complex protein 1 subunit zeta	CCT6A	115	106	104	126	175	95	100	90	159	55	80	87	128	79	211	184	330	202	191	181	87	62	83	104	68	119	111	232	432	439	297	275	394	137	46	160	145	108	135	81	64	74	254	121	62	118
1891	P40261	Nicotinamide N-methyltransferase	NNMT	51	7	0	24	0	0	21	4	48	3	40	0	0	47	0	0	13	0	0	63	29	43	27	50	32	5	65	0	0	1	0	0	0	11	5	0	0	0	9	31	1	23	29	0	15	30
1892	P40306	Proteasome subunit beta type-10	PSMB10	2	0	0	6	3	0	3	4	2	0	6	0	5	7	0	0	1	4	0	0	5	3	1	3	3	0	0	6	3	0	12	8	4	0	0	0	0	0	0	0	0	1	2	0	0	0
1893	P40429	60S ribosomal protein L13a	RPL13A	11	3	17	23	41	6	1	14	8	0	0	32	51	1	24	43	36	14	47	0	17	12	16	11	11	17	3	65	18	89	40	6	41	0	0	3	0	0	0	5	3	0	44	46	26	6
1894	P40616	ADP-ribosylation factor-like protein 1	ARL1	8	0	7	2	15	1	6	9	0	1	0	5	20	2	2	10	0	12	9	0	9	3	1	2	0	3	0	2	0	11	0	1	1	2	0	0	0	2	1	0	0	0	9	1	1	0
1895	P40617	ADP-ribosylation factor-like protein 4A	ARL4A	0	0	0	0	0	0	0	0	0	0	0	0	0	0	0	0	0	0	0	0	0	0	0	0	0	0	0	0	0	2	0	0	0	0	0	0	0	0	1	0	0	0	0	0	0	0
1896	P40763	Signal transducer and activator of transcription 3	STAT3	21	0	2	6	47	7	1	2	1	11	3	6	4	8	1	10	0	0	1	3	25	1	3	2	19	11	0	9	0	14	15	0	27	10	0	5	3	0	0	9	0	1	5	0	0	0
1897	P40818	Ubiquitin carboxyl-terminal hydrolase 8	USP8	0	0	5	0	0	0	0	0	0	0	0	0	0	0	0	0	0	0	0	0	0	0	0	0	0	1	0	0	0	0	0	0	0	0	0	0	0	0	0	0	0	0	0	0	0	0
1898	P40925	Malate dehydrogenase, cytoplasmic	MDH1	24	1	13	27	49	2	19	30	7	29	27	26	33	32	42	41	0	43	31	0	10	0	13	3	28	0	0	17	27	2	15	19	1	45	1	3	14	54	1	9	2	9	26	0	58	20
1899	P40926	Malate dehydrogenase, mitochondrial	MDH2	65	9	81	39	32	56	54	61	19	50	40	41	45	46	75	45	6	67	47	23	118	46	34	31	19	94	21	14	55	28	29	61	7	45	11	39	38	42	77	23	22	47	63	1	138	25
1900	P40937	Replication factor C subunit 5	RFC5	0	0	1	0	0	0	0	0	1	0	0	0	0	0	2	0	0	0	1	0	0	0	0	0	0	0	0	1	0	10	1	0	4	0	0	1	0	0	0	0	0	0	0	0	0	1
1901	P40938	Replication factor C subunit 3	RFC3	4	0	9	0	1	0	0	0	0	0	0	0	0	0	2	1	8	1	5	0	4	0	0	0	0	3	0	1	0	2	3	0	4	0	0	1	0	0	0	0	0	0	4	0	0	0
1902	P40939	Trifunctional enzyme subunit alpha, mitochondrial	HADHA	6	0	9	0	2	1	0	0	0	1	2	0	8	4	29	27	7	6	0	0	286	35	8	34	1	53	0	0	23	0	0	2	0	0	0	3	2	11	0	0	0	15	91	59	72	4
1903	P40967	Melanocyte protein PMEL	PMEL	0	0	0	0	0	0	0	0	0	0	0	0	0	0	0	0	0	0	0	0	0	0	0	0	0	0	0	0	0	0	0	0	0	0	0	0	0	0	0	0	0	0	46	22	270	57
1904	P41091	Eukaryotic translation initiation factor 2 subunit 3	EIF2S3	17	6	29	33	21	19	22	25	36	10	23	30	39	17	34	44	47	26	50	36	10	13	28	39	19	19	25	55	61	69	44	49	81	11	3	34	16	21	49	12	16	19	87	0	20	32
1905	P41180	Extracellular calcium-sensing receptor	CASR	0	0	0	0	0	0	0	0	0	0	0	0	0	0	0	0	0	0	0	0	0	0	0	0	0	0	0	0	0	0	0	0	0	0	0	0	0	0	0	0	0	0	0	0	0	0
1906	P41208	Centrin-2	CETN2	0	0	0	0	0	0	0	0	0	0	0	0	0	0	1	0	0	0	0	0	0	0	0	0	0	0	0	1	0	5	0	0	0	0	0	0	0	0	0	0	0	0	0	0	0	0
1907	P41218	Myeloid cell nuclear differentiation antigen	MNDA	0	0	0	0	0	0	0	0	0	0	0	0	0	0	0	0	0	0	0	0	0	0	0	0	0	0	0	0	27	0	0	0	0	0	0	0	0	0	0	0	0	1	0	0	0	0
1908	P41221	Protein Wnt-5a	WNT5A	0	5	0	0	0	0	0	4	0	0	1	0	0	0	0	0	0	0	0	0	0	0	0	0	0	0	0	0	0	0	0	0	0	0	0	0	0	0	0	1	0	0	1	0	0	0
1909	P41222	Prostaglandin-H2 D-isomerase	PTGDS	0	0	0	0	0	0	0	0	0	0	0	0	0	0	0	0	0	0	0	10	0	0	0	0	0	0	0	0	0	0	0	0	0	0	0	0	0	0	0	0	0	0	0	0	0	0
1910	P41223	Protein BUD31 homolog	BUD31	0	0	2	0	0	0	0	0	0	0	0	0	0	0	1	0	0	0	0	0	0	0	0	0	0	0	0	0	1	7	4	0	0	0	0	4	0	1	0	0	0	0	1	0	0	0
1911	P41226	Ubiquitin-like modifier-activating enzyme 7	UBA7	0	0	0	1	0	0	0	0	0	0	0	0	0	0	0	0	0	0	0	0	0	0	0	1	0	0	0	1	0	0	0	0	0	0	0	0	0	0	0	0	0	0	0	0	0	0
1912	P41227	N-alpha-acetyltransferase 10	NAA10	9	0	4	3	0	1	0	0	2	1	0	0	13	0	23	22	11	5	6	2	0	0	1	10	1	4	0	22	14	39	19	24	24	2	0	2	1	1	4	0	0	3	2	0	0	0
1913	P41231	P2Y purinoceptor 2	P2RY2	0	0	0	0	0	0	0	0	0	0	0	0	0	0	0	0	0	0	0	0	0	0	0	0	0	0	0	0	5	0	0	0	0	0	0	0	0	0	0	0	0	0	0	0	0	0
1914	Q6NXS1	Protein phosphatase inhibitor 2-like protein 3	PPP1R2P3	0	0	0	0	0	1	0	1	0	1	0	0	2	0	0	0	0	0	13	0	0	0	0	0	0	0	0	0	0	0	0	0	0	0	0	0	0	0	0	0	0	0	0	0	0	0
1915	P41240	Tyrosine-protein kinase CSK	CSK	0	0	4	1	3	3	1	0	3	2	0	7	13	0	0	0	4	2	8	0	0	0	0	2	0	0	0	13	5	5	8	11	11	0	0	0	0	12	1	0	0	0	0	0	3	1
1916	P41250	Glycine--tRNA ligase	GARS	143	33	31	120	169	33	71	48	124	41	22	115	88	62	76	99	101	91	125	75	154	24	27	130	9	65	105	124	141	275	138	83	218	48	0	55	22	54	140	20	11	7	123	51	15	20
1917	P41252	Isoleucine--tRNA ligase, cytoplasmic	IARS	129	0	179	57	119	69	35	34	22	3	22	52	134	20	162	60	294	73	146	21	111	18	16	62	26	139	2	226	346	400	149	78	239	14	23	29	23	8	15	7	3	5	136	53	1	5
1918	P41440	Folate transporter 1	SLC19A1	1	0	11	0	7	1	0	3	0	0	0	0	0	0	9	15	1	8	13	0	0	0	0	0	0	0	0	8	0	19	8	6	0	0	0	0	0	0	0	0	0	0	3	0	0	0
1919	P41567	Eukaryotic translation initiation factor 1	EIF1	13	3	7	26	13	16	10	16	18	15	10	11	22	19	8	24	0	20	32	0	2	0	0	4	2	0	3	21	0	14	18	0	0	19	2	4	1	3	17	0	0	2	23	0	19	9
1920	P41732	Tetraspanin-7	TSPAN7	0	0	0	0	0	0	0	0	0	0	0	0	0	0	0	0	1	0	0	0	0	0	0	0	0	0	0	48	0	0	64	0	0	0	0	0	0	0	0	0	24	0	0	41	0	0
1921	P41743	Protein kinase C iota type	PRKCI	0	0	7	6	9	11	0	0	0	0	0	0	0	0	0	16	5	8	5	0	0	0	0	0	0	0	1	0	0	5	0	0	0	0	0	0	0	0	0	0	0	0	0	0	0	0
1922	P42025	Beta-centractin	ACTR1B	2	0	3	7	6	2	7	4	12	3	1	5	4	2	2	4	8	1	3	4	2	1	3	4	2	1	0	11	7	5	9	1	5	0	3	3	0	0	2	0	1	3	6	0	0	7
1923	P42126	Enoyl-CoA delta isomerase 1, mitochondrial	ECI1	9	0	7	2	0	0	0	1	0	0	0	2	0	0	10	5	0	7	0	0	35	8	1	9	5	13	0	0	0	0	0	2	0	0	0	0	0	8	0	0	0	1	0	0	2	7
1924	P42166	Lamina-associated polypeptide 2, isoform alpha	TMPO	0	0	18	0	0	1	0	0	0	0	0	0	1	0	0	1	1	21	30	0	13	14	0	1	1	1	0	13	1	2	11	8	3	0	0	0	0	0	0	0	0	0	9	5	9	0
1925	P42167	Lamina-associated polypeptide 2, isoforms beta/gamma	TMPO	0	0	1	0	0	0	0	0	0	0	0	0	0	0	0	0	0	0	3	0	4	2	0	0	0	3	0	0	0	0	0	0	0	0	0	0	0	0	0	0	0	0	1	0	4	0
1926	P42224	Signal transducer and activator of transcription 1-alpha/beta	STAT1	45	0	3	0	13	5	17	1	172	4	5	0	6	84	0	17	198	0	17	12	32	92	33	187	6	200	3	22	3	31	18	0	222	2	0	15	1	0	0	55	0	0	17	24	4	1
1927	P42229	Signal transducer and activator of transcription 5A	STAT5A	0	0	0	0	0	0	0	0	0	0	0	0	0	0	0	0	0	0	0	0	0	0	0	0	0	0	0	2	0	5	0	0	0	0	0	0	0	0	0	0	0	0	0	0	0	0
1928	P42285	Superkiller viralicidic activity 2-like 2	SKIV2L2	0	0	7	0	0	0	0	0	0	0	0	0	1	0	2	0	21	3	16	0	0	0	0	0	0	1	0	46	12	47	18	17	99	0	0	0	1	0	0	0	0	0	0	0	0	0
1929	P42330	Aldo-keto reductase family 1 member C3	AKR1C3	0	0	0	0	0	0	0	0	0	5	1	0	77	5	0	0	0	0	23	6	27	0	7	0	0	16	0	2	0	0	0	0	0	32	37	0	0	44	0	6	6	0	0	0	0	0
1930	P42345	Serine/threonine-protein kinase mTOR	MTOR	3	0	13	1	3	0	0	0	0	0	0	0	4	0	1	3	2	4	19	0	0	0	0	1	0	6	0	26	0	15	0	0	34	1	0	0	0	5	0	0	0	0	1	0	2	1
1931	P42356	Phosphatidylinositol 4-kinase alpha	PI4KA	1	0	2	19	14	5	1	8	0	25	7	10	0	1	4	36	0	0	3	0	2	0	0	0	14	0	0	18	2	5	17	0	0	2	0	0	0	2	1	0	0	0	3	18	1	0
1932	P42566	Epidermal growth factor receptor substrate 15	EPS15	0	0	0	0	0	0	0	0	0	0	0	0	0	0	1	0	0	0	0	0	0	0	0	0	0	5	0	6	0	11	1	0	0	1	0	0	0	0	0	0	0	0	10	5	1	0
1933	P42574	Caspase-3	CASP3	5	0	0	0	4	0	1	0	0	0	0	0	1	0	1	0	0	1	3	0	0	0	0	0	0	0	0	6	0	0	3	0	0	0	0	1	0	0	0	0	0	0	0	0	0	0
1934	P42575	Caspase-2	CASP2	0	0	0	0	0	0	0	0	0	0	0	0	0	0	0	1	0	0	8	0	0	0	0	0	0	0	0	2	0	0	0	0	0	0	0	0	0	0	0	0	0	0	0	0	0	0
1935	P42677	40S ribosomal protein S27	RPS27	26	12	19	22	24	14	18	23	18	13	17	19	21	12	26	26	24	25	31	6	31	8	7	14	16	17	14	21	4	47	19	4	24	10	9	17	10	17	11	11	8	16	53	0	33	9
1936	P42685	Tyrosine-protein kinase FRK	FRK	0	0	0	0	4	0	0	0	0	0	0	0	5	0	0	0	0	5	0	0	0	0	0	0	0	0	0	0	0	0	0	0	0	0	0	0	0	0	0	0	0	0	0	0	0	0
1937	P42695	Condensin-2 complex subunit D3	NCAPD3	0	0	1	0	0	1	0	0	0	0	0	0	0	1	0	0	0	0	0	0	0	0	0	0	0	0	0	5	0	1	4	0	10	1	0	0	0	0	0	0	1	0	1	0	0	0
1938	P42704	Leucine-rich PPR motif-containing protein, mitochondrial	LRPPRC	63	0	31	6	14	10	6	0	0	0	0	4	8	13	160	64	0	53	4	2	268	32	0	35	10	125	1	33	46	8	42	30	2	0	0	22	5	0	14	0	0	7	82	12	17	0
1939	P42765	3-ketoacyl-CoA thiolase, mitochondrial	ACAA2	4	0	4	1	0	0	0	0	0	0	0	0	0	1	0	4	0	0	0	0	0	0	0	8	0	0	0	0	1	0	0	0	0	0	0	0	0	0	0	0	0	1	0	0	10	0
1940	P42766	60S ribosomal protein L35	RPL35	6	0	8	7	9	0	0	7	3	0	0	6	13	0	14	17	21	8	21	0	13	0	5	4	8	9	2	26	15	37	19	0	18	0	0	2	0	0	0	0	0	2	30	17	8	4
1941	P42771	Cyclin-dependent kinase inhibitor 2A	CDKN2A	30	2	0	0	2	0	0	0	5	0	7	0	0	0	0	0	0	0	2	0	0	0	0	0	0	0	0	0	0	0	0	0	0	0	0	6	0	0	0	0	0	0	0	0	0	14
1942	P42773	Cyclin-dependent kinase 4 inhibitor C	CDKN2C	4	0	0	0	0	0	0	0	0	0	0	0	0	0	0	0	0	0	0	0	0	0	0	0	0	0	0	0	0	0	0	0	0	0	0	0	0	0	0	0	0	0	0	0	0	0
1943	P42785	Lysosomal Pro-X carboxypeptidase	PRCP	0	0	0	0	0	2	0	0	0	0	0	0	0	0	5	0	0	0	0	2	0	1	0	0	0	0	0	0	2	0	0	0	0	0	0	1	0	0	0	0	0	0	0	0	0	2
1944	P42830	C-X-C motif chemokine 5	CXCL5	0	0	0	0	0	0	0	0	0	0	0	0	0	0	0	0	0	0	0	0	0	0	0	0	0	0	5	0	0	0	0	0	0	16	6	0	0	0	0	0	19	0	0	0	0	0
1945	P42858	Huntingtin	HTT	1	0	5	0	1	0	0	1	0	0	0	1	1	0	0	0	1	0	3	0	0	0	0	0	0	0	0	2	3	0	2	0	39	0	0	0	1	3	0	0	0	0	2	0	0	0
1946	P42892	Endothelin-converting enzyme 1	ECE1	55	0	0	65	0	0	75	13	0	3	40	22	6	0	4	28	0	1	0	0	8	0	0	33	23	2	0	4	0	0	0	0	0	0	0	0	1	0	23	0	0	1	3	0	0	1
1947	P42898	Methylenetetrahydrofolate reductase	MTHFR	0	0	0	0	0	0	0	0	0	0	0	0	0	0	1	0	0	0	0	0	0	0	0	0	0	0	0	0	0	5	1	0	0	0	0	0	0	0	0	0	0	0	0	0	0	0
1948	P43003	Excitatory amino acid transporter 1	SLC1A3	0	0	0	0	37	1	1	0	0	13	2	3	5	0	1	8	0	3	1	0	0	0	0	0	0	0	0	4	1	0	2	0	0	0	0	0	0	0	0	0	0	0	0	6	0	0
1949	P43005	Excitatory amino acid transporter 3	SLC1A1	0	0	0	0	0	0	0	0	0	0	0	0	0	1	3	9	3	6	0	0	0	0	0	0	0	0	0	0	0	0	0	0	0	0	0	0	0	0	0	0	0	0	0	0	0	0
1950	P43007	Neutral amino acid transporter A	SLC1A4	4	18	11	10	46	45	40	25	32	22	17	63	63	12	8	56	7	31	36	1	0	0	2	8	16	1	0	121	71	51	131	78	7	4	0	1	6	0	7	0	0	0	71	161	24	14
1951	P43034	Platelet-activating factor acetylhydrolase IB subunit alpha	PAFAH1B1	15	0	3	24	19	3	9	4	6	20	10	4	13	4	6	22	2	15	35	7	0	0	4	5	5	0	3	12	4	9	3	13	16	5	0	20	4	10	9	6	2	5	8	0	0	18
1952	P43121	Cell surface glycoprotein MUC18	MCAM	4	0	8	50	7	0	29	1	1	2	42	58	0	29	30	0	0	0	9	0	0	0	2	67	44	9	44	46	0	33	13	43	0	0	0	0	0	0	77	0	34	2	70	166	176	57
1953	P43146	Netrin receptor DCC	DCC	0	0	0	0	0	0	0	0	0	0	0	0	1	0	0	0	0	0	0	0	0	0	0	0	0	0	0	0	0	0	0	0	0	0	0	0	0	0	0	0	0	0	0	0	1	0
1954	P43155	Carnitine O-acetyltransferase	CRAT	0	0	0	0	0	0	0	0	0	0	0	0	0	0	0	0	0	0	0	0	13	0	0	0	0	0	0	0	0	0	0	0	0	0	0	0	0	0	0	0	0	0	0	0	0	0
1955	P43235	Cathepsin K	CTSK	0	0	0	0	0	0	0	0	0	0	0	0	0	0	0	0	0	0	0	0	0	0	0	0	0	0	0	0	0	0	0	0	0	0	0	0	0	0	0	0	0	0	0	0	0	0
1956	P43243	Matrin-3	MATR3	9	0	119	9	1	5	9	9	6	1	1	5	8	4	20	19	46	42	79	0	117	8	0	35	0	82	0	110	11	144	136	27	123	3	14	14	9	1	7	0	0	2	58	31	12	7
1957	P43246	DNA mismatch repair protein Msh2	MSH2	0	0	24	0	0	3	2	0	0	0	0	0	0	0	1	0	8	2	19	0	4	0	0	3	1	4	0	36	9	85	33	6	54	0	0	0	1	0	0	0	0	0	3	3	1	0
1958	P43250	G protein-coupled receptor kinase 6	GRK6	0	0	1	0	1	0	5	0	0	0	1	1	0	0	0	4	0	0	0	0	0	0	0	0	0	0	0	2	2	2	4	0	0	0	0	0	0	0	0	0	0	0	1	3	0	0
1959	P43304	Glycerol-3-phosphate dehydrogenase, mitochondrial	GPD2	1	0	0	0	1	1	0	0	0	3	0	0	0	0	17	0	0	0	0	0	65	0	0	0	0	0	0	0	0	0	0	0	0	0	0	0	1	3	2	1	1	6	8	0	15	0
1960	P43307	Translocon-associated protein subunit alpha	SSR1	12	0	2	9	9	0	1	3	0	2	1	2	13	1	9	13	0	2	5	0	12	9	0	14	1	7	0	6	9	3	1	10	0	4	0	0	0	9	0	0	0	7	7	0	18	0
1961	P43353	Aldehyde dehydrogenase family 3 member B1	ALDH3B1	0	0	0	0	0	1	0	0	0	0	0	0	0	27	0	0	0	0	0	0	10	1	7	0	24	26	0	0	0	0	0	0	0	15	3	0	0	23	11	0	5	0	0	0	0	0
1962	P43358	Melanoma-associated antigen 4	MAGEA4	0	0	0	0	0	0	0	0	0	0	0	0	0	0	0	0	0	0	0	0	0	0	0	0	47	0	0	0	0	0	0	0	0	76	0	0	0	0	0	0	0	0	0	0	39	0
1963	P43363	Melanoma-associated antigen 10	MAGEA10	0	0	0	0	0	0	0	0	0	0	0	0	0	0	0	0	0	0	0	0	0	0	0	0	0	0	0	0	0	0	0	0	0	1	0	0	0	0	0	0	0	0	0	0	2	0
1964	P43364	Melanoma-associated antigen 11	MAGEA11	0	0	0	0	0	0	0	0	0	0	0	0	0	0	0	0	0	0	0	0	0	0	0	0	0	0	0	0	0	0	0	0	0	0	0	0	0	0	0	0	0	0	0	0	0	0
1965	P43403	Tyrosine-protein kinase ZAP-70	ZAP70	0	0	0	0	0	0	0	0	0	0	0	0	0	1	0	0	0	0	0	0	0	0	0	0	0	0	0	31	0	0	39	0	0	0	0	0	0	0	0	0	0	0	0	0	0	1
1966	P43405	Tyrosine-protein kinase SYK	SYK	0	0	0	0	0	0	0	0	0	0	0	0	7	0	0	0	0	0	26	0	0	0	0	0	0	0	0	0	54	0	0	0	0	0	0	0	0	0	0	0	0	0	0	0	0	0
1967	P43487	Ran-specific GTPase-activating protein	RANBP1	21	12	11	15	24	8	9	17	21	6	8	16	17	11	19	36	18	29	53	15	5	7	8	11	10	7	9	20	3	31	30	6	7	22	1	5	8	16	13	0	6	3	6	11	21	8
1968	P43490	Nicotinamide phosphoribosyltransferase	NAMPT	105	10	16	87	66	2	30	10	8	16	18	13	9	7	29	27	27	29	32	24	35	11	3	5	4	10	11	10	15	14	5	37	98	19	58	4	1	26	113	24	103	10	183	24	36	5
1969	P43630	Killer cell immunoglobulin-like receptor 3DL2	KIR3DL2	0	0	0	0	0	0	0	0	0	0	0	0	0	0	0	0	0	0	0	0	0	0	0	0	0	0	0	2	0	0	0	0	0	0	0	0	0	0	0	0	0	0	0	0	0	0
1970	P43686	26S protease regulatory subunit 6B	PSMC4	24	18	72	47	43	30	32	44	80	19	13	40	36	17	53	15	93	33	77	70	28	10	10	28	8	64	52	118	92	205	92	98	183	31	44	64	41	49	70	46	4	11	99	3	18	24
1971	P43897	Elongation factor Ts, mitochondrial	TSFM	5	0	4	0	0	1	0	0	1	0	0	0	1	0	4	0	0	0	0	0	12	2	1	1	0	1	0	0	0	0	0	0	0	0	0	0	0	0	0	0	0	0	0	0	1	0
1972	P45378	Troponin T, fast skeletal muscle	TNNT3	0	0	0	0	0	0	0	0	0	0	0	0	0	0	0	0	0	0	0	0	0	0	0	0	0	0	0	0	0	0	0	0	0	0	0	0	0	0	0	0	0	0	1	0	0	0
1973	P45452	Collagenase 3	MMP13	0	0	0	0	0	0	0	20	0	0	0	0	0	0	0	0	1	0	0	0	0	0	0	0	0	0	0	0	0	1	0	0	0	0	0	0	0	0	0	0	0	0	0	0	0	0
1974	P45844	ATP-binding cassette sub-family G member 1	ABCG1	1	0	0	0	0	0	0	0	0	0	1	0	0	0	0	0	0	0	0	0	0	0	1	0	0	0	0	0	0	0	0	0	0	0	0	0	0	0	0	0	0	0	1	0	0	0
1975	P45877	Peptidyl-prolyl cis-trans isomerase C	PPIC	0	0	4	0	0	2	0	2	3	0	2	0	1	0	0	0	0	1	0	2	7	3	0	3	0	1	0	0	0	0	0	0	0	0	0	3	5	0	0	0	0	1	0	0	3	0
1976	P45880	Voltage-dependent anion-selective channel protein 2	VDAC2	23	0	27	18	21	21	8	7	1	19	18	14	24	25	40	24	3	27	10	0	185	47	34	66	22	45	12	19	23	19	20	10	0	38	19	21	13	27	17	10	21	49	26	0	62	19
1977	P45954	Short/branched chain specific acyl-CoA dehydrogenase, mitochondrial	ACADSB	0	0	0	0	0	0	0	0	0	0	0	0	0	0	0	0	0	0	0	0	0	0	0	0	0	0	0	0	0	0	0	0	0	0	0	1	0	0	0	0	0	0	0	0	0	0
1978	P45973	Chromobox protein homolog 5	CBX5	0	0	0	0	0	1	0	0	3	0	0	0	0	0	0	0	4	0	18	0	2	5	0	0	0	0	0	6	0	1	8	0	0	0	0	0	0	0	0	0	0	0	4	0	0	0
1979	P45974	Ubiquitin carboxyl-terminal hydrolase 5	USP5	15	3	4	16	15	0	12	21	27	21	16	3	20	4	38	24	15	28	105	9	21	6	3	28	1	20	8	44	11	17	32	27	17	10	4	10	11	19	6	3	0	9	27	7	19	13
1980	P45985	Dual specificity mitogen-activated protein kinase kinase 4	MAP2K4	0	0	0	0	0	0	0	0	0	0	0	0	0	0	0	0	0	0	0	0	0	0	0	0	0	0	0	0	0	0	0	0	0	1	0	0	0	0	0	0	0	0	0	0	0	0
1981	P46013	Antigen KI-67	MKI67	0	0	2	1	5	3	1	1	0	0	1	1	0	0	0	3	1	2	5	1	1	1	1	0	0	0	0	1	0	0	0	1	0	0	0	1	1	0	0	0	1	1	0	0	0	1
1982	P46020	Phosphorylase b kinase regulatory subunit alpha, skeletal muscle isoform	PHKA1	0	0	1	0	2	0	0	0	0	0	0	0	1	0	0	0	0	1	0	0	1	0	0	0	0	0	0	0	0	1	0	0	5	0	0	0	0	0	0	0	0	0	0	0	0	0
1983	P46059	Solute carrier family 15 member 1	SLC15A1	0	0	0	0	0	0	0	0	0	1	0	0	0	0	0	0	0	0	0	0	0	0	0	0	0	0	0	0	0	0	1	0	0	0	0	0	0	0	0	0	0	0	0	0	0	0
1984	P46060	Ran GTPase-activating protein 1	RANGAP1	14	1	2	3	7	0	3	5	7	5	0	2	31	2	18	12	5	29	55	7	2	1	0	6	0	9	6	20	3	3	11	24	12	1	0	8	0	1	0	0	0	1	12	0	2	1
1985	P46063	ATP-dependent DNA helicase Q1	RECQL	1	0	1	0	0	0	0	0	2	0	0	0	0	0	0	0	8	0	30	4	0	1	0	8	0	1	1	4	0	2	3	0	19	0	0	0	0	0	0	0	0	0	0	0	0	0
1986	P46087	Probable 28S rRNA (cytosine(4447)-C(5))-methyltransferase	NOP2	0	0	26	0	0	0	1	0	0	0	0	0	0	0	5	0	48	5	7	0	24	0	0	1	0	0	0	4	2	2	5	5	19	0	0	1	0	0	0	0	0	0	15	1	0	0
1987	P46100	Transcriptional regulator ATRX	ATRX	2	0	0	0	2	0	0	0	0	1	0	0	2	0	2	0	0	0	3	0	6	0	1	0	0	5	0	0	0	3	5	0	7	0	0	0	2	0	0	0	0	0	0	0	0	0
1988	P46108	Adapter molecule crk	CRK	11	0	1	15	7	5	8	5	0	29	7	9	6	4	3	20	0	15	22	0	0	0	0	2	4	0	0	2	0	0	0	0	0	12	0	1	0	3	0	0	0	0	3	10	7	10
1989	P46109	Crk-like protein	CRKL	1	0	0	0	0	0	0	0	0	3	1	0	3	0	3	6	0	2	19	0	0	0	0	0	5	0	0	0	0	4	0	0	0	28	0	0	0	3	0	0	0	0	0	0	4	0
1990	P46379	Large proline-rich protein BAG6	BAG6	24	0	17	5	13	6	0	0	2	0	1	5	9	0	5	3	13	3	20	0	10	1	0	12	0	7	0	9	1	9	8	13	26	0	0	0	1	1	2	0	0	0	2	0	0	0
1991	P46459	Vesicle-fusing ATPase	NSF	0	0	25	0	0	12	0	30	0	7	1	0	45	0	12	1	0	4	9	0	4	0	0	0	6	1	0	4	2	5	7	2	0	0	0	1	1	0	1	2	0	7	4	0	1	0
1992	P46531	Neurogenic locus notch homolog protein 1	NOTCH1	0	0	5	0	0	4	0	0	0	0	0	0	71	0	0	0	2	0	0	0	0	0	0	0	0	0	0	19	0	1	0	0	0	0	0	0	0	0	0	0	0	0	0	0	0	0
1993	P46734	Dual specificity mitogen-activated protein kinase kinase 3	MAP2K3	0	0	0	0	0	0	0	0	0	0	0	0	0	0	0	0	2	0	0	0	0	0	0	0	0	0	0	0	0	0	0	0	0	1	0	0	0	0	0	0	0	0	6	0	1	0
1994	P46736	Lys-63-specific deubiquitinase BRCC36	BRCC3	0	0	0	0	0	0	0	0	3	0	0	0	0	0	0	0	0	0	0	2	0	0	0	0	0	2	0	13	3	1	4	4	0	2	0	2	0	3	0	0	0	0	0	0	0	0
1995	P46776	60S ribosomal protein L27a	RPL27A	27	4	28	28	17	11	14	26	12	0	18	14	23	11	17	25	21	23	41	4	35	26	19	25	19	28	3	36	11	47	26	10	41	7	1	10	7	5	3	3	1	5	41	21	42	22
1996	P46777	60S ribosomal protein L5	RPL5	66	1	104	59	86	27	17	28	54	5	9	45	123	20	76	104	128	81	75	6	61	21	22	58	16	70	4	174	129	175	169	50	156	24	11	51	8	15	1	5	2	10	68	4	62	37
1997	P46778	60S ribosomal protein L21	RPL21	21	1	26	16	30	9	10	23	16	0	12	23	37	8	34	34	30	34	34	0	32	22	10	21	22	26	1	43	22	69	40	22	52	8	2	10	0	3	1	1	0	3	34	26	33	17
[truncated: 4,074 more rows]
[truncated: 74 more columns]
