# Supplementary material for: Proteomic profiling of NCI-60 extracellular vesicles uncovers common protein cargo and cancer type-specific biomarkers
Source: Oncotarget. 2016 Nov 24;7(52):86999–7015. doi: 10.18632/oncotarget.13569 (PMC5341331; doi:10.18632/oncotarget.13569)
Supplement: Supplementary file 3 [file oncotarget-07-86999-s003.xlsx]

## Sheet: Venn
NCI-60 Gene Name	[NCI-60]stringent Gene Name	Vesiclepedia Gene Name
A2M	AARS	2810422J05Rik
A2ML1	ABCC1	A1BG
AACS	ABCE1	A2LD1
AAMDC	ABI1	A2M
AARS	ABRACL	A2ML1
AARS2	ACAT1	AAAS
AARSD1	ACAT2	AACS
AASDH	ACLY	AADAC
AASDHPPT	ACO1	AAK1
AATF	ACOT7	AAMP
ABCA1	ACP1	AANAT
ABCA13	ACSL4	AARS
ABCA2	ACTB	AARS2
ABCB1	ACTBL2	AARSD1
ABCB11	ACTC1	AASDHPPT
ABCB6	ACTG1	AATF
ABCB8	ACTL6A	ABAT
ABCC1	ACTN1	ABCA1
ABCC11	ACTN4	ABCA12
ABCC12	ACTR1A	ABCA13
ABCC2	ACTR1B	ABCA2
ABCC3	ACTR2	ABCA3
ABCC4	ACTR3	ABCA4
ABCC5	ADAM10	ABCA5
ABCD1	ADAM9	ABCA7
ABCD3	ADH5	ABCA9
ABCE1	ADK	ABCB1
ABCF1	ADRM1	ABCB11
ABCF2	ADSL	ABCB4
ABCF3	ADSS	ABCB6
ABCG1	AGRN	ABCB7
ABCG2	AHCY	ABCC1
ABCG4	AHCYL1	ABCC10
ABHD10	AHNAK	ABCC11
ABHD11	AHSA1	ABCC2
ABHD12	AIMP1	ABCC4
ABHD14B	AIMP2	ABCC5
ABHD17B	AK1	ABCC9
ABHD17C	AK2	ABCD1
ABI1	AKR1A1	ABCD4
ABI2	AKR1B1	ABCE1
ABI3	AKR7A2	ABCF1
ABI3BP	ALCAM	ABCF2
ABLIM3	ALDH16A1	ABCF3
ABR	ALDH7A1	ABCG2
ABRACL	ALDH9A1	ABHD10
ACAA1	ALDOA	ABHD11
ACAA2	ALDOC	ABHD12
ACACA	ANXA1	ABHD14A
ACACB	ANXA11	ABHD14B
ACAD9	ANXA2	ABHD16A
ACADM	ANXA4	ABHD8
ACADS	ANXA5	ABI1
ACADSB	ANXA6	ABI2
ACADVL	ANXA7	ABI3
ACAN	AP1B1	ABI3BP
ACAP1	AP1G1	ABL2
ACAT1	AP1S1	ABO
ACAT2	AP2A1	ABP1
ACBD3	AP2A2	ABR
ACBD5	AP2B1	ABRACL
ACBD6	AP2M1	ABT1
ACBD7	AP2S1	ACAA1
ACE	AP3S1	ACAA2
ACE2	APEX1	ACACA
ACKR3	APMAP	ACACB
ACLY	APOA1BP	ACAD9
ACO1	APOB	ACADL
ACO2	APOC3	ACADM
ACOT1	APOE	ACADS
ACOT13	APOM	ACADSB
ACOT7	APRT	ACADVL
ACOT9	ARCN1	ACAP1
ACOX1	ARF1	ACAP2
ACOX3	ARF4	ACAP3
ACP1	ARF5	ACAT1
ACP2	ARF6	ACAT2
ACP5	ARHGAP1	ACBD3
ACPP	ARHGDIA	ACD
ACSL1	ARL1	ACE
ACSL3	ARL2	ACE2
ACSL4	ARL3	ACHE
ACSL5	ARL6IP1	ACLY
ACSS2	ARL8B	ACMSD
ACTA1	ARPC1B	ACO1
ACTA2	ARPC2	ACO2
ACTB	ARPC3	ACOT1
ACTBL2	ARPC4	ACOT11
ACTC1	ARPC5	ACOT13
ACTG1	ARPC5L	ACOT7
ACTL6A	ARRDC1	ACOT9
ACTL8	ASNA1	ACOX1
ACTN1	ASNS	ACOX2
ACTN2	ATIC	ACP1
ACTN4	ATP1A1	ACP2
ACTR10	ATP1B1	ACP5
ACTR1A	ATP1B3	ACP6
ACTR1B	ATP2A2	ACPP
ACTR2	ATP2B1	ACR
ACTR3	ATP2B4	ACRC
ACVR1	ATP5A1	ACRV1
ACY1	ATP5B	ACSL1
ACYP1	ATP5F1	ACSL3
ACYP2	ATP5H	ACSL4
ADA	ATP5I	ACSL5
ADAM10	ATP5J2	ACSL6
ADAM12	ATP5L	ACSM1
ADAM15	ATP5O	ACSM2A
ADAM17	ATP6AP2	ACSS2
ADAM18	ATP6V0D1	Acta1
ADAM21	ATP6V1A	ACTA1
ADAM9	ATP6V1B2	Acta2
ADAMTS1	ATP6V1E1	ACTA2
ADAMTS12	ATP6V1G1	Actb
ADAMTS13	B2M	ACTB
ADAMTS15	B4GALT1	ACTBL2
ADAMTS16	BAG2	Actc1
ADAMTS19	BANF1	ACTC1
ADAMTS2	BASP1	Actg1
ADAMTS3	BCAP31	ACTG1
ADAMTS4	BCAS2	ACTG2
ADAMTS7	BLMH	Actg-ps1
ADAMTSL3	BLVRA	ACTL6A
ADAMTSL4	BLVRB	ACTN1
ADAMTSL5	BMP1	ACTN2
ADAR	BOLA2	ACTN3
ADAT1	BROX	ACTN4
ADCY3	BSG	ACTR10
ADCY4	BTF3	Actr1a
ADCY6	BUB3	ACTR1A
ADCY7	BZW1	ACTR1B
ADCY9	C14orf166	Actr2
ADD1	C1QBP	ACTR2
ADD3	CAB39	ACTR3
ADH5	CACYBP	ACTR3B
ADH6	CAD	ACTR3C
ADI1	CALM1	ACTR5
ADIPOR1	CALR	ACTR8
ADK	CAND1	ACVR1
ADPGK	CANX	ACVR1B
ADPRHL2	CAP1	ACVR2A
ADRA1D	CAPN1	ACVR2B
ADRA2A	CAPN2	ACVRL1
ADRB2	CAPNS1	ACY1
ADRBK1	CAPZA1	ACY3
ADRM1	CAPZA2	ACYP1
ADSL	CAPZB	ACYP2
ADSS	CARHSP1	ADA
AEBP1	CASK	ADAL
AFF4	CAV1	ADAM10
AFG3L2	CBR1	ADAM12
AGA	CBX3	ADAM15
AGFG1	CCT2	ADAM17
AGK	CCT3	ADAM29
AGL	CCT4	ADAM7
AGO2	CCT5	ADAM8
AGPAT5	CCT6A	ADAM9
AGPS	CCT7	ADAMTS1
AGR2	CCT8	ADAMTS12
AGR3	CD109	ADAMTS13
AGRN	CD151	ADAMTS19
AGTRAP	CD276	ADAMTS2
AHCY	CD44	ADAMTS3
AHCYL1	CD46	ADAMTS4
AHCYL2	CD47	ADAMTS5
AHNAK	CD55	ADAMTSL2
AHNAK2	CD59	ADAR
AHR	CD63	ADARB1
AHSA1	CD81	ADARB2
AIDA	CD82	ADCY1
AIF1	CD9	ADCY10
AIF1L	CD97	ADCY2
AIFM1	CDC37	ADCY3
AIFM2	CDC42	ADCY5
AIM1	CDK1	ADCY6
AIMP1	CFL1	ADCY7
AIMP2	CFL2	ADCY8
AIP	CHMP1A	ADCY9
AJUBA	CHMP1B	ADCYAP1
AK1	CHMP2A	ADCYAP1R1
AK2	CHMP4B	ADD1
AK3	CHMP5	ADD2
AK4	CHMP6	ADD3
AK6	CHP1	ADGB
AKAP1	CIT	ADH1A
AKAP12	CLIC1	ADH1B
AKAP13	CLIC4	ADH1C
AKAP2	CLTA	ADH4
AKAP9	CLTC	ADH5
AKIRIN2	CLU	ADH6
AKR1A1	CMPK1	ADH7
AKR1B1	CNDP2	ADIPOQ
AKR1B10	CNN2	ADK
AKR1C1	CNP	ADM
AKR1C2	CNPY2	ADNP2
AKR1C3	COL12A1	ADORA1
AKR1D1	COL18A1	ADORA2A
AKR7A2	COL6A1	ADORA2B
AKR7A3	COL6A3	ADORA3
AKT1	COMMD10	ADPGK
AKT2	COMMD3	ADPRH
ALAD	COMMD9	ADPRHL2
ALCAM	COMT	ADRA1A
ALDH16A1	COPA	ADRA1B
ALDH18A1	COPB1	ADRA1D
ALDH1A1	COPB2	ADRA2A
ALDH1A2	COPE	ADRA2B
ALDH1A3	COPG1	ADRA2C
ALDH1B1	COPS3	ADRB1
ALDH1L1	COPS4	ADRB2
ALDH1L2	COPS7B	ADRB3
ALDH2	COPS8	ADRBK1
ALDH3A1	COPZ1	ADRBK2
ALDH3A2	CORO1B	ADRM1
ALDH3B1	CORO1C	ADSL
ALDH4A1	COTL1	ADSS
ALDH5A1	COX4I1	AEBP1
ALDH7A1	COX5A	AES
ALDH8A1	CPNE1	AFAP1
ALDH9A1	CPNE3	AFAP1L1
ALDOA	CROCC	AFAP1L2
ALDOC	CRYZ	AFF3
ALG1	CS	AFF4
ALG14	CSE1L	AFG3L2
ALG2	CSNK2A1	AFM
ALG5	CSNK2B	AFP
ALK	CSRP1	AGAP2
ALKBH5	CST3	AGBL3
ALOX12	CSTB	AGFG2
ALOX12B	CTNNA1	AGK
ALPK3	CTNNB1	AGL
ALPP	CTNND1	AGMAT
ALPPL2	CTPS1	AGPAT1
ALYREF	CTSA	AGPAT5
AMACR	CTSC	AGPS
AMDHD2	CTSD	AGR2
AMIGO2	CUTA	AGR3
AMPD2	CYB5B	AGRN
ANAPC1	CYB5R3	AGT
ANAPC10	CYCS	AGTRAP
ANAPC16	CYFIP1	AHCTF1
ANAPC2	CYSTM1	AHCY
ANAPC4	DAD1	AHCYL1
ANAPC5	DAG1	AHCYL2
ANAPC7	DARS	AHNAK
ANG	DBI	AHNAK2
ANGEL2	DBN1	AHRR
ANGPT1	DCD	AHSA1
ANGPTL1	DCTN1	AHSG
ANGPTL2	DCTN2	AIDA
ANGPTL4	DCTN3	AIF1L
ANK1	DCXR	AIFM1
ANK3	DDB1	AIFM2
ANKFY1	DDOST	AIM1
ANKH	DDT	AIM1L
ANKRD12	DDX1	AIMP1
ANKRD13A	DDX17	AIMP2
ANKRD18A	DDX39B	AIP
ANKRD22	DDX3X	AK1
ANKRD27	DDX5	AK2
ANKRD28	DDX6	AK3
ANKRD36	DECR1	AK4
ANKRD44	DERA	AKAP1
ANKRD61	DHX15	AKAP11
ANKRD66	DHX9	AKAP12
ANKUB1	DIP2B	AKAP17A
ANKZF1	DLG1	AKAP2
ANLN	DMD	AKAP3
ANO1	DNAJA1	AKAP4
ANO10	DNAJA2	AKAP7
ANO6	DNAJB1	AKAP9
ANP32A	DNAJB11	AKR1A1
ANP32B	DNAJC5	AKR1B1
ANP32E	DNM1L	AKR1B10
ANPEP	DNM2	AKR1B15
ANTXR1	DNPH1	AKR1C1
ANTXR2	DPYSL2	AKR1C2
ANXA1	DRG1	AKR1C3
ANXA10	DSP	AKR1C4
ANXA11	DSTN	AKR1D1
ANXA13	DTYMK	AKR1E2
ANXA2	DUSP3	AKR7A2
ANXA3	DUT	AKR7A3
ANXA4	DYNC1H1	AKT1
ANXA5	DYNC1I2	AKT2
ANXA6	DYNC1LI1	ALAD
ANXA7	DYNLL1	ALB
ANXA8	DYNLRB1	ALCAM
ANXA8L2	DYNLT1	ALDH16A1
AOX1	EBF2	ALDH18A1
AP1B1	ECHS1	ALDH1A1
AP1G1	EDIL3	ALDH1A2
AP1M1	EEF1A1	ALDH1A3
AP1M2	EEF1B2	ALDH1B1
AP1S1	EEF1D	ALDH1L1
AP1S2	EEF1E1	ALDH1L2
AP1S3	EEF1G	ALDH2
AP2A1	EEF2	ALDH3A1
AP2A2	EFHD2	ALDH3A2
AP2B1	EFTUD2	ALDH3B1
AP2M1	EGFR	ALDH4A1
AP2S1	EHD1	ALDH6A1
AP3B1	EHD4	ALDH7A1
AP3D1	EIF1	ALDH8A1
AP3M1	EIF1AX	ALDH9A1
AP3S1	EIF2AK2	ALDOA
AP3S2	EIF2S1	ALDOB
AP5B1	EIF2S3	ALDOC
APBB1IP	EIF3A	ALG13
APC	EIF3B	ALK
APEH	EIF3C	ALKBH4
APEX1	EIF3D	ALKBH5
APH1A	EIF3E	ALOX12
API5	EIF3F	ALOX12B
APIP	EIF3G	ALOX12P2
APLP2	EIF3H	ALOX15
APMAP	EIF3I	ALOX15B
APOA1	EIF3K	ALOX5
APOA1BP	EIF3L	ALPI
APOB	EIF3M	ALPK2
APOBEC3C	EIF4A1	ALPL
APOC1	EIF4A2	ALPP
APOC2	EIF4A3	ALPPL2
APOC3	EIF4E	ALS2
APOD	EIF4G1	ALYREF
APOE	EIF4H	AMBP
APOL2	EIF5	AMH
APOM	EIF5A	AMICA1
APOO	EIF6	AMIGO2
APOOL	ELAVL1	AMN
APP	ENO1	AMPD2
APPL1	EPB41L2	AMPD3
APRT	EPHA2	AMY1A
AQR	EPRS	AMY1B
ARAP1	ERBB2IP	AMY1C
ARCN1	ERH	AMY2A
AREG	ERP29	AMY2B
ARF1	ESD	ANAPC1
ARF4	ESYT1	ANAPC2
ARF5	ETF1	ANAPC5
ARF6	ETFA	ANAPC7
ARFGAP1	ETFB	ANG
ARFGEF1	EXOSC4	ANGPT1
ARFGEF2	EZR	ANGPTL1
ARFIP1	F11R	ANGPTL2
ARFIP2	FABP5	ANGPTL4
ARFRP1	FAM129B	ANGPTL6
ARG1	FAM3C	ANGPTL7
ARHGAP1	FAM49B	ANK1
ARHGAP15	FARSA	ANK2
ARHGAP17	FASN	ANK3
ARHGAP18	FDPS	ANKFY1
ARHGAP26	FERMT2	ANKH
ARHGAP29	FH	ANKIB1
ARHGAP32	FIS1	ANKRD11
ARHGAP5	FKBP1A	ANKRD12
ARHGDIA	FKBP4	ANKRD13A
ARHGDIB	FLII	ANKRD2
ARHGEF1	FLNA	ANKRD20A1
ARHGEF10	FLNB	ANKRD20A4
ARHGEF10L	FLOT1	ANKRD24
ARHGEF12	FLOT2	ANKRD26
ARHGEF16	FN1	ANKRD28
ARHGEF17	FSCN1	ANKRD30B
ARHGEF18	FTH1	ANKRD32
ARHGEF2	FTL	ANKRD33
ARHGEF39	G3BP1	ANKRD36
ARHGEF40	G6PD	ANKRD36B
ARHGEF6	GALK1	ANKRD44
ARHGEF7	GANAB	ANKRD53
ARID1A	GAPDH	ANKRD62
ARID5A	GARS	ANKRD7
ARL1	GART	ANKS1A
ARL15	GCN1L1	ANLN
ARL2	GDI2	ANO1
ARL2BP	GFPT1	ANO10
ARL3	GGCT	ANO6
ARL4A	GLIPR2	ANO7
ARL4C	GLO1	ANO9
ARL6	GLOD4	ANP32A
ARL6IP1	GLRX3	ANP32B
ARL6IP5	GLTP	ANP32C
ARL8A	GLUD1	ANP32E
ARL8B	GMFB	ANPEP
ARMC10	GMPS	ANTXR1
ARMC6	GNA11	ANTXR2
ARMC8	GNA13	ANXA1
ARMC9	GNAI1	ANXA10
ARMT1	GNAI2	ANXA11
ARPC1A	GNAI3	ANXA13
ARPC1B	GNAQ	ANXA2
ARPC2	GNAS	ANXA2P1
ARPC3	GNB1	ANXA2P2
ARPC4	GNB2	ANXA2P3
ARPC5	GNB2L1	ANXA3
ARPC5L	GNB4	ANXA4
ARRB1	GNG12	ANXA5
ARRDC1	GNG5	ANXA6
ARRDC3	GNPNAT1	ANXA7
ARSA	GOLGA7	ANXA8
ARSH	GOT2	ANXA8L1
ARSI	GPI	ANXA8L2
ARVCF	GRB2	ANXA9
ASAH1	GRHPR	AOC3
ASB9	GSN	AOX1
ASCC3	GSPT1	AP1B1
ASF1A	GSR	AP1G1
ASF1B	GSS	AP1G2
ASH2L	GSTK1	AP1M1
ASIC4	GSTM3	AP1M2
ASL	GSTO1	AP1S1
ASNA1	GSTP1	AP1S2
ASNS	H2AFV	AP2A1
ASPH	H2AFX	AP2A2
ASPM	H2AFY	AP2B1
ASPSCR1	H3F3A	AP2M1
ASRGL1	HADH	AP2S1
ASS1	HADHB	AP3B1
ASXL3	HBA1	AP3D1
ATAD3A	HEBP1	AP3M1
ATAD3B	HEXB	AP3S1
ATG3	HINT1	AP4M1
ATG4B	HINT2	AP5Z1
ATG7	HIST1H2AC	APAF1
ATG9A	HIST1H2BC	APBB1IP
ATIC	HIST1H3A	APC
ATL1	HIST1H4A	APCDD1
ATL2	HIST2H2AA3	APCS
ATL3	HIST2H2AB	APEH
ATM	HIST2H2BC	APEX1
ATOH7	HIST2H2BE	APH1A
ATOX1	HIST2H3A	API5
ATP10A	HLA-A	APLP2
ATP11A	HLA-B	APOA1
ATP11B	HMCN2	APOA1BP
ATP11C	HMGB1	APOA2
ATP12A	HNRNPA1	APOA4
ATP13A1	HNRNPA2B1	APOA5
ATP13A3	HNRNPA3	APOB
ATP1A1	HNRNPC	APOBEC3A
ATP1A2	HNRNPD	APOBEC3A_B
ATP1A3	HNRNPF	APOBEC3C
ATP1A4	HNRNPH1	APOBEC3F
ATP1B1	HNRNPH3	APOBEC3G
ATP1B3	HNRNPK	APOC1
ATP2A2	HNRNPL	APOC2
ATP2A3	HNRNPM	APOC3
ATP2B1	HNRNPR	APOC4
ATP2B2	HNRNPU	APOD
ATP2B3	HPCAL1	APOE
ATP2B4	HPRT1	APOF
ATP2C1	HRAS	APOH
ATP4A	HSD17B10	APOL1
ATP4B	HSP90AA1	APOL2
ATP5A1	HSP90AB1	APOL4
ATP5B	HSP90AB2P	APOM
ATP5C1	HSP90B1	APP
ATP5D	HSPA1B	APPL1
ATP5F1	HSPA4	APPL2
ATP5G1	HSPA5	APRT
ATP5H	HSPA6	APTX
ATP5I	HSPA8	AQP1
ATP5J	HSPA9	AQP2
ATP5J2	HSPB1	AQP5
ATP5L	HSPD1	AQP7
ATP5O	HSPE1	AQPEP
ATP6AP1	HSPG2	AQR
ATP6AP2	HSPH1	ARAF
ATP6V0A1	HTRA1	ARAP1
ATP6V0A2	HUWE1	ARAP3
ATP6V0C	HYOU1	ARC
ATP6V0D1	IARS	ARCN1
ATP6V0D2	ICAM1	AREG
ATP6V1A	IDH1	Arf1
ATP6V1B1	IFITM3	ARF1
ATP6V1B2	IGF2BP3	ARF3
ATP6V1C1	IGSF8	ARF4
ATP6V1D	ILF2	Arf5
ATP6V1E1	IMPDH2	ARF5
ATP6V1F	IPO4	Arf6
ATP6V1G1	IPO5	ARF6
ATP6V1H	IPO7	ARFGAP3
ATP7A	IPO9	ARFGEF1
ATP8B1	IQGAP1	ARFGEF2
ATP8B2	ISG15	ARFIP1
ATP8B4	IST1	ARG1
ATP9A	ITGA2	ARGLU1
ATP9B	ITGA3	ARHGAP1
ATR	ITGA5	ARHGAP10
ATRN	ITGA6	ARHGAP12
ATRX	ITGAV	ARHGAP15
ATXN10	ITGB1	ARHGAP17
ATXN2L	ITGB5	ARHGAP18
ATXN7L3B	ITM2B	ARHGAP20
AUH	ITPA	ARHGAP21
AUP1	JUP	ARHGAP23
AURKB	KARS	ARHGAP25
AVL9	KATNAL2	ARHGAP26
AXL	KIF14	ARHGAP27
AZGP1	KIF23	ARHGAP29
AZU1	KIF5B	ARHGAP33
B2M	KLHL17	ARHGAP35
B3GALNT1	KPNA2	ARHGAP36
B3GALT5	KPNA4	ARHGAP39
B3GALT6	KPNA6	ARHGAP4
B3GAT3	KPNB1	ARHGAP5
B3GNT3	KRAS	ARHGAP6
B4GALT1	KRT1	ARHGAP8
B4GALT3	KRT18	ARHGAP9
B4GALT4	KRT19	ARHGDIA
B4GALT5	KRT2	ARHGDIB
B4GAT1	KRT9	ARHGEF1
BAAT	LAMA1	ARHGEF10L
BABAM1	LAMA5	ARHGEF12
BACE2	LAMB1	ARHGEF15
BAG2	LAMB2	ARHGEF16
BAG3	LAMC1	ARHGEF18
BAG5	LAMP1	ARHGEF19
BAG6	LAMP2	ARHGEF2
BAIAP2	LAMTOR1	ARHGEF26
BAIAP2L1	LAMTOR2	ARHGEF37
BANF1	LAMTOR3	ARHGEF40
BASP1	LAMTOR4	ARHGEF6
BAX	LAP3	ARHGEF7
BAZ1A	LAPTM4A	ARID1A
BAZ1B	LARS	ARID4A
BCAM	LASP1	ARID5B
BCAP29	LDHA	ARIH1
BCAP31	LDHB	ARL1
BCAS2	LDLR	ARL13B
BCAT1	LGALS1	ARL15
BCCIP	LGALS3	ARL2
BCE1	LGALS3BP	ARL3
BCHE	LIMS1	ARL6
BCL2	LIN7C	ARL6IP1
BCL2L1	LMNA	ARL6IP5
BCL2L12	LMNB1	ARL8A
BCL2L13	LNPEP	ARL8B
BCLAF1	LOXL2	ARMC3
BCR	LRPPRC	ARMC5
BCS1L	LRRC47	ARMC6
BDH1	LRRC57	ARMC8
BDH2	LRRC59	ARMC9
BEST4	LSM2	ARMCX2
BET1	LSM3	ARMCX3
BET1L	LSM5	ARMCX5
BGN	LYN	ARMS2
BHLHA15	LYPLA1	ARPC1A
BHMT	LYPLA2	ARPC1B
BHMT2	M6PR	ARPC2
BID	MAGEE1	ARPC3
BIN1	MAGOHB	ARPC3P3
BIRC5	MAP2K1	ARPC4
BIRC6	MAPK1	ARPC4-TTLL3
BLM	MAPRE1	ARPC5
BLMH	MARCKS	ARPC5L
BLOC1S1	MARCKSL1	ARPP19
BLOC1S2	MARS	ARRB1
BLOC1S4	MAT2A	ARRDC1
BLOC1S6	MATR3	ARRDC3
BLVRA	MCM3	ARSA
BLVRB	MCTS1	ARSB
BMP1	MDH1	ARSD
BMP2	MDH2	ARSE
BMP2K	MED30	ARSF
BMP4	MFGE8	ARSI
BMP6	MFI2	ART3
BMP7	MIF	ART4
BMX	MISP	ARVCF
BNIP2	MITD1	ASAH1
BNIP3	MOB1A	ASAP1
BNIPL	MPZL1	ASAP2
BOD1L1	MRPL44	ASB6
BOLA2	MSN	ASCC3
BOP1	MTAP	ASH1L
BPGM	MT-CO2	ASIC1
BPI	MTHFD1	ASIC2
BPIFA1	MTPN	ASIC4
BPIFB1	MVB12A	ASL
BPNT1	MVP	ASMTL
BPTF	MYADM	ASNA1
BRAT1	MYDGF	ASNS
BRCC3	MYH10	ASPA
BRD4	MYH14	ASPDH
BRE	MYH9	ASPH
BRI3	MYL12A	ASPM
BRI3BP	MYL3	ASPN
BRIX1	MYL6	ASPRV1
BRK1	MYO1B	ASPSCR1
BROX	MYO1C	ASRGL1
BRWD3	MYO1E	ASS1
BSG	MYOF	ASXL1
BST1	NACA	ASXL2
BST2	NAMPT	ATAD2
BTAF1	NANS	ATAD2B
BTF3	NAP1L1	ATAD3A
BTF3L4	NAP1L4	ATAD3B
BTK	NAPA	ATAD3C
BTN2A1	NARS	ATAD5
BTN3A2	NCKAP1	ATG2A
BUB3	NCL	ATG3
BUD31	NCSTN	ATG4B
BYSL	NDFIP1	ATG7
BZW1	NDRG1	ATIC
BZW2	NHP2L1	ATL1
C10orf11	NID1	ATL2
C10orf35	NID2	ATL3
C11orf52	NIT2	ATMIN
C11orf54	NME1	ATOX1
C11orf68	NME2	ATP10A
C11orf73	NMT1	ATP10D
C12orf10	NONO	ATP11A
C12orf57	NPEPPS	ATP11C
C14orf1	NPLOC4	ATP12A
C14orf142	NPM1	ATP13A2
C14orf166	NPM3	ATP13A3
C16orf13	NPTN	ATP13A4
C16orf54	NQO1	ATP1A1
C16orf62	NRAS	ATP1A2
C17orf75	NT5E	ATP1A3
C17orf80	NUBP2	ATP1A4
C19orf12	NUCB1	ATP1B1
C1orf109	NUDC	ATP1B3
C1orf123	NUDT21	ATP2A1
C1orf21	NUMA1	ATP2A2
C1orf50	NUP205	ATP2A3
C1QBP	NUTF2	ATP2B1
C1QL1	OLA1	ATP2B2
C1QTNF1	OSTC	ATP2B3
C1QTNF3	OSTF1	ATP2B4
C1QTNF5	OTUB1	ATP2C1
C1QTNF6	P4HB	ATP4A
C1R	PA2G4	ATP5A1
C1S	PABPC1	ATP5B
C20orf27	PACSIN2	ATP5C1
C21orf33	PAFAH1B1	ATP5D
C21orf58	PAFAH1B2	ATP5F1
C21orf59	PAFAH1B3	ATP5G1
C2CD5	PAICS	ATP5H
C2orf47	PAK2	ATP5I
C2orf49	PARK7	ATP5J
C2orf72	PARP1	ATP5J2
C2orf88	PCBD1	ATP5L
C3	PCBP1	ATP5O
C3orf49	PCBP2	ATP6
C4B	PCMT1	ATP6AP1
C4BPA	PCNA	ATP6AP2
C4orf17	PDCD10	ATP6V0A1
C5	PDCD5	ATP6V0A2
C5orf51	PDCD6	ATP6V0A4
C6	PDCD6IP	ATP6V0C
C6orf10	PDIA3	ATP6V0D1
C7orf50	PDIA4	ATP6V0D2
C7orf55	PDIA6	ATP6V1A
C8B	PDXK	ATP6V1B1
C8orf33	PEBP1	ATP6V1B2
C8orf82	PEF1	ATP6V1C1
C9orf142	PEPD	ATP6V1C2
C9orf64	PFAS	ATP6V1D
CA12	PFDN1	ATP6V1E1
CA13	PFDN2	ATP6V1E2
CA14	PFDN4	ATP6V1F
CA2	PFDN5	ATP6V1G1
CA9	PFKL	ATP6V1G3
CAB39	PFKP	ATP6V1H
CAB39L	PFN1	ATP7A
CABYR	PFN2	ATP7B
CACNA1E	PGAM1	ATP8A1
CACNA2D1	PGD	ATP8B1
CACNA2D2	PGK1	ATP8B3
CACNA2D4	PGLS	ATP9A
CACYBP	PGM1	ATRN
CAD	PGRMC1	ATRX
CADM1	PGRMC2	ATXN1
CADM4	PHB	ATXN10
CALB2	PHB2	ATXN2
CALCA	PHF5A	ATXN2L
CALCB	PHGDH	AUP1
CALD1	PHPT1	AURKAIP1
CALHM2	PICALM	AURKB
CALM1	PIN1	AUTS2
CALML3	PKM	AVEN
CALML5	PLEC	AVL9
CALR	PLIN3	AXIN1
CALU	PLOD1	AXL
CAMK2B	PLOD3	AZGP1
CAMK2D	PLP2	AZGP1P1
CAMK2G	PLS3	AZU1
CAND1	PLSCR1	B2M
CAND2	PLSCR3	B3GAT3
CANT1	PLXNB2	B3GNT1
CANX	PMVK	B3GNT2
CAP1	PNP	B3GNT5
CAP2	POLR2H	B3GNT8
CAPG	POP1	B4GALT1
CAPN1	POTEE	B4GALT3
CAPN2	PPA1	B4GALT4
CAPN5	PPIA	B4GALT5
CAPN6	PPIB	B4GALT7
CAPN7	PPIF	BABAM1
CAPN9	PPIL1	BACE2
CAPNS1	PPP1CA	BACH2
CAPRIN1	PPP1CB	BAG1
CAPS	PPP1CC	BAG2
CAPZA1	PPP1R7	BAG3
CAPZA2	PPP2CA	BAG5
CAPZB	PPP2R1A	BAG6
CARD16	PPP2R2A	BAI2
CARHSP1	PPP2R4	BAIAP2
CARKD	PRC1	BAIAP2L1
CARM1	PRDX1	BAIAP2L2
CARS	PRDX2	BANF1
CARS2	PRDX3	BANK1
CASC4	PRDX4	BARD1
CASK	PRDX5	BASP1
CASP1	PRDX6	BAX
CASP14	PRKAR1A	BAZ1B
CASP2	PRKAR2A	BBOX1
CASP3	PRKCSH	BBS1
CASP4	PRKDC	BBS2
CASP6	PRMT1	BBS9
CASP7	PRMT5	BBX
CASP8	PRNP	BCAM
CASR	PRPF19	BCAN
CAST	PRPS1	BCAP31
CAT	PRPSAP2	BCAS1
CATSPERD	PRSS2	BCAS2
CAV1	PRSS23	BCAT1
CAV2	PRSS3	BCAT2
CBFB	PSAP	BCCIP
CBR1	PSAT1	BCHE
CBR3	PSMA1	BCL2L12
CBR4	PSMA2	BCL2L13
CBS	PSMA3	BCL2L14
CBX1	PSMA4	BCL9
CBX3	PSMA5	BCLAF1
CBX5	PSMA6	BCOR
CBY1	PSMA7	BCR
CC2D1A	PSMB1	BCS1L
CCAR1	PSMB2	BDH1
CCAR2	PSMB3	BDH2
CCBE1	PSMB4	BDKRB2
CCBL2	PSMB5	BDNF
CCDC124	PSMB6	BDP1
CCDC127	PSMB7	BEND5
CCDC129	PSMB8	BEND7
CCDC132	PSMC1	BET3L
CCDC134	PSMC2	BGN
CCDC169	PSMC3	BHLHB9
CCDC25	PSMC4	BHMT
CCDC30	PSMC5	BHMT2
CCDC47	PSMC6	BICC1
CCDC50	PSMD1	BID
CCDC53	PSMD10	BIN1
CCDC54	PSMD11	BIN2
CCDC57	PSMD12	BIN3
CCDC58	PSMD13	BIRC6
CCDC6	PSMD14	BLK
CCDC7	PSMD2	BLM
CCDC73	PSMD3	BLMH
CCDC80	PSMD4	BLNK
CCDC88A	PSMD5	BLOC1S1
CCL20	PSMD6	BLVRA
CCL5	PSMD7	BLVRB
CCM2	PSMD8	BMP15
CCNB1	PSME1	BMP2K
CCND2	PSME2	BMP3
CCNY	PSME3	BMP4
CCNYL1	PSMG1	BMPR1A
CCR1	PTBP1	BMPR2
CCRL2	PTGES3	BMS1
CCS	PTGFRN	BNC1
CCT2	PTMA	BNIPL
CCT3	PTP4A2	BOD1L1
CCT4	PTPRF	BOLA2
CCT5	PTTG1IP	BOLA2B
CCT6A	PURA	BOP1
CCT6B	PVR	BPGM
CCT7	PXDN	BPI
CCT8	PYCRL	BPIFA1
CCZ1	PYGB	BPIFA2
CD101	PYGL	BPIFB1
CD109	QARS	BPIFB2
CD14	QDPR	BPNT1
CD151	QSOX1	BPTF
CD1B	RAB10	BRAF
CD1C	RAB11A	BRAP
CD274	RAB11B	BRAT1
CD276	RAB13	BRCA2
CD28	RAB14	BRD1
CD2AP	RAB18	BRD4
CD320	RAB1A	BRE
CD33	RAB1B	BRI3
CD36	RAB21	BRI3BP
CD37	RAB22A	BRIX1
CD38	RAB23	BRK1
CD3D	RAB2A	BRMS1
CD3E	RAB35	BROX
CD4	RAB39A	BRPF1
CD40	RAB5A	BRSK1
CD40LG	RAB5B	BRWD1
CD44	RAB5C	BSG
CD46	RAB6A	BSPH1
CD47	RAB7A	BSPRY
CD5	RAB8A	BST1
CD53	RAB8B	BST2
CD55	RAC1	BTAF1
CD58	RAC2	BTBD17
CD59	RACGAP1	BTBD7
CD6	RALA	BTD
CD63	RALB	BTF3
CD7	RAN	BTF3L4
CD70	RANBP1	BTG1
CD74	RANGAP1	BTG2
CD81	RAP1A	BTG3
CD82	RAP1B	BTK
CD83	RAP2B	BTN1A1
CD8A	RAP2C	BTN2A1
CD9	RARS	BTN3A3
CD97	RBBP4	BUB1B
CD99	RBMX	BUB3
CD99L2	RBX1	BZW1
CDA	RDX	BZW1P2
CDC123	REEP5	BZW2
CDC16	RHEB	C10orf116
CDC23	RHOA	C10orf129
CDC27	RHOC	C10orf68
CDC37	RHOG	C10orf76
CDC42	RHOV	C10orf90
CDC42BPA	RNH1	C11orf2
CDC42BPB	RNPEP	C11orf46
CDC42SE1	ROCK2	C11orf52
CDC42SE2	RP2	C11orf54
CDC45	RPA3	C12orf10
CDC5L	RPL10	C12orf4
CDC73	RPL10A	C12orf51
CDCA8	RPL11	C12orf57
CDCP1	RPL12	C12orf59
CDH1	RPL13	C12orf66
CDH13	RPL13A	C12orf75
CDH17	RPL14	C14orf1
CDH2	RPL15	C14orf105
CDH3	RPL17	C14orf135
CDH6	RPL18	C14orf166
CDHR2	RPL18A	C14orf38
CDIPT	RPL21	C15orf38
CDK1	RPL22	C15orf38-AP3S2
CDK10	RPL23	C15orf42
CDK11A	RPL23A	C15orf59
CDK2	RPL24	C15orf63
CDK4	RPL26	C16orf13
CDK5	RPL27	C16orf54
CDK5RAP3	RPL27A	C16orf62
CDK6	RPL28	C16orf80
CDK9	RPL29	C16orf87
CDKN2A	RPL3	C16orf89
CDKN2AIPNL	RPL30	C17orf101
CDKN2C	RPL31	C17orf28
CDO1	RPL32	C17orf61
CDR2	RPL34	C17orf66
CDS2	RPL35	C17orf75
CDSN	RPL35A	C17orf80
CDV3	RPL36	C18orf8
CEACAM1	RPL37A	C19orf10
CEACAM5	RPL38	C19orf18
CEACAM6	RPL4	C19orf21
CEACAM7	RPL5	C19orf26
CEACAM8	RPL6	C19orf38
CEBPZ	RPL7	C19orf57
CECR5	RPL7A	C19orf59
CELA1	RPL8	C19orf70
CELF1	RPL9	C19orf77
CELF2	RPLP0	C1GALT1C1
CELSR1	RPLP1	C1orf116
CELSR2	RPLP2	C1orf123
CEMIP	RPN1	C1orf168
CENPE	RPN2	C1orf198
CENPF	RPS10	C1orf226
CENPK	RPS11	C1orf38
CEP135	RPS12	C1orf53
CEP170	RPS13	C1orf63
CEP41	RPS14	C1orf95
CEP55	RPS15	C1QA
CEP89	RPS15A	C1QB
CERS2	RPS16	C1QBP
CES1	RPS17	C1QC
CES2	RPS18	C1QTNF1
CES5A	RPS19	C1QTNF3
CETN2	RPS2	C1QTNF4
CFAP20	RPS20	C1QTNF5
CFAP45	RPS21	C1R
CFAP54	RPS23	C1RL
CFD	RPS24	C1S
CFH	RPS25	C2
CFI	RPS26	C20orf11
CFL1	RPS27	C20orf3
CFL2	RPS27A	C20orf4
CGB1	RPS27L	C21orf33
CGN	RPS28	C21orf59
CGNL1	RPS3	C22orf13
CHAC2	RPS3A	C22orf25
CHAF1B	RPS4X	C22orf28
CHAMP1	RPS5	C2orf16
CHCHD2	RPS6	C2orf18
CHCHD3	RPS7	C2orf29
CHCHD6	RPS8	C2orf47
CHD1	RPS9	C2orf54
CHD3	RPSA	C2orf61
CHD4	RRAS	C2orf74
CHD5	RRAS2	C2orf88
CHD6	RRM1	C3
CHERP	RSU1	C3orf26
CHGA	RTCB	C4A
CHGB	RTN1	C4B
CHID1	RTN3	C4BPA
CHKA	RTN4	C4BPB
CHMP1A	RUVBL1	C4orf19
CHMP1B	RUVBL2	C4orf21
CHMP2A	S100A10	C4orf40
CHMP2B	S100A11	C5
CHMP3	S100A13	C5AR1
CHMP4A	S100A16	C5orf15
CHMP4B	S100A6	C5orf24
CHMP4C	S100A8	C5orf42
CHMP5	S100A9	C5orf44
CHMP6	SAR1A	C5orf46
CHN2	SAR1B	C5orf51
CHORDC1	SARS	C6
CHP1	SBDS	C6orf10
CHRDL1	SCAMP1	C6orf108
CHRFAM7A	SCAMP2	C6orf120
CHST11	SCAMP3	C6orf130
CHST14	SCAMP4	C6orf132
CHST4	SCARB1	C6orf163
CHSY3	SCARB2	C6orf211
CHURC1	SCP2	C6orf25
CIAPIN1	SCRIB	C6orf58
CIB1	SDC4	C7
CIC	SDCBP	C7orf26
CILP	SEC13	C7orf50
CILP2	SEC22B	C7orf59
CINP	SEC23A	C7orf63
CIRBP	SEC24C	C8A
CIRH1A	SEC31A	C8B
CISD1	Sept10	C8G
CISD2	Sept11	C8orf33
CIT	Sept2	C9
CKAP4	Sept7	C9orf100
CKAP5	Sept9	C9orf169
CKB	SERINC1	C9orf64
CKM	SERPINB6	C9orf89
CKMT1A	SERPINH1	C9orf91
CKS1B	SET	CA1
CLASP1	SF3B1	CA12
CLCA2	SF3B3	CA2
CLCN3	SF3B6	CA3
CLCN5	SFN	CA4
CLCN7	SFPQ	CA6
CLDN1	SGTA	CA9
CLDN10	SH3BGRL	CAB39
CLDN11	SH3BGRL3	CAB39L
CLDN12	SH3GL1	CABP1
CLDN2	SHMT2	CACNA1C
CLDN3	SHROOM3	CACNA1D
CLDN4	SKP1	CACNA1F
CLDN6	SLC12A2	CACNA2D1
CLDN7	SLC16A1	CACNA2D2
CLDN8	SLC16A3	CACNA2D4
CLDND1	SLC1A4	CACYBP
CLEC11A	SLC1A5	CAD
CLEC12A	SLC25A11	CADM1
CLIC1	SLC25A3	CADM4
CLIC2	SLC25A5	CADPS
CLIC3	SLC25A6	CADPS2
CLIC4	SLC29A1	CALB1
CLIC5	SLC2A1	CALB2
CLIC6	SLC39A14	CALCR
CLINT1	SLC3A2	CALD1
CLIP1	SLC44A1	Calm1
CLMP	SLC44A2	CALM1
CLN3	SLC4A7	CALM2
CLN6	SLC7A1	Calm2
CLNS1A	SLC7A5	CALM3
CLPP	SLC9A3R1	Calm3
CLPTM1	SLIRP	CALML3
CLPTM1L	SMS	CALML5
CLRN3	SNAP23	Calm-ps2
CLSTN1	SNAPIN	CALR
CLSTN2	SND1	CALR3
CLSTN3	SNRNP200	CALU
CLTA	SNRPA	CAMK1
CLTB	SNRPB	CAMK2D
CLTC	SNRPD1	CAMK2G
CLTCL1	SNRPD2	CAMK4
CLU	SNRPD3	CAMP
CLUH	SNRPE	CAMSAP1
CMAS	SNRPF	CAND1
CMBL	SNRPG	CAND2
CMC1	SNX2	CANT1
CMIP	SNX3	CANX
CMPK1	SNX6	CAP1
CMTM4	SOD1	CAP2
CMTM6	SOD2	CAPG
CMTM7	SORD	CAPN1
CMTR1	SPR	CAPN2
CNBD2	SPTAN1	CAPN5
CNBP	SPTBN1	CAPN6
CNDP2	SQSTM1	CAPN7
CNEP1R1	SRC	CAPNS1
CNIH4	SRI	CAPRIN1
CNN1	SRM	CAPS
CNN2	SRP14	CAPS2
CNN3	SRP68	CAPSL
CNNM3	SRP72	CAPZA1
CNNM4	SRP9	CAPZA2
CNOT1	SRSF1	CAPZB
CNOT10	SRSF10	CARD11
CNOT11	SRSF3	CARD14
CNOT2	SRSF9	CARD16
CNOT3	SSB	CARHSP1
CNOT7	SSBP1	CARKD
CNP	SSR1	CARM1
CNPY2	SSR4	CARNS1
CNPY3	ST13	CARS
CNRIP1	STAT1	CASC4
CNTN1	STAT3	CASK
CNTROB	STIP1	CASKIN1
COA3	STK26	CASKIN2
COASY	STMN1	CASP14
COBLL1	STMN2	CASP2
COCH	STOM	CASP3
COG1	STOML2	CASP4
COG2	STRAP	CASP6
COG3	STUB1	CASP9
COG4	STX4	CASS4
COG5	STX7	CAST
COG6	STXBP3	CASZ1
COG7	SUB1	CAT
COG8	SUGT1	CAV1
COIL	SUMO2	CAV2
COL10A1	SURF4	CBFA2T2
COL11A1	SYNCRIP	CBFB
COL12A1	SYNGR2	CBR1
COL14A1	SYPL1	CBR3
COL15A1	TAGLN2	CBS
COL16A1	TALDO1	CBWD3
COL18A1	TARDBP	CBX1
COL19A1	TARS	CBX2
COL1A1	TAX1BP3	CBX3
COL1A2	TBCA	CBX5
COL21A1	TBCB	CBX8
COL22A1	TCEB1	CC2D1A
COL24A1	TCEB2	CC2D1B
COL26A1	TCP1	CC2D2A
COL2A1	TFG	CCAR1
COL3A1	TFRC	CCBL1
COL4A1	TGFBI	CCBL2
COL4A2	TGM2	CCDC105
COL4A5	THBS1	CCDC106
COL4A6	TIMP2	CCDC115
COL5A1	TINAGL1	CCDC12
COL5A1-AS1	TKT	CCDC121
COL5A2	TLN1	CCDC127
COL5A3	TMED10	CCDC129
COL6A1	TMED2	CCDC132
COL6A2	TMED4	CCDC135
COL6A3	TMED7	CCDC136
COL7A1	TMED9	CCDC142
COL8A1	TMEM109	CCDC146
COL9A1	TNC	CCDC147
COL9A3	TNPO1	CCDC152
COLEC10	TNPO3	CCDC158
COLGALT1	TOLLIP	CCDC171
COMMD1	TPD52	CCDC19
COMMD10	TPD52L2	CCDC22
COMMD2	TPI1	CCDC25
COMMD3	TPM3	CCDC28A
COMMD4	TPM4	CCDC33
COMMD5	TPP2	CCDC36
COMMD6	TPR	CCDC37
COMMD9	TPT1	CCDC40
COMT	TRAPPC3	CCDC47
COMTD1	TRAPPC6B	CCDC50
COPA	TRIM23	CCDC57
COPB1	TRIM25	CCDC60
COPB2	TRIM28	CCDC64B
COPE	TRMT112	CCDC66
COPG1	TSG101	CCDC73
COPG2	TSN	CCDC75
COPS2	TSPAN14	CCDC81
COPS3	TSPAN4	CCDC82
COPS4	TSPAN6	CCDC86
COPS5	TSPAN9	CCDC88B
COPS6	TSTA3	CCDC88C
COPS7A	TTN	CCDC91
COPS7B	TTYH3	CCDC93
COPS8	TUBA1A	CCL15
COPZ1	TUBA1B	CCL2
COQ4	TUBA1C	CCL20
COQ6	TUBA4A	CCL21
COQ9	TUBB	CCL23
CORO1A	TUBB2B	CCL28
CORO1B	TUBB3	CCL5
CORO1C	TUBB4A	CCL7
CORO6	TUBB4B	CCM2
CORO7	TUBB6	CCNE2
COTL1	TUBB8	CCNY
COX17	TUBG1	CCNYL1
COX20	TUFM	CCP110
COX4I1	TWF1	CCPG1
COX5A	TXN	CCR1
COX5B	TXNDC17	CCR4
COX6B1	TXNRD1	CCR5
COX6C	U2AF1	CCS
COX7A2	UBA1	CCT2
COX7A2L	UBE2D3	CCT3
COX7C	UBE2K	CCT4
CP	UBE2L3	CCT5
CPA4	UBE2M	CCT6A
CPD	UBE2N	CCT6B
CPE	UBE2V1	CCT7
CPED1	UBE2V2	CCT8
CPLX2	UBR4	CCT8P1
CPM	UGDH	CCZ1
CPNE1	UGGT1	CCZ1B
CPNE2	UGP2	CD101
CPNE3	USP14	CD109
CPNE7	USP5	CD14
CPNE8	UTRN	CD151
CPOX	UXS1	CD163
CPPED1	VAMP3	CD163L1
CPQ	VAMP8	CD177
CPS1	VAPA	CD19
CPSF1	VARS	CD1A
CPSF2	VASP	CD1B
CPSF3	VAT1	CD1C
CPSF6	VBP1	CD2
CPSF7	VCL	CD200
CPT1A	VCP	CD209
CPT2	VDAC1	CD22
CPTP	VDAC2	CD226
CPVL	VIM	CD24
CPZ	VPS25	CD247
CRABP1	VPS26A	CD248
CRABP2	VPS28	CD274
CRAT	VPS29	CD276
CRB1	VPS35	CD28
CRB3	VPS37B	CD2AP
CRCP	VPS4B	CD2BP2
CREG1	VTA1	CD300A
CRIM1	VWA1	CD300LG
CRIP1	WARS	CD302
CRIP2	WASF2	CD33
CRISPLD1	WDR1	CD34
CRK	XPO1	CD36
CRKL	XRCC5	CD37
CRMP1	XRCC6	CD38
CRNKL1	YARS	CD3D
CROCC	YBX1	CD3E
CRTAP	YES1	CD3G
CRYAB	YKT6	CD4
CRYBB1	YWHAB	CD40
CRYBG3	YWHAE	CD44
CRYL1	YWHAG	CD46
CRYM	YWHAH	CD47
CRYZ	YWHAQ	CD48
CS	YWHAZ	CD5
CSAD	ZC3HAV1	CD53
CSDE1		CD55
CSE1L		CD58
CSF1		CD59
CSF2RA		CD5L
CSK		CD6
CSNK1A1		CD63
CSNK1E		CD68
CSNK1G1		CD70
CSNK1G2		CD74
CSNK1G3		CD79B
CSNK2A1		CD80
CSNK2A2		CD81
CSNK2B		CD82
CSPG4		CD84
CSRP1		CD86
CSRP2		CD8A
CST1		CD8B
CST3		CD9
CST4		CD97
CST6		CD99
CSTA		CDAN1
CSTB		CDC16
CSTF1		CDC23
CSTF2		CDC25B
CSTF3		CDC25C
CT45A2		CDC27
CT55		CDC37
CTAG1A		CDC37L1
CTBP1		Cdc42
CTBP2		CDC42
CTCFL		CDC42BPA
CTDSP1		CDC42BPB
CTDSPL		CDC42BPG
CTGF		CDC42P2
CTH		CDC42SE1
CTHRC1		CDC42SE2
CTNNA1		CDC5L
CTNNA2		CDC73
CTNNA3		CDCP1
CTNNB1		CDH1
CTNNBIP1		CDH11
CTNNBL1		CDH13
CTNND1		CDH15
CTPS1		CDH16
CTPS2		CDH17
CTR9		CDH19
CTSA		CDH2
CTSB		CDH23
CTSC		CDH3
CTSD		CDH4
CTSF		CDH5
CTSG		CDH6
CTSH		CDHR2
CTSK		CDHR5
CTSL		CDIPT
CTSS		CDK1
CTSV		CDK11B
CTSZ		CDK12
CTTN		CDK13
CUL1		CDK14
CUL2		CDK16
CUL3		CDK18
CUL4A		CDK2
CUL4B		CDK3
CUL5		CDK4
CUL9		CDK5
CUTA		CDK5R2
CWC22		CDK5RAP2
CWC27		CDK6
CXADR		CDK9
CXCL1		CDKAL1
CXCL12		CDKL1
CXCL16		CDKL5
CXCL5		CDKN2A
CXCL6		CDR2
CXCL8		CDS2
CXCR4		CDSN
CYB561D2		CDV3
CYB5A		CDY1
CYB5B		CDY1B
CYB5R1		CDYL
CYB5R2		CEACAM1
CYB5R3		CEACAM5
CYBA		CEACAM6
CYBB		CEACAM7
CYBRD1		CEACAM8
CYC1		CEBPB
CYCS		CEBPZ
CYFIP1		CECR1
CYFIP2		CECR5
CYGB		CEL
CYP4F11		CELF1
CYR61		CELF2
CYSRT1		CELSR2
CYSTM1		CENPE
CYTL1		CENPF
DAAM1		CENPI
DAAM2		CENPV
DAB1		CEP104
DAB2		CEP128
DAD1		CEP135
DAG1		CEP152
DAGLB		CEP250
DAK		CEP290
DAP3		CEP350
DARS		CEP55
DARS2		CEP57L1
DAZAP1		CERS1
DBI		CES1
DBN1		CES2
DBNL		CES3
DBT		CETN2
DCAF16		CETP
DCAF6		CFB
DCAF7		CFD
DCBLD2		CFH
DCC		CFHR1
DCD		CFHR2
DCDC5		CFHR3
DCK		CFI
DCLK1		CFL1
DCN		CFL2
DCPS		CFP
DCT		CFTR
DCTD		CHADL
DCTN1		CHAMP1
DCTN2		CHAT
DCTN3		CHCHD3
DCTN4		CHD1
DCTN5		CHD1L
DCTN6		CHD2
DCTPP1		CHD3
DCUN1D1		CHD4
DCUN1D3		CHD5
DCUN1D5		CHD6
DCXR		CHD7
DDAH1		CHGA
DDAH2		CHGB
DDB1		CHI3L1
DDI2		CHID1
DDOST		CHIT1
DDR1		CHKA
DDR2		CHKB
DDRGK1		CHL1
DDT		CHML
DDX1		CHMP1A
DDX17		CHMP1B
DDX18		CHMP2A
DDX19A		CHMP2B
DDX20		CHMP3
DDX21		CHMP4A
DDX23		CHMP4B
DDX24		CHMP4C
DDX25		CHMP5
DDX27		CHMP6
DDX28		CHMP7
DDX39A		CHORDC1
DDX39B		CHP1
DDX3X		CHPF2
DDX3Y		CHRDL2
DDX42		CHRM1
DDX46		CHRM2
DDX47		CHST1
DDX49		CHST12
DDX5		CHST14
DDX50		CHST3
DDX54		CHTF18
DDX56		CHTF8
DDX58		CHUK
DDX6		CIAO1
DDX60		CIAPIN1
DECR1		CIB1
DEF6		CILP
DEFA5		CILP2
DEGS1		CIRH1A
DEK		CISD1
DENND2D		CISD2
DENND4A		CIT
DENR		CITED1
DEPDC7		CKAP2
DEPTOR		CKAP2L
DERA		CKAP4
DERL1		CKAP5
DES		CKB
DFFA		CKM
DFNA5		CKMT1A
DGAT1		CKMT1B
DGKA		CKMT2
DHCR24		CLASP1
DHCR7		CLASP2
DHFR		CLC
DHPS		CLCA1
DHRS11		CLCA2
DHRS2		CLCA4
DHRS3		CLCF1
DHRS4		CLCN3
DHRS7		CLCN4
DHRS7B		CLCN5
DHX15		CLCN7
DHX16		CLDN1
DHX29		CLDN10
DHX30		CLDN11
DHX36		CLDN14
DHX38		CLDN15
DHX57		CLDN18
DHX8		CLDN19
DHX9		CLDN2
DIABLO		CLDN23
DIAPH1		CLDN3
DIAPH2		CLDN4
DIAPH3		CLDN5
DICER1		CLDN6
DIMT1		CLDN7
DIP2A		CLDND1
DIP2B		CLEC11A
DIP2C		CLEC14A
DIRAS1		CLEC18A
DIRAS2		CLEC1B
DIRAS3		CLEC3B
DIRC2		CLIC1
DIS3		CLIC2
DKC1		CLIC3
DKK1		CLIC4
DKK3		CLIC5
DLAT		CLIC6
DLD		CLINT1
DLG1		CLIP1
DLG3		CLIP2
DLGAP4		CLN3
DLL3		CLN5
DLST		CLNS1A
DMBT1		CLPTM1
DMD		CLPTM1L
DNAAF5		CLPX
DNAH10		CLRN3
DNAH2		CLSTN1
DNAH6		CLSTN2
DNAI2		CLTA
DNAJA1		CLTB
DNAJA2		CLTC
DNAJA3		CLTCL1
DNAJA4		CLU
DNAJB1		CLUAP1
DNAJB11		CLVS2
DNAJB12		CMAS
DNAJB4		CMBL
DNAJB6		CMIP
DNAJB9		CMPK1
DNAJC1		CMPK2
DNAJC10		CMTM5
DNAJC11		CMTM6
DNAJC13		CMTM7
DNAJC16		CMYA5
DNAJC19		CNBP
DNAJC2		CNDP2
DNAJC3		CNFN
DNAJC5		CNGB1
DNAJC7		CNKSR1
DNAJC8		CNKSR2
DNAJC9		CNKSR3
DNASE1L1		CNN2
DNER		CNN3
DNLZ		CNNM2
DNM1		CNNM3
DNM1L		CNNM4
DNM2		CNOT1
DNM3		CNOT7
DNMT1		CNP
DNPEP		CNPY2
DNPH1		CNRIP1
DNTTIP1		CNST
DOCK1		CNTFR
DOCK10		CNTLN
DOCK11		CNTN1
DOCK2		CNTN5
DOCK5		CNTNAP4
DOCK7		CNTROB
DOCK8		COASY
DOCK9		COBL
DOHH		COBLL1
DOLPP1		COBRA1
DOPEY2		COCH
DPCD		COG1
DPEP1		COG2
DPF2		COG3
DPH5		COG4
DPM1		COG5
DPM3		COG6
DPP3		COG7
DPP4		COL11A1
DPP7		COL12A1
DPP9		COL14A1
DPY30		COL15A1
DPYSL2		COL16A1
DPYSL3		COL17A1
DPYSL4		COL18A1
DRAP1		COL19A1
DRG1		COL1A1
DRG2		COL1A2
DSC1		COL21A1
DSC2		COL28A1
DSC3		COL2A1
DSCR4		COL3A1
DSG1		COL4A1
DSG2		COL4A2
DSP		COL4A3
DST		COL4A3BP
DSTN		COL4A5
DTD1		COL4A6
DTNB		COL5A1
DTX3L		COL5A2
DTX4		COL6A1
DTYMK		COL6A2
DUOX1		COL6A3
DUS3L		COL6A6
DUSP2		COL7A1
DUSP23		COL8A1
DUSP3		COL9A2
DUT		COLEC10
DYNC1H1		COLEC11
DYNC1I1		COLEC12
DYNC1I2		COMMD3
DYNC1LI1		COMP
DYNC1LI2		COMT
DYNC2H1		COPA
DYNLL1		COPB1
DYNLL2		COPB2
DYNLRB1		COPE
DYNLT1		COPG1
DYNLT3		COPG2
DYSF		COPS2
E2F2		COPS3
E2F7		COPS4
E2F8		COPS5
EBF2		COPS6
EBI3		COPS7A
EBNA1BP2		COPS8
EBP		COPZ1
ECE1		COQ6
ECH1		CORO1A
ECHDC1		CORO1B
ECHDC3		CORO1C
ECHS1		CORO7
ECI1		CORO7-PAM16
ECM1		COTL1
ECM2		COX17
ECM29		COX18
EDC3		COX2
EDC4		COX4I1
EDF1		COX5A
EDIL3		COX5B
EDN2		COX6B1
EDNRB		COX6C
EEA1		COX7A2
EEF1A1		CP
EEF1A2		CPA1
EEF1B2		CPA4
EEF1D		CPAMD8
EEF1E1		CPB2
EEF1G		CPD
EEF2		CPE
EEPD1		CPEB4
EFCAB5		CPM
EFEMP1		CPN1
EFEMP2		CPN2
EFHD1		CPNE1
EFHD2		CPNE2
EFNB1		CPNE3
EFNB2		CPNE4
EFNB3		CPNE5
EFR3A		CPNE6
EFR3B		CPNE7
EFTUD1		CPNE8
EFTUD2		CPOX
EGFL7		CPPED1
EGFL8		CPQ
EGFR		CPS1
EHBP1L1		CPSF1
EHD1		CPSF3
EHD2		CPSF3L
EHD3		CPSF6
EHD4		CPSF7
EI24		CPT1A
EIF1		CPT1B
EIF1AD		CPT2
EIF1AX		CPVL
EIF1B		CPXM2
EIF2A		CR1
EIF2AK2		CR2
EIF2AK3		CRABP1
EIF2B1		CRABP2
EIF2B2		CRADD
EIF2B3		CRB1
EIF2B4		CRB2
EIF2B5		CRB3
EIF2S1		CREB5
EIF2S2		CREG1
EIF2S3		CRIM1
EIF3A		CRIP1
EIF3B		CRIP2
EIF3C		CRIPT
EIF3D		CRISP1
EIF3E		CRISP3
EIF3F		CRISPLD1
EIF3G		CRISPLD2
EIF3H		CRK
EIF3I		CRKL
EIF3J		CRLF3
EIF3K		CRMP1
EIF3L		CRNKL1
EIF3M		CRNN
EIF4A1		CROCC
EIF4A2		CROT
EIF4A3		CRP
EIF4B		CRTAC1
EIF4E		CRTAP
EIF4E2		CRTC2
EIF4G1		CRY1
EIF4G2		CRYAA
EIF4G3		CRYAB
EIF4H		CRYBB2
EIF5		CRYBG3
EIF5A		CRYL1
EIF5B		CRYM
EIF6		CRYZ
ELAC2		CRYZL1
ELANE		CS
ELAVL1		CSDA
ELMO1		CSDE1
ELMO2		CSE1L
ELMO3		CSF1
ELMOD2		CSF2
ELOVL1		CSF3
ELOVL5		CSGALNACT1
ELP2		CSK
ELP3		CSMD2
EMB		CSMD3
EMC1		CSN1S1
EMC10		CSN2
EMC2		CSN3
EMC3		CSNK1A1
EMC4		CSNK1D
EMC6		CSNK1E
EMC7		CSNK1G1
EMC8		CSNK1G2
EMD		CSNK1G3
EMG1		CSNK2A1
EMILIN1		CSNK2A1P
EMILIN2		CSNK2A2
EML2		Csnk2b
EML3		CSNK2B
EML4		CSPG4
EMP3		CSPG5
EMR2		CSPP1
EN2		CSRNP1
ENAH		CSRP1
ENDOD1		CSRP2
ENG		CSRP2BP
ENO1		CST3
ENO2		CST4
ENO3		CST5
ENOPH1		CST6
ENPEP		CST7
ENPP1		CSTA
ENPP3		CSTB
ENPP4		CSTF1
ENTPD1		CSTF3
ENTPD2		CTBP1
ENTPD8		CTBP2
ENY2		CTBS
EPB41		CTDNEP1
EPB41L1		CTDP1
EPB41L2		CTDSP1
EPB41L3		CTDSPL
EPB41L4B		CTGF
EPB41L5		CTH
EPCAM		CTHRC1
EPDR1		CTNNA1
EPG5		CTNNA2
EPHA2		CTNNA3
EPHA3		CTNNAL1
EPHA4		CTNNB1
EPHA6		CTNND1
EPHA8		CTNS
EPHB1		CTPS1
EPHB2		CTPS2
EPHB3		CTR9
EPHB4		CTSA
EPHB6		CTSB
EPHX1		CTSC
EPN1		CTSD
EPN3		CTSF
EPPK1		CTSG
EPRS		CTSH
EPS15		CTSL1
EPS15L1		CTSL2
EPS8		CTSS
EPS8L1		CTSZ
EPS8L2		CTTN
EPS8L3		CTTNBP2
EPT1		CTTNBP2NL
EPX		CUBN
ERAP1		CUL1
ERAP2		CUL2
ERBB2		CUL3
ERBB2IP		CUL4A
ERBB3		CUL4B
ERBB4		CUL5
ERC1		CUL7
ERCC6L		CUTA
EREG		CUX1
ERGIC1		CUX2
ERGIC2		CWF19L1
ERGIC3		CXADR
ERH		CXCL12
ERI1		CXCL16
ERICH5		CXCL2
ERLIN1		CXCR4
ERLIN2		CXorf26
ERMP1		CXXC1
ERO1L		CYAT1
ERP29		CYB561
ERP44		CYB5A
ERVK-19		CYB5B
ERVK-7		CYB5R1
ERVV-2		CYB5R2
ESAM		CYB5R3
ESD		CYBA
ESRP1		CYBB
ESYT1		CYBRD1
ESYT2		CYC1
ETF1		CYCS
ETFA		CYFIP1
ETFB		CYFIP2
ETFDH		CYLC2
ETHE1		CYP1A1
ETNK1		CYP27A1
EVA1A		CYP2D6
EVA1B		CYP46A1
EVI2B		CYP4A11
EVL		CYP4F3
EVPL		CYP4Z1
EWSR1		CYP51A1
EXOC1		CYP7B1
EXOC2		CYR61
EXOC3		CYS1
EXOC4		CYSTM1
EXOC5		CYTB
EXOC6		CYTH2
EXOC6B		CYTH3
EXOC7		CYTH4
EXOC8		CYTIP
EXOSC1		CYYR1-AS1
EXOSC10		DAAM1
EXOSC2		DAAM2
EXOSC3		DAB2
EXOSC4		DACT1
EXOSC5		DAD1
EXOSC6		DAG1
EXOSC7		DAGLB
EXOSC8		DAK
EXOSC9		DAP3
EXT1		DAPP1
EZR		DARS
F10		DAXX
F11R		DAZAP1
F13A1		DAZAP2
F2R		DBF4
F2RL1		DBF4B
F3		DBH
F5		DBI
F8A1		DBN1
FAAH2		DBNL
FABP3		DCAF15
FABP5		DCAF7
FABP6		DCBLD2
FABP7		DCD
FADD		DCDC1
FAF1		DCDC2
FAF2		DCHS1
FAH		DCHS2
FAHD1		DCK
FAHD2A		DCLK1
FAM101B		DCLK2
FAM107B		DCN
FAM120A		DCPS
FAM126A		DCT
FAM127A		DCTD
FAM129A		DCTN1
FAM129B		DCTN2
FAM134C		DCTN3
FAM136A		DCTN4
FAM150B		DCTPP1
FAM162A		DCUN1D1
FAM168A		DCUN1D2
FAM168B		DCUN1D3
FAM171A1		DCX
FAM175B		DCXR
FAM177A1		DDAH1
FAM179A		DDAH2
FAM180A		DDB1
FAM186A		DDC
FAM189B		DDI2
FAM208B		DDOST
FAM20C		DDR1
FAM210A		DDR2
FAM213A		DDRGK1
FAM213B		DDT
FAM26D		DDTL
FAM26E		DDX1
FAM3B		DDX11
FAM3C		DDX17
FAM45A		DDX18
FAM49A		DDX19A
FAM49B		DDX19B
FAM50A		DDX21
FAM65A		DDX23
FAM83B		DDX27
FAM83C		DDX39A
FAM84B		DDX39B
FAM91A1		DDX3X
FAM96B		DDX3Y
FAM98A		DDX4
FAM98B		DDX41
FANCI		DDX42
FAP		DDX46
FAR2		DDX47
FARP1		DDX49
FARP2		DDX5
FARSA		DDX50
FARSB		DDX52
FAS		DDX58
FASN		DDX6
FAT1		DDX60
FAT2		DDX60L
FAT3		DECR1
FAT4		DEF6
FBL		DEFA1
FBLL1		DEFA1B
FBLN1		DEFA3
FBLN2		DEFB1
FBLN5		DEK
FBLN7		Del(X)1Brd
FBN1		DENND2C
FBN2		DENND2D
FBN3		DENND4A
FBP1		DENND4C
FBP2		DENND5A
FBXL12		DENR
FBXL18		DEPDC1B
FBXO2		DERA
FBXO6		DERL1
FBXO7		DES
FCAR		DFFA
FCER1G		DFNA5
FCGBP		DGKA
FCGR2A		DGKH
FCHO1		DGKI
FCHO2		DHCR24
FCRLA		DHCR7
FDFT1		DHFR
FDPS		DHRS1
FDXR		DHRS11
FECH		DHRS2
FEN1		DHRS4
FERMT1		DHRS7
FERMT2		DHX15
FERMT3		DHX16
FGA		DHX29
FGB		DHX30
FGF19		DHX33
FGF2		DHX34
FGFBP1		DHX36
FGFBP2		DHX40
FGFRL1		DHX57
FGG		DHX9
FGL1		DIABLO
FH		DIAPH1
FHDC1		DIAPH2
FHL1		DIAPH3
FHL2		DIDO1
FIBIN		DIMT1
FIBP		DIP2A
FICD		DIP2B
FIS1		DIP2C
FJX1		DIRAS2
FKBP10		DIS3
FKBP11		DKC1
FKBP15		DKK1
FKBP1A		DKK3
FKBP2		DKK4
FKBP3		DLAT
FKBP4		DLC1
FKBP5		DLD
FKBP9		DLG1
FLAD1		DLG2
FLII		DLG3
FLNA		DLG5
FLNB		DLGAP1
FLNC		DLGAP4
FLOT1		DLL4
FLOT2		DLST
FLRT3		DMAP1
FLT1		DMBT1
FLT4		DMD
FLVCR1		DMKN
FMN1		DMPK
FMNL1		DMXL1
FMNL2		DMXL2
FMNL3		DNAH1
FMOD		DNAH10
FMR1		DNAH11
FN1		DNAH12
FN3K		DNAH14
FN3KRP		DNAH2
FNTA		DNAH3
FOLR1		DNAH5
FOXN4		DNAH6
FOXO1		DNAH7
FRAS1		DNAH8
FREM2		DNAH9
FRG1		DNAJA1
FRK		DNAJA2
FRMD6		DNAJA3
FRMD8		DNAJA4
FRRS1		DNAJB1
FRS2		DNAJB11
FRYL		DNAJB2
FSBP		DNAJB4
FSCN1		DNAJB6
FST		DNAJB9
FSTL1		DNAJC10
FTH1		DNAJC11
FTL		DNAJC13
FTO		DNAJC19
FTSJ3		DNAJC2
FUBP1		DNAJC28
FUBP3		DNAJC3
FUCA1		DNAJC30
FUCA2		DNAJC5
FUNDC1		DNAJC5B
FUOM		DNAJC7
FUS		DNAJC8
FUT3		DNAJC9
FUT8		DNASE1
FXN		DNASE1L1
FXR1		DNASE1L3
FXR2		DNASE2
FXYD2		DNM1
FXYD3		DNM1L
FXYD6		DNM2
FXYD7		DNM3
FYB		DNMT1
FYN		DNPEP
FZD2		DNTT
FZD7		DOCK1
G3BP1		DOCK10
G3BP2		DOCK11
G6PD		DOCK2
GAA		DOCK5
GABARAP		DOCK6
GABARAPL2		DOCK7
GABRQ		DOCK8
GAK		DOCK9
GAL		DOK2
GAL3ST1		DOK6
GALE		DOK7
GALK1		DONSON
GALK2		DOPEY2
GALM		DPCR1
GALNS		DPEP1
GALNT1		DPM1
GALNT14		DPP10
GALNT2		DPP3
GALNT3		DPP4
GAMT		DPP6
GAN		DPP7
GANAB		DPP9
GAP43		DPT
GAPDH		DPY19L4
GAPDHS		DPY30
GAPVD1		DPYD
GAR1		DPYS
GARS		DPYSL2
GART		DPYSL3
GAS6		DRG1
GAS7		DRG2
GATAD2A		DSC1
GATAD2B		DSC2
GBA		DSC3
GBA2		DSCR3
GBAS		DSCR6
GBE1		DSE
GBP1		DSG1
GBP2		DSG2
GCA		DSG3
GCC1		DSN1
GCDH		DSP
GCHFR		DST
GCLC		DSTN
GCLM		DSTYK
GCN1L1		DTD1
GCNT3		DTHD1
GCSH		DTNB
GDA		DTX2
GDE1		DTX3
GDF10		DTX3L
GDF15		DTX4
GDI1		DTYMK
GDI2		DUOX1
GDPD3		DUOX2
GDPD5		DUS3L
GEMIN2		DUSP23
GEMIN4		DUSP26
GEMIN5		DUSP27
GEMIN7		DUSP3
GET4		DUSP9
GFAP		DUT
GFM1		DYNC1H1
GFM2		DYNC1I2
GFPT1		DYNC1LI1
GFPT2		DYNC1LI2
GFRA1		DYNC2H1
GGA2		DYNLL1
GGACT		DYNLL2
GGCT		DYNLRB1
GGCX		DYNLRB2
GGH		DYNLT1
GGPS1		DYRK2
GGT1		DYRK3
GGT5		DYRK4
[truncated: 6,452 more rows]
