# Supplementary material for: Proteomic profiling of NCI-60 extracellular vesicles uncovers common protein cargo and cancer type-specific biomarkers
Source: Oncotarget. 2016 Nov 24;7(52):86999–7015. doi: 10.18632/oncotarget.13569 (PMC5341331; doi:10.18632/oncotarget.13569)
Supplement: Supplementary file 4 [file oncotarget-07-86999-s004.xlsx]

## Sheet: Common
			Breast	Breast	Breast	Breast	Breast	Breast	CNS	CNS	CNS	CNS	CNS	CNS	Colon	Colon	Colon	Colon	Colon	Colon	Colon	Kidney	Kidney	Kidney	Kidney	Kidney	Kidney	Kidney	Kidney	Leukemia	Leukemia	Leukemia	Leukemia	Leukemia	Leukemia	Lung	Lung	Lung	Lung	Lung	Lung	Lung	Lung	Lung	Melanoma	Melanoma	Melanoma	Melanoma	Melanoma
Protein_IDs	Protein_names	Gene_names	BT549	HS 578T	MCF7	MDA-MB-231	MDA-MB-468	T-47D	SF268	SF295	SF539	SNB-19	SNB-75	U251	Colo205	HCC 2998	HCT-116	HCT-15	HT29	KM12	SW620	786-O	A498	ACHN	CAKI	RXF 393	SN12C	TK-10	UO-31	CCRF-CEM	HL-60	K562	MOLT-4	RPMI-8226	SR	A549	EKVX	HOP-62	HOP-92	NCI-H226	NCI-H23	NCI-H322M	NCI-H460	NCI-H522	LOX IMVI	M14	MALME-3M	MDA-MB-435	SK-MEL-2
O00299	Chloride intracellular channel protein 1	CLIC1	87	59	47	135	147	66	84	72	77	82	114	126	89	81	97	141	81	96	102	75	62	39	63	86	80	65	66	186	188	177	91	78	108	93	52	61	96	107	124	70	60	82	122	13	151	97	92
O15145	Actin-related protein 2/3 complex subunit 3	ARPC3	33	20	14	20	44	17	22	28	26	38	36	38	32	29	26	32	21	28	42	34	11	18	13	22	21	8	25	39	33	12	10	12	18	22	18	25	30	63	19	14	5	11	33	22	11	14	22
O43242	26S proteasome non-ATPase regulatory subunit 3	PSMD3	29	5	71	60	39	36	43	61	85	11	10	58	52	7	70	55	103	79	79	52	32	24	19	35	20	67	26	72	121	139	63	77	163	21	22	59	19	27	27	21	3	15	119	34	14	11	42
O43324	Eukaryotic translation elongation factor 1 epsilon-1	EEF1E1	16	8	14	11	14	4	10	10	14	8	10	15	14	7	17	10	21	8	20	15	5	9	8	7	6	8	16	28	20	35	19	10	23	11	12	18	15	10	6	10	14	13	24	12	15	12	18
O60684	Importin subunit alpha-7	KPNA6	7	2	7	10	11	2	9	4	12	5	9	9	6	7	12	14	23	10	9	3	9	3	3	6	6	6	3	9	9	30	5	5	11	5	4	4	3	10	3	3	4	4	13	5	3	8	6
O75083	WD repeat-containing protein 1	WDR1	98	32	35	157	128	33	71	64	43	111	69	76	126	38	71	129	34	82	76	110	23	6	22	23	62	21	59	106	69	28	109	14	63	63	2	64	49	138	66	52	2	41	56	98	23	8	42
O75340	Programmed cell death protein 6	PDCD6	36	61	59	20	48	81	39	35	23	23	37	27	49	46	64	44	40	59	60	31	51	15	20	10	59	31	26	24	18	17	13	31	13	44	20	25	43	33	39	10	57	32	20	43	34	19	24
O75369	Filamin-B	FLNB	362	25	171	896	635	264	89	162	57	369	171	208	237	142	292	455	211	1016	350	147	442	25	102	361	466	368	57	309	25	52	111	8	80	502	107	19	23	1122	272	225	95	130	508	22	17	198	81
O75396	Vesicle-trafficking protein SEC22b	SEC22B	24	15	29	17	25	23	37	35	22	85	27	31	30	19	10	22	7	19	18	30	69	22	21	30	21	25	21	19	1	18	21	16	4	12	9	7	15	5	11	6	6	55	26	13	34	14	59
P00338	L-lactate dehydrogenase A chain	LDHA	119	31	54	164	136	72	146	119	77	11	152	15	108	101	131	144	29	131	164	29	91	14	66	107	109	43	28	169	147	105	136	79	17	187	31	78	64	154	48	56	38	77	100	12	140	108	76
P00558	Phosphoglycerate kinase 1	PGK1	155	53	67	194	243	77	147	141	141	166	215	239	196	110	139	140	88	167	192	143	180	43	86	204	110	103	69	188	456	170	213	225	243	184	20	212	143	109	218	102	76	115	97	21	132	109	222
P01111	GTPase NRas	NRAS	5	5	9	4	11	8	8	10	7	10	10	9	5	7	8	11	3	5	12	2	6	5	8	5	8	4	3	7	6	6	5	4	3	6	1	4	2	6	10	3	6	4	7	13	9	8	16
P01112	GTPase HRas	HRAS	32	27	43	38	70	44	38	53	45	72	49	52	30	57	64	71	16	43	72	32	24	8	28	24	55	17	17	48	18	35	27	20	4	37	10	7	38	35	43	15	35	35	46	54	62	30	54
P02751	Fibronectin	FN1	1527	6360	296	3297	1556	542	3233	2600	3658	1166	2741	2369	336	4087	336	529	1999	164	1253	8658	1041	11376	11123	5212	1477	3965	7603	559	220	138	606	7332	290	6885	9091	1760	1468	1048	9219	2027	9555	6228	3358	8718	807	8479	2662
P02786	Transferrin receptor protein 1	TFRC	152	40	160	88	85	208	105	89	33	97	100	81	187	45	117	160	95	199	105	24	60	5	11	33	42	53	40	223	138	352	171	128	12	77	6	49	67	19	76	30	98	58	73	85	45	13	82
P04075	Fructose-bisphosphate aldolase A	ALDOA	166	53	118	144	235	116	141	221	106	163	190	249	173	128	240	180	54	195	200	54	163	44	57	114	113	55	64	113	291	120	95	100	18	194	17	17	89	301	70	32	123	87	105	7	117	117	114
P04083	Annexin A1	ANXA1	185	103	11	161	198	2	222	201	142	182	308	165	54	113	167	126	61	127	15	88	332	82	113	106	195	115	82	150	145	95	183	7	4	124	114	192	291	415	174	74	173	212	145	4	139	215	98
P04264	Keratin, type II cytoskeletal 1	KRT1	1534	1293	962	897	1073	710	783	546	919	798	917	714	837	897	776	894	1099	754	715	1257	983	1189	1269	919	1039	937	1281	523	767	451	701	647	641	1775	2642	1863	1716	1714	1925	1597	2251	1659	857	772	1131	906	702
P04406	Glyceraldehyde-3-phosphate dehydrogenase	GAPDH	684	469	676	596	778	372	571	643	641	426	675	806	776	551	586	707	638	742	846	555	757	623	462	787	405	463	492	951	928	775	790	672	1524	661	517	666	1064	885	533	674	497	542	1018	310	784	635	713
P04632	Calpain small subunit 1	CAPNS1	74	18	11	66	88	30	40	54	34	46	57	41	67	61	68	74	44	60	73	21	74	62	29	97	63	47	20	21	1	44	7	5	25	67	16	14	8	61	71	6	12	39	71	35	57	41	21
P04792	Heat shock protein beta-1	HSPB1	103	77	153	39	61	106	9	106	105	67	83	71	29	53	88	85	61	13	58	89	267	82	42	143	50	131	77	5	12	75	2	59	1	96	74	55	125	33	196	63	32	45	92	34	131	56	82
P04899	Guanine nucleotide-binding protein G(i) subunit alpha-2	GNAI2	114	65	130	179	104	53	154	197	92	159	239	169	77	174	172	131	53	66	152	65	76	25	89	47	195	51	70	160	298	64	154	105	15	88	15	63	65	67	142	43	97	101	121	22	182	151	137
P05023	Sodium/potassium-transporting ATPase subunit alpha-1	ATP1A1	352	70	439	521	710	313	231	367	113	384	235	506	798	260	670	703	226	852	585	78	274	12	99	151	176	164	59	419	593	428	472	292	46	234	71	88	207	643	266	103	206	192	379	898	203	160	545
P05386	60S acidic ribosomal protein P1	RPLP1	9	3	6	8	11	4	8	5	8	5	8	11	10	5	10	17	11	16	10	3	14	8	4	11	8	12	8	27	13	36	14	14	26	13	18	10	17	13	13	7	3	14	22	14	25	11	25
P05387	60S acidic ribosomal protein P2	RPLP2	32	19	26	32	33	19	25	26	30	27	18	33	29	31	26	49	51	52	72	19	44	22	31	30	27	34	22	63	23	102	70	38	46	23	41	33	42	16	40	20	12	33	66	42	47	35	59
P05388	60S acidic ribosomal protein P0	RPLP0	59	29	56	57	56	56	38	56	60	28	52	50	68	34	73	89	118	68	61	66	90	70	63	71	51	93	44	136	93	187	118	128	108	45	20	57	56	48	57	38	36	54	110	5	92	41	101
P05534	HLA class I histocompatibility antigen, A-24 alpha chain	HLA-A	83	113	7	175	146	31	76	84	295	77	195	102	103	187	74	9	265	2	95	94	113	40	164	111	120	54	55	53	87	2	31	79	36	59	15	19	44	5	199	183	163	77	91	39	159	15	69
P05556	Integrin beta-1	ITGB1	157	114	102	444	116	123	146	275	118	127	266	173	106	353	241	239	132	159	92	141	123	46	292	108	591	118	170	116	127	76	150	9	15	255	94	71	170	237	278	104	98	192	137	165	68	86	107
P06576	ATP synthase subunit beta, mitochondrial	ATP5B	113	5	120	23	51	88	22	35	9	28	53	27	81	61	126	102	9	102	34	79	305	123	55	100	51	203	71	98	300	85	148	122	87	35	32	89	54	84	148	45	53	61	178	1	127	38	130
P06733	Alpha-enolase	ENO1	515	196	146	532	564	161	495	406	351	497	559	743	463	309	458	435	139	513	549	313	197	142	199	279	413	183	239	300	581	395	293	301	302	360	86	290	293	353	341	121	267	287	326	89	277	441	516
P06748	Nucleophosmin	NPM1	72	38	92	61	48	55	59	47	74	25	36	36	75	67	95	73	103	75	107	56	236	57	50	98	27	136	56	70	56	80	107	62	144	42	38	77	93	76	77	34	63	85	138	29	60	67	128
P07195	L-lactate dehydrogenase B chain	LDHB	89	29	6	65	34	1	68	71	39	58	50	71	4	99	109	143	28	65	130	25	30	21	64	33	47	36	30	106	100	50	115	103	16	117	35	89	94	205	47	91	35	54	82	6	208	86	102
P07237	Protein disulfide-isomerase	P4HB	108	35	90	101	93	77	126	113	50	68	147	125	113	127	107	101	11	105	83	23	365	70	77	115	43	101	55	14	374	14	14	58	4	81	39	47	15	63	82	9	57	101	154	75	64	40	79
P07355	Annexin A2	ANXA2	209	274	224	246	313	260	457	322	278	274	464	435	318	285	254	262	168	361	227	146	492	163	380	282	386	331	181	131	52	119	3	186	66	348	263	171	287	560	254	242	277	300	179	46	365	337	239
P07437	Tubulin beta chain	TUBB	158	73	97	179	185	71	108	137	121	93	106	116	113	89	150	137	120	103	161	103	203	100	82	190	125	155	123	274	223	249	256	118	219	120	102	114	138	67	142	117	82	137	249	140	166	117	143
P07478	Trypsin-2	PRSS2	20	9	23	17	13	11	9	15	15	24	11	12	21	28	17	16	15	19	19	16	23	56	49	52	46	40	12	34	21	24	20	27	37	40	52	42	51	53	56	31	53	22	48	49	42	51	59
P07737	Profilin-1	PFN1	163	64	59	182	130	62	112	117	64	91	111	129	108	107	86	183	49	169	209	59	60	38	50	64	99	52	48	145	63	45	69	32	35	98	41	47	55	96	61	42	56	62	121	7	122	73	119
P07741	Adenine phosphoribosyltransferase	APRT	19	9	54	16	41	29	12	24	17	11	21	22	33	25	41	36	25	31	34	30	34	31	25	24	21	34	38	54	68	100	44	58	95	38	40	46	32	48	29	14	28	41	38	33	48	26	38
P07900	Heat shock protein HSP 90-alpha	HSP90AA1	282	35	158	195	197	197	185	176	91	148	101	136	205	109	395	316	118	393	300	135	85	43	64	147	96	170	105	370	344	285	419	208	256	184	47	177	132	291	135	138	95	163	208	231	191	185	263
P08195	4F2 cell-surface antigen heavy chain	SLC3A2	173	197	626	156	189	267	140	261	84	131	137	279	397	157	316	339	138	353	258	105	154	6	102	149	120	98	89	253	153	168	286	206	56	245	177	95	138	619	184	105	249	90	157	456	198	89	307
P08238	Heat shock protein HSP 90-beta	HSP90AB1	458	153	234	514	496	272	234	289	344	236	161	239	293	243	747	586	407	578	517	401	283	171	219	350	254	402	276	590	612	786	879	546	576	333	107	325	490	343	361	190	215	305	468	522	293	285	520
P08590	Myosin light chain 3	MYL3	9	7	8	10	14	9	12	10	9	15	11	9	12	16	9	17	12	18	16	7	11	11	8	8	9	10	8	5	5	3	5	3	3	9	9	5	8	7	9	6	6	7	14	14	13	15	9
P08670	Vimentin	VIM	505	435	30	504	62	23	359	441	547	654	670	449	43	475	29	34	74	39	177	531	1160	360	476	892	301	675	471	233	4	146	110	6	130	27	92	85	156	30	432	69	34	176	791	836	987	278	892
P08708	40S ribosomal protein S17	RPS17	37	5	24	24	28	14	19	27	17	13	18	19	27	20	27	42	36	30	38	10	41	17	23	35	17	20	9	35	13	86	49	13	59	27	5	27	9	5	1	6	4	15	52	23	31	14	18
P08754	Guanine nucleotide-binding protein G(k) subunit alpha	GNAI3	41	22	72	50	62	27	50	44	31	41	53	51	26	47	42	58	20	40	37	13	27	3	28	17	38	19	9	46	59	57	30	18	3	55	4	19	38	54	55	9	22	20	40	4	32	29	47
P08758	Annexin A5	ANXA5	183	127	71	156	122	120	239	197	125	125	169	158	87	128	107	119	35	198	82	81	146	56	147	147	150	114	94	76	130	27	107	76	19	128	12	29	208	132	83	65	85	176	81	52	333	246	425
P08865	40S ribosomal protein SA	RPSA	77	42	87	78	80	42	63	66	135	28	65	48	79	53	73	79	167	95	83	106	105	64	45	88	46	84	149	168	168	253	149	146	300	67	91	107	64	61	88	67	60	67	161	21	80	42	83
P09211	Glutathione S-transferase P	GSTP1	58	24	4	38	59	4	47	40	16	63	54	64	76	66	62	99	38	1	110	15	3	41	70	56	58	1	32	54	76	60	60	1	51	138	49	75	142	56	70	43	51	35	66	112	114	58	50
P09496	Clathrin light chain A	CLTA	3	12	18	21	25	19	16	29	50	17	15	31	26	30	27	23	45	40	18	29	11	5	13	2	8	19	15	9	5	4	2	1	1	11	16	11	4	4	1	1	8	6	9	11	19	12	35
Q71UI9	Histone H2A.V	H2AFV	20	12	18	26	69	8	10	20	71	15	8	51	18	10	57	51	90	36	13	8	16	12	12	9	12	12	57	82	113	52	76	76	110	9	3	17	31	11	13	13	21	13	23	4	12	37	17
P0DMV9	Heat shock 70 kDa protein 1B	HSPA1B	267	136	229	194	259	130	98	112	117	95	99	100	102	132	212	228	273	184	108	94	143	6	105	106	199	146	55	33	21	137	10	121	63	182	79	185	190	211	189	105	209	87	154	230	132	160	159
P10809	60 kDa heat shock protein, mitochondrial	HSPD1	190	21	133	55	125	70	43	85	64	95	64	95	128	147	265	191	85	355	131	53	798	215	136	251	86	392	133	102	235	35	183	185	4	31	67	109	76	123	121	18	129	146	297	207	237	110	208
P11021	78 kDa glucose-regulated protein	HSPA5	254	23	108	175	154	108	169	127	10	85	106	188	233	68	176	211	29	161	109	36	426	88	61	237	105	206	53	34	353	58	85	164	3	73	45	54	107	162	127	50	121	149	113	171	123	25	132
P11142	Heat shock cognate 71 kDa protein	HSPA8	413	266	302	440	430	337	302	387	366	243	246	317	458	327	439	494	535	565	444	368	221	174	211	295	300	239	327	345	477	313	412	260	506	327	155	426	459	312	311	242	314	288	483	680	470	298	571
P11234	Ras-related protein Ral-B	RALB	26	18	39	34	59	38	29	49	34	34	41	38	61	56	29	65	29	46	50	19	44	17	37	39	72	29	17	36	28	47	16	15	1	59	19	18	24	44	50	10	33	23	34	35	88	41	43
P11413	Glucose-6-phosphate 1-dehydrogenase	G6PD	79	25	95	92	91	38	63	84	46	218	109	146	114	89	57	57	83	33	95	83	96	22	38	30	72	35	23	40	125	89	16	35	30	115	209	48	45	231	34	79	133	135	135	25	25	6	77
P12268	Inosine-5-monophosphate dehydrogenase 2	IMPDH2	45	9	79	75	44	49	45	36	21	30	14	29	10	21	130	89	37	114	171	33	14	17	16	57	74	66	31	128	117	207	88	82	166	45	64	13	10	44	60	6	72	37	156	22	3	72	97
P13639	Elongation factor 2	EEF2	432	102	284	299	397	234	284	342	384	244	272	378	281	159	680	535	465	541	462	331	307	61	85	401	104	287	247	537	647	772	590	437	739	397	55	352	305	289	198	239	63	156	490	371	152	222	314
P13987	CD59 glycoprotein	CD59	18	50	29	32	46	37	35	46	31	37	64	54	18	34	31	35	9	34	28	16	24	5	16	12	57	19	26	16	2	16	16	29	5	74	13	11	18	26	21	14	20	41	43	69	77	37	61
P14618	Pyruvate kinase PKM	PKM	518	242	326	576	504	271	557	570	584	531	505	755	821	413	542	590	679	758	558	648	450	349	373	729	428	487	557	528	858	517	420	621	1075	792	563	312	563	701	539	549	388	403	1014	988	556	442	563
P14625	Endoplasmin	HSP90B1	254	1	100	147	125	78	101	76	2	60	68	92	226	46	188	208	31	226	70	4	305	62	14	143	52	110	12	29	265	35	78	91	3	68	13	23	30	75	53	7	23	105	94	84	96	24	72
P15311	Ezrin	EZR	102	6	59	177	265	161	247	71	33	242	166	236	294	166	315	489	67	289	251	43	7	22	51	35	84	60	83	201	137	137	191	66	11	254	17	7	32	318	50	39	48	45	48	64	59	390	90
P17066	Heat shock 70 kDa protein 6	HSPA6	18	11	14	14	16	20	12	16	14	11	14	12	17	12	13	16	15	18	22	13	16	11	28	30	17	27	16	37	46	43	40	27	45	20	8	20	18	13	20	20	23	22	19	17	12	20	16
P17980	26S protease regulatory subunit 6A	PSMC3	27	15	69	66	60	38	37	21	72	16	27	31	40	17	52	43	78	53	74	86	27	10	17	31	23	45	46	103	105	152	79	70	116	26	47	63	23	47	49	29	15	17	75	2	23	36	55
P17987	T-complex protein 1 subunit alpha	TCP1	113	82	119	151	150	89	95	104	152	63	74	91	121	73	207	246	362	215	224	190	121	56	97	105	59	156	97	253	476	542	376	259	488	104	48	193	151	109	140	73	55	66	300	140	61	102	122
P18085	ADP-ribosylation factor 4	ARF4	24	14	14	15	20	12	36	22	15	23	28	30	20	17	19	25	10	23	26	11	28	9	12	21	15	11	17	13	8	15	7	8	9	15	6	6	6	17	6	11	4	23	28	19	18	14	40
P18621	60S ribosomal protein L17	RPL17	42	1	67	27	52	24	24	34	15	15	21	34	67	14	73	82	68	49	73	4	43	30	27	29	37	52	1	126	35	142	114	26	79	14	2	29	24	13	11	1	8	13	79	46	76	34	69
P19105	Myosin regulatory light chain 12A	MYL12A	62	36	27	51	74	39	50	41	58	52	62	60	59	44	50	58	59	63	61	38	92	62	36	57	76	70	52	97	65	62	75	31	44	46	66	28	18	37	46	10	41	62	58	63	76	65	48
P19338	Nucleolin	NCL	18	1	10	26	29	17	31	14	16	14	4	24	20	14	146	92	95	146	205	1	88	27	21	54	10	72	3	109	31	88	151	67	61	18	1	16	30	12	9	1	18	22	116	57	37	46	59
P20340	Ras-related protein Rab-6A	RAB6A	32	18	44	28	51	35	24	24	9	27	37	25	47	32	37	29	26	58	54	11	46	19	18	23	24	17	13	24	11	17	6	22	5	34	11	18	24	18	13	16	17	13	33	41	32	19	23
P21333	Filamin-A	FLNA	1250	270	336	825	1487	347	620	768	769	953	925	824	20	411	588	769	360	539	905	837	1004	225	319	1132	832	772	192	733	439	663	341	169	442	739	761	195	310	851	603	394	158	476	741	833	28	275	912
P22314	Ubiquitin-like modifier-activating enzyme 1	UBA1	178	17	128	201	146	151	161	151	124	106	128	123	185	69	244	194	228	206	311	167	105	32	52	144	118	167	108	266	398	240	338	270	331	164	14	224	101	70	125	108	11	13	127	137	68	51	100
P22392	Nucleoside diphosphate kinase B	NME2	90	48	61	64	78	56	71	100	73	93	82	95	87	66	92	68	24	84	84	28	101	28	64	60	131	88	26	48	44	31	60	35	20	115	52	35	61	51	49	35	68	78	89	109	148	84	172
P23396	40S ribosomal protein S3	RPS3	90	13	105	87	115	45	66	92	92	22	78	89	94	52	92	118	220	92	63	40	98	56	47	90	44	86	56	146	168	228	144	95	264	60	67	68	50	50	63	19	36	61	122	4	118	41	90
P23528	Cofilin-1	CFL1	249	158	88	166	383	144	139	193	76	197	170	224	238	154	144	205	65	215	446	93	42	37	72	231	267	55	71	360	110	112	254	97	49	347	92	100	105	224	135	51	134	153	135	192	89	81	148
P25398	40S ribosomal protein S12	RPS12	30	19	21	24	30	19	26	27	23	19	28	35	32	39	36	35	26	44	46	21	25	18	21	31	22	26	21	31	24	25	37	17	26	48	32	40	41	17	50	19	24	51	92	13	47	24	44
P25705	ATP synthase subunit alpha, mitochondrial	ATP5A1	81	1	83	8	28	61	13	34	3	23	34	17	60	40	102	72	4	70	7	6	248	80	46	69	44	133	18	75	186	45	90	84	6	20	24	32	21	56	38	6	24	44	171	6	115	31	99
P25787	Proteasome subunit alpha type-2	PSMA2	38	6	31	39	47	40	50	51	11	38	56	49	49	50	42	57	10	58	65	11	32	11	38	46	42	21	11	38	36	24	36	48	11	51	20	22	28	50	38	12	52	44	74	41	46	40	47
P26038	Moesin	MSN	340	125	24	523	589	76	424	333	261	532	600	625	132	355	337	209	111	106	368	134	135	12	178	147	245	101	81	742	718	472	676	117	38	357	55	42	49	188	330	67	194	225	426	881	418	479	438
P26641	Elongation factor 1-gamma	EEF1G	96	49	73	141	124	53	102	63	94	58	77	82	101	75	118	90	79	138	104	151	50	48	56	92	57	89	135	109	154	161	87	121	148	84	30	90	89	89	97	53	35	81	107	15	48	78	57
P27708	CAD protein	CAD	47	2	322	63	91	31	14	3	3	7	2	5	103	2	100	102	147	73	183	7	41	12	3	47	15	132	16	502	107	453	187	87	216	23	80	24	45	103	33	1	1	4	190	41	6	7	83
P29401	Transketolase	TKT	139	35	17	90	113	21	52	118	11	194	194	123	113	113	136	110	18	170	101	24	68	2	69	44	106	20	26	18	126	3	5	95	2	118	32	3	66	214	59	15	89	64	89	80	22	18	150
P29692	Elongation factor 1-delta	EEF1D	58	30	44	70	50	43	61	40	59	47	47	45	54	53	52	63	29	91	84	53	33	14	19	54	8	45	36	76	18	63	57	66	53	45	19	25	61	45	47	12	21	38	93	5	54	62	48
P30041	Peroxiredoxin-6	PRDX6	50	25	34	51	96	41	39	78	60	69	62	74	47	60	59	74	25	76	83	41	46	27	38	50	57	43	22	47	22	54	31	29	10	72	65	36	67	120	73	22	109	65	72	39	126	62	71
P30050	60S ribosomal protein L12	RPL12	25	20	43	24	26	24	22	22	27	20	26	30	40	21	26	40	38	41	42	19	41	26	30	31	23	33	16	66	31	69	77	32	54	35	21	30	31	23	24	22	24	30	56	50	29	23	53
P30153	Serine/threonine-protein phosphatase 2A 65 kDa regulatory subunit A alpha isoform	PPP2R1A	144	16	77	123	158	63	73	67	98	66	74	72	99	49	122	178	50	191	153	31	47	20	28	53	38	40	24	78	40	87	88	53	71	88	8	102	79	113	61	34	14	28	118	64	37	23	86
P31939	Bifunctional purine biosynthesis protein PURH	ATIC	34	18	111	52	96	94	56	24	63	13	22	42	141	49	124	164	183	150	153	78	15	33	43	27	60	136	76	159	215	213	150	105	256	24	34	154	59	131	74	35	24	40	170	118	37	12	121
P31943	Heterogeneous nuclear ribonucleoprotein H	HNRNPH1	31	4	38	29	16	25	24	30	29	17	20	16	22	11	48	38	32	46	66	22	57	61	32	47	22	55	25	89	42	118	100	63	80	18	76	21	20	7	33	3	16	19	80	18	19	38	38
P34932	Heat shock 70 kDa protein 4	HSPA4	136	7	32	78	91	22	31	59	8	51	23	37	93	63	128	112	17	139	151	19	21	7	14	50	29	32	11	49	23	23	41	40	28	21	6	25	44	46	27	14	12	21	71	54	16	17	97
P35232	Prohibitin	PHB	52	2	43	16	11	27	20	19	8	18	35	12	38	44	50	53	5	34	21	1	170	64	33	44	48	69	23	36	41	32	52	58	4	34	30	32	36	53	50	8	29	49	35	2	86	31	60
P35268	60S ribosomal protein L22	RPL22	24	9	25	30	16	16	23	17	14	7	24	19	29	20	25	33	20	23	31	10	25	16	11	18	12	13	19	28	18	46	23	15	32	19	7	17	9	4	14	6	5	11	27	17	28	19	25
P35527	Keratin, type I cytoskeletal 9	KRT9	1124	813	572	603	649	478	644	333	563	676	744	504	476	647	506	565	728	420	484	876	670	763	835	551	685	529	985	353	480	299	441	477	365	1454	1973	1362	1371	1296	1548	1218	1872	1360	608	540	843	668	449
P35579	Myosin-9	MYH9	1355	381	466	1596	1417	494	861	508	945	852	729	817	1434	490	1014	864	1154	1668	1321	599	1637	571	404	1062	1020	1452	438	962	1645	637	1142	513	754	363	635	391	366	1044	776	480	264	609	825	1723	145	566	678
P35613	Basigin	BSG	65	47	45	103	53	30	66	101	83	110	98	171	56	106	116	131	39	149	159	72	60	16	76	34	73	49	53	66	134	71	58	65	4	74	29	46	45	83	95	47	101	59	61	81	87	76	106
P35908	Keratin, type II cytoskeletal 2 epidermal	KRT2	1078	979	592	689	915	555	634	366	731	622	650	461	564	642	629	738	774	532	563	896	804	762	796	612	689	548	964	314	472	270	417	385	303	1003	1580	1046	1085	1181	1162	1084	1483	1190	609	504	602	679	443
P35998	26S protease regulatory subunit 7	PSMC2	31	15	68	57	32	26	33	39	104	16	24	32	9	13	53	27	81	43	91	70	34	5	5	31	6	40	44	73	54	135	60	76	98	22	37	57	25	13	37	33	2	12	79	7	13	8	51
P37802	Transgelin-2	TAGLN2	166	75	45	102	149	85	121	88	98	164	135	105	90	106	22	43	49	101	96	63	145	40	88	91	82	86	54	81	51	104	23	68	71	139	40	21	96	97	113	52	47	82	27	70	42	73	68
P39019	40S ribosomal protein S19	RPS19	39	7	15	30	24	10	11	18	6	18	25	16	28	18	28	42	36	35	59	5	38	8	10	15	14	15	5	20	4	18	8	4	8	16	16	10	14	5	17	5	5	14	31	19	31	12	45
P40227	T-complex protein 1 subunit zeta	CCT6A	115	106	104	126	175	95	100	90	159	55	80	87	128	79	211	184	330	202	191	181	87	62	83	104	68	119	111	232	432	439	297	275	394	137	46	160	145	108	135	81	64	74	254	121	62	118	135
P40926	Malate dehydrogenase, mitochondrial	MDH2	65	9	81	39	32	56	54	61	19	50	40	41	45	46	75	45	6	67	47	23	118	46	34	31	19	94	21	14	55	28	29	61	7	45	11	39	38	42	77	23	22	47	63	1	138	25	78
P43490	Nicotinamide phosphoribosyltransferase	NAMPT	105	10	16	87	66	2	30	10	8	16	18	13	9	7	29	27	27	29	32	24	35	11	3	5	4	10	11	10	15	14	5	37	98	19	58	4	1	26	113	24	103	10	183	24	36	5	33
P46777	60S ribosomal protein L5	RPL5	66	1	104	59	86	27	17	28	54	5	9	45	123	20	76	104	128	81	75	6	61	21	22	58	16	70	4	174	129	175	169	50	156	24	11	51	8	15	1	5	2	10	68	4	62	37	43
P46782	40S ribosomal protein S5	RPS5	42	4	45	24	45	16	15	37	43	7	23	35	43	24	57	50	68	44	52	17	72	21	14	38	17	35	2	53	40	107	41	30	105	14	11	29	9	12	14	6	10	16	82	35	42	18	38
P46783	40S ribosomal protein S10	RPS10	29	8	11	12	10	7	11	19	11	12	10	20	16	9	24	30	10	23	53	5	27	7	10	18	4	14	11	31	26	63	46	22	68	16	9	26	12	3	15	8	4	8	53	16	15	10	36
P46940	Ras GTPase-activating-like protein IQGAP1	IQGAP1	450	17	414	401	805	384	358	223	31	626	164	469	718	143	527	569	216	761	764	46	336	17	60	286	269	286	13	334	614	169	472	167	125	463	35	33	68	922	199	59	68	55	164	741	100	143	165
P48643	T-complex protein 1 subunit epsilon	CCT5	137	103	112	173	192	71	91	103	188	60	65	115	154	71	231	230	347	230	270	178	106	46	75	84	48	128	111	215	375	453	283	245	409	96	39	202	166	102	157	69	50	71	343	109	68	125	161
P49327	Fatty acid synthase	FASN	563	82	1292	683	1434	769	321	461	825	390	125	451	1204	120	1250	655	1033	845	846	434	218	88	146	117	237	655	357	1083	1873	1749	748	834	1256	511	100	287	322	527	274	174	125	112	1087	677	176	142	844
P49368	T-complex protein 1 subunit gamma	CCT3	147	61	148	176	212	98	137	122	228	77	90	116	175	96	267	290	427	301	295	205	119	54	129	118	60	168	64	217	465	448	306	233	376	115	32	228	182	109	108	89	37	48	382	145	67	124	178
P49721	Proteasome subunit beta type-2	PSMB2	13	3	13	24	29	9	23	21	6	22	25	26	28	18	30	37	1	36	43	7	7	3	9	14	12	6	2	14	9	11	8	24	6	20	12	7	7	19	17	5	14	10	43	11	21	10	17
P50395	Rab GDP dissociation inhibitor beta	GDI2	115	28	56	172	220	102	111	91	60	136	125	74	174	141	98	106	23	129	155	24	23	3	59	40	112	41	18	112	84	50	52	48	4	119	6	39	37	55	114	6	31	49	88	16	64	165	126
P50990	T-complex protein 1 subunit theta	CCT8	103	76	117	147	171	61	81	87	167	45	85	83	132	88	215	194	312	166	241	178	78	40	80	72	43	126	90	193	382	396	253	181	333	95	26	170	91	82	108	54	30	47	277	103	29	118	123
P50991	T-complex protein 1 subunit delta	CCT4	131	42	92	128	190	73	86	118	192	41	72	95	160	89	260	222	322	236	343	120	88	62	95	94	66	146	53	220	328	385	272	245	360	81	21	151	129	78	89	55	43	58	345	115	74	118	164
P51148	Ras-related protein Rab-5C	RAB5C	34	26	65	56	44	87	46	93	33	86	61	55	53	62	50	73	47	65	62	36	52	39	39	40	49	58	32	55	46	35	33	40	19	58	27	36	34	36	45	16	30	43	62	88	108	34	89
P51149	Ras-related protein Rab-7a	RAB7A	63	48	75	44	76	42	66	65	56	51	77	59	88	69	68	85	78	85	95	46	81	31	31	41	53	44	57	43	35	27	29	39	11	59	11	35	48	49	51	51	56	54	68	80	185	64	109
P52565	Rho GDP-dissociation inhibitor 1	ARHGDIA	48	27	21	41	49	21	50	38	50	45	49	50	34	46	37	41	19	34	72	23	12	22	37	21	49	29	7	50	35	23	32	20	16	46	27	17	22	45	39	20	34	31	30	16	66	27	49
P52597	Heterogeneous nuclear ribonucleoprotein F	HNRNPF	14	2	40	14	18	20	1	2	7	6	6	19	26	11	29	16	28	35	68	16	40	13	5	24	8	17	13	60	24	38	45	15	60	3	3	18	11	10	15	1	9	9	35	5	10	16	24
P53396	ATP-citrate synthase	ACLY	203	6	176	190	192	102	82	177	45	50	67	30	138	147	223	179	150	210	148	163	267	52	85	94	45	242	59	168	441	216	328	253	185	70	23	180	53	1	55	63	2	33	122	37	16	32	109
P55072	Transitional endoplasmic reticulum ATPase	VCP	539	363	151	594	401	166	420	433	1130	269	428	378	186	281	183	208	164	217	212	845	254	187	332	282	72	191	686	174	290	82	329	318	89	524	879	211	359	174	611	142	570	464	322	780	150	553	311
P55209	Nucleosome assembly protein 1-like 1	NAP1L1	30	1	22	66	27	18	32	24	9	23	13	24	25	22	17	42	14	40	42	14	26	19	17	29	27	20	15	73	46	64	61	25	63	17	3	41	22	11	25	15	9	12	53	12	26	18	37
P59998	Actin-related protein 2/3 complex subunit 4	ARPC4	29	15	16	13	27	18	17	16	16	30	21	21	29	14	37	33	20	22	22	15	11	13	21	14	17	18	16	54	53	19	25	31	28	26	12	21	15	43	22	9	14	14	32	22	14	19	23
P60033	CD81 antigen	CD81	42	103	101	58	45	104	79	90	63	61	88	63	69	75	94	149	34	89	86	73	33	21	62	31	107	60	57	127	25	64	84	23	19	103	65	98	84	32	82	29	88	46	72	184	100	72	92
P60174	Triosephosphate isomerase	TPI1	99	44	87	70	72	42	101	106	70	181	100	91	98	107	99	105	46	128	147	65	73	50	61	89	87	40	56	72	67	49	61	63	33	102	45	40	114	146	110	28	72	119	89	115	143	98	109
P60660	Myosin light polypeptide 6	MYL6	62	47	43	68	87	56	85	71	63	68	67	50	74	67	44	82	87	93	88	49	60	81	49	75	75	78	41	74	61	42	66	46	59	56	59	35	48	84	70	40	65	61	83	80	107	102	78
P60709	Actin, cytoplasmic 1	ACTB	11	6	8	18	22	29	25	14	11	23	18	24	24	12	17	33	8	16	45	15	25	11	9	32	27	24	15	37	37	35	18	16	52	42	15	16	16	60	21	13	41	16	14	6	30	29	19
P60842	Eukaryotic initiation factor 4A-I	EIF4A1	173	56	137	164	146	69	117	95	99	88	77	98	134	75	154	126	121	132	117	196	135	74	54	137	68	114	167	195	240	266	154	132	314	79	17	165	69	79	103	63	56	72	172	6	102	87	97
P60866	40S ribosomal protein S20	RPS20	21	16	19	21	28	20	18	20	22	16	18	16	22	30	29	22	29	38	48	17	20	25	12	21	13	19	22	28	25	31	29	20	31	18	10	20	17	16	21	15	16	16	30	18	23	13	25
P60953	Cell division control protein 42 homolog	CDC42	44	26	48	110	169	65	39	76	47	75	66	114	94	56	59	102	26	63	86	51	45	27	30	34	84	34	24	102	100	68	72	49	48	67	28	44	54	93	53	29	42	48	65	119	82	59	60
P60981	Destrin	DSTN	49	31	20	19	79	48	33	39	13	51	124	42	104	15	40	33	11	46	105	19	7	7	7	21	35	7	15	28	3	6	6	4	3	95	32	23	30	83	13	23	18	28	14	25	19	15	30
P61006	Ras-related protein Rab-8A	RAB8A	19	11	34	40	43	26	21	36	19	28	16	29	41	38	29	61	13	34	34	10	28	3	7	7	8	5	9	31	7	8	17	13	1	28	3	5	14	17	14	6	5	4	20	22	29	4	16
P61019	Ras-related protein Rab-2A	RAB2A	65	26	27	18	36	23	30	37	29	30	43	39	25	40	21	34	28	37	32	18	51	11	19	21	20	20	10	26	6	15	14	15	9	27	13	14	28	24	32	14	11	29	30	31	47	18	37
P61026	Ras-related protein Rab-10	RAB10	35	24	47	53	79	30	39	46	30	61	51	62	71	47	54	78	30	50	51	19	74	9	15	22	56	21	15	41	21	28	28	23	10	57	33	22	42	107	33	28	76	33	28	34	66	14	31
P61077	Ubiquitin-conjugating enzyme E2 D3	UBE2D3	6	6	6	7	6	7	6	3	5	11	8	3	10	4	8	9	6	13	14	5	3	4	2	5	6	5	4	14	6	10	11	1	1	24	3	4	11	2	14	10	3	11	8	10	12	12	11
P61088	Ubiquitin-conjugating enzyme E2 N	UBE2N	34	19	27	39	46	32	22	22	24	29	33	34	61	24	35	59	28	74	59	10	17	18	18	15	33	10	16	32	19	21	19	12	5	24	6	7	20	23	22	3	16	19	33	42	34	17	37
P61106	Ras-related protein Rab-14	RAB14	52	28	50	41	61	44	45	61	27	71	86	57	55	35	36	62	36	62	66	23	58	26	33	41	39	35	11	56	24	33	30	45	30	36	20	19	34	41	34	41	52	36	52	50	53	29	37
P61224	Ras-related protein Rap-1b	RAP1B	70	63	143	102	153	164	93	129	78	180	112	149	161	140	114	212	52	122	174	61	105	38	57	43	116	44	52	132	93	104	64	61	32	113	40	68	89	100	100	71	89	63	126	145	240	96	138
P61247	40S ribosomal protein S3a	RPS3A	84	5	108	62	102	48	46	59	56	20	48	60	109	45	132	147	188	113	109	9	83	56	56	77	50	56	9	188	101	259	165	65	264	63	23	53	27	40	34	6	24	57	133	28	112	43	66
P61586	Transforming protein RhoA	RHOA	73	56	62	97	114	84	92	93	81	117	117	119	101	92	107	116	45	81	100	52	74	41	49	52	86	46	37	87	88	63	60	39	41	102	45	40	66	97	74	45	55	73	85	93	163	67	99
P61923	Coatomer subunit zeta-1	COPZ1	15	6	13	16	14	10	6	13	13	7	7	11	17	5	5	18	23	23	23	17	13	10	9	11	12	13	9	38	17	38	28	23	23	13	16	11	6	10	8	1	8	8	28	20	20	20	27
P61978	Heterogeneous nuclear ribonucleoprotein K	HNRNPK	70	31	84	90	36	58	56	39	69	33	38	36	60	55	106	114	71	116	210	57	172	51	33	86	38	123	38	133	103	202	137	96	132	43	41	95	63	44	49	10	31	33	183	34	43	51	69
P62081	40S ribosomal protein S7	RPS7	43	5	34	37	35	11	23	41	24	26	48	49	55	17	76	71	71	51	65	4	69	22	16	43	35	33	11	96	53	121	76	40	85	42	1	36	34	32	25	1	28	38	109	56	66	24	63
P62136	Serine/threonine-protein phosphatase PP1-alpha catalytic subunit	PPP1CA	73	16	140	69	98	91	67	42	52	44	53	52	72	68	88	128	104	69	107	67	53	23	34	34	57	36	70	111	66	118	65	48	93	83	35	66	55	122	58	50	20	38	94	9	41	84	46
P62158	Calmodulin	CALM1	23	17	49	37	49	59	54	39	35	47	37	43	82	59	45	92	17	70	75	16	32	10	21	26	38	25	19	43	21	27	40	18	25	38	27	13	21	30	22	13	24	24	54	83	69	63	54
P62191	26S protease regulatory subunit 4	PSMC1	27	11	55	58	11	36	20	36	68	12	15	21	36	14	66	37	59	39	89	53	30	12	19	28	7	48	46	50	52	126	52	56	104	7	13	45	17	32	26	22	4	6	83	4	10	21	36
P62195	26S protease regulatory subunit 8	PSMC5	24	22	68	52	27	56	34	55	83	22	40	48	45	27	77	50	96	70	94	79	33	7	9	15	3	40	51	85	52	136	76	79	153	23	27	65	20	22	60	31	5	17	76	7	21	12	48
P62241	40S ribosomal protein S8	RPS8	56	12	57	42	60	31	34	50	42	1	27	51	79	34	70	89	155	65	90	29	62	44	34	37	43	65	21	123	62	113	93	39	143	23	21	44	25	18	14	14	15	28	93	21	95	40	80
P62244	40S ribosomal protein S15a	RPS15A	24	11	32	26	31	13	15	26	14	6	16	26	27	20	34	31	23	32	45	6	35	10	10	14	10	12	12	32	35	65	42	19	55	16	16	38	16	11	16	10	10	20	46	12	35	20	22
P62249	40S ribosomal protein S16	RPS16	49	25	39	41	64	33	40	48	27	13	39	46	51	30	43	64	82	60	77	17	54	29	29	35	31	37	32	70	50	96	54	29	90	37	31	42	28	19	30	23	19	37	86	48	55	45	53
P62263	40S ribosomal protein S14	RPS14	42	15	45	40	29	32	41	26	24	15	43	39	47	21	68	66	55	78	74	6	83	28	25	44	23	42	19	63	27	89	65	37	82	28	31	29	20	8	25	10	8	34	96	42	55	19	70
P62269	40S ribosomal protein S18	RPS18	33	23	46	40	59	25	39	46	38	11	52	58	70	22	42	77	87	59	71	40	42	33	25	36	27	32	17	106	54	158	95	29	180	25	9	26	14	8	15	15	9	25	71	41	47	21	46
P62280	40S ribosomal protein S11	RPS11	30	4	55	17	39	17	19	18	21	6	28	29	52	13	41	57	60	45	55	5	31	17	22	30	13	37	5	69	40	105	93	24	113	19	7	33	16	13	14	3	10	17	74	39	38	28	36
P62314	Small nuclear ribonucleoprotein Sm D1	SNRPD1	11	4	11	10	10	6	16	9	8	4	3	9	6	5	10	8	12	15	14	1	14	7	5	7	8	6	5	32	12	43	16	16	25	9	4	20	7	7	4	4	8	6	23	5	15	15	17
P62318	Small nuclear ribonucleoprotein Sm D3	SNRPD3	8	7	7	9	8	9	9	9	10	3	8	9	9	2	8	8	5	12	17	3	6	4	10	12	10	8	6	16	11	16	15	6	13	13	8	9	9	7	6	2	5	7	19	6	9	8	12
P62330	ADP-ribosylation factor 6	ARF6	28	8	49	32	44	38	23	20	14	23	28	30	51	21	40	54	5	45	45	12	22	14	16	17	30	17	15	57	13	38	45	10	9	60	20	9	17	44	17	2	32	22	16	20	26	18	21
P62333	26S protease regulatory subunit 10B	PSMC6	18	17	66	39	41	53	28	30	61	15	26	40	35	15	51	42	63	52	87	85	21	11	12	24	19	37	50	68	43	122	74	65	125	26	33	46	33	39	47	35	14	29	52	4	20	26	35
P62805	Histone H4	HIST1H4A	152	66	254	180	178	147	178	154	184	118	123	290	299	143	278	409	418	312	232	70	171	132	110	131	140	261	104	527	859	203	747	452	748	301	65	135	140	94	105	35	126	82	315	2	302	211	294
P62807	Histone H2B type 1-C/E/F/G/I	HIST1H2BC	129	51	229	157	234	117	140	126	150	89	96	228	247	122	246	286	470	254	204	82	146	118	92	117	144	254	100	424	592	239	560	441	584	189	38	131	135	83	74	32	132	53	185	87	200	230	272
P62820	Ras-related protein Rab-1A	RAB1A	34	28	38	45	74	32	29	46	31	61	54	55	56	46	38	53	27	51	52	23	73	22	26	36	32	21	17	32	18	23	20	33	18	48	21	29	52	60	40	24	26	29	40	73	66	20	43
P62826	GTP-binding nuclear protein Ran	RAN	43	29	48	52	60	25	37	38	73	39	36	44	70	30	58	55	100	76	67	58	49	47	26	58	46	48	77	84	166	167	94	89	170	65	35	104	87	45	54	65	54	35	134	45	65	32	47
P62829	60S ribosomal protein L23	RPL23	21	8	31	20	20	14	11	14	11	7	16	10	25	13	28	23	28	35	46	2	40	15	12	21	9	16	13	43	11	68	37	13	60	11	1	12	7	8	9	2	3	14	50	23	38	15	32
P62873	Guanine nucleotide-binding protein G(I)/G(S)/G(T) subunit beta-1	GNB1	92	69	91	100	110	97	108	96	100	80	116	109	109	89	104	148	49	84	119	52	71	21	100	44	125	57	69	146	77	57	93	54	11	120	27	80	79	122	112	57	93	66	56	11	232	120	119
P62888	60S ribosomal protein L30	RPL30	24	9	29	26	37	14	18	26	19	15	24	30	33	24	29	40	36	42	39	2	30	25	23	28	24	30	21	40	19	45	41	26	47	23	15	28	21	7	14	15	8	32	61	4	47	18	38
P62913	60S ribosomal protein L11	RPL11	33	13	25	26	34	20	15	22	23	18	22	29	37	18	33	36	31	33	30	16	40	19	15	26	13	15	20	32	18	42	29	14	40	23	15	27	22	21	23	5	9	15	35	16	18	12	20
P62937	Peptidyl-prolyl cis-trans isomerase A	PPIA	190	133	94	226	290	182	200	180	129	158	239	246	205	140	138	229	118	209	257	120	154	76	80	157	160	119	104	250	145	152	220	118	119	268	91	94	171	158	168	82	113	136	126	166	308	136	303
P62979	Ubiquitin-40S ribosomal protein S27a	RPS27A	181	127	139	141	165	172	154	86	68	96	134	99	315	151	213	432	196	316	233	81	119	37	51	58	129	113	119	185	56	116	80	39	120	167	63	81	119	88	105	49	123	45	161	230	241	89	263
P63000	Ras-related C3 botulinum toxin substrate 1	RAC1	38	31	34	48	57	44	38	49	47	49	37	46	46	39	38	45	16	42	36	30	38	23	32	35	61	30	25	44	71	31	32	28	14	59	24	29	40	46	46	35	45	54	26	95	94	29	50
P63104	14-3-3 protein zeta/delta	YWHAZ	141	84	85	139	217	130	107	166	105	128	143	133	144	190	136	184	79	206	205	87	73	37	77	119	126	80	72	125	60	78	63	54	23	139	67	74	116	269	145	55	54	126	129	17	233	136	106
P63241	Eukaryotic translation initiation factor 5A-1	EIF5A	94	37	49	74	45	63	78	66	37	56	68	94	87	70	97	140	30	114	155	30	50	30	21	61	68	36	46	71	41	61	58	39	46	84	40	37	52	43	40	21	45	71	88	101	131	55	66
P63261	Actin, cytoplasmic 2	ACTG1	1069	568	720	1121	1503	760	1119	1004	1126	923	1188	1239	930	919	1077	1129	860	975	1582	977	1138	693	1042	1823	1714	1535	1067	1992	2817	1600	1403	735	2121	1694	1093	1186	1176	2030	1426	740	1553	1058	1580	399	1396	1305	1146
P67936	Tropomyosin alpha-4 chain	TPM4	67	5	22	111	114	34	62	91	36	88	149	72	87	67	52	121	2	62	156	8	84	3	28	94	36	8	8	108	20	24	46	19	3	67	11	8	45	87	87	5	24	42	45	4	51	40	42
P68032	Actin, alpha cardiac muscle 1	ACTC1	96	78	37	65	83	17	48	43	56	51	123	70	48	41	40	51	55	56	68	34	82	25	43	55	61	49	58	27	26	32	21	13	32	100	61	70	109	107	64	97	74	47	86	10	82	62	40
P68104	Elongation factor 1-alpha 1	EEF1A1	359	210	230	576	591	264	493	468	371	367	479	517	343	342	479	508	333	423	635	323	432	213	219	520	373	369	275	463	384	552	342	393	410	462	243	314	301	452	380	259	255	396	694	178	465	406	440
P68363	Tubulin alpha-1B chain	TUBA1B	35	13	34	38	60	10	44	28	25	30	48	47	56	22	31	52	32	50	48	25	52	31	18	51	39	48	31	44	55	52	51	30	42	34	51	70	65	19	49	54	30	39	82	28	42	44	47
P68371	Tubulin beta-4B chain	TUBB4B	552	243	373	587	689	261	480	451	413	337	474	403	480	333	518	526	521	484	640	437	724	334	303	756	432	661	473	672	618	766	610	313	712	375	427	555	482	296	423	429	248	384	735	357	450	356	432
P78371	T-complex protein 1 subunit beta	CCT2	181	168	162	207	258	153	143	180	275	105	132	160	253	183	365	335	428	328	496	296	129	108	169	167	97	226	193	335	493	636	445	367	588	186	75	220	272	141	191	132	111	125	570	134	131	193	257
P83731	60S ribosomal protein L24	RPL24	34	6	40	36	32	16	20	25	18	4	18	23	26	17	25	39	33	33	40	3	48	24	29	31	23	36	5	53	18	65	46	14	48	8	3	26	13	2	4	3	4	11	37	21	35	19	36
P84077	ADP-ribosylation factor 1	ARF1	134	44	55	71	210	97	62	62	61	114	69	77	104	72	122	135	54	79	96	49	70	76	59	57	82	92	53	160	118	106	85	83	95	121	67	93	99	169	72	100	77	78	107	115	134	72	97
P84095	Rho-related GTP-binding protein RhoG	RHOG	35	17	33	39	31	19	32	27	20	28	48	42	34	32	37	33	22	27	37	18	37	6	16	19	56	9	15	119	85	70	57	6	3	41	18	23	15	21	14	15	17	19	30	33	22	12	39
Q00610	Clathrin heavy chain 1	CLTC	271	278	905	732	756	459	610	528	1000	575	484	576	842	445	971	805	1613	941	786	844	964	146	383	263	279	952	333	737	999	1232	863	331	665	512	495	584	563	524	543	317	245	313	637	796	83	524	938
Q00839	Heterogeneous nuclear ribonucleoprotein U	HNRNPU	47	6	151	88	40	47	28	43	89	8	9	50	92	10	112	94	239	83	137	8	233	51	39	101	37	219	12	160	65	285	302	52	292	52	18	94	23	32	32	8	15	31	160	64	36	48	94
Q01518	Adenylyl cyclase-associated protein 1	CAP1	126	13	11	108	168	23	68	39	46	89	106	82	120	66	75	99	13	88	124	44	21	9	21	70	41	35	14	46	72	37	26	31	50	89	1	21	24	77	44	10	1	28	138	73	48	49	81
Q04837	Single-stranded DNA-binding protein, mitochondrial	SSBP1	42	16	25	29	35	12	37	30	35	23	39	40	40	31	27	32	42	62	39	16	48	20	20	13	20	18	27	18	9	23	42	33	54	27	10	32	19	6	52	41	39	28	30	20	30	29	37
Q06830	Peroxiredoxin-1	PRDX1	111	50	54	67	149	44	86	110	71	191	102	139	133	119	129	155	68	150	150	80	88	51	91	83	107	134	27	90	46	58	103	85	20	157	101	78	147	179	112	54	184	135	110	147	80	61	233
Q08380	Galectin-3-binding protein	LGALS3BP	207	385	234	496	305	333	560	638	884	480	384	1107	342	861	750	473	515	424	458	637	371	345	944	249	724	870	637	121	7	16	203	18	39	434	503	74	213	208	1078	825	2078	533	551	1445	513	1010	1003
Q13200	26S proteasome non-ATPase regulatory subunit 2	PSMD2	98	15	162	130	99	105	79	73	98	34	37	91	115	41	196	107	219	119	145	113	100	11	9	85	37	104	103	171	206	353	266	145	321	42	17	118	59	76	54	44	3	15	126	60	19	11	71
Q13509	Tubulin beta-3 chain	TUBB3	169	33	14	20	35	3	28	71	23	32	47	55	16	56	65	62	12	17	97	109	73	63	43	72	28	70	120	14	10	31	3	9	367	72	58	184	25	7	83	35	12	33	127	24	37	43	27
Q14204	Cytoplasmic dynein 1 heavy chain 1	DYNC1H1	844	13	895	674	764	405	320	404	268	254	167	374	505	39	663	664	550	551	814	110	580	52	19	468	506	733	48	1133	794	869	632	180	927	194	311	422	378	762	71	431	11	82	1250	1123	26	255	1029
Q14764	Major vault protein	MVP	368	308	108	205	194	97	102	288	695	139	188	194	682	182	359	165	811	184	71	569	338	188	187	163	303	466	590	1	19	27	101	339	574	172	346	49	28	219	260	61	145	105	210	274	51	61	44
Q14974	Importin subunit beta-1	KPNB1	95	11	139	142	148	99	110	96	56	102	87	113	117	71	175	194	138	163	192	79	89	46	32	101	118	120	26	144	104	232	200	94	143	91	29	104	58	70	25	29	31	52	89	112	64	57	140
Q15185	Prostaglandin E synthase 3	PTGES3	32	3	30	24	25	36	20	14	15	19	13	29	31	22	24	47	23	48	46	16	29	11	10	22	18	16	20	29	12	35	31	17	25	21	14	22	28	19	15	28	19	18	33	16	14	22	11
Q15365	Poly(rC)-binding protein 1	PCBP1	43	22	35	61	62	39	38	27	31	27	41	33	51	30	52	63	39	66	81	35	60	48	24	57	43	43	22	75	50	52	62	58	46	60	15	40	30	43	25	5	34	32	74	17	55	36	48
Q15366	Poly(rC)-binding protein 2	PCBP2	23	6	12	27	25	28	15	21	14	12	16	10	17	15	29	34	21	22	52	17	24	24	10	27	20	24	8	38	15	18	38	25	29	10	3	14	5	8	10	1	11	15	30	6	27	15	13
Q15758	Neutral amino acid transporter B(0)	SLC1A5	93	85	153	88	147	122	71	94	67	108	57	137	259	71	128	198	96	133	246	38	49	3	34	31	67	31	23	105	134	175	90	70	9	57	30	13	30	243	50	14	68	27	63	137	33	55	122
Q15836	Vesicle-associated membrane protein 3	VAMP3	33	34	22	37	19	22	37	42	29	47	37	39	12	53	15	22	19	27	29	18	30	10	16	20	22	15	29	11	2	18	8	8	5	20	18	27	26	11	33	16	17	20	29	7	51	25	34
Q15907	Ras-related protein Rab-11B	RAB11B	27	23	23	26	34	34	24	22	27	33	26	29	44	33	21	39	35	36	41	13	40	14	25	23	23	19	9	33	21	29	24	32	14	37	26	27	33	38	24	33	31	26	21	57	41	20	37
Q16563	Synaptophysin-like protein 1	SYPL1	10	7	14	6	14	7	8	12	6	10	9	7	9	3	6	6	18	10	3	4	13	6	6	7	3	6	2	15	11	13	15	8	3	7	2	7	6	1	6	7	5	3	4	3	20	4	6
Q16778	Histone H2B type 2-E	HIST2H2BE	6	5	8	17	14	7	12	6	11	7	11	19	11	11	13	23	27	13	7	4	11	2	4	4	2	6	8	17	26	4	33	25	29	5	4	6	12	4	6	6	4	5	13	11	10	12	12
Q3ZCM7	Tubulin beta-8 chain	TUBB8	11	1	7	12	12	8	7	9	13	3	8	14	8	6	16	11	10	11	21	3	16	7	5	15	6	18	5	13	18	12	15	3	16	14	17	24	29	16	25	18	8	10	34	18	27	9	22
Q562R1	Beta-actin-like protein 2	ACTBL2	1	2	4	4	6	3	8	5	5	5	14	7	6	4	5	8	3	2	5	2	5	2	8	6	7	6	2	14	12	6	5	3	22	13	20	7	11	13	11	3	20	7	6	3	6	13	10
Q58FF8	Putative heat shock protein HSP 90-beta 2	HSP90AB2P	26	9	11	26	28	8	9	15	17	9	9	13	15	8	41	27	21	29	26	20	9	4	9	14	18	20	17	41	45	53	49	31	27	17	8	15	35	22	21	17	6	26	26	35	20	5	36
Q6FI13	Histone H2A type 2-A	HIST2H2AA3	90	62	188	126	141	67	103	64	190	76	89	268	265	97	184	313	386	199	140	70	127	108	107	119	118	198	146	403	505	180	537	414	577	247	53	135	255	121	96	56	154	79	125	104	170	181	233
Q6S8J3	POTE ankyrin domain family member E	POTEE	30	17	10	25	25	12	10	39	29	32	22	11	24	14	31	28	17	29	33	31	37	19	16	23	32	25	34	28	36	30	21	12	24	33	20	16	17	30	20	16	34	28	19	5	26	18	26
Q71DI3	Histone H3.2	HIST2H3A	34	17	79	58	94	42	48	33	48	44	28	67	99	35	52	93	144	84	55	37	54	33	28	34	39	64	27	235	307	63	299	205	353	121	25	66	74	35	37	10	64	46	42	21	43	71	93
Q8WUM4	Programmed cell death 6-interacting protein	PDCD6IP	209	275	334	215	209	348	271	112	36	158	196	105	501	245	519	495	264	509	348	205	52	22	104	62	147	183	298	413	161	181	280	95	103	297	141	125	125	137	173	29	174	142	408	636	296	114	379
Q93077	Histone H2A type 1-C	HIST1H2AC	7	5	8	8	12	3	12	7	6	7	8	21	9	6	6	9	31	12	10	5	8	6	3	3	4	8	5	33	30	15	41	36	37	15	5	11	16	3	15	2	4	7	8	10	8	20	8
Q99832	T-complex protein 1 subunit eta	CCT7	117	85	95	152	145	77	107	103	158	61	92	106	122	112	170	176	306	166	238	151	122	67	94	105	61	139	93	210	474	465	311	228	425	72	38	136	117	73	76	73	40	52	335	137	57	137	163
Q9BQE3	Tubulin alpha-1C chain	TUBA1C	425	196	293	435	526	245	336	315	316	244	350	345	371	239	401	418	400	337	461	311	534	237	236	525	297	492	348	556	531	617	560	329	567	335	353	453	450	270	341	388	256	329	620	289	381	306	433
Q9H0U4	Ras-related protein Rab-1B	RAB1B	31	24	28	29	55	26	26	25	16	41	24	28	31	25	17	27	22	30	37	20	22	7	14	43	15	18	15	37	5	25	22	29	9	34	6	13	14	33	25	11	9	14	22	29	21	11	13
Q9HAV0	Guanine nucleotide-binding protein subunit beta-4	GNB4	21	25	18	49	35	65	35	30	40	22	55	37	15	27	20	21	15	12	18	21	24	3	23	15	24	23	22	51	24	16	34	14	7	19	6	13	17	16	23	13	16	17	31	3	91	37	34
Q9NQC3	Reticulon-4	RTN4	38	6	19	35	30	6	44	65	6	28	42	33	36	23	27	18	18	15	14	18	90	31	20	27	22	55	6	16	24	21	36	18	10	13	28	32	11	11	20	27	26	36	85	10	15	15	33
Q9UBQ0	Vacuolar protein sorting-associated protein 29	VPS29	6	3	5	4	10	9	6	2	3	7	6	10	12	7	9	13	7	13	13	9	3	7	8	8	5	2	8	9	12	8	6	10	11	13	1	11	12	9	11	9	9	5	10	10	3	5	4
Q9UL46	Proteasome activator complex subunit 2	PSME2	64	7	10	45	40	21	20	35	32	16	32	24	52	20	49	58	16	98	56	15	28	15	11	23	28	10	7	61	33	15	51	36	43	32	7	5	47	43	48	16	21	40	33	6	35	32	59
Q9Y490	Talin-1	TLN1	556	4	26	604	785	50	185	157	77	254	575	202	228	103	178	360	43	244	318	44	363	62	76	273	296	106	16	685	364	118	281	115	345	208	2	444	452	115	104	373	19	126	412	224	5	61	242
Q9Y696	Chloride intracellular channel protein 4	CLIC4	74	41	8	72	168	43	126	94	53	119	215	191	34	61	44	164	18	61	51	34	10	11	26	58	126	25	20	111	28	25	88	17	6	73	3	15	25	32	77	34	40	134	50	13	177	222	84
[truncated: 13 more columns]
