# Supplementary material for: Proteomic profiling of NCI-60 extracellular vesicles uncovers common protein cargo and cancer type-specific biomarkers
Source: Oncotarget. 2016 Nov 24;7(52):86999–7015. doi: 10.18632/oncotarget.13569 (PMC5341331; doi:10.18632/oncotarget.13569)
Supplement: Supplementary file 5 [file oncotarget-07-86999-s005.xlsx]

## Sheet: Tissue-Specific
	Breast protein name	CNS protein name	Colon protein name	Kidney protein name	Leukemia protein name	Lung protein name	Melanoma protein name	Ovary protein name	Prostate protein name
1	Solute carrier family 22 member 23	Serine/threonine-protein kinase 25	Ankyrin repeat domain-containing protein 61	U3 small nucleolar ribonucleoprotein protein MPP10	Tubulin alpha chain-like 3	Putative keratin-87 protein	Peroxisomal acyl-coenzyme A oxidase 3	Fucose mutarotase	T-cell receptor beta-2 chain C region
2	Protein strawberry notch homolog 1	Dihydropyrimidinase-related protein 4	Small acidic protein	Histone deacetylase 3	Putative TAF11-like protein ENSP00000332601	Putative nucleoside diphosphate kinase	Serine protease HTRA2, mitochondrial	Leucine-rich repeat and death domain-containing protein 1	Calpain-9
3	Protein ANKUB1	Protein-tyrosine sulfotransferase 1	Phosphatidylinositol 3-kinase regulatory subunit beta	Toll-like receptor 3	Putative uncharacterized protein encoded by LINC00587	Disabled homolog 1	Tubulin polymerization-promoting protein	Coiled-coil domain-containing protein 169	Prostate-associated microseminoprotein
4	Putative tripartite motif-containing protein 75	Putative protein BCE-1	Phosphatidylinositol 4-phosphate 5-kinase type-1 gamma	Kinesin heavy chain isoform 5C	Gem-associated protein 2	Serine/threonine-protein kinase 16	PHD finger protein 14	Rho GTPase-activating protein 32	Urotensin-2B
5	Guanine nucleotide-binding protein G(t) subunit alpha-3	Alpha-tectorin	Bromodomain-containing protein 4	Peroxisomal membrane protein PEX14	Ribosomal RNA-processing protein 8	Angiopoietin-related protein 1	Alpha-1-antichymotrypsin	Uroplakin-3b-like protein
6	Endogenous retrovirus group V member 2 Env polyprotein	High affinity cAMP-specific and IBMX-insensitive 3,5-cyclic phosphodiesterase 8B	Wolframin	C1q-related factor	Integral membrane protein 2A	Noelin-2	Proto-oncogene Wnt-1	Small integral membrane protein 22
7	Fructose-1,6-bisphosphatase isozyme 2	Reversion-inducing cysteine-rich protein with Kazal motifs	Rho-related BTB domain-containing protein 3	NADH-ubiquinone oxidoreductase chain 1	TYRO protein tyrosine kinase-binding protein	Coagulation factor X	Retinaldehyde-binding protein 1	Tumor necrosis factor receptor superfamily member 11B
8	Protein-glutamine gamma-glutamyltransferase 5	HLA class II histocompatibility antigen, DP beta 1 chain	Protein HEXIM1	NADH-ubiquinone oxidoreductase chain 4	SH2 domain-containing protein 1A	Complement factor D	HLA class II histocompatibility antigen, DR beta 4 chain	Etoposide-induced protein 2.4 homolog
9	Leucine zipper putative tumor suppressor 3	Mast/stem cell growth factor receptor Kit	Neuroendocrine protein 7B2	Glucocorticoid receptor	Checkpoint protein HUS1	Fibrinogen alpha chain	5,6-dihydroxyindole-2-carboxylic acid oxidase	Voltage-gated potassium channel subunit beta-3
10	Ly6/PLAUR domain-containing protein 3	Parathyroid hormone-related protein	Myocardial zonula adherens protein	Apoptosis regulator Bcl-2	Slit homolog 1 protein	Angiogenin	Transcription factor EB	Maltase-glucoamylase, intestinal
11	A disintegrin and metalloproteinase with thrombospondin motifs 2	Arachidonate 12-lipoxygenase, 12S-type	Polyubiquitin-B	Ferrochelatase, mitochondrial	Cell division control protein 45 homolog	Phosphatidylcholine-sterol acyltransferase	HLA class I histocompatibility antigen, A-43 alpha chain	E3 ubiquitin-protein ligase RNF13
12	Glycosyltransferase-like protein LARGE1	HLA class II histocompatibility antigen, DRB1-11 beta chain	C-C motif chemokine 5	Carnitine O-palmitoyltransferase 2, mitochondrial	DNA-directed RNA polymerase III subunit RPC9	Semenogelin-1	Pigment epithelium-derived factor	E3 ubiquitin-protein ligase MGRN1
13	Geranylgeranyl pyrophosphate synthase	Pleiotrophin	Oncostatin-M	Thromboxane-A synthase	WD repeat and HMG-box DNA-binding protein 1	Creatine kinase M-type	Melanocyte protein PMEL	Transmembrane protein 127
14	Ras-related protein Rab-36	Receptor-type tyrosine-protein phosphatase delta	Galactoside 3(4)-L-fucosyltransferase	Ephrin type-A receptor 8	SAM and SH3 domain-containing protein 3	Complement component C8 beta chain	Cathepsin K	RNA-binding motif protein, X-linked-like-2
15	Interleukin-33	G protein-coupled receptor kinase 5	Gap junction beta-2 protein	Vitamin K-dependent gamma-carboxylase	CUGBP Elav-like family member 2	Pulmonary surfactant-associated protein B	Troponin T, fast skeletal muscle	Left-right determination factor 1
16	Cystatin-S	Guanine nucleotide-binding protein G(I)/G(S)/G(O) subunit gamma-11	Neurotensin receptor type 1	Lysosomal acid lipase/cholesteryl ester hydrolase	Sphingosine 1-phosphate receptor 4	Pleckstrin	Phosphatidylinositol 4,5-bisphosphate 3-kinase catalytic subunit gamma isoform	Uroplakin-1b
17	Ig heavy chain V-III region TEI	Pregnancy-specific beta-1-glycoprotein 9	Carcinoembryonic antigen-related cell adhesion molecule 8	Prostaglandin-H2 D-isomerase	T-cell surface glycoprotein CD8 alpha chain	15-hydroxyprostaglandin dehydrogenase [NAD(+)]	Ectonucleoside triphosphate diphosphohydrolase 1	Diacylglycerol O-acyltransferase 1
18	Polymeric immunoglobulin receptor	Myelin-oligodendrocyte glycoprotein	Selenide, water dikinase 1	Carnitine O-acetyltransferase	HLA class II histocompatibility antigen, DRB1-15 beta chain	Glycerol-3-phosphate dehydrogenase [NAD(+)], cytoplasmic	Epithelial membrane protein 3	Glutamine--fructose-6-phosphate aminotransferase [isomerizing] 2
19	Lactotransferrin	Protein GREB1	Potassium voltage-gated channel subfamily KQT member 1	Phosphatidylserine synthase 1	Hemoglobin subunit delta	Glutathione peroxidase 3	AP-3 complex subunit sigma-2	Sphingosine 1-phosphate receptor 2
20	NADH-ubiquinone oxidoreductase chain 5	Rab15 effector protein	Calponin-1	C-X-C motif chemokine 6	Hemoglobin subunit epsilon	Phenazine biosynthesis-like domain-containing protein	C-C motif chemokine 20	Zinc finger protein-like 1
21	Decorin	KDEL motif-containing protein 2	Beta-chimaerin	28S ribosomal protein S15, mitochondrial	Glycophorin-A	HLA class I histocompatibility antigen, B-47 alpha chain	28S ribosomal protein S5, mitochondrial	Complement factor I
22	Corticosteroid-binding globulin	Cation channel sperm-associated protein subunit delta	Potassium-transporting ATPase alpha chain 2	Matrix-remodeling-associated protein 7	T-cell surface glycoprotein CD3 delta chain	Thrombospondin-4	Fibromodulin	Calcitonin gene-related peptide 1
23	Transforming growth factor beta-3	Leucine-rich repeat LGI family member 3	Calcium/calmodulin-dependent 3,5-cyclic nucleotide phosphodiesterase 1A	Tumor necrosis factor-inducible gene 6 protein	Cytochrome b-245 heavy chain	Gap junction alpha-5 protein	Pappalysin-1	Interleukin-6 receptor subunit alpha
24	HLA class II histocompatibility antigen, DRB1-7 beta chain	Ly6/PLAUR domain-containing protein 1	Galectin-4	Dual specificity protein phosphatase 2	Integrin beta-2	Short/branched chain specific acyl-CoA dehydrogenase, mitochondrial	Protein Shroom2	Alpha-2A adrenergic receptor
25	Tumor necrosis factor receptor superfamily member 1A	Leucine-rich repeat-containing protein 17	UPF0769 protein C21orf59	Bcl-2-like protein 1	Myeloperoxidase	Dual specificity mitogen-activated protein kinase kinase 4	Cyclin-dependent kinase 10	Putative cytochrome b-c1 complex subunit Rieske-like protein 1
26	Ribosomal protein S6 kinase beta-1	Cell adhesion molecule 4	Protein FAM3B	Stromal interaction molecule 1	Protein kinase C beta type	Estrogen sulfotransferase	Melanoma-derived growth regulatory protein	Calcitonin gene-related peptide 2
27	Atypical chemokine receptor 3	Transcriptional repressor CTCFL	Oxidized low-density lipoprotein receptor 1	Myeloid leukemia factor 2	Neutrophil elastase	Microfibril-associated glycoprotein 4	Coiled-coil domain-containing protein 57	Atrial natriuretic peptide receptor 3
28	Leiomodin-1	A disintegrin and metalloproteinase with thrombospondin motifs 16	Tastin	Electron transfer flavoprotein-ubiquinone oxidoreductase, mitochondrial	Cathepsin G	Down syndrome critical region protein 4	Phospholipase A1 member A	Bone morphogenetic protein 7
29	Gastrin-releasing peptide receptor	Phosphatidylinositol 3-kinase regulatory subunit gamma	Hyaluronidase-2	Putative oxidoreductase GLYR1	T-cell antigen CD7	Claudin-6	Caspase recruitment domain-containing protein 16	Bone morphogenetic protein 6
30	Transcription factor SOX-6	Ras-related protein Rab-7b	Rho GTPase-activating protein 5	Interferon-induced protein 44-like	Granzyme B	Troponin C, slow skeletal and cardiac muscles	DNA annealing helicase and endonuclease ZRANB3	Prostaglandin G/H synthase 1
31	Stromal cell-derived factor 1	MAP7 domain-containing protein 2	Serine/threonine-protein kinase PAK 1	TPT1-like protein	T-cell-specific surface glycoprotein CD28	Protein S100-A12	Low density lipoprotein receptor adapter protein 1	Proteinase-activated receptor 1
32	Ephrin type-B receptor 1	Sodium-coupled neutral amino acid transporter 3	Bile acid-CoA:amino acid N-acyltransferase	Acyl-CoA-binding domain-containing protein 5	Leukocyte antigen CD37	Cerebellar degeneration-related protein 2	Putative uncharacterized protein encoded by COL5A1-AS1	Aryl hydrocarbon receptor
33	Claudin-8	THUMP domain-containing protein 2	Growth factor receptor-bound protein 7	Transmembrane protein 214	Myosin light chain 4	Collagen alpha-1(X) chain	Phosphoinositide 3-kinase adapter protein 1	Glutamate dehydrogenase 2, mitochondrial
34	Claudin-10	tRNA-specific adenosine deaminase 1	MAD2L1-binding protein	Long-chain fatty acid transport protein 4	Bone marrow proteoglycan	Aldehyde oxidase	Fc receptor-like A	H(+)/Cl(-) exchange transporter 5
35	Ig kappa chain V-I region WAT	Protein tweety homolog 1	Josephin-1	Transmembrane protein 65	Hematopoietic lineage cell-specific protein	Fibrinogen-like protein 1	Prickle-like protein 2	HRAS-like suppressor 3
36	Transducin-like enhancer protein 4	Programmed cell death 1 ligand 1	[Pyruvate dehydrogenase (acetyl-transferring)] kinase isozyme 3, mitochondrial	Collagen and calcium-binding EGF domain-containing protein 1	Neutrophil cytosol factor 1	HLA class I histocompatibility antigen, A-80 alpha chain	Putative uncharacterized protein encoded by LINC00523	Cadherin-6
37	Semaphorin-3F	Peroxisomal sarcosine oxidase	SH2 domain-containing adapter protein B	MICOS complex subunit MIC27	Bactericidal permeability-increasing protein	Secreted phosphoprotein 24	Adenylate cyclase type 4	Protein FAM189B
38	Calcium/calmodulin-dependent protein kinase type II subunit beta		Rab-like protein 6	E3 ubiquitin-protein ligase synoviolin	Guanine nucleotide-binding protein G(t) subunit alpha-2	Neuronal pentraxin-1	Protein NDNF	CD83 antigen
39	Inositol-tetrakisphosphate 1-kinase		Protein Hikeshi	Integral membrane protein GPR180	Leukocyte surface antigen CD53	Secreted frizzled-related protein 4	Glucose-dependent insulinotropic receptor	Hyaluronidase-1
40	Kelch-like ECH-associated protein 1		Keratinocyte-associated protein 3	Catechol O-methyltransferase domain-containing protein 1	Azurocidin	Phospholipase B-like 1	Sushi, nidogen and EGF-like domain-containing protein 1	Dehydrogenase/reductase SDR family member 2, mitochondrial
41	Transcription factor E2F2		von Willebrand factor A domain-containing protein 2	4-hydroxy-2-oxoglutarate aldolase, mitochondrial	Diacylglycerol kinase alpha	Tubulin alpha-3E chain	Zinc finger protein 480	Carcinoembryonic antigen-related cell adhesion molecule 7
42	Leucine-rich repeat-containing protein 32		Ectonucleoside triphosphate diphosphohydrolase 8	Dolichyldiphosphatase 1	Immunoglobulin alpha Fc receptor	SWI/SNF-related matrix-associated actin-dependent regulator of chromatin subfamily D member 3	SPRY domain-containing protein 4	Lymphocyte antigen 6D
43	Desmocollin-3		Tetratricopeptide repeat protein 38	Prolyl 3-hydroxylase 2	Myeloblastin	ADAMTS-like protein 5	Hyaluronan synthase 2	Protein FAM50A
44	Sperm surface protein Sp17		Sterile alpha motif domain-containing protein 5	Mitofusin-1	ER lumen protein-retaining receptor 1	A disintegrin and metalloproteinase with thrombospondin motifs 13	Proteoglycan 4	Taperin
45	Ephrin-B3		Anoctamin-1	pre-rRNA processing protein FTSJ3	Integrin beta-7	Glycerophosphodiester phosphodiesterase domain-containing protein 3	Sodium-coupled neutral amino acid transporter 4	Raftlin-2
46	Serine/threonine-protein kinase N1		N-acyl-phosphatidylethanolamine-hydrolyzing phospholipase D	Calcium uptake protein 2, mitochondrial	T-cell surface glycoprotein CD1b	Tetraspanin-33	DNA topoisomerase I, mitochondrial	Cordon-bleu protein-like 1
47	Transmembrane protein 119		Leukocyte immunoglobulin-like receptor subfamily A member 6	Zinc transporter ZIP11	T-cell surface glycoprotein CD1c	Testis-specific Y-encoded-like protein 5	Ankyrin repeat and SOCS box protein 9	Protein DDI1 homolog 2
48	Akirin-2		Complexin-2	GH3 domain-containing protein	T-cell differentiation antigen CD6	Probable phosphoglycerate mutase 4	Protein FAM210A	OTU domain-containing protein 7B
49	E3 ubiquitin-protein ligase RNF43		WD repeat-containing protein 74	Carbonyl reductase family member 4	G1/S-specific cyclin-D2	Tubulin--tyrosine ligase	Fibroblast growth factor-binding protein 2	Major facilitator superfamily domain-containing protein 12
50	Protein FAM180A		Bromodomain and WD repeat-containing protein 3	Nuclear envelope phosphatase-regulatory subunit 1	C-C chemokine receptor type 1	Ras-related protein Rab-3C	ATP-binding cassette sub-family A member 2	Zinc transporter ZIP4
51	Peptidyl-prolyl cis-trans isomerase CWC27 homolog		Metastasis-associated in colon cancer protein 1	Protein O-glucosyltransferase 1	G-protein coupled receptor 183	DnaJ homolog subfamily C member 1	Zinc finger protein 407	Ly6/PLAUR domain-containing protein 2
52	UPF0577 protein KIAA1324		Coiled-coil domain-containing protein 129	Ubiquitin-associated domain-containing protein 2	Lymphocyte-specific protein 1	Beta-1,3-galactosyltransferase 6	Deoxynucleotidyltransferase terminal-interacting protein 1	Transmembrane protein 184A
53	Leucine rich adaptor protein 1-like		Lysophospholipid acyltransferase 2	Coiled-coil domain-containing protein 54	Signal transducer and activator of transcription 5A	Endoplasmic reticulum-Golgi intermediate compartment protein 2	Glycosyltransferase 8 domain-containing protein 2	Phosphatidylinositol 3,4,5-trisphosphate-dependent Rac exchanger 2 protein
54	Zinc finger protein 687		Ubiquitin-conjugating enzyme E2 R2	Nucleoporin NUP53	Killer cell immunoglobulin-like receptor 3DL2	Noelin	TraB domain-containing protein	HEAT repeat-containing protein 3
55	Tumor suppressor ARF		UNC5C-like protein	Torsin-1A-interacting protein 2	DNA polymerase delta subunit 2	Dynein intermediate chain 2, axonemal	Dimethyladenosine transferase 2, mitochondrial	Probable G-protein coupled receptor 149
56	BTB/POZ domain-containing protein KCTD6		Stromal membrane-associated protein 1	Interferon-induced protein 44	DNA ligase 3	Matrix metalloproteinase-28	Nucleolar protein 11	SEC14 domain and spectrin repeat-containing protein 1
57	HLA class I histocompatibility antigen, Cw-17 alpha chain		Protein-associating with the carboxyl-terminal domain of ezrin	Leucine-rich repeat neuronal protein 4	Serpin B8	Aldehyde dehydrogenase family 8 member A1	Transient receptor potential cation channel subfamily V member 4	Transmembrane protein adipocyte-associated 1
58	Zinc finger protein 622		Protein atonal homolog 7	Protein OSCP1	Tyrosine-protein kinase JAK3	Plexin-A4	WAP four-disulfide core domain protein 1	Eukaryotic peptide chain release factor GTP-binding subunit ERF3B
59	Arrestin domain-containing protein 3		Acyl-CoA-binding domain-containing protein 7	Estradiol 17-beta-dehydrogenase 8	Beta-crystallin B1	Protocadherin-12	LYR motif-containing protein 4	Ankyrin repeat domain-containing protein 13A
60	Putative uncharacterized protein C3orf49		Clarin-3	Mitochondrial import receptor subunit TOM6 homolog	Caspase-6	1-acyl-sn-glycerol-3-phosphate acyltransferase epsilon	Kelch repeat and BTB domain-containing protein 4	Probable palmitoyltransferase ZDHHC14
61	Integrator complex subunit 4		60S acidic ribosomal protein P0-like	Coiled-coil domain-containing protein 127	Hemoglobin subunit gamma-1	Heat shock protein beta-7	Protein AATF	Myocardin
62	MAP/microtubule affinity-regulating kinase 4		Ribonuclease H2 subunit C	Phosphatidate cytidylyltransferase, mitochondrial	Hemoglobin subunit gamma-2	Transgelin-3	Delta-like protein 3	Leucine-rich repeat LGI family member 2
63	Histone H2A type 1-A		Glucosamine-6-phosphate isomerase 2	DnaJ homolog subfamily A member 3, mitochondrial	Zinc finger BED domain-containing protein 6	Group IID secretory phospholipase A2	Proline-rich protein 12	DEP domain-containing mTOR-interacting protein
64	Selenoprotein O		Olfactory receptor 5P3	Pentatricopeptide repeat domain-containing protein 3, mitochondrial	Runt-related transcription factor 1	Cysteine sulfinic acid decarboxylase	tRNA pseudouridine synthase A, mitochondrial	T-cell immunomodulatory protein
65	Gamma-glutamylaminecyclotransferase		Kallikrein-6	Polypeptide N-acetylgalactosaminyltransferase 14	Ammonium transporter Rh type A	SET-binding protein		Glycerophosphodiester phosphodiesterase domain-containing protein 5
66	Protein kinase C and casein kinase substrate in neurons protein 1		Transmembrane protein 54	Acid-sensing ion channel 4	Tumor necrosis factor receptor superfamily member 17			Putative glutathione-specific gamma-glutamylcyclotransferase 2
67	MAP6 domain-containing protein 1		Engulfment and cell motility protein 3	Zinc finger RNA-binding protein	Glutathione S-transferase Mu 4			Sorting nexin-33
68	Lysophosphatidic acid receptor 2		Ubiquitin thioesterase OTUB2	Transmembrane protein 68	Transducin-like enhancer protein 3			Sodium/hydrogen exchanger 6
69	WW domain binding protein 1-like		Phytanoyl-CoA hydroxylase-interacting protein-like	Forkhead box protein N4	Synaptic vesicular amine transporter			Tumor necrosis factor receptor superfamily member 19L
70	Zinc finger protein 225		Methylthioribulose-1-phosphate dehydratase	Transmembrane protein 209	Transcription initiation factor TFIID subunit 10			GTP-binding protein Di-Ras2
71	FAS-associated factor 1		Selenocysteine lyase	Galactosylceramide sulfotransferase	Nuclear inhibitor of protein phosphatase 1			Multidrug resistance-associated protein 9
72	Y-box-binding protein 2		THO complex subunit 3	39S ribosomal protein L45, mitochondrial	Protein AF1q			Protein GUCD1
73	Protein Wnt-6		Unconventional myosin-XVB	Transmembrane protein 120A	Chromatin assembly factor 1 subunit B			Protein kinase C-binding protein NELL2
			Protein SERAC1	VIP36-like protein	Peptidyl-prolyl cis-trans isomerase-like 2			Acyl-CoA-binding domain-containing protein 6
			Tetraspanin-32	3 beta-hydroxysteroid dehydrogenase type 7	Interferon regulatory factor 5			Uroplakin-3b
			Membrane-associated guanylate kinase, WW and PDZ domain-containing protein 1	Growth hormone-inducible transmembrane protein	Nuclear transcription factor Y subunit gamma			Myosin regulatory light chain 10
			Ubiquitin-like protein 7	Alpha-1,3/1,6-mannosyltransferase ALG2	Protein FRG1			Oxysterol-binding protein-related protein 11
			Histone H2B type 1-L	ATP-binding cassette sub-family B member 8, mitochondrial	ATP-dependent RNA helicase DHX8			Centrosomal protein of 41 kDa
			rRNA-processing protein UTP23 homolog	Ubiquinol-cytochrome-c reductase complex assembly factor 1	Pumilio homolog 1			Kinesin-like protein KIF13A
			Protein pelota homolog	Ceroid-lipofuscinosis neuronal protein 6	Genetic suppressor element 1			Thiamin pyrophosphokinase 1
			Mediator of RNA polymerase II transcription subunit 10	Succinate dehydrogenase assembly factor 2, mitochondrial	Condensin complex subunit 2			Trimeric intracellular cation channel type A
			Tubulin polymerization-promoting protein family member 3	Sphingomyelin phosphodiesterase 4	Mediator of RNA polymerase II transcription subunit 1			Receptor-type tyrosine-protein phosphatase H
			Sorbin and SH3 domain-containing protein 1	Mitochondrial chaperone BCS1	Rho-related GTP-binding protein RhoH			Transmembrane protein 138
			Uncharacterized protein C14orf142	Polymerase delta-interacting protein 2	Rho GTPase-activating protein 15			Transmembrane protein 9B
			Regenerating islet-derived protein 4	28S ribosomal protein S2, mitochondrial	Spindlin-3			Solute carrier family 52, riboflavin transporter, member 3
			NKG2D ligand 2	28S ribosomal protein S18b, mitochondrial	C-type lectin domain family 12 member A			Sialin
			Putative Polycomb group protein ASXL3		Protein FAM83B			Transmembrane protein 100
			FXYD domain-containing ion transport regulator 6		Ubiquitin-associated protein 2			WD repeat-containing protein mio
			Band 4.1-like protein 4B		G kinase-anchoring protein 1			Pyroglutamyl-peptidase 1
			Polyadenylate-binding protein 3		Ubiquitin thioesterase OTU1			Leucine carboxyl methyltransferase 1
			Transcription initiation factor TFIID subunit 9B		Leukocyte-associated immunoglobulin-like receptor 1			Sialidase-3
			Ethanolamine kinase 1		Tetratricopeptide repeat protein GNN			Nitric oxide synthase-interacting protein
			Ran guanine nucleotide release factor		T-cell receptor-associated transmembrane adapter 1
			Serine/threonine-protein kinase PAK 6		Transmembrane protein C16orf54
			Beta-catenin-interacting protein 1		MTSS1-like protein
			Biogenesis of lysosome-related organelles complex 1 subunit 4		PX domain-containing protein kinase-like protein
			Serine/threonine-protein phosphatase 4 regulatory subunit 2		tRNA 2-phosphotransferase 1
			Glycerophosphodiester phosphodiesterase 1		P2Y purinoceptor 8
			Upstream-binding protein 1		3-5 exoribonuclease 1
			Copine-7		Nostrin
			Tumor necrosis factor receptor superfamily member 10D		Glypican-2
			Protein Wnt-16		Filamin-interacting protein FAM101B
			Mediator of RNA polymerase II transcription subunit 13		RNA polymerase II-associated factor 1 homolog
			Catenin alpha-3		Protein SMG8
			Unconventional myosin-Vb		Putative methyltransferase NSUN6
			Rho GTPase-activating protein 26		Probable phospholipid-transporting ATPase IM
			DNA replication complex GINS protein PSF2		Marginal zone B- and B1-cell-specific protein
			N-acetyllactosaminide beta-1,3-N-acetylglucosaminyltransferase 3		Vesicle transport protein SFT2A
			VPS9 domain-containing protein 1		Splicing regulatory glutamine/lysine-rich protein 1
			Leucine-rich repeat flightless-interacting protein 2		Cationic amino acid transporter 3
			Harmonin		Engulfment and cell motility protein 1
			Calpain-6		Minor histocompatibility protein HA-1
			Bis(5-adenosyl)-triphosphatase ENPP4		Semaphorin-4D
					Immunoglobulin superfamily member 2
					Sarcoplasmic/endoplasmic reticulum calcium ATPase 3
					HLA class II histocompatibility antigen, DRB1-12 beta chain
					Transmembrane and immunoglobulin domain-containing protein 2
					TRAF-interacting protein with FHA domain-containing protein A
					RecQ-mediated genome instability protein 2
					Translation machinery-associated protein 16
					Interleukin-17 receptor A
					Enhancer of mRNA-decapping protein 3
					U3 small nucleolar ribonucleoprotein protein IMP4
					tRNA-dihydrouridine(47) synthase [NAD(P)(+)]-like
					Protein LTV1 homolog
					F-box/LRR-repeat protein 18
					Hedgehog-interacting protein
					Protein phosphatase 1 regulatory inhibitor subunit 16B
					Zinc transporter ZIP3
					Ubiquitin-associated domain-containing protein 1
					RNA-binding protein 42
					DNA-directed RNA polymerase III subunit RPC3
					Cyclin-dependent kinase 2-interacting protein
					RNA polymerase II-associated protein 1
					Guanine nucleotide-binding protein subunit beta-like protein 1
					Keratin-associated protein 3-3
					Melanoma-associated antigen B5
					Semaphorin-4A
					SWI/SNF-related matrix-associated actin-dependent regulator of chromatin subfamily A containing DEAD/H box 1
					Actin-like protein 8
					Src-like-adapter 2
					Transmembrane protein 206
					Ankyrin repeat and zinc finger domain-containing protein 1
					Gamma-parvin
					SH2 domain-containing protein 2A
					Interleukin-26
					DNA polymerase epsilon subunit 4
					Poly(A) polymerase beta
					BMP-2-inducible protein kinase
					Zinc finger CCHC domain-containing protein 3
					Integrator complex subunit 9
					Fanconi anemia group I protein
					F-box/LRR-repeat protein 12
					Telomeric repeat-binding factor 2-interacting protein 1
					Leucine-rich repeat and fibronectin type III domain-containing protein 1
					Set1/Ash2 histone methyltransferase complex subunit ASH2
					E3 ISG15--protein ligase HERC5
					Anaphase-promoting complex subunit 5
					General transcription factor 3C polypeptide 4
					ALK tyrosine kinase receptor
					Microtubule-associated protein RP/EB family member 3
					F-box only protein 7
					Signaling threshold-regulating transmembrane adapter 1
					Absent in melanoma 1 protein
					Prostaglandin D2 receptor 2
