# Supplementary material for: Proteomic profiling of NCI-60 extracellular vesicles uncovers common protein cargo and cancer type-specific biomarkers
Source: Oncotarget. 2016 Nov 24;7(52):86999–7015. doi: 10.18632/oncotarget.13569 (PMC5341331; doi:10.18632/oncotarget.13569)
Supplement: Supplementary file 6 [file oncotarget-07-86999-s006.xlsx]

## Sheet: Sheet1
Protein Identifier	Protein name	Gene name	Avg spectral counts across NCI-60 panel
O60684	Importin subunit alpha-7	KPNA6	7.61667
O75369	Filamin-B	FLNB	279.417
O75396	Vesicle-trafficking protein SEC22b	SEC22B	21.85
P01111	GTPase NRas	NRAS	7.08333
P01112	GTPase HRas	HRAS	40.5833
P02786	Transferrin receptor protein 1	TFRC	91.9667
P06576	ATP synthase subunit beta, mitochondrial	ATP5B	81.8
P06748	Nucleophosmin	NPM1	75.0667
P08238	Heat shock protein HSP 90-beta	HSP90AB1	382.65
P08754	Guanine nucleotide-binding protein G(k) subunit alpha	GNAI3	37.0333
P09496	Clathrin light chain A	CLTA	14.7333
P11142	Heat shock cognate 71 kDa protein	HSPA8	379.283
P15311	Ezrin	EZR	152.75
P18085	ADP-ribosylation factor 4	ARF4	18.05
P20340	Ras-related protein Rab-6A	RAB6A	27.2833
P21333	Filamin-A	FLNA	595.867
P22392	Nucleoside diphosphate kinase B	NME2	75.7167
P35579	Myosin-9	MYH9	840.9
P50395	Rab GDP dissociation inhibitor beta	GDI2	89.5833
P51148	Ras-related protein Rab-5C	RAB5C	51.1833
P51149	Ras-related protein Rab-7a	RAB7A	64.45
P55072	Transitional endoplasmic reticulum ATPase	VCP	334.267
P60033	CD81 antigen	CD81	83.1833
P60953	Cell division control protein 42 homolog	CDC42	70.4167
P61006	Ras-related protein Rab-8A	RAB8A	20.35
P61019	Ras-related protein Rab-2A	RAB2A	27.8
P61026	Ras-related protein Rab-10	RAB10	44.2333
P61106	Ras-related protein Rab-14	RAB14	44.5833
P61923	Coatomer subunit zeta-1	COPZ1	14.8333
P62330	ADP-ribosylation factor 6	ARF6	29.0333
P62820	Ras-related protein Rab-1A	RAB1A	41.6167
P62826	GTP-binding nuclear protein Ran	RAN	61.3167
P62829	60S ribosomal protein L23	RPL23	20.7667
P62913	60S ribosomal protein L11	RPL11	24
P63000	Ras-related C3 botulinum toxin substrate 1	RAC1	43.45
P63104	14-3-3 protein zeta/delta	YWHAZ	129.35
P63241	Eukaryotic translation initiation factor 5A-1	EIF5A	67.4833
P84077	ADP-ribosylation factor 1	ARF1	95.2833
Q00610	Clathrin heavy chain 1	CLTC	615.55
Q01518	Adenylyl cyclase-associated protein 1	CAP1	59.0333
Q14764	Major vault protein	MVP	222.617
Q14974	Importin subunit beta-1	KPNB1	105.65
Q15836	Vesicle-associated membrane protein 3	VAMP3	28.0833
Q15907	Ras-related protein Rab-11B	RAB11B	29.85
Q8WUM4	Programmed cell death 6-interacting protein	PDCD6IP	243.6
Q9UBQ0	Vacuolar protein sorting-associated protein 29	VPS29	7.78333
Q9Y490	Talin-1	TLN1	228.367
