# Supplementary material for: Proteomic profiling of NCI-60 extracellular vesicles uncovers common protein cargo and cancer type-specific biomarkers
Source: Oncotarget. 2016 Nov 24;7(52):86999–7015. doi: 10.18632/oncotarget.13569 (PMC5341331; doi:10.18632/oncotarget.13569)
Supplement: Supplementary file 7 [file oncotarget-07-86999-s007.xlsx]

## Sheet: SF_Diff_Exp
X	Protein_IDs	Protein_names	Gene_names	baseMean	log2FoldChange	lfcSE	stat	pvalue	padj
1	A0A5B9	T-cell receptor beta-2 chain C region	TRBC2	0.01842	4.90294	12.0971	0.495767	0.999871	NA
2	A0AVK6	Transcription factor E2F8	E2F8	0.172723	-3.32152	8.68638	2.73646	0.949792	NA
3	A0AVT1	Ubiquitin-like modifier-activating enzyme 6	UBA6	4.359	-5.8246	6.08865	10.0222	0.263472	0.352001
4	A0FGR8	Extended synaptotagmin-2	ESYT2	3.63028	-5.72466	5.4663	13.3953	0.0989541	0.162306
5	A0MZ66	Shootin-1	KIAA1598	0.481798	-4.5431	5.73107	17.1587	0.0284987	0.0599896
6	A0PJX4	Protein shisa-3 homolog	SHISA3	0.0637321	-2.07926	12.7933	1.03041	0.998049	NA
7	A1A5C7	Solute carrier family 22 member 23	SLC22A23	0.093091	-4.51745	12.7274	2.58335	0.957731	NA
8	A1KXE4	Myelin-associated neurite-outgrowth inhibitor	FAM168B	0.481525	-5.73802	10.4475	3.16941	0.923281	0.930269
9	A1KZ92	Peroxidasin-like protein	PXDNL	0	NA	NA	NA	NA	NA
10	A1L0T0	Acetolactate synthase-like protein	ILVBL	1.58335	-0.852811	3.60145	13.6911	0.0901819	0.150439
11	A1L157	Tetraspanin-11	TSPAN11	1.30102	0.512802	2.51217	21.4737	0.00599	0.017395
12	A1L4H1	Soluble scavenger receptor cysteine-rich domain-containing protein SSC5D	SSC5D	1.13316	0.138702	11.9242	5.74904	0.67532	0.747163
13	A2A3N6	Putative PIP5K1A and PSMD4-like protein	PIPSL	0.750136	-4.38628	5.10862	8.38258	0.397018	0.488096
14	A2VDF0	Fucose mutarotase	FUOM	0.126664	0.13889	12.8475	2.97128	0.936147	NA
15	A3KN83	Protein strawberry notch homolog 1	SBNO1	0.0136016	-1.82675	12.8048	-0.0797455	1	NA
16	A4D0V7	Cadherin-like and PC-esterase domain-containing protein 1	CPED1	0.0614487	-2.07926	12.7933	0.670201	0.999598	NA
17	A4D1F6	Leucine-rich repeat and death domain-containing protein 1	LRRD1	0.0142042	0.138964	12.8475	-0.109736	1	NA
18	A4D1P6	WD repeat-containing protein 91	WDR91	0.304845	-2.86352	12.7604	2.41665	0.965505	NA
19	A4D1S0	Killer cell lectin-like receptor subfamily G member 2	KLRG2	0.659788	-6.50006	10.8458	4.96993	0.760785	0.812024
20	A4FU69	EF-hand calcium-binding domain-containing protein 5	EFCAB5	0.156052	0.138884	9.95686	3.26916	0.916349	NA
21	A4UGR9	Xin actin-binding repeat-containing protein 2	XIRP2	0.0671247	0.138842	12.8475	0.966657	0.99845	NA
22	A5D8V6	Vacuolar protein sorting-associated protein 37C	VPS37C	4.50585	-8.93116	5.61848	20.8674	0.00750824	0.0208925
23	A5YKK6	CCR4-NOT transcription complex subunit 1	CNOT1	5.30505	-7.17435	5.77994	40.6355	2.43858e-06	3.03955e-05
24	Q9GZQ8	Microtubule-associated proteins 1A/1B light chain 3B	MAP1LC3B	2.18522	-7.58292	5.67846	13.4578	0.0970378	0.159635
25	A6NCF5	Kelch-like protein 33	KLHL33	0	NA	NA	NA	NA	NA
26	A6NCN2	Putative keratin-87 protein	KRT87P	0.0184392	0.138973	12.8475	0.10345	1	NA
27	A6NCS6	Uncharacterized protein C2orf72	C2orf72	0.537616	-5.3782	7.26133	9.76183	0.282142	0.371721
28	A6NCV1	Olfactory receptor 6C74	OR6C74	0	NA	NA	NA	NA	NA
29	A6NDG6	Phosphoglycolate phosphatase	PGP	1.67595	-5.95419	5.28764	14.2259	0.0760638	0.132396
30	A6NDU8	UPF0600 protein C5orf51	C5orf51	0.15065	0.138886	10.2052	2.6465	0.954549	NA
31	A6NE01	Protein FAM186A	FAM186A	0.0295565	0.138925	12.8475	0.44858	0.999912	NA
32	A6NFN9	Protein ANKUB1	ANKUB1	0.0169671	-2.07916	12.7933	0.0937814	1	NA
33	A6NGH8	Ankyrin repeat domain-containing protein 61	ANKRD61	0.0104383	0.138968	12.8475	-0.344662	1	NA
34	A6NHL2	Tubulin alpha chain-like 3	TUBAL3	0.0103975	0.13896	12.8475	-0.263188	1	NA
35	A6NHQ2	rRNA/tRNA 2-O-methyltransferase fibrillarin-like protein 1	FBLL1	0.649046	-5.15455	5.2461	14.6804	0.065665	0.117365
36	A6NHR9	Structural maintenance of chromosomes flexible hinge domain-containing protein 1	SMCHD1	1.40431	-4.30294	6.43647	15.9954	0.0424463	0.0825693
37	P14598	Neutrophil cytosol factor 1	NCF1	0.464024	0.138831	12.8475	5.45364	0.708171	0.772973
38	A6NIH7	Protein unc-119 homolog B	UNC119B	0.341423	-4.2466	9.27449	5.38933	0.715268	NA
39	A6NIM6	Solute carrier family 15 member 5	SLC15A5	0	NA	NA	NA	NA	NA
40	A6NK02	Putative tripartite motif-containing protein 75	TRIM75P	0.0557667	-3.77391	12.7378	1.73935	0.987987	NA
41	Q01534	Testis-specific Y-encoded protein 1	TSPY1	0	NA	NA	NA	NA	NA
42	A6NKQ9	Choriogonadotropin subunit beta variant 1	CGB1	0.218138	-1.84214	9.75647	3.81827	0.873136	NA
43	A6NLC8	Putative TAF11-like protein ENSP00000332601		0.0124013	0.138954	12.8475	-0.144762	1	NA
44	A6NNP5	Coiled-coil domain-containing protein 169	CCDC169	0.0181513	0.138957	12.8475	0.0815524	1	NA
45	A6QL64	Ankyrin repeat domain-containing protein 36A	ANKRD36	0.107003	-2.65986	12.7676	1.62294	0.990473	NA
46	A6ZKI3	Protein FAM127A	FAM127A	0.502023	-4.25057	5.60236	9.32897	0.315309	0.406131
47	A7KAX9	Rho GTPase-activating protein 32	ARHGAP32	0.0118528	0.138969	12.8475	-0.232912	1	NA
48	A8K2U0	Alpha-2-macroglobulin-like protein 1	A2ML1	0.138131	-1.82697	12.8047	1.36637	0.994711	NA
49	A8MQ03	Cysteine-rich tail protein 1	CYSRT1	0.406563	0.138729	12.8475	3.51691	0.897874	NA
50	A8MTJ3	Guanine nucleotide-binding protein G(t) subunit alpha-3	GNAT3	0.0309053	-2.86333	12.7604	0.679602	0.999576	NA
51	A8MW99	Meiosis-specific protein MEI4-like	MEI4	0	NA	NA	NA	NA	NA
52	P62308	Small nuclear ribonucleoprotein G	SNRPG	4.91571	-1.25516	1.33401	5.68105	0.682909	0.753805
53	B0FP48	Uroplakin-3b-like protein	UPK3BL	0.428883	0.138849	12.8475	5.02288	0.755128	NA
54	B0I1T2	Unconventional myosin-Ig	MYO1G	18.2934	0.139	5.77828	119.922	3.44042e-22	2.86243e-19
55	B1AMM8	Putative uncharacterized protein encoded by LINC00587	LINC00587	0.0124013	0.138954	12.8475	-0.144762	1	NA
56	B2RUZ4	Small integral membrane protein 1	SMIM1	0.866259	-0.433709	4.42702	12.3649	0.135652	0.210761
57	B3KS81	Serine/arginine repetitive matrix protein 5	SRRM5	0.072748	-1.65091	12.814	1.08603	0.997644	NA
58	B4E2M5	Ankyrin repeat domain-containing protein 66	ANKRD66	0	NA	NA	NA	NA	NA
59	B6SEH9	Endogenous retrovirus group V member 2 Env polyprotein	ERVV-2	0.135799	-5.05831	12.7226	3.1909	0.921813	NA
60	P0CG08	Golgi pH regulator B	GPR89B	0.353354	-4.06159	12.7332	2.06385	0.978992	NA
61	P0DMR1	Heterogeneous nuclear ribonucleoprotein C-like 4	HNRNPCL4	0.0448348	0.13889	12.8475	1.11249	0.997433	NA
62	B9A064	Immunoglobulin lambda-like polypeptide 5	IGLL5	0.752706	-5.59245	7.41192	10.6414	0.222856	0.309156
63	C9JI98	Transmembrane protein 238	TMEM238	0.0764986	-3.0628	12.7542	1.2737	0.995859	NA
64	E9PAV3	Nascent polypeptide-associated complex subunit alpha, muscle-specific form	NACA	9.44118	-0.971519	0.97157	21.3608	0.00624826	0.0180505
65	K7EJ46	Small integral membrane protein 22	SMIM22	0.28079	0.138863	12.8475	4.2838	0.830653	NA
66	O00116	Alkyldihydroxyacetonephosphate synthase, peroxisomal	AGPS	0.476739	0.13877	9.6139	3.28438	0.915265	0.924151
67	O00139	Kinesin-like protein KIF2A	KIF2A	0.294294	0.138929	8.17709	6.49013	0.592503	NA
68	O00148	ATP-dependent RNA helicase DDX39A	DDX39A	0.368795	-4.42342	10.4244	3.18609	0.922142	NA
69	O00151	PDZ and LIM domain protein 1	PDLIM1	4.49707	-6.10276	5.9178	13.9713	0.0825177	0.140941
70	O00154	Cytosolic acyl coenzyme A thioester hydrolase	ACOT7	16.0273	-2.88554	2.22546	8.58519	0.378487	0.469301
71	O00159	Unconventional myosin-Ic	MYO1C	102.484	1.04817	1.66858	36.7375	1.28615e-05	0.000119229
72	O00160	Unconventional myosin-If	MYO1F	0.436305	0.138657	12.8475	3.55155	0.895152	NA
73	O00161	Synaptosomal-associated protein 23	SNAP23	24.9779	-0.345794	1.36612	18.4256	0.0182525	0.0425745
74	O00170	AH receptor-interacting protein	AIP	1.20458	-5.60283	5.59937	12.5095	0.129879	0.203502
75	O00178	GTP-binding protein 1	GTPBP1	0.651199	0.138959	8.33172	13.1847	0.105649	0.171429
76	O00182	Galectin-9	LGALS9	0.197471	0.138731	12.8475	2.69056	0.952252	NA
77	O00186	Syntaxin-binding protein 3	STXBP3	17.2638	-9.516	4.83474	16.5283	0.0354135	0.0712122
78	O00192	Armadillo repeat protein deleted in velo-cardio-facial syndrome	ARVCF	0.164061	-3.60269	12.7411	2.16238	0.975625	NA
79	O00193	Small acidic protein	SMAP	0.030637	0.138933	12.8475	0.876803	0.998913	NA
80	O00194	Ras-related protein Rab-27B	RAB27B	2.82014	-8.47809	5.58162	27.4815	0.000583567	0.0027944
81	O00203	AP-3 complex subunit beta-1	AP3B1	3.35401	-6.60171	4.97355	41.0808	2.01336e-06	2.61737e-05
82	O00204	Sulfotransferase family cytosolic 2B member 1	SULT2B1	0.163142	-5.23012	12.7214	3.08178	0.929121	NA
83	O00212	Rho-related GTP-binding protein RhoD	RHOD	0.535839	-1.14622	10.3256	4.5767	0.801711	0.841807
84	O00214	Galectin-8	LGALS8	0.337761	-3.53526	7.4535	4.3501	0.824236	NA
85	O00217	NADH dehydrogenase [ubiquinone] iron-sulfur protein 8, mitochondrial	NDUFS8	0.464135	-1.89482	6.35489	16.0258	0.042013	0.0819573
86	O00220	Tumor necrosis factor receptor superfamily member 10A	TNFRSF10A	0.398055	0.0132042	9.34047	6.17851	0.627244	NA
87	O00231	26S proteasome non-ATPase regulatory subunit 11	PSMD11	41.7403	-2.73935	0.95723	25.2354	0.00141799	0.00555185
88	O00232	26S proteasome non-ATPase regulatory subunit 12	PSMD12	26.7268	-2.78632	1.27926	24.8442	0.0016519	0.00624718
89	O00233	26S proteasome non-ATPase regulatory subunit 9	PSMD9	1.55235	-6.36692	5.16638	17.7245	0.0233896	0.0514531
90	O00244	Copper transport protein ATOX1	ATOX1	1.36336	-1.81882	5.82662	33.2571	5.53529e-05	0.000404867
91	O00264	Membrane-associated progesterone receptor component 1	PGRMC1	6.47741	-2.61983	2.37746	12.1763	0.14351	0.220622
92	O00267	Transcription elongation factor SPT5	SUPT5H	1.60231	-5.06376	7.02856	17.3268	0.0268807	0.0573088
93	O00273	DNA fragmentation factor subunit alpha	DFFA	0.114558	-1.8269	12.8047	1.89684	0.984013	NA
94	O00291	Huntingtin-interacting protein 1	HIP1	0.104222	-2.07931	12.7932	1.15539	0.997063	NA
95	O75610	Left-right determination factor 1	LEFTY1	0.163362	0.138882	12.8475	3.36654	0.909297	NA
96	O00299	Chloride intracellular channel protein 1	CLIC1	87.2193	1.27702	0.608684	13.6805	0.0904829	0.150749
97	O00300	Tumor necrosis factor receptor superfamily member 11B	TNFRSF11B	0	0	0	0	1	NA
98	O00303	Eukaryotic translation initiation factor 3 subunit F	EIF3F	25.5993	-2.17484	1.03034	21.4072	0.00614078	0.0177709
99	O00308	NEDD4-like E3 ubiquitin-protein ligase WWP2	WWP2	1.35025	-7.79944	5.56676	41.9561	1.38016e-06	1.96289e-05
100	O00330	Pyruvate dehydrogenase protein X component, mitochondrial	PDHX	0.115401	-1.65097	12.814	1.45479	0.993433	NA
101	O00338	Sulfotransferase 1C2	SULT1C2	0.131644	0.138909	12.8475	2.86825	0.942351	NA
102	O00339	Matrilin-2	MATN2	32.3448	-6.54728	5.68625	16.7324	0.0330198	0.0673759
103	O00370	LINE-1 retrotransposable element ORF2 protein		0.0292173	0.138934	12.8475	0.445052	0.999914	NA
104	O00391	Sulfhydryl oxidase 1	QSOX1	6.32044	1.6452	2.41704	18.0851	0.0205971	0.0466308
105	O00399	Dynactin subunit 6	DCTN6	0.211437	-3.18275	7.46139	4.82109	0.776516	NA
106	O00400	Acetyl-coenzyme A transporter 1	SLC33A1	0.0462718	0.138902	12.8475	1.08789	0.99763	NA
107	O00401	Neural Wiskott-Aldrich syndrome protein	WASL	0.356459	0.138823	10.0145	4.03328	0.854109	NA
108	O00410	Importin-5	IPO5	33.9351	0.320588	1.28682	38.6057	5.81637e-06	6.24416e-05
109	O00421	C-C chemokine receptor-like 2	CCRL2	0.302004	-6.13546	12.717	4.14787	0.843541	NA
110	O00422	Histone deacetylase complex subunit SAP18	SAP18	1.42622	-3.58048	5.13652	17.6647	0.0238861	0.0521607
111	O00425	Insulin-like growth factor 2 mRNA-binding protein 3	IGF2BP3	3.38973	-4.77234	4.8645	28.735	0.0003529	0.00185245
112	O00429	Dynamin-1-like protein	DNM1L	17.8247	-7.97497	4.77774	19.5154	0.0123334	0.0312371
113	O00442	RNA 3-terminal phosphate cyclase	RTCA	0.315459	-1.93063	5.46286	14.5048	0.0695213	NA
114	O00443	Phosphatidylinositol 4-phosphate 3-kinase C2 domain-containing subunit alpha	PIK3C2A	0.143887	-2.77225	10.4826	1.86952	0.984754	NA
115	O00458	Interferon-related developmental regulator 1	IFRD1	0.127012	-3.64695	12.7402	1.17834	0.996851	NA
116	O00459	Phosphatidylinositol 3-kinase regulatory subunit beta	PIK3R2	0.0429446	0.138921	12.8475	1.32106	0.995296	NA
117	O00461	Golgi integral membrane protein 4	GOLIM4	0.646064	0.138815	8.54811	5.08814	0.748116	0.803398
118	O00462	Beta-mannosidase	MANBA	0.0993703	0.138827	12.8475	1.50797	0.992575	NA
119	O00468	Agrin	AGRN	356.829	0.131959	1.3028	86.4387	2.45157e-15	4.53269e-13
120	O00469	Procollagen-lysine,2-oxoglutarate 5-dioxygenase 2	PLOD2	10.3643	8.07329	4.49464	37.1247	1.09166e-05	0.000104398
121	O00471	Exocyst complex component 5	EXOC5	0.943557	-6.46361	5.33163	18.5787	0.0172828	0.0407056
122	O00483	Cytochrome c oxidase subunit NDUFA4	NDUFA4	0.671963	-4.06383	5.54759	18.7309	0.0163668	0.0390178
123	O00487	26S proteasome non-ATPase regulatory subunit 14	PSMD14	19.9299	-3.34465	1.34338	34.8636	2.83116e-05	0.000228138
124	O00499	Myc box-dependent-interacting protein 1	BIN1	0.190668	0.138959	7.67635	3.67924	0.884843	NA
125	O00505	Importin subunit alpha-4	KPNA3	3.39002	-6.94662	4.95507	54.1532	6.44682e-09	2.34108e-07
126	O00506	Serine/threonine-protein kinase 25	STK25	0.0136842	0.138963	12.8475	-0.0818419	1	NA
127	O00515	Ladinin-1	LAD1	0.291951	0.13876	12.8475	3.50069	0.899136	NA
128	O00541	Pescadillo homolog	PES1	0.320842	0.138665	12.8475	3.01528	0.933395	NA
129	O00560	Syntenin-1	SDCBP	109.197	-0.346443	0.981443	18.3762	0.0185764	0.0431954
130	O00566	U3 small nucleolar ribonucleoprotein protein MPP10	MPHOSPH10	0.0148572	0.138975	12.8475	-0.0356619	1	NA
131	O00567	Nucleolar protein 56	NOP56	8.29978	-6.42301	5.16217	48.6744	7.33988e-08	1.75735e-06
132	O00571	ATP-dependent RNA helicase DDX3X	DDX3X	23.6128	-9.24847	4.69428	28.7886	0.000345359	0.00182071
133	O00584	Ribonuclease T2	RNASET2	0.523041	0.138665	12.8475	3.63842	0.888186	0.903387
134	O00592	Podocalyxin	PODXL	5.36969	-7.78413	5.19137	27.2113	0.000649961	0.00299594
135	O00622	Protein CYR61	CYR61	11.4322	-0.576182	3.68785	14.1266	0.078524	0.135749
136	O00625	Pirin	PIR	2.69538	-3.4565	5.30596	31.9399	9.54799e-05	0.000621834
137	O00629	Importin subunit alpha-3	KPNA4	4.71475	0.60217	1.47225	23.7175	0.00255545	0.00897103
138	O00743	Serine/threonine-protein phosphatase 6 catalytic subunit	PPP6C	2.98136	-6.13412	5.07071	18.1815	0.0199059	0.0454679
139	O00746	Nucleoside diphosphate kinase, mitochondrial	NME4	0.360598	0.138749	12.8475	3.11321	0.927053	NA
140	O00748	Cocaine esterase	CES2	0.0784904	0.138907	12.8475	2.15573	0.975861	NA
141	O00754	Lysosomal alpha-mannosidase	MAN2B1	0.997069	-4.39829	5.29526	8.9048	0.350391	0.441203
142	O00757	Fructose-1,6-bisphosphatase isozyme 2	FBP2	0.0509014	-3.64676	12.7402	1.61892	0.990553	NA
143	O00762	Ubiquitin-conjugating enzyme E2 C	UBE2C	1.13201	-4.97031	5.71064	9.53207	0.299415	0.389619
144	O00763	Acetyl-CoA carboxylase 2	ACACB	0.0676927	0.138817	12.8475	1.04465	0.99795	NA
145	O00764	Pyridoxal kinase	PDXK	8.22169	-1.90863	1.75372	18.1486	0.0201398	0.0458449
146	O00767	Acyl-CoA desaturase	SCD	0.236005	-4.33775	10.4189	2.48124	0.9626	NA
147	O14493	Claudin-4	CLDN4	1.32574	-5.80946	5.46827	20.9216	0.00735859	0.0205448
148	O14494	Lipid phosphate phosphohydrolase 1	PPAP2A	1.53858	-5.11999	5.41244	34.6692	3.07147e-05	0.000243377
149	O14495	Lipid phosphate phosphohydrolase 3	PPAP2B	0.358589	-4.87344	10.1178	3.45321	0.90279	NA
150	O14497	AT-rich interactive domain-containing protein 1A	ARID1A	0.473021	0.138849	11.4754	6.39353	0.60324	0.686353
151	O14526	F-BAR domain only protein 1	FCHO1	0.322794	-2.83725	5.35808	3.2157	0.920101	NA
152	O14531	Dihydropyrimidinase-related protein 4	DPYSL4	0.120991	0.13889	12.8475	3.01601	0.933349	NA
153	O14548	Cytochrome c oxidase subunit 7A-related protein, mitochondrial	COX7A2L	0.127439	-2.0793	12.7932	1.91108	0.983618	NA
154	O14556	Glyceraldehyde-3-phosphate dehydrogenase, testis-specific	GAPDHS	0.586605	0.138988	7.00294	13.4958	0.0958907	0.158139
155	O14558	Heat shock protein beta-6	HSPB6	0.204325	0.138832	12.8475	2.84016	0.943984	NA
156	O14561	Acyl carrier protein, mitochondrial	NDUFAB1	0.395362	-4.79726	6.07565	8.91141	0.349824	NA
157	O14569	Cytochrome b561 domain-containing protein 2	CYB561D2	0.0253288	0.138937	12.8475	0.357216	0.999963	NA
158	O14576	Cytoplasmic dynein 1 intermediate chain 1	DYNC1I1	0.0307713	0.138934	12.8475	0.444453	0.999915	NA
159	O14578	Citron Rho-interacting kinase	CIT	54.2976	1.75603	2.90335	27.0219	0.00070086	0.00319515
160	O14579	Coatomer subunit epsilon	COPE	14.0973	-8.71851	4.87441	12.7647	0.120205	0.190768
161	O14610	Guanine nucleotide-binding protein G(I)/G(S)/G(O) subunit gamma-T2	GNGT2	0.249988	0.138739	12.8475	2.45704	0.963704	NA
162	O14617	AP-3 complex subunit delta-1	AP3D1	2.11404	-5.2173	5.08094	18.3293	0.0188888	0.0438368
163	O14618	Copper chaperone for superoxide dismutase	CCS	0.423329	-4.35996	6.51024	2.45883	0.963623	NA
164	O14638	Ectonucleotide pyrophosphatase/phosphodiesterase family member 3	ENPP3	0	NA	NA	NA	NA	NA
165	O14646	Chromodomain-helicase-DNA-binding protein 1	CHD1	0.275915	-3.85646	5.55271	13.4957	0.0958955	NA
166	O14653	Golgi SNAP receptor complex member 2	GOSR2	0.238423	0.13891	9.61971	4.58694	0.800674	NA
167	O14656	Torsin-1A	TOR1A	0.155896	-4.33304	12.7295	2.71871	0.950752	NA
168	O14657	Torsin-1B	TOR1B	0.691201	-4.02502	7.35752	8.36269	0.398867	0.489689
169	O14662	Syntaxin-16	STX16	0.145788	-5.02459	12.7229	2.81338	0.945517	NA
170	O14672	Disintegrin and metalloproteinase domain-containing protein 10	ADAM10	51.8466	-1.01624	1.40953	29.6645	0.000242263	0.00134152
171	O14681	Etoposide-induced protein 2.4 homolog	EI24	0.0314146	0.138937	12.8475	0.941405	0.998592	NA
172	O14684	Prostaglandin E synthase	PTGES	0.108216	-1.8275	12.8047	1.32293	0.995273	NA
173	O14713	Integrin beta-1-binding protein 1	ITGB1BP1	0.172575	-2.76239	12.7638	1.99696	0.981105	NA
174	O14732	Inositol monophosphatase 2	IMPA2	0.0663062	-3.12433	12.7524	1.56308	0.99161	NA
175	O14735	CDP-diacylglycerol--inositol 3-phosphatidyltransferase	CDIPT	0.274356	0.138749	12.8475	2.76419	0.948273	NA
176	O14737	Programmed cell death protein 5	PDCD5	7.62646	-1.11141	1.27647	34.7484	2.97127e-05	0.000236565
177	O14744	Protein arginine N-methyltransferase 5	PRMT5	10.035	-8.32053	4.84016	21.6679	0.0055697	0.0165352
178	O14745	Na(+)/H(+) exchange regulatory cofactor NHE-RF1	SLC9A3R1	26.5184	-0.622951	1.96458	16.2366	0.0391159	0.0772567
179	O14763	Tumor necrosis factor receptor superfamily member 10B	TNFRSF10B	1.9789	2.33655	2.46372	16.8121	0.0321267	0.065836
180	O14773	Tripeptidyl-peptidase 1	TPP1	8.24157	-5.85049	5.24921	23.4556	0.00282595	0.00960651
181	O14786	Neuropilin-1	NRP1	10.6936	1.00765	3.31016	16.3199	0.0380242	0.075504
182	O14787	Transportin-2	TNPO2	0.141185	-4.6457	12.7261	2.24248	0.972661	NA
183	O14792	Heparan sulfate glucosamine 3-O-sulfotransferase 1	HS3ST1	0.369618	0.138747	12.8475	3.85457	0.87	NA
184	O14802	DNA-directed RNA polymerase III subunit RPC1	POLR3A	0.420008	-4.06246	10.8089	2.34619	0.968518	NA
185	O14807	Ras-related protein M-Ras	MRAS	0.40977	-4.69408	12.3577	2.23201	0.97306	NA
186	O14815	Calpain-9	CAPN9	0	NA	NA	NA	NA	NA
187	O14817	Tetraspanin-4	TSPAN4	22.6695	-0.943706	1.72673	37.3167	1.00634e-05	9.76416e-05
188	O14818	Proteasome subunit alpha type-7	PSMA7	28.0952	1.02554	0.847712	10.422	0.236645	0.323869
189	O14828	Secretory carrier-associated membrane protein 3	SCAMP3	19.7337	-5.10252	1.9074	14.5239	0.0690923	0.122236
190	O14841	5-oxoprolinase	OPLAH	0.0860508	0.138862	12.8475	1.9294	0.9831	NA
191	O14879	Interferon-induced protein with tetratricopeptide repeats 3	IFIT3	0.983637	-6.4436	11.6151	3.71217	0.882114	0.89941
192	O14880	Microsomal glutathione S-transferase 3	MGST3	1.18114	-1.91673	5.75193	38.7451	5.48046e-06	5.99966e-05
193	O14893	Gem-associated protein 2	GEMIN2	0.0103975	0.13896	12.8475	-0.263188	1	NA
194	O14907	Tax1-binding protein 3	TAX1BP3	3.47014	1.35206	0.921929	40.527	2.55504e-06	3.17283e-05
195	O14908	PDZ domain-containing protein GIPC1	GIPC1	10.4912	-0.758627	2.55506	22.3894	0.00424342	0.0132727
196	O14910	Protein lin-7 homolog A	LIN7A	0.193293	-3.06469	6.61392	4.36955	0.822338	NA
197	O14920	Inhibitor of nuclear factor kappa-B kinase subunit beta	IKBKB	0.435218	-4.43086	6.1912	6.06533	0.639914	NA
198	O14925	Mitochondrial import inner membrane translocase subunit Tim23	TIMM23	0.180179	0.138837	12.8475	2.76886	0.948015	NA
199	O14929	Histone acetyltransferase type B catalytic subunit	HAT1	3.70922	-6.27931	5.3942	13.4884	0.0961125	0.158348
200	O14933	Ubiquitin/ISG15-conjugating enzyme E2 L6	UBE2L6	0.87897	-6.0241	6.03725	7.53649	0.480003	0.571334
201	O14936	Peripheral plasma membrane protein CASK	CASK	18.1486	0.102554	1.97218	37.7735	8.28951e-06	8.41082e-05
202	O14939	Phospholipase D2	PLD2	0.109817	0.138831	12.8475	2.14637	0.976192	NA
203	O14944	Proepiregulin	EREG	0.180852	0.13883	12.8475	2.98418	0.935346	NA
204	O14949	Cytochrome b-c1 complex subunit 8	UQCRQ	2.16083	-5.85033	4.95096	28.7857	0.00034576	0.00182071
205	O14957	Cytochrome b-c1 complex subunit 10	UQCR11	0.192721	0.13875	12.8475	2.11533	0.977271	NA
206	O14964	Hepatocyte growth factor-regulated tyrosine kinase substrate	HGS	4.32296	-5.25999	5.30001	9.87394	0.273985	0.363131
207	O14974	Protein phosphatase 1 regulatory subunit 12A	PPP1R12A	1.05716	-4.2458	5.52201	12.4936	0.130501	0.204188
208	O14976	Cyclin-G-associated kinase	GAK	0.339772	-3.06541	8.5043	7.90067	0.443233	NA
209	O14979	Heterogeneous nuclear ribonucleoprotein D-like	HNRNPDL	1.17665	-3.41055	6.06652	14.9381	0.0603596	0.11031
210	O14980	Exportin-1	XPO1	35.7722	-1.84759	1.53674	26.946	0.000722316	0.00326613
211	O14981	TATA-binding protein-associated factor 172	BTAF1	0.202807	0.138809	12.8475	3.46356	0.901999	NA
212	O14986	Phosphatidylinositol 4-phosphate 5-kinase type-1 beta	PIP5K1B	0.454571	-3.82654	5.42791	4.15573	0.842807	NA
213	O15013	Rho guanine nucleotide exchange factor 10	ARHGEF10	0.046245	-1.82683	12.8048	0.629746	0.999681	NA
214	O15018	PDZ domain-containing protein 2	PDZD2	0.131575	-3.64696	12.7402	0.772976	0.999316	NA
215	O15020	Spectrin beta chain, non-erythrocytic 2	SPTBN2	3.89774	-8.04695	6.22379	21.6516	0.00560389	0.0165775
216	O15027	Protein transport protein Sec16A	SEC16A	0.299454	-4.4617	10.2536	3.12324	0.926387	NA
217	O15031	Plexin-B2	PLXNB2	44.4132	-0.0724874	1.72954	45.3824	3.11411e-07	5.92215e-06
218	O15042	U2 snRNP-associated SURP motif-containing protein	U2SURP	1.31929	0.138983	5.69435	34.336	3.53088e-05	0.000273274
219	O15066	Kinesin-like protein KIF3B	KIF3B	0.054603	0.13887	12.8475	1.19631	0.996678	NA
220	O15067	Phosphoribosylformylglycinamidine synthase	PFAS	7.91926	-0.0269766	2.27105	20.2822	0.00931944	0.0248319
221	O15072	A disintegrin and metalloproteinase with thrombospondin motifs 3	ADAMTS3	0.0660107	0.138899	12.8475	1.34403	0.995005	NA
222	O15075	Serine/threonine-protein kinase DCLK1	DCLK1	0.207256	0.138833	12.8475	3.11421	0.926987	NA
223	O15084	Serine/threonine-protein phosphatase 6 regulatory ankyrin repeat subunit A	ANKRD28	0.57358	-4.90131	5.65144	10.3717	0.239902	0.326943
224	O15116	U6 snRNA-associated Sm-like protein LSm1	LSM1	0.312624	-3.35667	9.02768	6.31002	0.612548	NA
225	O15117	FYN-binding protein	FYB	0.0227578	0.138913	12.8475	0.257003	0.99999	NA
226	O15118	Niemann-Pick C1 protein	NPC1	4.81391	3.5615	2.58302	33.626	4.74793e-05	0.000352704
227	O15121	Sphingolipid delta(4)-desaturase DES1	DEGS1	0.177476	-2.76162	12.7639	2.39491	0.966451	NA
228	O15126	Secretory carrier-associated membrane protein 1	SCAMP1	6.63373	-8.30596	4.68116	15.8854	0.0440507	0.085233
229	O15127	Secretory carrier-associated membrane protein 2	SCAMP2	6.49507	-1.3539	1.92207	5.22993	0.732742	0.792715
230	O15143	Actin-related protein 2/3 complex subunit 1B	ARPC1B	16.7937	-0.235533	1.27539	4.49007	0.810426	0.848411
231	O15144	Actin-related protein 2/3 complex subunit 2	ARPC2	43.9805	-0.502771	1.02899	5.81603	0.66783	0.741588
232	O15145	Actin-related protein 2/3 complex subunit 3	ARPC3	24.0946	-0.042292	0.66715	10.7839	0.214247	0.30085
233	O15155	BET1 homolog	BET1	1.3473	0.702426	3.20639	13.6657	0.0909057	0.151343
234	O15160	DNA-directed RNA polymerases I and III subunit RPAC1	POLR1C	2.46503	-5.62378	4.87395	41.4347	1.72854e-06	2.33405e-05
235	O15162	Phospholipid scramblase 1	PLSCR1	20.9506	-1.73504	1.58467	13.8622	0.0854288	0.144465
236	O15173	Membrane-associated progesterone receptor component 2	PGRMC2	5.25046	0.0605322	1.67669	22.7083	0.00375959	0.0120539
237	O15194	CTD small phosphatase-like protein	CTDSPL	0.19218	-4.60589	12.6795	2.10559	0.977602	NA
238	O15195	Villin-like protein	VILL	0.100792	0.138878	12.8475	2.05631	0.979237	NA
239	O15197	Ephrin type-B receptor 6	EPHB6	0.15027	0.138805	12.8475	2.86932	0.942288	NA
240	O15212	Prefoldin subunit 6	PFDN6	1.86053	-5.59889	4.9735	21.1702	0.0067088	0.0190991
241	O15226	NF-kappa-B-repressing factor	NKRF	0.0649761	0.138867	12.8475	1.31989	0.99531	NA
242	O15230	Laminin subunit alpha-5	LAMA5	358.954	-0.802488	2.01304	55.4264	3.64774e-09	1.49872e-07
243	O15231	Zinc finger protein 185	ZNF185	0.239329	-2.81999	10.1383	3.17957	0.922588	NA
244	O15232	Matrilin-3	MATN3	0.582419	-6.89567	12.715	4.82166	0.776456	0.822682
245	O15240	Neurosecretory protein VGF	VGF	26.8398	-16.2458	6.51864	24.4896	0.00189616	0.0070038
246	O15243	Leptin receptor gene-related protein	LEPROT	0.141003	-3.12446	12.7524	1.7186	0.988457	NA
247	O15247	Chloride intracellular channel protein 2	CLIC2	1.03076	0.138576	12.8475	4.33318	0.825881	0.861339
248	O15254	Peroxisomal acyl-coenzyme A oxidase 3	ACOX3	0.0268195	0.138951	12.8475	0.562727	0.999791	NA
249	O15258	Protein RER1	RER1	0.433626	0.138527	12.8475	1.90026	0.983918	NA
250	O15260	Surfeit locus protein 4	SURF4	10.1833	0.995453	1.72096	8.97181	0.344679	0.436489
251	O15264	Mitogen-activated protein kinase 13	MAPK13	0.0708518	-2.55032	12.772	1.58728	0.991162	NA
252	O15269	Serine palmitoyltransferase 1	SPTLC1	0.801321	-3.06374	6.36054	15.1023	0.0571865	0.105849
253	O15270	Serine palmitoyltransferase 2	SPTLC2	0.127099	-2.76227	12.7639	2.4841	0.962468	NA
254	O15294	UDP-N-acetylglucosamine--peptide N-acetylglucosaminyltransferase 110 kDa subunit	OGT	0.397509	0.138754	12.8475	3.99116	0.85792	NA
255	O15305	Phosphomannomutase 2	PMM2	1.91333	-4.09723	5.14521	25.987	0.00105568	0.00439164
256	O15327	Type II inositol 3,4-bisphosphate 4-phosphatase	INPP4B	0.0717415	0.138865	12.8475	1.58553	0.991195	NA
257	O15344	E3 ubiquitin-protein ligase Midline-1	MID1	0.0710211	0.13891	12.8475	2.05298	0.979344	NA
258	O15347	High mobility group protein B3	HMGB3	0.137453	0.138808	12.8475	2.41459	0.965595	NA
259	O15355	Protein phosphatase 1G	PPM1G	1.1949	-3.96853	5.73002	11.0224	0.200434	0.284332
260	O15357	Phosphatidylinositol 3,4,5-trisphosphate 5-phosphatase 2	INPPL1	0.244716	-3.55529	9.84348	3.41426	0.905741	NA
261	O15371	Eukaryotic translation initiation factor 3 subunit D	EIF3D	13.3361	-8.48049	4.85445	19.0521	0.0145835	0.0355559
262	O15372	Eukaryotic translation initiation factor 3 subunit H	EIF3H	11.5405	-7.91869	4.72855	21.4935	0.00594572	0.0172967
263	O15374	Monocarboxylate transporter 5	SLC16A4	0.290582	0.138801	12.8475	3.55635	0.894773	NA
264	O15379	Histone deacetylase 3	HDAC3	0.0244092	0.138962	12.8475	0.382106	0.999952	NA
265	O15392	Baculoviral IAP repeat-containing protein 5	BIRC5	0.745557	0.588885	4.65532	5.37526	0.716818	0.780108
266	O15394	Neural cell adhesion molecule 2	NCAM2	3.89755	-9.89394	12.7123	8.50631	0.385636	0.476391
267	O15397	Importin-8	IPO8	0.490072	-3.94588	5.82452	22.2089	0.00454319	0.013968
268	O15400	Syntaxin-7	STX7	6.66878	0.547332	2.27628	28.467	0.000393137	0.00201907
269	O15403	Monocarboxylate transporter 7	SLC16A6	1.0443	-1.85721	8.2305	15.8393	0.0447391	0.0861642
270	O15427	Monocarboxylate transporter 4	SLC16A3	21.8255	1.93637	2.66996	7.69522	0.463794	0.555418
271	O15431	High affinity copper uptake protein 1	SLC31A1	7.83179	-0.837628	2.62982	16.6426	0.0340539	0.0690689
272	O15438	Canalicular multispecific organic anion transporter 2	ABCC3	3.88204	9.903	6.49378	12.2886	0.138783	0.214624
273	O15439	Multidrug resistance-associated protein 4	ABCC4	8.58016	16.5076	5.06141	9.81209	0.278463	0.36804
274	O15440	Multidrug resistance-associated protein 5	ABCC5	0.163134	0.138754	12.8475	2.46053	0.963546	NA
275	O15455	Toll-like receptor 3	TLR3	0.0891434	0.138917	12.8475	2.3952	0.966439	NA
276	O15460	Prolyl 4-hydroxylase subunit alpha-2	P4HA2	2.24234	-3.80543	6.22001	29.7109	0.000237746	0.00132315
277	O15479	Melanoma-associated antigen B2	MAGEB2	0.489718	0.138729	12.8475	3.97843	0.859065	0.883633
278	O15484	Calpain-5	CAPN5	2.28741	1.02192	3.85891	13.0746	0.109309	0.176506
279	O15498	Synaptobrevin homolog YKT6	YKT6	12.3319	-0.698713	1.23025	21.8369	0.00522721	0.0157717
280	O15511	Actin-related protein 2/3 complex subunit 5	ARPC5	7.51231	-0.585369	1.2154	12.4764	0.131178	0.205151
281	O15523	ATP-dependent RNA helicase DDX3Y	DDX3Y	0.199024	-2.86348	12.7604	2.4445	0.964269	NA
282	O15533	Tapasin	TAPBP	0.419946	-4.55455	12.7271	3.66229	0.886236	NA
283	O15540	Fatty acid-binding protein, brain	FABP7	2.68788	0.138974	6.42145	34.9602	2.71889e-05	0.000221234
284	O15551	Claudin-3	CLDN3	7.31761	-0.135114	2.53457	37.8461	8.03758e-06	8.25589e-05
285	O15554	Intermediate conductance calcium-activated potassium channel protein 4	KCNN4	0.869224	-6.68669	7.78917	11.9952	0.151417	0.230204
286	O43143	Pre-mRNA-splicing factor ATP-dependent RNA helicase DHX15	DHX15	22.0093	-4.37606	2.14812	45.0693	3.57036e-07	6.6012e-06
287	O43148	mRNA cap guanine-N7 methyltransferase	RNMT	0.887633	-3.90493	5.07977	13.5907	0.0930784	0.154342
288	O43149	Zinc finger ZZ-type and EF-hand domain-containing protein 1	ZZEF1	0.799606	-5.06158	10.0663	7.2173	0.51338	0.602377
289	O43156	TELO2-interacting protein 1 homolog	TTI1	1.05705	-4.45606	5.62271	20.6138	0.00824727	0.0225529
290	O43157	Plexin-B1	PLXNB1	0.327312	0.138676	12.8475	3.11897	0.926671	NA
291	O43159	Ribosomal RNA-processing protein 8	RRP8	0.0149888	0.138948	12.8475	-0.00113375	1	NA
292	O43169	Cytochrome b5 type B	CYB5B	11.1029	0.342379	1.27552	10.0274	0.263105	0.351652
293	O43172	U4/U6 small nuclear ribonucleoprotein Prp4	PRPF4	0.78247	-5.52128	8.8009	3.97686	0.859205	0.883633
294	O43175	D-3-phosphoglycerate dehydrogenase	PHGDH	52.0527	-1.15892	1.51591	9.56007	0.29727	0.387662
295	O43181	NADH dehydrogenase [ubiquinone] iron-sulfur protein 4, mitochondrial	NDUFS4	0	NA	NA	NA	NA	NA
296	O43184	Disintegrin and metalloproteinase domain-containing protein 12	ADAM12	0.129392	-2.24038	12.7862	2.15658	0.975831	NA
297	O43194	G-protein coupled receptor 39	GPR39	0.107293	0.138858	12.8475	2.21733	0.973614	NA
298	O43236	Septin-4	2016-09-04	0.0619059	-1.82742	12.8047	1.5715	0.991456	NA
299	O43237	Cytoplasmic dynein 1 light intermediate chain 2	DYNC1LI2	5.73789	-4.68285	4.92278	52.235	1.5161e-08	4.94665e-07
300	O43240	Kallikrein-10	KLK10	1.37629	0.138651	12.8475	5.76936	0.673049	0.74589
301	O43242	26S proteasome non-ATPase regulatory subunit 3	PSMD3	37.8224	-5.08125	1.73813	25.7221	0.00117166	0.00477268
302	O43246	Cationic amino acid transporter 4	SLC7A4	0.112783	0.138858	12.8475	1.95566	0.982341	NA
303	O43252	Bifunctional 3-phosphoadenosine 5-phosphosulfate synthase 1	PAPSS1	1.29888	-4.91965	5.50237	15.9871	0.0425648	0.0827428
304	O43264	Centromere/kinetochore protein zw10 homolog	ZW10	3.76203	-6.22418	4.91395	36.0301	1.73387e-05	0.000151721
305	O43278	Kunitz-type protease inhibitor 1	SPINT1	1.18631	-6.77578	9.32063	10.2746	0.246277	0.333581
306	O43286	Beta-1,4-galactosyltransferase 5	B4GALT5	1.74279	-5.44479	4.88525	21.7902	0.00531968	0.0159927
307	O43291	Kunitz-type protease inhibitor 2	SPINT2	2.59193	-0.842486	3.43026	24.9092	0.00161059	0.00612097
308	O43294	Transforming growth factor beta-1-induced transcript 1 protein	TGFB1I1	0.107707	-1.82751	12.8047	1.28562	0.995722	NA
309	O43301	Heat shock 70 kDa protein 12A	HSPA12A	0.542478	0.138689	12.8475	3.72964	0.880655	0.898198
310	O43306	Adenylate cyclase type 6	ADCY6	0.215607	-4.80577	12.7247	2.41299	0.965665	NA
311	O43324	Eukaryotic translation elongation factor 1 epsilon-1	EEF1E1	12.2305	-1.28508	0.881891	14.7769	0.0636311	0.114591
312	O43390	Heterogeneous nuclear ribonucleoprotein R	HNRNPR	16.3251	-4.15044	1.77279	30.0484	0.000207253	0.00119332
313	O43395	U4/U6 small nuclear ribonucleoprotein Prp3	PRPF3	0.176406	0.138783	12.8475	2.99761	0.934507	NA
314	O43396	Thioredoxin-like protein 1	TXNL1	4.1407	-8.10979	5.15805	12.2922	0.138635	0.214547
315	O43399	Tumor protein D54	TPD52L2	15.1759	0.285407	1.31858	17.6037	0.0244016	0.0531122
316	O43402	ER membrane protein complex subunit 8	EMC8	0.253678	-3.68429	7.38378	5.61566	0.690195	NA
317	O43405	Cochlin	COCH	0.137361	0.138806	12.8475	1.84491	0.985403	NA
318	O43427	Acidic fibroblast growth factor intracellular-binding protein	FIBP	0.219012	-3.15527	9.9181	3.55421	0.894942	NA
319	O43432	Eukaryotic translation initiation factor 4 gamma 3	EIF4G3	0.0373969	-2.24029	12.7862	0.646437	0.999648	NA
320	O43447	Peptidyl-prolyl cis-trans isomerase H	PPIH	2.51753	-6.18278	4.84706	13.5599	0.0939819	0.155376
321	O43448	Voltage-gated potassium channel subunit beta-3	KCNAB3	0.0567946	0.138918	12.8475	1.65505	0.989824	NA
322	O43451	Maltase-glucoamylase, intestinal	MGAM	0.0104715	0.138972	12.8475	-0.308754	1	NA
323	O43464	Serine protease HTRA2, mitochondrial	HTRA2	0.0134098	0.138973	12.8475	-0.217736	1	NA
324	O43488	Aflatoxin B1 aldehyde reductase member 2	AKR7A2	8.42355	-7.52807	4.6669	12.6062	0.126135	0.198705
325	O43490	Prominin-1	PROM1	6.19445	-19.1841	6.0658	27.074	0.000686474	0.00314248
326	O43491	Band 4.1-like protein 2	EPB41L2	25.8973	-2.10702	2.38532	33.7541	4.50136e-05	0.000337507
327	O43493	Trans-Golgi network integral membrane protein 2	TGOLN2	0.349239	-3.378	6.30771	2.91394	0.939641	NA
328	O43504	Ragulator complex protein LAMTOR5	LAMTOR5	0.316835	0.139005	6.42453	9.93207	0.269826	NA
329	O43505	Beta-1,4-glucuronyltransferase 1	B4GAT1	0.610146	-5.57357	11.9787	3.09233	0.928431	0.935175
330	O43520	Phospholipid-transporting ATPase IC	ATP8B1	1.90317	1.86869	7.09729	11.2762	0.186536	0.268624
331	O43548	Protein-glutamine gamma-glutamyltransferase 5	TGM5	0.0169671	-2.07916	12.7933	0.0937814	1	NA
332	O43556	Epsilon-sarcoglycan	SGCE	0.483656	-2.22145	8.96718	4.8802	0.770301	0.818974
333	O43561	Linker for activation of T-cells family member 1	LAT	0.149009	0.138819	12.8475	3.02244	0.932941	NA
334	O43567	E3 ubiquitin-protein ligase RNF13	RNF13	0.0852253	0.138904	12.8475	2.33666	0.968913	NA
335	O43570	Carbonic anhydrase 12	CA12	4.97176	-8.39329	7.04254	20.0696	0.010076	0.0264872
336	O43581	Synaptotagmin-7	SYT7	0.211813	-5.42713	12.7202	2.8167	0.945328	NA
337	O43583	Density-regulated protein	DENR	0.419914	-5.11242	6.8106	5.99401	0.647903	NA
338	O43592	Exportin-T	XPOT	5.1204	-7.95318	5.09337	24.3426	0.00200734	0.00734111
339	O43597	Protein sprouty homolog 2	SPRY2	0.207483	0.138781	12.8475	2.65016	0.954361	NA
340	O43598	2-deoxynucleoside 5-phosphate N-hydrolase 1	DNPH1	4.2432	-2.20309	2.35567	8.54276	0.382322	0.473351
341	O43615	Mitochondrial import inner membrane translocase subunit TIM44	TIMM44	0.437923	0.138997	6.09899	9.73067	0.28444	NA
342	O43617	Trafficking protein particle complex subunit 3	TRAPPC3	4.73386	-1.32549	1.41234	12.0883	0.147308	0.225295
343	O43633	Charged multivesicular body protein 2a	CHMP2A	7.15186	0.634449	2.07797	18.9457	0.0151528	0.0367288
344	O43639	Cytoplasmic protein NCK2	NCK2	0.11683	0.138837	12.8475	2.1279	0.976838	NA
345	O43653	Prostate stem cell antigen	PSCA	0.795377	0.13871	11.2218	4.7446	0.784493	0.828297
346	O43657	Tetraspanin-6	TSPAN6	10.9261	-8.93184	4.967	49.3199	5.52022e-08	1.40239e-06
347	O43660	Pleiotropic regulator 1	PLRG1	0.0456553	-2.07923	12.7933	1.13457	0.997247	NA
348	O43663	Protein regulator of cytokinesis 1	PRC1	8.71143	-0.153259	2.52812	19.3059	0.0133067	0.0330976
349	O43665	Regulator of G-protein signaling 10	RGS10	0.317445	0.138712	12.8475	2.84502	0.943703	NA
350	O43670	BUB3-interacting and GLEBS motif-containing protein ZNF207	ZNF207	0.157096	0.138832	12.1863	2.57811	0.957989	NA
351	O43674	NADH dehydrogenase [ubiquinone] 1 beta subcomplex subunit 5, mitochondrial	NDUFB5	0.452572	-3.06555	8.25592	7.11841	0.523913	NA
352	O43676	NADH dehydrogenase [ubiquinone] 1 beta subcomplex subunit 3	NDUFB3	0.22761	0.138756	12.8475	2.46235	0.963463	NA
353	O43678	NADH dehydrogenase [ubiquinone] 1 alpha subcomplex subunit 2	NDUFA2	0.809659	0.139018	5.84585	27.9259	0.000488548	0.0024123
354	O43681	ATPase ASNA1	ASNA1	3.65487	-7.2169	4.8172	32.7126	6.93819e-05	0.000487137
355	O43684	Mitotic checkpoint protein BUB3	BUB3	9.48112	-7.18826	5.01493	13.8652	0.0853461	0.144399
356	O43688	Lipid phosphate phosphohydrolase 2	PPAP2C	4.45196	0.561162	2.21836	54.1655	6.4115e-09	2.34108e-07
357	O43692	Peptidase inhibitor 15	PI15	0.379083	0.138883	10.5264	5.78946	0.670802	NA
358	O43704	Sulfotransferase family cytosolic 1B member 1	SULT1B1	0	NA	NA	NA	NA	NA
359	O43707	Alpha-actinin-4	ACTN4	228.921	1.28675	1.43806	11.7863	0.160997	0.240591
360	O43708	Maleylacetoacetate isomerase	GSTZ1	1.70346	-6.39556	5.30947	15.3938	0.0519261	0.0978187
361	O43709	Probable 18S rRNA (guanine-N(7))-methyltransferase	WBSCR22	0.444096	-3.64929	8.80202	6.95806	0.541164	NA
362	O43719	HIV Tat-specific factor 1	HTATSF1	0.137166	0.138798	12.8475	2.61743	0.95603	NA
363	O43736	Integral membrane protein 2A	ITM2A	0.725173	0.138816	12.8475	6.2566	0.618513	0.700734
364	O43747	AP-1 complex subunit gamma-1	AP1G1	6.30291	-8.22075	4.70549	54.4457	5.65705e-09	2.13939e-07
365	O43752	Syntaxin-6	STX6	2.0161	-7.91734	5.09524	32.8619	6.52179e-05	0.000462783
366	O43759	Synaptogyrin-1	SYNGR1	1.31921	-5.14141	5.00042	33.2064	5.65322e-05	0.000409889
367	O43760	Synaptogyrin-2	SYNGR2	7.69582	-0.407393	1.59394	10.3094	0.243977	0.331006
368	O43765	Small glutamine-rich tetratricopeptide repeat-containing protein alpha	SGTA	2.46207	-1.25007	2.31249	11.5911	0.170402	0.250818
369	O43776	Asparagine--tRNA ligase, cytoplasmic	NARS	10.3119	-8.24373	4.97958	11.9571	0.15313	0.232356
370	O43795	Unconventional myosin-Ib	MYO1B	54.2665	1.23094	2.36349	4.02521	0.854842	0.881682
371	O43809	Cleavage and polyadenylation specificity factor subunit 5	NUDT21	4.50802	-6.0854	4.89644	17.5583	0.0247932	0.0538238
372	O43813	LanC-like protein 1	LANCL1	2.08563	-3.28995	5.293	8.95851	0.345808	0.437752
373	O43818	U3 small nucleolar RNA-interacting protein 2	RRP9	0.125897	-2.8375	10.9439	1.09027	0.997611	NA
374	O43837	Isocitrate dehydrogenase [NAD] subunit beta, mitochondrial	IDH3B	0.476355	0.139004	6.03812	14.5495	0.0685211	0.121555
375	O43847	Nardilysin	NRD1	1.25901	-6.84914	6.61577	11.7364	0.163356	0.243244
376	O43852	Calumenin	CALU	6.50843	-6.66488	5.37888	16.0883	0.0411337	0.080517
377	O43854	EGF-like repeat and discoidin I-like domain-containing protein 3	EDIL3	107.089	2.2719	2.7718	50.2581	3.64555e-08	9.7059e-07
378	O43861	Probable phospholipid-transporting ATPase IIB	ATP9B	0.0773474	-1.82688	12.8047	1.46813	0.993225	NA
379	O43865	Putative adenosylhomocysteinase 2	AHCYL1	5.88344	1.27561	1.15282	26.4696	0.00087254	0.00378593
380	O43914	TYRO protein tyrosine kinase-binding protein	TYROBP	0.074408	0.138893	12.8475	2.31734	0.969705	NA
381	O43920	NADH dehydrogenase [ubiquinone] iron-sulfur protein 5	NDUFS5	0.592256	-2.05375	6.03324	16.511	0.0356238	0.0715485
382	O43924	Retinal rod rhodopsin-sensitive cGMP 3,5-cyclic phosphodiesterase subunit delta	PDE6D	0.210023	-3.21169	6.65177	5.80171	0.669432	NA
383	O60216	Double-strand-break repair protein rad21 homolog	RAD21	0.27015	-4.64776	8.76467	4.02236	0.8551	NA
384	O60218	Aldo-keto reductase family 1 member B10	AKR1B10	7.13382	-13.8079	6.97351	22.2076	0.00454547	0.013968
385	O60220	Mitochondrial import inner membrane translocase subunit Tim8 A	TIMM8A	0.492919	-2.64641	6.97974	12.1793	0.143383	0.220622
386	O60231	Putative pre-mRNA-splicing factor ATP-dependent RNA helicase DHX16	DHX16	0.528049	-2.0695	7.09512	14.7268	0.0646812	0.116168
387	O60232	Sjoegren syndrome/scleroderma autoantigen 1	SSSCA1	0.336377	-1.83172	11.7037	3.53038	0.896819	NA
388	O60234	Glia maturation factor gamma	GMFG	0.705546	0.138873	8.95313	8.30387	0.404365	0.495298
389	O60256	Phosphoribosyl pyrophosphate synthase-associated protein 2	PRPSAP2	3.98366	-1.71539	2.24571	17.9229	0.0218119	0.0486855
390	O60262	Guanine nucleotide-binding protein G(I)/G(S)/G(O) subunit gamma-7	GNG7	1.07805	-2.73638	5.70494	26.6699	0.000805972	0.00355268
391	O60264	SWI/SNF-related matrix-associated actin-dependent regulator of chromatin subfamily A member 5	SMARCA5	4.19971	-7.52079	7.00214	10.6368	0.223138	0.309419
392	O60266	Adenylate cyclase type 3	ADCY3	0.585721	-2.8497	6.05264	11.5309	0.173391	0.25387
393	O60271	C-Jun-amino-terminal kinase-interacting protein 4	SPAG9	0.332124	-1.91007	5.92296	9.18862	0.326635	NA
394	O60282	Kinesin heavy chain isoform 5C	KIF5C	0.0148572	0.138975	12.8475	-0.0356619	1	NA
395	O60287	Nucleolar pre-ribosomal-associated protein 1	URB1	0.366996	0.138634	12.8475	2.66634	0.953523	NA
396	O60291	E3 ubiquitin-protein ligase MGRN1	MGRN1	0.0284084	0.138941	12.8475	0.732273	0.99944	NA
397	O60299	Leucine zipper putative tumor suppressor 3	LZTS3	0.0309053	-2.86333	12.7604	0.679602	0.999576	NA
398	O60306	Intron-binding protein aquarius	AQR	2.41552	-5.38627	6.23137	25.5609	0.00124822	0.00501096
399	O60312	Probable phospholipid-transporting ATPase VA	ATP10A	0	NA	NA	NA	NA	NA
400	O60313	Dynamin-like 120 kDa protein, mitochondrial	OPA1	2.73018	-6.64207	5.17326	27.5287	0.000572685	0.00275419
401	O60331	Phosphatidylinositol 4-phosphate 5-kinase type-1 gamma	PIP5K1C	0.0104383	0.138968	12.8475	-0.344662	1	NA
402	O60336	Mitogen-activated protein kinase-binding protein 1	MAPKBP1	0.0441016	0.138851	12.8475	0.722888	0.999466	NA
403	O60341	Lysine-specific histone demethylase 1A	KDM1A	1.16426	-3.04272	5.24442	50.8702	2.7796e-08	7.97458e-07
404	O60343	TBC1 domain family member 4	TBC1D4	0.0679791	0.138844	12.8475	1.09618	0.997565	NA
405	O60361	Putative nucleoside diphosphate kinase	NME2P1	0.0173646	0.138974	12.8475	0.056032	1	NA
406	O60437	Periplakin	PPL	3.05501	-13.3147	6.77551	15.0002	0.059142	0.108743
407	O60443	Non-syndromic hearing impairment protein 5	DFNA5	1.38284	-5.5799	5.80435	13.4891	0.0960921	0.158348
408	O60449	Lymphocyte antigen 75	LY75	0.836058	-5.42689	12.7202	4.01709	0.855578	0.881682
409	O60462	Neuropilin-2	NRP2	3.23079	0.138963	5.90523	41.723	1.52636e-06	2.11655e-05
410	O60476	Mannosyl-oligosaccharide 1,2-alpha-mannosidase IB	MAN1A2	0.456216	-2.8636	12.7604	2.97539	0.935893	NA
411	O60486	Plexin-C1	PLXNC1	2.90649	0.138992	6.75298	34.4583	3.35487e-05	0.000261475
412	O60487	Myelin protein zero-like protein 2	MPZL2	0.407616	-4.0992	8.97727	7.02504	0.533934	NA
413	O60488	Long-chain-fatty-acid--CoA ligase 4	ACSL4	23.384	0.0661101	2.06342	4.76007	0.782885	0.827387
414	O60493	Sorting nexin-3	SNX3	8.23736	-7.91271	4.68615	48.5437	7.77547e-08	1.83523e-06
415	O60499	Syntaxin-10	STX10	0.335385	-3.45762	9.52881	4.3476	0.82448	NA
416	O60502	Protein O-GlcNAcase	MGEA5	1.02793	-5.31536	5.74014	2.74707	0.949214	0.952937
417	O60503	Adenylate cyclase type 9	ADCY9	0.445517	0.138772	12.8475	4.39934	0.819418	NA
418	O60506	Heterogeneous nuclear ribonucleoprotein Q	SYNCRIP	19.8277	-2.96457	1.28402	50.3413	3.51363e-08	9.55404e-07
419	O60507	Protein-tyrosine sulfotransferase 1	TPST1	0.252578	0.138865	12.8475	4.25438	0.833474	NA
420	O60512	Beta-1,4-galactosyltransferase 3	B4GALT3	0.267752	-5.42132	12.7203	2.91768	0.939417	NA
421	O60513	Beta-1,4-galactosyltransferase 4	B4GALT4	0.500577	-2.22799	9.74881	2.63864	0.954952	0.958408
422	O60518	Ran-binding protein 6	RANBP6	0.140354	0.138711	12.8475	1.52969	0.992204	NA
423	O60547	GDP-mannose 4,6 dehydratase	GMDS	5.71874	-7.36471	5.65445	19.07	0.0144899	0.0354241
424	O60551	Glycylpeptide N-tetradecanoyltransferase 2	NMT2	0	NA	NA	NA	NA	NA
425	O60568	Procollagen-lysine,2-oxoglutarate 5-dioxygenase 3	PLOD3	23.2337	-8.74303	5.21404	27.0344	0.000697378	0.00318364
426	O60573	Eukaryotic translation initiation factor 4E type 2	EIF4E2	0.139611	0.138834	10.9484	1.38693	0.99443	NA
427	O60603	Toll-like receptor 2	TLR2	0.15736	-1.82757	12.8047	1.81774	0.986099	NA
428	O60610	Protein diaphanous homolog 1	DIAPH1	9.56638	-8.02802	5.20296	45.1484	3.44913e-07	6.42234e-06
429	O60613	15 kDa selenoprotein	2016-09-15	0.470971	-4.32801	5.73632	15.2386	0.0546684	0.102499
430	O60635	Tetraspanin-1	TSPAN1	2.49514	-2.67764	6.39996	23.7339	0.00253932	0.00892381
431	O60637	Tetraspanin-3	TSPAN3	2.63577	-4.67384	5.30876	17.1145	0.0289385	0.0605326
432	O60645	Exocyst complex component 3	EXOC3	1.08615	-7.14771	6.00873	13.9543	0.0829651	0.141521
433	O60664	Perilipin-3	PLIN3	9.99292	-0.204042	2.12317	11.308	0.184853	0.266547
434	O60669	Monocarboxylate transporter 2	SLC16A7	0.625878	0.138838	8.32674	5.70245	0.680521	0.751668
435	O60674	Tyrosine-protein kinase JAK2	JAK2	0.144716	0.13879	12.8475	2.07418	0.978653	NA
436	O60678	Protein arginine N-methyltransferase 3	PRMT3	0.105701	0.138858	12.8475	2.15795	0.975783	NA
437	O60684	Importin subunit alpha-7	KPNA6	6.41315	-1.45836	1.16161	11.5794	0.17098	0.251247
438	O60687	Sushi repeat-containing protein SRPX2	SRPX2	1.89361	0.13896	6.89285	23.7066	0.00256621	0.00898982
439	O60701	UDP-glucose 6-dehydrogenase	UGDH	44.0627	1.95324	1.62644	44.9852	3.70379e-07	6.77265e-06
440	O60711	Leupaxin	LPXN	0.747241	0.138857	8.47239	8.43589	0.392089	0.483286
441	O60716	Catenin delta-1	CTNND1	72.7935	0.022323	2.17902	42.4061	1.13612e-06	1.67302e-05
442	O60732	Melanoma-associated antigen C1	MAGEC1	0.237106	0.138877	12.8475	3.75154	0.878816	NA
443	O60739	Eukaryotic translation initiation factor 1b	EIF1B	0.735319	-5.49592	4.87493	21.5521	0.00581675	0.0170256
444	O60749	Sorting nexin-2	SNX2	4.9182	-7.00252	4.77853	23.526	0.00275063	0.00939846
445	O60756	Putative protein BCE-1	BCE1	0.0184474	0.138954	12.8475	0.158464	0.999998	NA
446	O60762	Dolichol-phosphate mannosyltransferase subunit 1	DPM1	3.6668	0.529584	2.86228	10.8871	0.20818	0.293196
447	O60763	General vesicular transport factor p115	USO1	6.98793	-7.47664	5.21327	14.767	0.0638374	0.114838
448	O60779	Thiamine transporter 1	SLC19A2	0.697536	-4.74645	6.45732	14.647	0.066384	0.118252
449	O60783	28S ribosomal protein S14, mitochondrial	MRPS14	0.310305	-3.65038	7.4606	6.47936	0.593698	NA
450	O60784	Target of Myb protein 1	TOM1	3.50877	-5.75081	4.75938	84.0081	7.60248e-15	1.26505e-12
451	O60814	Histone H2B type 1-K	HIST1H2BK	0.33143	-4.38288	5.63935	16.5158	0.0355651	NA
452	O60825	6-phosphofructo-2-kinase/fructose-2,6-bisphosphatase 2	PFKFB2	0.373049	-1.70175	8.43928	6.11224	0.634661	NA
453	O60831	PRA1 family protein 2	PRAF2	2.34703	-6.42958	5.13576	10.8842	0.208346	0.293307
454	O60832	H/ACA ribonucleoprotein complex subunit 4	DKC1	4.71089	-6.1173	5.00188	62.7966	1.3139e-10	9.30355e-09
455	O60841	Eukaryotic translation initiation factor 5B	EIF5B	3.51352	-5.74561	5.31724	16.4441	0.0364467	0.0729372
456	O60861	Growth arrest-specific protein 7	GAS7	1.25395	-2.2328	10.5634	6.94088	NA	NA
457	O60869	Endothelial differentiation-related factor 1	EDF1	1.45915	-5.16237	4.90894	13.4671	0.0967585	0.159254
458	O60870	DNA/RNA-binding protein KIN17	KIN	0.0102123	0.138969	12.8475	-0.357212	1	NA
459	O60879	Protein diaphanous homolog 2	DIAPH2	0.280453	-4.10529	6.75145	6.77343	0.561264	NA
460	O60880	SH2 domain-containing protein 1A	SH2D1A	0.277891	0.138849	12.8475	4.55002	0.804408	NA
461	O60884	DnaJ homolog subfamily A member 2	DNAJA2	21.4113	-1.27194	1.07379	12.799	0.118955	0.188965
462	O60885	Bromodomain-containing protein 4	BRD4	0.0158636	0.138956	12.8475	-0.0627427	1	NA
463	O60888	Protein CutA	CUTA	4.22625	-8.01103	4.63749	32.2351	8.45301e-05	0.000569466
464	O60911	Cathepsin L2	CTSV	0.203872	0.138811	12.8475	2.88629	0.941289	NA
465	O60921	Checkpoint protein HUS1	HUS1	0.0462388	0.138909	12.8475	1.59155	0.991081	NA
466	O60925	Prefoldin subunit 1	PFDN1	2.8243	-0.723711	1.38205	18.0183	0.0210894	0.0475238
467	O60936	Nucleolar protein 3	NOL3	1.85481	-2.48399	3.22369	19.6835	0.0116019	0.0296099
468	O60941	Dystrobrevin beta	DTNB	0.108656	-3.74662	12.7383	1.59437	0.991028	NA
469	Q6PI73	Leukocyte immunoglobulin-like receptor subfamily A member 6	LILRA6	0.0102123	0.138969	12.8475	-0.357212	1	NA
470	O75031	Heat shock factor 2-binding protein	HSF2BP	0	NA	NA	NA	NA	NA
471	O75044	SLIT-ROBO Rho GTPase-activating protein 2	SRGAP2	1.6706	-6.74882	5.40696	11.9495	0.15347	0.232366
472	O75051	Plexin-A2	PLXNA2	0.386367	-3.90564	10.676	2.41758	0.965463	NA
473	O75054	Immunoglobulin superfamily member 3	IGSF3	23.2625	-10.9591	5.88323	27.4066	0.000601275	0.00285922
474	O75056	Syndecan-3	SDC3	0.327993	0.138916	8.4945	5.73103	0.677331	NA
475	O75083	WD repeat-containing protein 1	WDR1	56.4897	0.296752	1.06975	4.9968	0.757918	0.809941
476	O75084	Frizzled-7	FZD7	0.395316	0.138716	12.8475	3.40568	0.906386	NA
477	O75093	Slit homolog 1 protein	SLIT1	1.55846	0.13879	12.8475	7.63803	0.469602	0.561162
478	O75094	Slit homolog 3 protein	SLIT3	0.171659	0.138789	12.8475	2.43921	0.964505	NA
479	O75096	Low-density lipoprotein receptor-related protein 4	LRP4	0.198287	0.138835	12.8475	3.15147	0.924495	NA
480	O75110	Probable phospholipid-transporting ATPase IIA	ATP9A	0.63106	-3.53379	12.7425	4.0183	0.855469	0.881682
481	O75116	Rho-associated protein kinase 2	ROCK2	6.67327	-3.11017	2.43736	35.2189	2.43913e-05	0.0002009
482	O75131	Copine-3	CPNE3	31.3637	-1.70244	1.43994	8.05298	0.428312	0.51828
483	O75146	Huntingtin-interacting protein 1-related protein	HIP1R	0.248749	-3.12448	12.7524	2.78056	0.947365	NA
484	O75150	E3 ubiquitin-protein ligase BRE1B	RNF40	0.0478195	-2.07925	12.7933	0.781103	0.999289	NA
485	O75153	Clustered mitochondria protein homolog	CLUH	1.41477	-5.58551	6.4874	11.5918	0.170368	0.250818
486	O75155	Cullin-associated NEDD8-dissociated protein 2	CAND2	0.0406883	0.138919	12.8475	0.690834	0.999549	NA
487	O75165	DnaJ homolog subfamily C member 13	DNAJC13	12.4446	-7.53757	5.21974	25.1471	0.0014678	0.00571996
488	O75173	A disintegrin and metalloproteinase with thrombospondin motifs 4	ADAMTS4	0.0529927	0.138882	12.8475	1.1578	0.997041	NA
489	O75175	CCR4-NOT transcription complex subunit 3	CNOT3	0.0467159	0.138871	12.8475	1.03554	0.998014	NA
490	O75190	DnaJ homolog subfamily B member 6	DNAJB6	0.275215	0.138817	9.56034	2.10861	0.9775	NA
491	O75191	Xylulose kinase	XYLB	0.339977	0.138833	12.8475	3.94803	0.861782	NA
492	O75197	Low-density lipoprotein receptor-related protein 5	LRP5	0.335044	-4.80344	8.54039	4.82947	0.775637	NA
493	O75204	Transmembrane protein 127	TMEM127	0.142042	0.138886	12.8475	3.15738	0.924096	NA
494	O75208	Ubiquinone biosynthesis protein COQ9, mitochondrial	COQ9	0.0923788	0.138866	12.8475	1.9345	0.982955	NA
495	O75223	Gamma-glutamylcyclotransferase	GGCT	6.8425	-8.10344	4.79892	21.7495	0.00540161	0.016166
496	O75251	NADH dehydrogenase [ubiquinone] iron-sulfur protein 7, mitochondrial	NDUFS7	0.161214	0.138842	12.8475	2.561	0.958826	NA
497	O75306	NADH dehydrogenase [ubiquinone] iron-sulfur protein 2, mitochondrial	NDUFS2	0.497404	0.138756	12.8475	4.05812	0.851842	0.879867
498	O75312	Zinc finger protein ZPR1	ZPR1	0.253885	-1.84235	9.80684	4.1798	0.840547	NA
499	O75323	Protein NipSnap homolog 2	GBAS	0.809119	0.139008	5.66207	23.0184	0.00334068	0.0109968
500	O75339	Cartilage intermediate layer protein 1	CILP	0.0460377	0.138933	12.8475	1.23769	0.996255	NA
501	O75340	Programmed cell death protein 6	PDCD6	36.5947	-0.228669	0.804833	15.7145	0.0466542	0.0893356
502	O75342	Arachidonate 12-lipoxygenase, 12R-type	ALOX12B	0.058643	0.138823	12.8475	0.716714	0.999483	NA
503	O75347	Tubulin-specific chaperone A	TBCA	12.9371	-3.74278	1.84858	26.0745	0.00101992	0.00430749
504	O75348	V-type proton ATPase subunit G 1	ATP6V1G1	7.74294	-1.49714	1.43039	15.2413	0.0546197	0.102466
505	O75351	Vacuolar protein sorting-associated protein 4B	VPS4B	10.2911	-1.51329	1.88172	13.2996	0.10195	0.166237
506	O75352	Mannose-P-dolichol utilization defect 1 protein	MPDU1	0.376761	0.680341	7.64933	5.10306	0.746506	NA
507	O75367	Core histone macro-H2A.1	H2AFY	40.1328	-3.64606	1.47645	25.4942	0.00128131	0.0051007
508	O75368	SH3 domain-binding glutamic acid-rich-like protein	SH3BGRL	6.26228	-1.64584	2.02379	14.8417	0.062298	0.112695
509	O75369	Filamin-B	FLNB	244.702	1.40799	1.44995	20.0764	0.010051	0.0264425
510	O75379	Vesicle-associated membrane protein 4	VAMP4	0.0866285	0.138872	12.8475	1.71409	0.988558	NA
511	O75380	NADH dehydrogenase [ubiquinone] iron-sulfur protein 6, mitochondrial	NDUFS6	0.075528	0.13888	12.8475	1.7532	0.987666	NA
512	O75381	Peroxisomal membrane protein PEX14	PEX14	0.0317483	0.138952	12.8475	0.874094	0.998926	NA
513	O75382	Tripartite motif-containing protein 3	TRIM3	0.0490212	-3.06271	12.7542	1.16654	0.996962	NA
514	O75387	Large neutral amino acids transporter small subunit 3	SLC43A1	0.615145	-1.66273	11.2012	4.80518	0.778182	0.823986
515	O75390	Citrate synthase, mitochondrial	CS	12.2587	-0.956282	1.45956	17.9921	0.0212855	0.0478635
516	O75396	Vesicle-trafficking protein SEC22b	SEC22B	20.6531	-3.33677	1.3689	37.0313	1.13575e-05	0.00010738
517	O75400	Pre-mRNA-processing factor 40 homolog A	PRPF40A	1.14021	-3.65073	6.57496	14.3538	0.0729971	0.127928
518	O75419	Cell division control protein 45 homolog	CDC45	0	NA	NA	NA	NA	NA
519	O75427	Leucine-rich repeat and calponin homology domain-containing protein 4	LRCH4	0.368176	0.138803	12.8475	4.51084	0.808348	NA
520	O75431	Metaxin-2	MTX2	1.71077	-3.6366	5.18571	42.3536	1.16225e-06	1.69648e-05
521	O75436	Vacuolar protein sorting-associated protein 26A	VPS26A	4.96327	-0.455599	1.89449	15.3521	0.05265	0.0990499
522	O75438	NADH dehydrogenase [ubiquinone] 1 beta subcomplex subunit 1	NDUFB1	0.100523	0.138818	12.8475	1.43114	0.993793	NA
523	O75439	Mitochondrial-processing peptidase subunit beta	PMPCB	0.263851	-2.76537	11.7944	3.16082	0.923863	NA
524	O75443	Alpha-tectorin	TECTA	0.0360825	0.138931	12.8475	1.08001	0.997691	NA
525	O75448	Mediator of RNA polymerase II transcription subunit 24	MED24	0.402071	-3.02615	6.66152	10.9239	0.206048	NA
526	O75449	Katanin p60 ATPase-containing subunit A1	KATNA1	0.617097	0.138981	5.64756	9.06934	0.33648	0.428552
527	O75475	PC4 and SFRS1-interacting protein	PSIP1	0.759736	-5.42897	5.0192	22.8111	0.0036154	0.011693
528	O75477	Erlin-1	ERLIN1	0.258685	-3.34031	12.7468	1.12581	0.997322	NA
529	O75487	Glypican-4	GPC4	8.11728	-6.09961	5.33124	37.3398	9.96539e-06	9.69731e-05
530	O75489	NADH dehydrogenase [ubiquinone] iron-sulfur protein 3, mitochondrial	NDUFS3	2.39612	-5.80104	5.45158	17.2131	0.0279653	0.0590513
531	O75494	Serine/arginine-rich splicing factor 10	SRSF10	4.27089	-7.00797	4.77105	31.2247	0.000128136	0.000782451
532	O75496	Geminin	GMNN	0	NA	NA	NA	NA	NA
533	O75508	Claudin-11	CLDN11	0.0486791	0.138894	12.8475	1.07852	0.997702	NA
534	O75509	Tumor necrosis factor receptor superfamily member 21	TNFRSF21	0.228927	-3.75227	12.7382	3.28583	0.915161	NA
535	O75526	RNA-binding motif protein, X-linked-like-2	RBMXL2	0.0209431	0.138951	12.8475	0.435267	0.999921	NA
536	O75531	Barrier-to-autointegration factor	BANF1	27.2443	-0.140603	1.00113	11.8584	0.157635	0.23695
537	O75533	Splicing factor 3B subunit 1	SF3B1	25.7848	-9.29172	5.12283	36.08	1.69775e-05	0.000149473
538	O75534	Cold shock domain-containing protein E1	CSDE1	2.43179	-5.97748	5.13942	33.0303	6.08177e-05	0.000435272
539	O75553	Disabled homolog 1	DAB1	0.0244464	0.138966	12.8475	0.347549	0.999967	NA
540	O75569	Interferon-inducible double-stranded RNA-dependent protein kinase activator A	PRKRA	1.34828	-5.59717	5.28331	14.0732	0.0798763	0.137521
541	O75575	DNA-directed RNA polymerase III subunit RPC9	CRCP	0	NA	NA	NA	NA	NA
542	O75581	Low-density lipoprotein receptor-related protein 6	LRP6	0.0913658	0.138827	12.8475	1.3404	0.995052	NA
543	O75582	Ribosomal protein S6 kinase alpha-5	RPS6KA5	0	NA	NA	NA	NA	NA
544	O75592	E3 ubiquitin-protein ligase MYCBP2	MYCBP2	0.608492	0.138986	6.35603	17.3161	0.0269806	0.057485
545	O75607	Nucleoplasmin-3	NPM3	3.43183	1.48314	0.819769	16.6031	0.0345174	0.0698321
546	O75608	Acyl-protein thioesterase 1	LYPLA1	9.50291	-0.852803	1.14224	4.89827	0.768391	0.817783
547	O75629	Protein CREG1	CREG1	0.109416	-1.6509	12.814	2.22465	0.973338	NA
548	O75643	U5 small nuclear ribonucleoprotein 200 kDa helicase	SNRNP200	51.618	-10.2979	5.05366	43.9803	5.7386e-07	9.69445e-06
549	O75663	TIP41-like protein	TIPRL	1.32667	-7.08787	5.79338	13.1131	0.108017	0.174844
550	O75674	TOM1-like protein 1	TOM1L1	4.44517	-4.77741	5.09835	40.2242	2.9099e-06	3.5473e-05
551	O75688	Protein phosphatase 1B	PPM1B	0.146959	0.138862	10.3094	2.31947	0.969619	NA
552	O75691	Small subunit processome component 20 homolog	UTP20	0.649714	-1.90701	5.99512	13.0423	0.110403	0.177755
553	O75694	Nuclear pore complex protein Nup155	NUP155	0.506135	-4.1327	12.7322	4.00079	0.857053	0.88251
554	O75695	Protein XRP2	RP2	9.3307	-8.49934	4.85208	22.6055	0.00390943	0.0123652
555	O75716	Serine/threonine-protein kinase 16	STK16	0.0173646	0.138974	12.8475	0.056032	1	NA
556	O75717	WD repeat and HMG-box DNA-binding protein 1	WDHD1	0	NA	NA	NA	NA	NA
557	O75718	Cartilage-associated protein	CRTAP	3.88518	-7.09705	5.00153	40.2783	2.84306e-06	3.4914e-05
558	O75746	Calcium-binding mitochondrial carrier protein Aralar1	SLC25A12	0.448878	-1.65855	11.7008	3.39532	0.90716	NA
559	O75752	UDP-GalNAc:beta-1,3-N-acetylgalactosaminyltransferase 1	B3GALNT1	0.117757	0.13878	12.8475	1.97739	0.981697	NA
560	O75781	Paralemmin-1	PALM	0.0452444	-2.76151	12.7639	1.09511	0.997573	NA
561	O75787	Renin receptor	ATP6AP2	15.0875	-0.675064	1.53781	20.8032	0.00768899	0.0213241
562	O75791	GRB2-related adapter protein 2	GRAP2	0.0505173	0.138861	12.8475	1.16064	0.997016	NA
563	O75792	Ribonuclease H2 subunit A	RNASEH2A	0.266227	0.138908	10.101	5.87107	0.661671	NA
564	O75794	Cell division cycle protein 123 homolog	CDC123	0.0822524	-3.34006	12.7468	1.79919	0.986561	NA
565	O75817	Ribonuclease P protein subunit p20	POP7	0.287449	-3.06561	8.19553	2.93883	0.938138	NA
566	O75821	Eukaryotic translation initiation factor 3 subunit G	EIF3G	4.74374	-7.55127	4.74833	32.5024	7.56859e-05	0.000519356
567	O75822	Eukaryotic translation initiation factor 3 subunit J	EIF3J	1.0923	-3.38439	5.2198	13.0831	0.109022	0.176128
568	O75828	Carbonyl reductase [NADPH] 3	CBR3	3.19698	-6.85951	5.28984	7.01085	0.535462	0.621345
569	O75832	26S proteasome non-ATPase regulatory subunit 10	PSMD10	5.84107	-7.03306	4.70717	28.1596	0.00044484	0.00223968
570	O75841	Uroplakin-1b	UPK1B	0.192172	0.138876	12.8475	3.66865	0.885714	NA
571	O75844	CAAX prenyl protease 1 homolog	ZMPSTE24	0.955028	-6.09913	8.61985	5.26518	0.728893	0.789377
572	O75874	Isocitrate dehydrogenase [NADP] cytoplasmic	IDH1	25.2714	-1.65147	1.87024	19.5826	0.0120361	0.0306239
573	O75880	Protein SCO1 homolog, mitochondrial	SCO1	0.229207	0.138813	12.8475	3.03374	0.932223	NA
574	O75882	Attractin	ATRN	1.45876	-2.13271	5.86816	21.9291	0.00504889	0.0153358
575	O75886	Signal transducing adapter molecule 2	STAM2	0.526277	-1.7329	7.3415	7.42281	0.491775	0.582637
576	O75891	Cytosolic 10-formyltetrahydrofolate dehydrogenase	ALDH1L1	2.4541	0.138668	12.8475	6.33009	0.61031	0.693922
577	O75896	Tumor suppressor candidate 2	TUSC2	0.762172	-5.49031	5.77421	11.8697	0.157111	0.236489
578	O75907	Diacylglycerol O-acyltransferase 1	DGAT1	0.0209431	0.138951	12.8475	0.435267	0.999921	NA
579	O75911	Short-chain dehydrogenase/reductase 3	DHRS3	0.078506	-3.06275	12.7542	1.75205	0.987693	NA
580	O75915	PRA1 family protein 3	ARL6IP5	5.76078	1.92145	2.09233	31.8379	9.95781e-05	0.000644739
581	O75923	Dysferlin	DYSF	0.273577	-3.75261	12.7382	2.25483	0.972186	NA
582	O75934	Pre-mRNA-splicing factor SPF27	BCAS2	3.07818	-6.23086	4.76865	18.6187	0.0170371	0.0402694
583	O75935	Dynactin subunit 3	DCTN3	2.79479	-6.9029	4.78518	11.387	0.180723	0.26184
584	O75937	DnaJ homolog subfamily C member 8	DNAJC8	0.21655	-2.7847	8.96233	2.56979	0.958397	NA
585	O75947	ATP synthase subunit d, mitochondrial	ATP5H	5.76241	-1.15044	2.36114	25.032	0.00153524	0.00593414
586	O75952	Calcium-binding tyrosine phosphorylation-regulated protein	CABYR	0	NA	NA	NA	NA	NA
587	O75954	Tetraspanin-9	TSPAN9	6.93762	-7.88932	4.93944	27.0572	0.000691074	0.0031592
588	O75955	Flotillin-1	FLOT1	46.6467	1.10808	1.14304	9.55678	0.297521	0.387686
589	O75962	Triple functional domain protein	TRIO	1.02724	-4.41016	6.65958	5.8174	0.667677	0.741588
590	O75964	ATP synthase subunit g, mitochondrial	ATP5L	7.42094	-2.67313	2.15081	10.9625	0.203833	0.287804
591	O75973	C1q-related factor	C1QL1	0.371525	0.138869	12.8475	4.70517	0.788573	NA
592	O75976	Carboxypeptidase D	CPD	1.58482	3.86926	3.17347	25.3389	0.00136171	0.00538855
593	O75995	SAM and SH3 domain-containing protein 3	SASH3	0.445991	0.138832	12.8475	5.38708	0.715516	NA
594	O76003	Glutaredoxin-3	GLRX3	7.22088	-0.213884	1.80404	8.36437	0.39871	0.489689
595	O76021	Ribosomal L1 domain-containing protein 1	RSL1D1	4.67815	-6.1124	5.27904	36.0389	1.72745e-05	0.000151687
596	O76024	Wolframin	WFS1	0.178501	0.138873	12.8475	3.50241	0.899002	NA
597	O76054	SEC14-like protein 2	SEC14L2	0.157899	-4.71979	12.7254	2.42689	0.965053	NA
598	O76061	Stanniocalcin-2	STC2	0.517106	-6.78654	12.7152	3.87975	0.867806	0.888907
599	O76070	Gamma-synuclein	SNCG	1.23315	-5.0571	9.30526	5.65424	0.685898	0.755326
600	O76074	cGMP-specific 3,5-cyclic phosphodiesterase	PDE5A	0.107323	0.138867	12.8475	2.37108	0.967472	NA
601	O76076	WNT1-inducible-signaling pathway protein 2	WISP2	0.235653	0.138796	12.8475	3.16311	0.923708	NA
602	O76081	Regulator of G-protein signaling 20	RGS20	1.50376	-5.14853	9.02267	7.31734	0.502813	0.593812
603	O76082	Solute carrier family 22 member 5	SLC22A5	0.0715853	-3.64683	12.7402	1.38144	0.994506	NA
604	O76094	Signal recognition particle subunit SRP72	SRP72	8.84883	-8.28226	5.04438	21.8084	0.00528342	0.015898
605	O94760	N(G),N(G)-dimethylarginine dimethylaminohydrolase 1	DDAH1	5.16265	-1.74546	2.16005	25.641	0.00120957	0.00489714
606	O94766	Galactosylgalactosylxylosylprotein 3-beta-glucuronosyltransferase 3	B3GAT3	0.738666	-4.59603	6.00935	4.21127	0.837576	0.87041
607	O94769	Extracellular matrix protein 2	ECM2	0.269737	0.138779	12.8475	3.51716	0.897854	NA
608	O94776	Metastasis-associated protein MTA2	MTA2	4.59292	-6.76843	5.71769	25.7968	0.00113775	0.00465737
609	O94788	Retinal dehydrogenase 2	ALDH1A2	0.077822	-3.64682	12.7402	1.42813	0.993838	NA
610	O94804	Serine/threonine-protein kinase 10	STK10	3.82697	-7.07304	6.21007	19.0741	0.0144683	0.0354047
611	O94806	Serine/threonine-protein kinase D3	PRKD3	0.108959	0.138847	12.8475	2.00817	0.98076	NA
612	O94808	Glutamine--fructose-6-phosphate aminotransferase [isomerizing] 2	GFPT2	0.0142042	0.138964	12.8475	-0.109736	1	NA
613	O94811	Tubulin polymerization-promoting protein	TPPP	0.0315088	0.138946	12.8475	0.722662	0.999467	NA
614	O94813	Slit homolog 2 protein	SLIT2	2.97809	-11.9894	7.60964	11.8167	0.159571	0.23932
615	O94822	E3 ubiquitin-protein ligase listerin	LTN1	0.716878	0.138906	8.02523	10.9887	0.202342	0.286306
616	O94826	Mitochondrial import receptor subunit TOM70	TOMM70A	2.82622	-5.40447	5.1973	17.6281	0.0241938	0.0526944
617	O94829	Importin-13	IPO13	0.149986	0.138796	12.543	2.38289	0.966969	NA
618	O94832	Unconventional myosin-Id	MYO1D	31.6435	-2.20288	3.0538	36.0162	1.74409e-05	0.000151721
619	O94855	Protein transport protein Sec24D	SEC24D	0.235627	0.13896	7.93589	6.51275	0.589994	NA
620	O94874	E3 UFM1-protein ligase 1	UFL1	0.621791	0.138975	6.61595	16.1604	0.0401408	0.0790465
621	O94876	Transmembrane and coiled-coil domains protein 1	TMCC1	0.172181	0.138786	12.8475	2.44054	0.964446	NA
622	O94880	PHD finger protein 14	PHF14	0.0134098	0.138973	12.8475	-0.217736	1	NA
623	O94886	CSC1-like protein 1	TMEM63A	0.602807	-4.69343	12.7257	4.0524	0.852365	0.880133
624	O94887	FERM, RhoGEF and pleckstrin domain-containing protein 2	FARP2	2.69859	1.42541	3.35429	39.351	4.23042e-06	4.78872e-05
625	O94888	UBX domain-containing protein 7	UBXN7	0.110754	0.138758	12.8475	1.25962	0.996017	NA
626	O94903	Proline synthase co-transcribed bacterial homolog protein	PROSC	2.18604	-5.02596	4.93932	31.7675	0.000102508	0.000656051
627	O94905	Erlin-2	ERLIN2	2.28983	-5.75832	5.46174	11.8044	0.160148	0.239754
628	O94906	Pre-mRNA-processing factor 6	PRPF6	1.41739	-6.86864	7.81391	9.36046	0.312806	0.403965
629	O94907	Dickkopf-related protein 1	DKK1	4.7118	0.497916	4.05399	26.6824	0.000801993	0.00353983
630	O94915	Protein furry homolog-like	FRYL	1.26716	-2.04211	5.66291	37.7885	8.23663e-06	8.40844e-05
631	O94919	Endonuclease domain-containing 1 protein	ENDOD1	1.10838	-3.59631	6.89892	7.17891	0.517459	0.606161
632	O94923	D-glucuronyl C5-epimerase	GLCE	0.0323727	0.138908	12.8475	0.488547	0.999878	NA
633	O94925	Glutaminase kidney isoform, mitochondrial	GLS	7.63587	0.138936	5.72243	61.1675	2.74926e-10	1.72633e-08
634	O94929	Actin-binding LIM protein 3	ABLIM3	0	NA	NA	NA	NA	NA
635	O94955	Rho-related BTB domain-containing protein 3	RHOBTB3	0.155383	0.138878	12.8475	3.28293	0.915368	NA
636	O94966	Ubiquitin carboxyl-terminal hydrolase 19	USP19	0.107567	0.138789	12.8475	1.54665	0.991906	NA
637	O94973	AP-2 complex subunit alpha-2	AP2A2	6.98895	-6.82734	4.8605	20.8277	0.00761939	0.0211487
638	O94979	Protein transport protein Sec31A	SEC31A	5.96333	-8.18147	5.00229	16.9317	0.0308281	0.0637242
639	O94985	Calsyntenin-1	CLSTN1	5.60992	-1.30462	3.44561	13.9666	0.0826396	0.141038
640	O94992	Protein HEXIM1	HEXIM1	0.0102123	0.138969	12.8475	-0.357212	1	NA
641	O95025	Semaphorin-3D	SEMA3D	0.315203	0.13869	12.8475	2.87739	0.941814	NA
642	O95049	Tight junction protein ZO-3	TJP3	0.594077	-5.25143	12.7213	2.52387	0.960608	0.963213
643	O95057	GTP-binding protein Di-Ras1	DIRAS1	0.117039	0.138776	12.8475	1.36368	0.994747	NA
644	O95059	Ribonuclease P protein subunit p14	RPP14	0.231551	-2.77273	10.5206	2.40714	0.965921	NA
645	O95070	Protein YIF1A	YIF1A	0.129083	-1.65099	12.814	1.74624	0.987828	NA
646	O95071	E3 ubiquitin-protein ligase UBR5	UBR5	0.504289	-6.52026	9.18701	6.96687	0.540211	0.62533
647	O95073	Fibrinogen silencer-binding protein	FSBP	0.0677165	-3.06274	12.7542	1.54774	0.991886	NA
648	O95084	Serine protease 23	PRSS23	36.2247	1.51046	1.99337	47.7081	1.12338e-07	2.48042e-06
649	O95104	Splicing factor, arginine/serine-rich 15	SCAF4	0.140325	0.138944	8.47343	2.77086	0.947904	NA
650	O95136	Sphingosine 1-phosphate receptor 2	S1PR2	0.241472	0.138868	12.8475	4.03983	0.853512	NA
651	O95139	NADH dehydrogenase [ubiquinone] 1 beta subcomplex subunit 6	NDUFB6	0.317534	-2.76166	12.7639	2.8916	0.940975	NA
652	O95149	Snurportin-1	SNUPN	0.179814	0.138681	12.8475	1.59057	0.9911	NA
653	O95154	Aflatoxin B1 aldehyde reductase member 3	AKR7A3	0.833498	0.138751	12.2037	5.46705	0.706688	0.772802
654	O95155	Ubiquitin conjugation factor E4 B	UBE4B	0.280711	-1.87384	7.20309	4.87279	0.771082	NA
655	O95159	Zinc finger protein-like 1	ZFPL1	0.0628292	0.138914	12.8475	1.91147	0.983607	NA
656	O95163	Elongator complex protein 1	IKBKAP	1.29806	-5.3352	5.30822	41.6659	1.56443e-06	2.16035e-05
657	O95164	Ubiquitin-like protein 3	UBL3	5.01004	-2.01466	2.55605	25.5305	0.00126319	0.00505709
658	O95166	Gamma-aminobutyric acid receptor-associated protein	GABARAP	0.499263	-4.38005	5.99332	6.54819	0.586067	0.670017
659	O95168	NADH dehydrogenase [ubiquinone] 1 beta subcomplex subunit 4	NDUFB4	2.57099	-6.41292	5.54355	14.9904	0.0593323	0.109033
660	O95169	NADH dehydrogenase [ubiquinone] 1 beta subcomplex subunit 8, mitochondrial	NDUFB8	0.267085	0.138792	12.8475	3.11387	0.92701	NA
661	O95182	NADH dehydrogenase [ubiquinone] 1 alpha subcomplex subunit 7	NDUFA7	0.479266	-3.64858	9.78854	4.83187	0.775386	0.822334
662	O95183	Vesicle-associated membrane protein 5	VAMP5	3.73633	-2.44321	5.90141	6.46352	0.595457	0.678531
663	O95197	Reticulon-3	RTN3	4.39579	-7.62343	4.85131	12.4983	0.130317	0.203995
664	O95202	LETM1 and EF-hand domain-containing protein 1, mitochondrial	LETM1	0.144579	-2.07936	12.7932	1.56285	0.991614	NA
665	O95214	Leptin receptor overlapping transcript-like 1	LEPROTL1	0.075054	0.138852	12.8475	1.67525	0.989402	NA
666	O95219	Sorting nexin-4	SNX4	0.062087	0.138884	12.8475	1.44388	0.993601	NA
667	O95232	Luc7-like protein 3	LUC7L3	0.0919867	0.138867	12.8475	1.98562	0.981449	NA
668	O95235	Kinesin-like protein KIF20A	KIF20A	2.7173	0.676783	4.01883	20.8804	0.00747201	0.0208091
669	O95239	Chromosome-associated kinesin KIF4A	KIF4A	11.8928	-3.66496	3.35245	32.8748	6.48719e-05	0.000461311
670	O95248	Myotubularin-related protein 5	SBF1	0.191882	-2.23347	10.7153	1.69878	0.988896	NA
671	O95249	Golgi SNAP receptor complex member 1	GOSR1	0.137548	-1.8275	12.8047	2.01395	0.980581	NA
672	O95263	High affinity cAMP-specific and IBMX-insensitive 3,5-cyclic phosphodiesterase 8B	PDE8B	0.0153726	0.13896	12.8475	0.0067361	1	NA
673	O95274	Ly6/PLAUR domain-containing protein 3	LYPD3	0.186638	-5.51938	12.7197	3.74559	0.879317	NA
674	O95292	Vesicle-associated membrane protein-associated protein B/C	VAPB	4.02951	-6.77864	4.94417	31.6511	0.000107539	0.000677819
675	O95295	SNARE-associated protein Snapin	SNAPIN	2.38355	-6.37909	4.85899	4.52623	0.806803	0.845682
676	O95297	Myelin protein zero-like protein 1	MPZL1	11.4788	-1.37808	1.24542	22.8018	0.00362824	0.0117231
677	O95298	NADH dehydrogenase [ubiquinone] 1 subunit C2	NDUFC2	0.259839	0.138795	12.8475	3.12316	0.926392	NA
678	O95299	NADH dehydrogenase [ubiquinone] 1 alpha subcomplex subunit 10, mitochondrial	NDUFA10	0.566251	-2.06069	6.36567	8.3162	0.403208	0.494246
679	O95302	Peptidyl-prolyl cis-trans isomerase FKBP9	FKBP9	0.364726	-4.09967	7.10245	6.03354	0.643475	NA
680	O95319	CUGBP Elav-like family member 2	CELF2	0.181798	0.138863	12.8475	3.81197	0.873678	NA
681	O95336	6-phosphogluconolactonase	PGLS	17.3604	-0.244988	1.17627	4.7837	0.780424	0.825888
682	O95340	Bifunctional 3-phosphoadenosine 5-phosphosulfate synthase 2	PAPSS2	3.33844	-2.8589	5.87	24.593	0.00182147	0.0067471
683	O95342	Bile salt export pump	ABCB11	0.106085	0.138859	12.8475	2.05831	0.979172	NA
684	O95347	Structural maintenance of chromosomes protein 2	SMC2	8.14681	-8.01697	5.18932	50.9467	2.68686e-08	7.91317e-07
685	O95352	Ubiquitin-like modifier-activating enzyme ATG7	ATG7	0.155183	-4.33313	12.7295	1.76059	0.987492	NA
686	O95361	Tripartite motif-containing protein 16	TRIM16	0.326407	0.13901	6.52361	11.5449	0.172691	NA
687	O95372	Acyl-protein thioesterase 2	LYPLA2	4.91693	-7.26372	4.91956	10.0413	0.262136	0.351062
688	O95373	Importin-7	IPO7	22.411	-0.992353	1.51624	5.51184	0.701728	0.768208
689	O95379	Tumor necrosis factor alpha-induced protein 8	TNFAIP8	2.0764	-6.35261	4.9069	23.0146	0.00334549	0.0110018
690	O95382	Mitogen-activated protein kinase kinase kinase 6	MAP3K6	0.959336	0.626368	1.85579	24.8692	0.00163592	0.00620085
691	O95388	WNT1-inducible-signaling pathway protein 1	WISP1	0.562963	-6.90963	12.7149	4.92772	0.765273	0.815507
692	O95394	Phosphoacetylglucosamine mutase	PGM3	0.722747	-5.75989	5.67783	12.1251	0.145711	0.223262
693	O95395	Beta-1,3-galactosyl-O-glycosyl-glycoprotein beta-1,6-N-acetylglucosaminyltransferase 3	GCNT3	3.33527	0.13842	12.8475	5.17875	0.738311	0.797501
694	O95407	Tumor necrosis factor receptor superfamily member 6B	TNFRSF6B	0.277155	0.138879	12.8475	4.18548	0.840013	NA
695	O95415	Brain protein I3	BRI3	0.419765	0.139008	6.84941	14.2475	0.0755383	NA
696	O95425	Supervillin	SVIL	0.16666	-2.71481	7.61819	2.58861	0.957471	NA
697	O95428	Papilin	PAPLN	8.99817	0.138837	6.87496	24.4759	0.00190625	0.00702547
698	O95433	Activator of 90 kDa heat shock protein ATPase homolog 1	AHSA1	7.91703	-0.739691	1.37519	20.61	0.00825877	0.0225658
699	O95436	Sodium-dependent phosphate transport protein 2B	SLC34A2	5.57976	-2.12017	5.0336	37.6437	8.75931e-06	8.78041e-05
700	O95445	Apolipoprotein M	APOM	2.68991	-6.24655	4.84621	23.6849	0.00258772	0.0090362
701	O95447	Lebercilin-like protein	LCA5L	0.0300506	3.11309	12.0614	0.915757	0.998727	NA
702	O95450	A disintegrin and metalloproteinase with thrombospondin motifs 2	ADAMTS2	0.618107	-7.2427	12.7143	5.81273	0.6682	0.741691
703	O95456	Proteasome assembly chaperone 1	PSMG1	2.68563	-6.23414	4.64052	25.0169	0.00154436	0.00596244
704	O95461	Glycosyltransferase-like protein LARGE1	LARGE	0.0169671	-2.07916	12.7933	0.0937814	1	NA
705	O95466	Formin-like protein 1	FMNL1	3.58043	-1.31419	4.94033	11.0019	0.201591	0.285609
706	O95470	Sphingosine-1-phosphate lyase 1	SGPL1	0.136713	0.138828	12.8475	2.42563	0.965109	NA
707	O95471	Claudin-7	CLDN7	2.13583	-7.34244	6.25427	25.3406	0.00136082	0.00538855
708	O95477	ATP-binding cassette sub-family A member 1	ABCA1	0.465751	0.138712	12.8475	3.57606	0.893207	0.907385
709	O95486	Protein transport protein Sec24A	SEC24A	1.38948	-4.36776	5.07349	15.7946	0.0454161	0.0872661
710	O95487	Protein transport protein Sec24B	SEC24B	0.418517	0.138955	7.06157	7.97758	0.435663	NA
711	O95490	Latrophilin-2	LPHN2	2.43412	-7.51968	5.73642	37.7739	8.28782e-06	8.41082e-05
712	O95544	NAD kinase	NADK	0	NA	NA	NA	NA	NA
713	O95562	Vesicle transport protein SFT2B	SFT2D2	0.595636	-2.72985	7.09043	4.71384	0.787677	0.830868
714	O95563	Mitochondrial pyruvate carrier 2	MPC2	0.0891434	0.138917	12.8475	2.3952	0.966439	NA
715	O95571	Persulfide dioxygenase ETHE1, mitochondrial	ETHE1	2.48971	-4.10969	5.05843	8.93456	0.347846	0.439156
716	O95573	Long-chain-fatty-acid--CoA ligase 3	ACSL3	4.12266	-6.29905	5.43794	26.9208	0.000729592	0.00329455
717	O95602	DNA-directed RNA polymerase I subunit RPA1	POLR1A	0.843029	-2.05009	5.89805	28.2495	0.000429063	0.00218671
718	O95630	STAM-binding protein	STAMBP	0.406168	0.138681	12.8475	3.04793	0.931314	NA
719	O95631	Netrin-1	NTN1	1.23735	-7.83086	12.7135	4.82627	0.775973	0.822607
720	O95661	GTP-binding protein Di-Ras3	DIRAS3	0.0437098	0.138908	12.8475	0.936794	0.998617	NA
721	O95674	Phosphatidate cytidylyltransferase 2	CDS2	0.0992229	0.138835	12.8475	1.8459	0.985377	NA
722	O95714	E3 ubiquitin-protein ligase HERC2	HERC2	0.237206	0.138998	6.5849	6.90545	0.546867	NA
723	O95716	Ras-related protein Rab-3D	RAB3D	3.5956	-1.75491	2.53516	17.4465	0.0257813	0.0552836
724	O95721	Synaptosomal-associated protein 29	SNAP29	1.12449	-6.33749	5.78975	18.6831	0.0166493	0.0395777
725	O95747	Serine/threonine-protein kinase OSR1	OXSR1	2.37812	-7.38269	4.96573	28.1706	0.000442867	0.00223952
726	O95749	Geranylgeranyl pyrophosphate synthase	GGPS1	0.0737253	-4.18963	12.7314	2.24891	0.972414	NA
727	O95750	Fibroblast growth factor 19	FGF19	0.0674293	0.138865	12.8475	1.48454	0.992962	NA
728	O95755	Ras-related protein Rab-36	RAB36	0.0136016	-1.82675	12.8048	-0.0797455	1	NA
729	O95757	Heat shock 70 kDa protein 4L	HSPA4L	0.933574	-3.62037	5.44056	20.006	0.0103133	0.0270258
730	O95758	Polypyrimidine tract-binding protein 3	PTBP3	0.144085	-2.07906	11.1287	1.40329	0.9942	NA
731	O95760	Interleukin-33	IL33	0.0136016	-1.82675	12.8048	-0.0797455	1	NA
732	O95772	MLN64 N-terminal domain homolog	STARD3NL	0.379863	0.138567	12.8475	1.95385	0.982394	NA
733	O95777	U6 snRNA-associated Sm-like protein LSm8	LSM8	1.85573	-5.41773	4.99107	23.5285	0.00274797	0.00939846
734	O95782	AP-2 complex subunit alpha-1	AP2A1	21.9684	-2.06075	1.26452	30.2465	0.000191185	0.00112018
735	O95786	Probable ATP-dependent RNA helicase DDX58	DDX58	0.765261	-5.32959	12.7208	1.92309	0.98328	0.98328
736	O95789	Zinc finger MYM-type protein 6	ZMYM6	0.0184392	0.138973	12.8475	0.10345	1	NA
737	O95793	Double-stranded RNA-binding protein Staufen homolog 1	STAU1	1.1389	-3.33074	5.29357	19.5636	0.0121193	0.030812
738	O95807	Transmembrane protein 50A	TMEM50A	0.503592	-4.5104	6.1715	8.33588	0.401367	0.492352
739	O95810	Serum deprivation-response protein	SDPR	2.32414	2.41829	3.88441	11.3128	0.184599	0.266296
740	O95816	BAG family molecular chaperone regulator 2	BAG2	12.1109	-1.36923	1.41593	19.6641	0.0116845	0.0297977
741	O95817	BAG family molecular chaperone regulator 3	BAG3	0.482452	-4.20643	11.0266	4.85046	0.773434	0.820787
742	O95819	Mitogen-activated protein kinase kinase kinase kinase 4	MAP4K4	8.41247	-7.35176	5.47465	31.9452	9.52708e-05	0.000621834
743	O95831	Apoptosis-inducing factor 1, mitochondrial	AIFM1	2.47796	-6.78391	5.81188	19.7955	0.0111379	0.0287787
744	O95832	Claudin-1	CLDN1	6.0935	0.619489	2.97308	24.9132	0.00160811	0.00612097
745	O95833	Chloride intracellular channel protein 3	CLIC3	4.22881	-3.27842	5.75331	16.4765	0.0360465	0.0722801
746	O95834	Echinoderm microtubule-associated protein-like 2	EML2	0.742398	-4.15895	6.87834	9.87102	0.274196	0.363266
747	O95837	Guanine nucleotide-binding protein subunit alpha-14	GNA14	0.127227	0.138748	12.8475	1.22695	0.996368	NA
748	O95841	Angiopoietin-related protein 1	ANGPTL1	0.0841487	0.138924	12.8475	2.16679	0.975467	NA
749	O95857	Tetraspanin-13	TSPAN13	0.363406	-5.54944	7.10758	8.34969	0.400078	NA
750	O95858	Tetraspanin-15	TSPAN15	3.73945	-0.900732	3.63524	29.0648	0.000308896	0.00165807
751	O95861	3(2),5-bisphosphate nucleotidase 1	BPNT1	1.67431	-6.48414	5.57786	27.3386	0.000617808	0.00291227
752	O95865	N(G),N(G)-dimethylarginine dimethylaminohydrolase 2	DDAH2	8.70715	-9.46595	5.2458	10.207	0.250795	0.338051
753	O95881	Thioredoxin domain-containing protein 12	TXNDC12	1.44244	-0.160969	3.46909	12.0993	0.146826	0.224743
754	O95897	Noelin-2	OLFM2	0.0368783	0.138951	12.8475	0.989726	0.998312	NA
755	O95926	Pre-mRNA-splicing factor SYF2	SYF2	0.0586697	0.138847	12.8475	0.965639	0.998456	NA
756	O95932	Protein-glutamine gamma-glutamyltransferase 6	TGM6	0	NA	NA	NA	NA	NA
757	O95947	T-box transcription factor TBX6	TBX6	0	NA	NA	NA	NA	NA
758	O95967	EGF-containing fibulin-like extracellular matrix protein 2	EFEMP2	6.04904	-7.43725	7.29144	14.1314	0.0784051	0.13562
759	O95977	Sphingosine 1-phosphate receptor 4	S1PR4	0.190784	0.138861	12.8475	3.89582	0.866398	NA
760	O95980	Reversion-inducing cysteine-rich protein with Kazal motifs	RECK	0.17709	0.138877	12.8475	3.65202	0.887076	NA
761	O95983	Methyl-CpG-binding domain protein 3	MBD3	1.09954	-5.06524	5.99731	10.924	0.206044	0.290557
762	O95989	Diphosphoinositol polyphosphate phosphohydrolase 1	NUDT3	0.929985	-4.0012	6.3952	11.4762	0.17615	0.257117
763	O95994	Anterior gradient protein 2 homolog	AGR2	9.46487	-9.0697	6.51835	30.0061	0.000210856	0.00121197
764	O96000	NADH dehydrogenase [ubiquinone] 1 beta subcomplex subunit 10	NDUFB10	2.05521	-5.8975	5.36071	8.2162	0.412641	0.503398
765	O96005	Cleft lip and palate transmembrane protein 1	CLPTM1	0.680535	-3.71673	8.82903	6.31413	0.61209	0.695709
766	O96007	Molybdopterin synthase catalytic subunit	MOCS2	0.10687	-2.24044	12.7862	1.29524	0.995609	NA
767	O96008	Mitochondrial import receptor subunit TOM40 homolog	TOMM40	0.906355	-5.52958	6.66617	10.4912	0.232229	0.319891
768	O96011	Peroxisomal membrane protein 11B	PEX11B	0.0912513	-2.07927	12.7933	1.39935	0.994256	NA
769	O96013	Serine/threonine-protein kinase PAK 4	PAK4	0.476975	-5.56659	6.70771	7.217	0.513412	0.602377
770	O96019	Actin-like protein 6A	ACTL6A	6.46138	-7.18651	4.95726	16.2948	0.0383498	0.0760597
771	P00156	Cytochrome b	MT-CYB	0	NA	NA	NA	NA	NA
772	P00167	Cytochrome b5	CYB5A	1.30184	-5.456	6.41425	20.3938	0.00894455	0.0240448
773	P00338	L-lactate dehydrogenase A chain	LDHA	90.5311	0.397789	0.921794	9.60979	0.293488	0.383844
774	P00352	Retinal dehydrogenase 1	ALDH1A1	29.3158	-2.13758	5.93263	40.7551	2.31627e-06	2.91991e-05
775	P00367	Glutamate dehydrogenase 1, mitochondrial	GLUD1	11.246	-7.49288	5.18807	20.8428	0.00757688	0.0210659
776	P00374	Dihydrofolate reductase	DHFR	1.76448	-4.75187	4.98803	24.9214	0.00160293	0.0061106
777	P00387	NADH-cytochrome b5 reductase 3	CYB5R3	8.35114	-8.25223	5.1259	14.8981	0.0611569	0.11128
778	P00390	Glutathione reductase, mitochondrial	GSR	6.58629	2.99427	2.20278	19.2378	0.0136382	0.0337707
779	P00403	Cytochrome c oxidase subunit 2	MT-CO2	5.12538	-7.5328	4.8022	17.9674	0.0214721	0.048119
780	P00439	Phenylalanine-4-hydroxylase	PAH	0.228782	-3.24682	12.7492	3.20589	0.92078	NA
781	P00441	Superoxide dismutase [Cu-Zn]	SOD1	12.8284	1.70975	1.15046	25.6764	0.00119289	0.0048457
782	P00450	Ceruloplasmin	CP	0.465479	-3.16628	8.17325	4.76618	0.78225	0.827241
783	P00488	Coagulation factor XIII A chain	F13A1	1.28957	-3.56076	7.91192	15.4057	0.0517205	0.097577
784	P00491	Purine nucleoside phosphorylase	PNP	12.7702	-0.19171	2.24526	30.2329	0.000192247	0.00112245
785	P00492	Hypoxanthine-guanine phosphoribosyltransferase	HPRT1	19.1644	0.574309	1.08404	7.85632	0.44763	0.537997
786	P00505	Aspartate aminotransferase, mitochondrial	GOT2	7.00834	-0.847462	2.15134	6.0876	0.63742	0.716183
787	P00533	Epidermal growth factor receptor	EGFR	37.1701	-0.023846	2.26557	37.5175	9.2413e-06	9.14757e-05
788	P00558	Phosphoglycerate kinase 1	PGK1	136.095	-1.35623	0.650862	18.0618	0.020768	0.04689
789	P00568	Adenylate kinase isoenzyme 1	AK1	9.13749	-0.217112	1.49057	35.8489	1.87149e-05	0.000160649
790	P00736	Complement C1r subcomponent	C1R	14.8734	-7.15479	6.75325	27.4862	0.000582475	0.0027932
791	P00738	Haptoglobin	HP	0.347073	0.138786	12.8475	3.67942	0.884828	NA
792	P00739	Haptoglobin-related protein	HPR	0.794376	-3.02572	8.21415	9.20089	0.325634	0.416971
793	P00742	Coagulation factor X	F10	0.662635	0.138854	12.8475	5.52701	0.700046	0.767123
794	P00746	Complement factor D	CFD	0.254839	0.138886	12.8475	3.92716	0.863634	NA
795	P00747	Plasminogen	PLG	0.355067	0.138806	12.8475	3.78507	0.875976	NA
796	P00749	Urokinase-type plasminogen activator	PLAU	5.9744	3.61322	4.26025	9.74404	0.283453	0.37278
797	P00750	Tissue-type plasminogen activator	PLAT	13.3775	-17.7287	7.62032	9.42645	0.307607	0.398644
798	P00813	Adenosine deaminase	ADA	1.97205	-2.68319	6.3166	16.9887	0.0302267	0.0627799
799	P00846	ATP synthase subunit a	MT-ATP6	0.272203	0.138854	10.1059	3.46442	0.901933	NA
800	P00918	Carbonic anhydrase 2	CA2	3.29653	-5.01935	6.38375	21.7385	0.00542406	0.0161923
801	P00966	Argininosuccinate synthase	ASS1	9.29765	-9.13599	5.89717	22.277	0.00442775	0.013733
802	P00973	2-5-oligoadenylate synthase 1	OAS1	0.424671	-5.65397	9.59088	5.07771	0.749239	NA
803	P01008	Antithrombin-III	SERPINC1	0.131724	0.138836	12.8475	2.26375	0.971839	NA
804	P01009	Alpha-1-antitrypsin	SERPINA1	0.139215	0.138786	12.8475	2.03779	0.979831	NA
805	P01011	Alpha-1-antichymotrypsin	SERPINA3	0.57256	0.138847	12.8475	5.19294	0.736769	0.796352
806	P01023	Alpha-2-macroglobulin	A2M	15.3204	2.25957	4.37553	35.1931	NA	NA
807	P01024	Complement C3	C3	11.2474	-6.37915	5.49676	50.6671	3.04145e-08	8.65123e-07
808	P01031	Complement C5	C5	1.16398	-2.95809	5.99078	19.7694	0.0112446	0.0290093
809	P01033	Metalloproteinase inhibitor 1	TIMP1	6.7086	0.836235	2.88276	18.0652	0.0207431	0.0468656
810	P01034	Cystatin-C	CST3	5.37027	-7.33881	4.89868	26.0241	0.00104036	0.0043661
811	P01036	Cystatin-S	CST4	0.0680437	-4.07214	12.733	2.10952	0.977469	NA
812	P01037	Cystatin-SN	CST1	0.405854	-5.65117	12.719	2.62538	0.955628	NA
813	P01040	Cystatin-A	CSTA	1.96873	-6.30364	5.34034	12.8743	0.116247	0.185817
814	P01111	GTPase NRas	NRAS	6.52589	-0.308333	0.828178	14.4449	0.0708806	0.124662
815	P01112	GTPase HRas	HRAS	36.5461	0.22537	0.648823	21.1317	0.0068057	0.0193006
816	P01116	GTPase KRas	KRAS	5.54439	-0.928621	1.42384	17.8358	0.0224915	0.0497776
817	P01130	Low-density lipoprotein receptor	LDLR	6.99985	-0.334712	2.09022	6.75784	0.562971	0.648069
818	P01135	Protransforming growth factor alpha	TGFA	0.26194	-3.21869	9.51202	1.90767	0.983713	NA
819	P01137	Transforming growth factor beta-1	TGFB1	6.58567	-3.07233	3.14737	22.2674	0.00444388	0.0137702
820	P06881	Calcitonin gene-related peptide 1	CALCA	0.0592638	0.138916	12.8475	1.80709	0.986365	NA
821	P01344	Insulin-like growth factor II	IGF2	0.540197	0.138997	7.28652	14.6629	0.0660412	0.117847
822	P01591	Immunoglobulin J chain	IGJ	1.42198	-6.30977	5.90703	15.974	0.0427535	0.0830126
823	P80362	Ig kappa chain V-I region WAT		0.0169671	-2.07916	12.7933	0.0937814	1	NA
824	P01621	Ig kappa chain V-III region NG9		0.17545	0.138739	12.8475	2.25291	0.97226	NA
825	P01730	T-cell surface glycoprotein CD4	CD4	0.22205	0.138824	12.8475	3.71857	0.881581	NA
826	P01732	T-cell surface glycoprotein CD8 alpha chain	CD8A	0.103975	0.138882	12.8475	2.87898	0.941721	NA
827	P01760	Ig heavy chain V-I region WOL		0	NA	NA	NA	NA	NA
828	P01777	Ig heavy chain V-III region TEI		0.0848357	-4.38284	12.729	2.42702	0.965047	NA
829	P01833	Polymeric immunoglobulin receptor	PIGR	0.373277	-6.51879	12.7158	4.94659	0.763269	NA
830	P01834	Ig kappa chain C region	IGKC	0.220531	-5.06037	12.7226	3.15071	0.924546	NA
831	P01857	Ig gamma-1 chain C region	IGHG1	0.139608	-1.82686	12.8047	2.16621	0.975488	NA
832	P01876	Ig alpha-1 chain C region	IGHA1	0.372453	-6.22954	12.7167	3.6361	0.888374	NA
833	P01889	HLA class I histocompatibility antigen, B-7 alpha chain	HLA-B	1.8015	-3.77923	6.91732	6.2291	0.621586	0.70265
834	P01891	HLA class I histocompatibility antigen, A-68 alpha chain	HLA-A	1.00158	-2.86365	12.7604	3.9578	0.860911	0.885113
835	P01892	HLA class I histocompatibility antigen, A-2 alpha chain	HLA-A	27.8393	-0.131426	2.30415	15.6321	0.0479589	0.0915178
836	P01893	Putative HLA class I histocompatibility antigen, alpha chain H	HLA-H	0.0212509	0.138936	12.8475	0.0924436	1	NA
837	P01903	HLA class II histocompatibility antigen, DR alpha chain	HLA-DRA	3.28939	-6.74651	8.20089	7.12077	0.523661	0.611918
838	P01911	HLA class II histocompatibility antigen, DRB1-15 beta chain	HLA-DRB1	0.0449663	0.138911	12.8475	1.49731	0.992752	NA
839	P02008	Hemoglobin subunit zeta	HBZ	0.0206098	0.138919	12.8475	0.177958	0.999998	NA
840	P02042	Hemoglobin subunit delta	HBD	0	NA	NA	NA	NA	NA
841	P02100	Hemoglobin subunit epsilon	HBE1	0	NA	NA	NA	NA	NA
842	P02144	Myoglobin	MB	0.0825062	-3.12432	12.7524	1.73194	0.988156	NA
843	P02452	Collagen alpha-1(I) chain	COL1A1	151.077	-23.825	6.18931	18.3852	0.0185168	0.0430946
844	P02458	Collagen alpha-1(II) chain	COL2A1	0.583206	0.138696	12.8475	3.72974	0.880647	0.898198
845	P02461	Collagen alpha-1(III) chain	COL3A1	37.4567	-19.8286	6.71237	31.4512	0.000116753	0.000724908
846	P02462	Collagen alpha-1(IV) chain	COL4A1	21.5864	-3.23609	3.07567	22.6888	0.0037877	0.0120974
847	P02511	Alpha-crystallin B chain	CRYAB	22.5261	-2.18101	3.61299	26.9529	0.000720339	0.00326161
848	P02545	Prelamin-A/C	LMNA	77.7439	-1.61578	1.19896	33.9413	4.16333e-05	0.000316337
849	P02549	Spectrin alpha chain, erythrocytic 1	SPTA1	0.0670388	0.138883	12.8475	1.64395	0.990052	NA
850	P02647	Apolipoprotein A-I	APOA1	0.291574	-1.65093	12.814	3.81846	0.87312	NA
851	P02649	Apolipoprotein E	APOE	76.7397	-11.308	4.85849	56.6915	2.06837e-09	9.56048e-08
852	P02654	Apolipoprotein C-I	APOC1	0.497493	0.138725	12.8475	3.62511	0.889266	0.903657
853	P02655	Apolipoprotein C-II	APOC2	0.856631	0.138707	12.8475	4.83866	0.774673	0.82184
854	P02656	Apolipoprotein C-III	APOC3	4.12312	0.520584	1.273	9.61978	0.292732	0.383247
855	P02671	Fibrinogen alpha chain	FGA	38.9578	0.139039	6.07233	111.456	1.9113e-20	9.08688e-18
856	P02675	Fibrinogen beta chain	FGB	42.8491	-5.0566	5.41824	142.166	8.40549e-27	1.39867e-23
857	P02679	Fibrinogen gamma chain	FGG	30.2918	0.13902	5.72617	138.819	4.17698e-26	4.63366e-23
858	P02686	Myelin basic protein	MBP	0.248293	-4.74783	12.0752	2.80457	0.946017	NA
859	P02724	Glycophorin-A	GYPA	0	NA	NA	NA	NA	NA
860	P02751	Fibronectin	FN1	3729.91	-3.83911	1.56215	35.6163	2.06401e-05	0.000174341
861	P02786	Transferrin receptor protein 1	TFRC	74.9844	0.0795818	0.971883	19.9258	0.0106206	0.0276784
862	P02788	Lactotransferrin	LTF	0.339343	-6.38136	12.7162	4.77994	0.780817	NA
863	P02792	Ferritin light chain	FTL	14.7919	-0.711237	1.64946	16.1287	0.0405743	0.0796644
864	P02794	Ferritin heavy chain	FTH1	28.2172	-2.21607	1.27054	29.7108	0.000237754	0.00132315
865	P03886	NADH-ubiquinone oxidoreductase chain 1	MT-ND1	0.0148572	0.138975	12.8475	-0.0356619	1	NA
866	P03905	NADH-ubiquinone oxidoreductase chain 4	MT-ND4	0.0594289	0.138931	12.8475	1.77954	0.987041	NA
867	P03915	NADH-ubiquinone oxidoreductase chain 5	MT-ND5	0.0116305	-1.65082	12.814	-0.188798	1	NA
868	P03950	Angiogenin	ANG	0.0604999	0.138936	12.8475	1.57939	0.99131	NA
869	P03956	Interstitial collagenase	MMP1	1.05006	-2.76245	12.7638	4.97704	NA	NA
870	P03989	HLA class I histocompatibility antigen, B-27 alpha chain	HLA-B	1.93103	-6.56529	5.90507	12.2457	0.140575	0.217193
871	P04003	C4b-binding protein alpha chain	C4BPA	0.105296	0.138897	12.8475	2.64636	0.954556	NA
872	P04004	Vitronectin	VTN	3.2472	-2.04796	5.82873	59.9416	4.78557e-10	2.6544e-08
873	P04040	Catalase	CAT	4.70276	-18.2511	5.47062	15.872	0.0442499	0.0854197
874	P04062	Glucosylceramidase	GBA	7.83286	-7.58871	5.09253	39.8168	3.46559e-06	4.03268e-05
875	P04066	Tissue alpha-L-fucosidase	FUCA1	0.120493	0.138854	12.8475	2.33127	0.969135	NA
876	P04075	Fructose-bisphosphate aldolase A	ALDOA	128.685	1.41882	0.86068	17.3081	0.0270561	0.0575353
877	P04080	Cystatin-B	CSTB	16.77	0.69801	0.816911	24.5886	0.00182464	0.0067471
878	P04083	Annexin A1	ANXA1	139.485	0.48681	1.19806	17.0224	0.0298764	0.0621818
879	P04114	Apolipoprotein B-100	APOB	8.94412	-1.50928	2.21347	26.841	0.000753093	0.00337775
880	P04150	Glucocorticoid receptor	NR3C1	0.0445717	0.138941	12.8475	1.36155	0.994775	NA
881	P04156	Major prion protein	PRNP	4.71181	-1.20117	2.17478	15.5366	0.0495143	0.0942699
882	P04179	Superoxide dismutase [Mn], mitochondrial	SOD2	8.89895	-8.09856	5.14681	14.9801	0.0595334	0.109281
883	P04180	Phosphatidylcholine-sterol acyltransferase	LCAT	0.131644	0.138909	12.8475	2.86825	0.942351	NA
884	P04181	Ornithine aminotransferase, mitochondrial	OAT	3.71538	-5.967	5.40773	14.7192	0.0648408	0.116204
885	P04183	Thymidine kinase, cytosolic	TK1	3.82922	0.202273	2.3821	19.8989	0.0107256	0.027894
886	P04216	Thy-1 membrane glycoprotein	THY1	7.06095	-8.44416	5.99657	30.4099	0.000178856	0.00105725
887	P04229	HLA class II histocompatibility antigen, DRB1-1 beta chain	HLA-DRB1	1.44196	-4.91664	12.7237	3.19431	NA	NA
888	P04233	HLA class II histocompatibility antigen gamma chain	CD74	0.0798655	-2.76225	12.7639	1.7688	0.987298	NA
889	P04234	T-cell surface glycoprotein CD3 delta chain	CD3D	0.119021	0.138877	12.8475	3.09872	0.928011	NA
890	P04259	Keratin, type II cytoskeletal 6B	KRT6B	0.38603	-3.648	10.8033	2.43409	0.964733	NA
891	P04264	Keratin, type II cytoskeletal 1	KRT1	1114.17	0.469616	0.589849	98.4257	8.95269e-18	2.97945e-15
892	P04271	Protein S100-B	S100B	3.2654	0.138991	6.01469	48.6158	7.53193e-08	1.79045e-06
893	P04275	von Willebrand factor	VWF	0.681175	0.139055	5.89919	35.7815	1.9253e-05	0.000164293
894	P04279	Semenogelin-1	SEMG1	0.350628	0.138875	12.8475	4.48474	0.810958	NA
895	P04350	Tubulin beta-4A chain	TUBB4A	8.651	0.305697	1.80435	19.2011	0.0138205	0.0340954
896	P04406	Glyceraldehyde-3-phosphate dehydrogenase	GAPDH	634.775	0.232532	0.412508	19.6853	0.0115944	0.0296099
897	P04424	Argininosuccinate lyase	ASL	0.556699	-4.09845	5.56473	6.84302	0.553661	0.638899
898	P04439	HLA class I histocompatibility antigen, A-3 alpha chain	HLA-A	7.76964	-6.78662	5.58898	4.43806	0.815597	0.852216
899	P04440	HLA class II histocompatibility antigen, DP beta 1 chain	HLA-DPB1	0.0643962	0.138911	12.8475	1.98703	0.981407	NA
900	P04626	Receptor tyrosine-protein kinase erbB-2	ERBB2	6.56028	-15.3137	7.20682	20.2227	0.00952566	0.0253004
901	P04628	Proto-oncogene Wnt-1	WNT1	0.0413695	0.138936	12.8475	1.11809	0.997387	NA
902	P04632	Calpain small subunit 1	CAPNS1	39.3903	0.453656	0.893715	29.251	0.000286484	0.00154525
903	P04792	Heat shock protein beta-1	HSPB1	72.8241	-2.74679	1.1004	34.2346	3.68356e-05	0.00028377
904	P04818	Thymidylate synthase	TYMS	1.04144	-2.71717	7.53856	14.7244	0.0647305	0.116194
905	P04839	Cytochrome b-245 heavy chain	CYBB	1.16142	0.1388	12.8475	7.10353	0.525505	0.613427
906	P04843	Dolichyl-diphosphooligosaccharide--protein glycosyltransferase subunit 1	RPN1	23.4243	-1.72569	2.08784	7.2781	0.506947	0.597633
907	P04844	Dolichyl-diphosphooligosaccharide--protein glycosyltransferase subunit 2	RPN2	15.4012	-1.88905	2.27789	4.47487	0.811942	0.849463
908	P04899	Guanine nucleotide-binding protein G(i) subunit alpha-2	GNAI2	109.694	0.609264	0.831533	9.02741	0.339989	0.431864
909	P04920	Anion exchange protein 2	SLC4A2	2.80155	1.98038	3.96333	16.1488	0.040299	0.0792641
910	P04921	Glycophorin-C	GYPC	2.32716	-5.12083	6.03888	16.9049	0.0311142	0.0641562
911	P05023	Sodium/potassium-transporting ATPase subunit alpha-1	ATP1A1	312.823	0.936862	0.903046	21.1306	0.00680856	0.0193006
912	P05026	Sodium/potassium-transporting ATPase subunit beta-1	ATP1B1	27.151	0.0822576	1.43027	62.3843	1.58419e-10	1.09837e-08
913	P05060	Secretogranin-1	CHGB	0.764772	0.138743	12.8475	5.00833	0.756685	0.809466
914	P05067	Amyloid beta A4 protein	APP	8.94797	0.37471	2.07674	64.7541	5.39775e-11	4.08266e-09
915	P05089	Arginase-1	ARG1	1.92539	-5.99563	5.14564	67.0337	1.90931e-11	1.62928e-09
916	P05090	Apolipoprotein D	APOD	13.69	-7.71175	6.7675	17.4885	0.0254055	0.0547956
917	P05091	Aldehyde dehydrogenase, mitochondrial	ALDH2	2.32764	0.138911	6.25562	15.8524	0.0445424	0.085835
918	P05106	Integrin beta-3	ITGB3	16.9059	0.476864	3.88374	12.0521	0.148893	0.227196
919	P05107	Integrin beta-2	ITGB2	2.63538	0.138772	12.8475	8.59179	0.377892	0.468913
920	P05109	Protein S100-A8	S100A8	8.46021	-3.90484	1.84766	55.9883	2.83568e-09	1.25829e-07
921	P05120	Plasminogen activator inhibitor 2	SERPINB2	0.0334129	0.138905	12.8475	0.517233	0.999848	NA
922	P05121	Plasminogen activator inhibitor 1	SERPINE1	12.4769	-7.66902	6.34059	10.7262	0.217701	0.304287
923	P05141	ADP/ATP translocase 2	SLC25A5	23.6551	-1.2109	1.26994	13.5372	0.0946533	0.156267
924	P05156	Complement factor I	CFI	0.0526481	0.13892	12.8475	1.55677	0.991724	NA
925	P05161	Ubiquitin-like protein ISG15	ISG15	5.90974	-3.43164	2.59553	22.9059	0.00348718	0.0113666
926	P05164	Myeloperoxidase	MPO	18.3058	-1.01751	12.8475	10.7203	NA	NA
927	P05187	Alkaline phosphatase, placental type	ALPP	0.03807	0.138899	12.8475	0.737969	0.999424	NA
928	P05198	Eukaryotic translation initiation factor 2 subunit 1	EIF2S1	25.2566	-1.18182	1.15022	3.9184	0.864409	0.886246
929	P05362	Intercellular adhesion molecule 1	ICAM1	27.8453	3.83497	2.72512	9.40427	0.309348	0.400587
930	P05386	60S acidic ribosomal protein P1	RPLP1	10.9718	-0.544907	0.925896	45.0243	3.64113e-07	6.69486e-06
931	P05387	60S acidic ribosomal protein P2	RPLP2	34.5284	0.239085	0.589411	25.9927	0.00105334	0.00438736
932	P05388	60S acidic ribosomal protein P0	RPLP0	58.5408	-0.896404	0.658929	28.211	0.000435751	0.00221402
933	P05408	Neuroendocrine protein 7B2	SCG5	0.0723706	0.138904	12.8475	2.00314	0.980915	NA
934	P05413	Fatty acid-binding protein, heart	FABP3	0.426862	-3.51178	9.87215	4.69147	0.789986	NA
935	P05455	Lupus La protein	SSB	7.00526	-0.788717	2.17754	21.9944	0.00492624	0.0150133
936	P05496	ATP synthase F(0) complex subunit C1, mitochondrial	ATP5G1	0	NA	NA	NA	NA	NA
937	P05534	HLA class I histocompatibility antigen, A-24 alpha chain	HLA-A	93.3477	0.600518	1.37414	5.34324	0.720339	0.78266
938	P05546	Heparin cofactor 2	SERPIND1	0.463883	-5.28962	5.29165	15.0997	0.057236	NA
939	P05556	Integrin beta-1	ITGB1	163.097	1.92843	0.965519	27.7919	0.000515475	0.00252651
940	P05771	Protein kinase C beta type	PRKCB	0	NA	NA	NA	NA	NA
941	P05783	Keratin, type I cytoskeletal 18	KRT18	87.8279	-1.83813	2.5594	29.3103	0.000279695	0.00151354
942	P05997	Collagen alpha-2(V) chain	COL5A2	48.0563	-18.4849	6.55135	22.6485	0.00384603	0.012225
943	P06127	T-cell surface glycoprotein CD5	CD5	0.512544	0.138726	12.8475	4.74792	0.784147	0.828297
944	P06132	Uroporphyrinogen decarboxylase	UROD	1.6978	-5.59316	5.57023	5.07256	0.749793	0.80424
945	P06213	Insulin receptor	INSR	0.511205	-3.93573	7.3843	9.92663	0.270213	0.358846
946	P06239	Tyrosine-protein kinase Lck	LCK	5.97121	0.234524	4.06375	56.9154	1.87049e-09	8.79709e-08
947	P06241	Tyrosine-protein kinase Fyn	FYN	1.40001	0.138923	7.04499	17.7812	0.0229277	0.0505654
948	P06276	Cholinesterase	BCHE	0.276934	0.138773	12.8475	3.21603	0.920078	NA
949	P06280	Alpha-galactosidase A	GLA	2.20681	-1.77978	6.35286	14.8431	0.0622683	0.112695
950	P06396	Gelsolin	GSN	35.2548	-3.2117	1.75776	19.342	0.013134	0.0328153
951	P06400	Retinoblastoma-associated protein	RB1	0.0909688	0.138849	12.8475	2.22219	0.973431	NA
952	P06454	Prothymosin alpha	PTMA	4.07707	-0.0249673	1.40525	43.6202	6.71123e-07	1.08422e-05
953	P06493	Cyclin-dependent kinase 1	CDK1	17.0724	-0.94478	1.30325	31.8322	9.98105e-05	0.000644989
954	P06576	ATP synthase subunit beta, mitochondrial	ATP5B	76.433	-0.675389	1.13611	21.5203	0.00588656	0.0171696
955	P06702	Protein S100-A9	S100A9	8.70266	-8.56594	4.79229	47.2251	1.38904e-07	2.96329e-06
956	P06703	Protein S100-A6	S100A6	12.5309	1.72334	1.21562	48.7988	6.94797e-08	1.6878e-06
957	P06730	Eukaryotic translation initiation factor 4E	EIF4E	4.55254	-7.26842	4.64465	26.2862	0.00093816	0.00402864
958	P06731	Carcinoembryonic antigen-related cell adhesion molecule 5	CEACAM5	2.58545	-11.103	8.2132	10.3574	0.240832	0.327674
959	P06732	Creatine kinase M-type	CKM	0.539221	0.138861	12.8475	5.18955	0.737139	0.796493
960	P06733	Alpha-enolase	ENO1	351.815	0.898976	0.618707	18.6752	0.0166966	0.0396618
961	P06737	Glycogen phosphorylase, liver form	PYGL	15.9158	1.85835	2.22169	12.4106	0.133804	0.208474
962	P06744	Glucose-6-phosphate isomerase	GPI	56.0498	1.11192	1.27023	13.8103	0.0868469	0.145945
963	P06748	Nucleophosmin	NPM1	67.8228	-0.987621	0.648681	19.5331	0.0122544	0.031108
964	P06753	Tropomyosin alpha-3 chain	TPM3	20.7742	0.923376	1.21275	3.25379	0.917436	0.925501
965	P06756	Integrin alpha-V	ITGAV	86.8971	-0.784553	1.03733	75.4999	3.91702e-13	4.65566e-11
966	P06858	Lipoprotein lipase	LPL	1.7878	0.138819	8.02166	9.91706	0.270896	0.359609
967	P06865	Beta-hexosaminidase subunit alpha	HEXA	1.40312	-3.64644	5.58469	12.5514	0.128243	0.201508
968	P07093	Glia-derived nexin	SERPINE2	31.4739	-7.56968	5.23901	44.6359	4.31327e-07	7.71731e-06
969	P07099	Epoxide hydrolase 1	EPHX1	13.0806	-0.338469	3.68059	8.63144	0.374335	0.465714
970	P07108	Acyl-CoA-binding protein	DBI	9.40174	-2.57267	1.9027	51.0952	2.51558e-08	7.47487e-07
971	P07195	L-lactate dehydrogenase B chain	LDHB	64.1073	0.685078	1.10155	12.0356	0.149621	0.228098
972	P07196	Neurofilament light polypeptide	NEFL	1.17308	-3.48435	6.4811	22.9712	0.00340141	0.0111636
973	P07197	Neurofilament medium polypeptide	NEFM	0.204614	4.66197	11.9145	4.02935	0.854466	NA
974	P07203	Glutathione peroxidase 1	GPX1	3.56108	-5.76992	5.15945	6.26874	0.617157	0.699795
975	P07204	Thrombomodulin	THBD	0.745971	-6.26671	12.7166	3.24263	0.918221	0.925732
976	P07205	Phosphoglycerate kinase 2	PGK2	0.0508597	0.138865	12.8475	1.21801	0.996461	NA
977	P07225	Vitamin K-dependent protein S	PROS1	1.37034	7.71064	5.83123	14.888	0.0613594	0.111483
978	P07237	Protein disulfide-isomerase	P4HB	78.3046	-0.0538186	1.2136	5.04608	0.752639	0.806434
979	P07305	Histone H1.0	H1F0	0.106057	0.138841	12.8475	2.29131	0.970753	NA
980	P07311	Acylphosphatase-1	ACYP1	1.29376	-1.49303	2.63796	22.1008	0.00473248	0.0144758
981	P07339	Cathepsin D	CTSD	69.9567	-1.21852	1.43194	25.7673	0.00115104	0.0047002
982	P07355	Annexin A2	ANXA2	278.278	1.25526	0.79849	37.5704	9.03619e-06	9.03076e-05
983	P07358	Complement component C8 beta chain	C8B	0.13232	0.138908	12.8475	2.87605	0.941893	NA
984	P07384	Calpain-1 catalytic subunit	CAPN1	12.1503	-1.7957	2.55954	19.3872	0.0129208	0.0323867
985	P07437	Tubulin beta chain	TUBB	127.353	0.962034	0.346275	44.2443	5.11575e-07	8.77588e-06
986	P07478	Trypsin-2	PRSS2	29.8848	1.07438	0.681853	102.286	1.45492e-18	5.37999e-16
987	P07550	Beta-2 adrenergic receptor	ADRB2	0.0822487	0.138855	12.8475	1.93119	0.983049	NA
988	P07585	Decorin	DCN	0.958065	-18.2449	12.7135	5.21512	0.734356	0.794001
989	P07602	Prosaposin	PSAP	38.382	2.25805	1.53977	38.9899	4.93653e-06	5.47626e-05
990	P07686	Beta-hexosaminidase subunit beta	HEXB	9.44099	-6.90882	5.00335	23.1079	0.00322844	0.0107121
991	P07711	Cathepsin L1	CTSL	0.215329	-3.75172	12.7382	2.58798	0.957502	NA
992	P07737	Profilin-1	PFN1	90.2484	1.55364	0.628072	34.9108	2.77574e-05	0.000224761
993	P07738	Bisphosphoglycerate mutase	BPGM	1.20377	-3.35317	9.53495	7.24664	0.510271	0.599624
994	P07741	Adenine phosphoribosyltransferase	APRT	30.9764	-0.370898	0.592842	44.6212	4.34102e-07	7.71731e-06
995	P07766	T-cell surface glycoprotein CD3 epsilon chain	CD3E	0.262127	0.13882	12.8475	3.97223	0.85962	NA
996	P07814	Bifunctional glutamate/proline--tRNA ligase	EPRS	70.2334	-6.63225	2.17788	27.9528	0.000483306	0.00238996
997	P07858	Cathepsin B	CTSB	10.395	-7.17829	5.25532	22.3859	0.00424892	0.0132774
998	P07900	Heat shock protein HSP 90-alpha	HSP90AA1	166.315	0.631005	0.607816	13.8388	0.0860653	0.145246
999	P07910	Heterogeneous nuclear ribonucleoproteins C1/C2	HNRNPC	32.6453	-1.61029	1.01981	18.1465	0.0201549	0.0458479
1000	P07919	Cytochrome b-c1 complex subunit 6, mitochondrial	UQCRH	0.302965	-3.06287	12.7542	3.15031	0.924574	NA
1001	P07942	Laminin subunit beta-1	LAMB1	303.298	-4.23362	1.58517	77.4448	1.59543e-13	2.12384e-11
1002	P07947	Tyrosine-protein kinase Yes	YES1	17.7673	-0.789971	1.37958	47.3633	1.30725e-07	2.82502e-06
1003	P07948	Tyrosine-protein kinase Lyn	LYN	15.0942	1.039	1.99342	31.9793	9.3942e-05	0.000616645
1004	P07951	Tropomyosin beta chain	TPM2	0.664443	0.138925	7.1038	9.38325	0.311004	0.40195
1005	P07954	Fumarate hydratase, mitochondrial	FH	8.08669	-2.05468	2.08275	8.62614	0.374809	0.465994
1006	P07988	Pulmonary surfactant-associated protein B	SFTPB	0.0553175	0.138938	12.8475	1.56684	0.991541	NA
1007	P07996	Thrombospondin-1	THBS1	299.109	-3.73712	1.48496	68.5614	9.49742e-12	8.77984e-10
1008	P08034	Gap junction beta-1 protein	GJB1	0.24536	0.138813	12.8475	3.51467	0.898048	NA
1009	P08069	Insulin-like growth factor 1 receptor	IGF1R	3.77966	-3.8001	4.77969	10.2749	0.246258	0.333581
1010	P08123	Collagen alpha-2(I) chain	COL1A2	108.676	-23.6301	6.15307	44.5411	4.49523e-07	7.91542e-06
1011	P08133	Annexin A6	ANXA6	124.296	-1.72422	1.89948	10.6899	0.219898	0.306783
1012	P08134	Rho-related GTP-binding protein RhoC	RHOC	6.85155	0.942818	1.21417	32.8438	6.57093e-05	0.000465278
1013	P08138	Tumor necrosis factor receptor superfamily member 16	NGFR	0.526165	0.138758	12.8475	4.59145	0.800215	0.841106
1014	P08174	Complement decay-accelerating factor	CD55	12.7141	0.44666	2.64346	19.8237	0.0110241	0.028535
1015	P08183	Multidrug resistance protein 1	ABCB1	10.0045	-13.6055	6.39088	27.162	0.000662854	0.00305115
1016	P08185	Corticosteroid-binding globulin	SERPINA6	0.213398	-5.71087	12.7188	3.96537	0.860235	NA
1017	P08195	4F2 cell-surface antigen heavy chain	SLC3A2	192.518	0.487842	0.864816	14.734	0.064528	0.115955
1018	P08236	Beta-glucuronidase	GUSB	0.234932	0.138786	12.8475	2.62491	0.955652	NA
1019	P08237	ATP-dependent 6-phosphofructokinase, muscle type	PFKM	5.72006	-6.23449	5.48731	21.4396	0.006067	0.0175727
1020	P08238	Heat shock protein HSP 90-beta	HSP90AB1	332.952	0.644917	0.471938	20.6077	0.0082658	0.0225665
1021	P08240	Signal recognition particle receptor subunit alpha	SRPR	0.377232	0.138745	9.86636	2.21247	0.973795	NA
1022	P08243	Asparagine synthetase [glutamine-hydrolyzing]	ASNS	16.5901	-1.11181	2.50589	5.39095	0.71509	0.778992
1023	P08246	Neutrophil elastase	ELANE	0.434047	0.138833	12.8475	5.33494	NA	NA
1024	P08247	Synaptophysin	SYP	0.137915	0.138827	12.8475	2.27919	0.971234	NA
1025	P08253	72 kDa type IV collagenase	MMP2	3.57528	-7.48858	6.5363	14.3247	0.0736859	0.128728
1026	P09210	Glutathione S-transferase A2	GSTA2	0.0489883	0.138916	12.8475	0.974618	0.998404	NA
1027	P08294	Extracellular superoxide dismutase [Cu-Zn]	SOD3	1.00101	-6.15832	8.6098	5.87739	0.660964	0.73642
1028	P08311	Cathepsin G	CTSG	0.574847	0.138824	12.8475	5.83717	0.665465	0.740197
1029	P08397	Porphobilinogen deaminase	HMBS	0.969045	-5.18061	5.27634	24.2773	0.00205879	0.00751278
1030	P08473	Neprilysin	MME	14.5451	-7.29488	6.24639	18.3852	0.0185172	0.0430946
1031	P08476	Inhibin beta A chain	INHBA	0.630366	-6.72708	12.7153	4.308	0.82832	0.863342
1032	P08493	Matrix Gla protein	MGP	2.58504	-8.46295	5.23612	50.3119	3.5598e-08	9.55404e-07
1033	P08559	Pyruvate dehydrogenase E1 component subunit alpha, somatic form, mitochondrial	PDHA1	0.281806	0.138772	12.0787	2.76468	0.948246	NA
1034	P08567	Pleckstrin	PLEK	0.171768	0.1389	12.8475	3.28659	0.915107	NA
1035	P08571	Monocyte differentiation antigen CD14	CD14	0.0453299	-3.12432	12.7524	1.12966	0.997289	NA
1036	P08572	Collagen alpha-2(IV) chain	COL4A2	77.2126	-4.82142	3.50274	19.7398	0.0113665	0.0292331
1037	P08574	Cytochrome c1, heme protein, mitochondrial	CYC1	3.84949	-7.44256	5.34031	20.314	0.00921118	0.0246026
1038	P08575	Receptor-type tyrosine-protein phosphatase C	PTPRC	10.0467	-2.12579	5.78204	94.6357	5.30707e-17	1.35861e-14
1039	P08579	U2 small nuclear ribonucleoprotein B	SNRPB2	0.516153	0.139011	6.19215	22.2262	0.0045136	0.0139473
1040	P08581	Hepatocyte growth factor receptor	MET	3.22341	-3.46525	5.21722	39.4538	4.04848e-06	4.61415e-05
1041	P08582	Melanotransferrin	MFI2	33.2286	2.18667	3.89222	10.7322	0.217341	0.303912
1042	P08590	Myosin light chain 3	MYL3	9.85309	1.99	0.466343	51.3452	2.25141e-08	6.81492e-07
1043	P08603	Complement factor H	CFH	0.300971	0.138867	11.1311	4.5934	0.800018	NA
1044	P08621	U1 small nuclear ribonucleoprotein 70 kDa	SNRNP70	2.26395	-5.86229	5.30007	11.44	0.177992	0.259124
1045	P08631	Tyrosine-protein kinase HCK	HCK	0.0479911	0.138863	12.8475	1.12015	0.997369	NA
1046	P08648	Integrin alpha-5	ITGA5	15.9431	1.17382	2.39172	8.75093	0.363741	0.454574
1047	P08670	Vimentin	VIM	328.852	-0.271517	1.3648	42.3595	1.15929e-06	1.69648e-05
1048	P08708	40S ribosomal protein S17	RPS17	19.9493	-4.19678	1.58228	24.3132	0.00203038	0.00741725
1049	P08727	Keratin, type I cytoskeletal 19	KRT19	69.6335	-1.60421	2.11132	97.6473	1.29078e-17	3.90518e-15
1050	P08754	Guanine nucleotide-binding protein G(k) subunit alpha	GNAI3	33.2841	-0.403675	0.865667	10.6803	0.220481	0.307141
1051	P08758	Annexin A5	ANXA5	127.999	0.106664	0.834815	17.6918	0.02366	0.0518198
1052	P08865	40S ribosomal protein SA	RPSA	77.8125	-0.230403	0.670902	38.4072	6.33011e-06	6.75211e-05
1053	P08887	Interleukin-6 receptor subunit alpha	IL6R	0.0142042	0.138964	12.8475	-0.109736	1	NA
1054	P08913	Alpha-2A adrenergic receptor	ADRA2A	0.105296	0.138897	12.8475	2.64636	0.954556	NA
1055	P08922	Proto-oncogene tyrosine-protein kinase ROS	ROS1	0.101111	-2.86344	12.7604	0.844082	0.999055	NA
1056	P08962	CD63 antigen	CD63	40.7443	-0.595733	0.953263	36.576	1.37701e-05	0.000126517
1057	P09012	U1 small nuclear ribonucleoprotein A	SNRPA	4.00107	-5.81221	5.04522	11.948	0.153537	0.232366
1058	P09038	Fibroblast growth factor 2	FGF2	0.427236	-3.75907	10.1948	3.53109	0.896763	NA
1059	P09104	Gamma-enolase	ENO2	6.67928	-7.08039	5.46905	12.2132	0.141942	0.218898
1060	P09110	3-ketoacyl-CoA thiolase, peroxisomal	ACAA1	0.248268	0.138752	10.876	1.94376	0.982688	NA
1061	P09132	Signal recognition particle 19 kDa protein	SRP19	3.18112	-6.26743	4.91214	15.0047	0.0590544	0.108642
1062	P09211	Glutathione S-transferase P	GSTP1	53.8222	-0.179467	1.18433	13.0252	0.110985	0.178607
1063	P09234	U1 small nuclear ribonucleoprotein C	SNRPC	0.261683	-4.57249	12.7269	2.05672	0.979223	NA
1064	P09237	Matrilysin	MMP7	2.06393	-5.62045	7.52676	10.9099	0.206855	0.291577
1065	P09327	Villin-1	VIL1	10.8256	0.138823	9.35995	19.2685	0.0134876	0.0334227
1066	P09341	Growth-regulated alpha protein	CXCL1	2.25256	-1.84783	9.10224	5.80655	0.668891	0.742023
1067	P09382	Galectin-1	LGALS1	65.6564	1.13391	1.14677	18.848	0.015694	0.0376293
1068	P09417	Dihydropteridine reductase	QDPR	10.8016	-6.70372	4.76827	17.4598	0.0256615	0.0550977
1069	P09429	High mobility group protein B1	HMGB1	8.44327	-7.68474	4.82485	28.077	0.00045982	0.00230464
1070	P09455	Retinol-binding protein 1	RBP1	3.90695	-18.5604	7.89109	11.4879	0.175556	0.256588
1071	P09467	Fructose-1,6-bisphosphatase 1	FBP1	1.306	-7.68503	7.29624	18.1843	0.0198866	0.0454551
1072	P09471	Guanine nucleotide-binding protein G(o) subunit alpha	GNAO1	4.80423	-7.50136	5.95438	26.9825	0.000711913	0.00323421
1073	P09486	SPARC	SPARC	2.02361	-2.43306	5.86485	24.9966	0.00155665	0.00598906
1074	P09488	Glutathione S-transferase Mu 1	GSTM1	1.99596	-5.79238	5.86573	15.6353	0.0479073	0.0914719
1075	P09493	Tropomyosin alpha-1 chain	TPM1	4.05395	-6.2053	5.97957	15.8769	0.0441768	0.0853778
1076	P09496	Clathrin light chain A	CLTA	14.0002	-0.893231	1.02864	41.8798	1.42642e-06	2.0115e-05
1077	P09497	Clathrin light chain B	CLTB	2.36753	-6.8574	4.97416	17.2144	0.0279526	0.0590513
1078	P09525	Annexin A4	ANXA4	67.6906	-0.897466	1.24188	23.1679	0.00315526	0.0105609
1079	P09529	Inhibin beta B chain	INHBB	0.228391	-4.80576	12.7247	2.63231	0.955276	NA
1080	P09543	2,3-cyclic-nucleotide 3-phosphodiesterase	CNP	64.3251	-0.119707	1.18955	28.934	0.00032566	0.00172854
1081	P09564	T-cell antigen CD7	CD7	0.114372	0.138879	12.8475	3.03609	0.932072	NA
1082	P09601	Heme oxygenase 1	HMOX1	0.529951	-3.3511	9.8658	4.89242	0.769011	0.81818
1083	P09603	Macrophage colony-stimulating factor 1	CSF1	0.0788543	-4.07217	12.733	1.91819	0.983418	NA
1084	P09619	Platelet-derived growth factor receptor beta	PDGFRB	1.71478	-4.45906	8.82147	6.22792	0.621718	0.70265
1085	P09622	Dihydrolipoyl dehydrogenase, mitochondrial	DLD	4.34109	-7.54185	5.27644	11.5764	0.171126	0.251247
1086	P09651	Heterogeneous nuclear ribonucleoprotein A1	HNRNPA1	31.1897	-2.30916	1.09024	21.7542	0.00539214	0.0161522
1087	P09661	U2 small nuclear ribonucleoprotein A	SNRPA1	5.42311	-6.0989	5.30906	17.2745	0.0273748	0.0581016
1088	P09668	Pro-cathepsin H	CTSH	4.91143	0.138814	7.27963	14.117	0.0787673	0.136034
1089	P09669	Cytochrome c oxidase subunit 6C	COX6C	0.873818	-4.55893	5.46333	10.1447	0.255016	0.342768
1090	P09758	Tumor-associated calcium signal transducer 2	TACSTD2	15.7193	-1.19629	3.15467	43.6824	6.53226e-07	1.06889e-05
1091	P09871	Complement C1s subcomponent	C1S	6.74368	-4.35497	6.2426	36.3832	1.49385e-05	0.00013473
1092	P09874	Poly [ADP-ribose] polymerase 1	PARP1	19.4231	-8.76988	5.11346	24.0929	0.00221099	0.00798066
1093	P09913	Interferon-induced protein with tetratricopeptide repeats 2	IFIT2	0.343146	-5.20722	10.5682	2.39552	0.966425	NA
1094	P09914	Interferon-induced protein with tetratricopeptide repeats 1	IFIT1	2.74861	-7.02724	12.7147	2.89932	0.940516	0.945059
1095	P09936	Ubiquitin carboxyl-terminal hydrolase isozyme L1	UCHL1	25.8722	4.24229	4.2148	10.7689	0.215138	0.301592
1096	P09960	Leukotriene A-4 hydrolase	LTA4H	5.57222	-6.8401	5.48065	24.8015	0.00167964	0.00633769
1097	P09972	Fructose-bisphosphate aldolase C	ALDOC	6.12188	-0.645347	1.65198	22.7	0.00377156	0.012069
1098	P0C0L5	Complement C4-B	C4B	2.50573	-7.77802	6.62194	16.9857	0.0302581	0.0627799
1099	Q71UI9	Histone H2A.V	H2AFV	25.0845	-1.77822	1.16312	31.5268	0.000113179	0.000706676
1100	Q96KK5	Histone H2A type 1-H	HIST1H2AH	0.394959	-2.84911	5.26221	24.8603	0.00164157	NA
1101	Q9BQY4	Rhox homeobox family member 2	RHOXF2	0	NA	NA	NA	NA	NA
1102	P0C7P4	Putative cytochrome b-c1 complex subunit Rieske-like protein 1	UQCRFS1P1	0.0286228	0.138941	12.8475	0.724531	0.999462	NA
1103	P0C870	JmjC domain-containing protein 7	JMJD7	0.0516063	-1.82687	12.8047	0.649144	0.999643	NA
1104	P0CAP1	Myocardial zonula adherens protein	MYZAP	0.0116298	0.138965	12.8475	-0.279574	1	NA
1105	P0CB47	Putative upstream-binding factor 1-like protein 1	UBTFL1	0.498637	-2.05803	5.19648	9.06373	0.336948	0.428984
1106	P0CG06	Ig lambda-3 chain C regions	IGLC3	0.414093	-3.06291	12.7542	3.67495	0.885196	NA
1107	P0CG30	Glutathione S-transferase theta-2B	GSTT2B	0.613517	-2.21737	8.58763	4.17115	0.841361	0.872561
1108	P0CG47	Polyubiquitin-B	UBB	0.0745574	0.138903	12.8475	2.12743	0.976854	NA
1109	P0CW20	LIM and senescent cell antigen-like-containing domain protein 3-like	LIMS3L	0.189087	0.138833	12.8475	2.94085	0.938015	NA
1110	P0DI82	Trafficking protein particle complex subunit 2B	TRAPPC2B	0.171517	-2.07905	11.0595	1.28775	0.995697	NA
1111	P0DI83	Ras-related protein Rab-34, isoform NARR	RAB34	0.144603	0.138855	12.8475	2.71027	0.951205	NA
1112	P0DJI8	Serum amyloid A-1 protein	SAA1	2.64595	-5.21343	8.23669	8.69702	0.368496	0.459654
1113	P0DJI9	Serum amyloid A-2 protein	SAA2	0.244131	-3.34089	12.7468	2.63213	0.955285	NA
1114	P0DMN0	Sulfotransferase 1A4	SULT1A4	2.72158	-3.06534	6.88332	18.1724	0.0199701	0.0455834
1115	Q5DJT8	Cancer/testis antigen family 45 member A2	CT45A2	0.21891	0.138879	12.8475	3.62644	0.889158	NA
1116	P0DMV9	Heat shock 70 kDa protein 1B	HSPA1B	132.988	-1.151	0.81783	26.8182	0.00075993	0.00339926
1117	P0DMW3	Small integral membrane protein 10	SMIM10	0	NA	NA	NA	NA	NA
1118	P0DN76	Splicing factor U2AF 35 kDa subunit	U2AF1	8.70687	-8.10168	4.77599	27.243	0.000641821	0.00297905
1119	P0DN79	Cystathionine beta-synthase	CBS	1.95541	-7.42003	7.42435	5.16194	0.740136	0.798177
1120	P10092	Calcitonin gene-related peptide 2	CALCB	0.0355583	0.138933	12.8475	1.07933	0.997696	NA
1121	P10114	Ras-related protein Rap-2a	RAP2A	2.57151	-4.0973	5.12677	40.3642	2.7401e-06	3.37743e-05
1122	P10124	Serglycin	SRGN	0.559944	0.138795	9.82119	5.45437	0.70809	0.772973
1123	P10144	Granzyme B	GZMB	0.404697	0.138836	12.8475	5.20429	0.735534	NA
1124	P10145	Interleukin-8	CXCL8	0.197137	0.138766	12.8475	2.05889	0.979153	NA
1125	P10155	60 kDa SS-A/Ro ribonucleoprotein	TROVE2	1.40984	-5.48355	4.88608	22.6565	0.00383448	0.0121999
1126	P10253	Lysosomal alpha-glucosidase	GAA	2.42707	-7.19317	5.94005	12.7884	0.119341	0.189487
1127	P10301	Ras-related protein R-Ras	RRAS	18.4262	0.200296	1.22182	53.4264	8.91752e-09	3.09141e-07
1128	P10316	HLA class I histocompatibility antigen, A-69 alpha chain	HLA-A	5.35149	2.19223	2.35802	8.99685	0.342562	0.434634
1129	P10321	HLA class I histocompatibility antigen, Cw-7 alpha chain	HLA-C	4.886	0.572855	2.8437	6.72847	0.566192	0.650237
1130	P10415	Apoptosis regulator Bcl-2	BCL2	0.0873972	0.138919	12.8475	2.24651	0.972506	NA
1131	P10451	Osteopontin	SPP1	5.76868	-5.67035	10.9605	5.05107	0.752104	0.80612
1132	P10515	Dihydrolipoyllysine-residue acetyltransferase component of pyruvate dehydrogenase complex, mitochondrial	DLAT	1.18817	-4.4825	5.61474	14.976	0.0596136	0.109368
1133	P10586	Receptor-type tyrosine-protein phosphatase F	PTPRF	21.9451	-0.0770262	3.59218	9.80384	0.279065	0.368543
1134	P10599	Thioredoxin	TXN	31.5763	0.571068	0.623843	21.0962	0.00689635	0.019501
1135	P10600	Transforming growth factor beta-3	TGFB3	0.290997	-6.1585	12.7169	4.50446	0.808987	NA
1136	P10606	Cytochrome c oxidase subunit 5B, mitochondrial	COX5B	2.65526	-6.06929	4.79084	26.3877	0.000901267	0.00389535
1137	P10619	Lysosomal protective protein	CTSA	5.64746	2.588	2.23652	30.2932	0.000187575	0.00110291
1138	P10620	Microsomal glutathione S-transferase 1	MGST1	5.64277	2.60599	3.16521	17.7494	0.0231858	0.051101
1139	P10644	cAMP-dependent protein kinase type I-alpha regulatory subunit	PRKAR1A	9.27006	-0.882448	1.88338	20.5739	0.00836974	0.0228129
1140	P10645	Chromogranin-A	CHGA	0.0339343	-3.06268	12.7542	1.01605	0.998145	NA
1141	P10646	Tissue factor pathway inhibitor	TFPI	2.54181	5.43068	3.51048	19.2166	0.0137432	0.033955
1142	P10696	Alkaline phosphatase, placental-like	ALPPL2	0.203205	0.138818	12.8475	3.00641	0.933954	NA
1143	P10721	Mast/stem cell growth factor receptor Kit	KIT	0.0162206	0.138958	12.8475	0.0497793	1	NA
1144	P10747	T-cell-specific surface glycoprotein CD28	CD28	0.12515	0.138876	12.8475	3.15413	0.924315	NA
1145	P10768	S-formylglutathione hydrolase	ESD	17.9313	-1.30736	1.33079	18.2364	0.0195221	0.0449512
1146	P10809	60 kDa heat shock protein, mitochondrial	HSPD1	133.761	-0.932376	1.04825	23.166	0.00315756	0.0105609
1147	P10909	Clusterin	CLU	65.2042	-0.783388	1.94735	43.1748	8.14281e-07	1.2705e-05
1148	P10915	Hyaluronan and proteoglycan link protein 1	HAPLN1	1.00346	0.138904	10.6269	8.80801	0.35875	0.449518
1149	P10916	Myosin regulatory light chain 2, ventricular/cardiac muscle isoform	MYL2	1.09346	-5.26827	5.68901	32.481	7.63618e-05	0.000520762
1150	P11021	78 kDa glucose-regulated protein	HSPA5	115.977	0.62973	1.16336	3.898	0.866207	0.887815
1151	P11047	Laminin subunit gamma-1	LAMC1	375.269	-0.679007	1.34468	92.9696	1.15878e-16	2.75459e-14
1152	P11049	Leukocyte antigen CD37	CD37	0.511479	0.138828	12.8475	5.63155	NA	NA
1153	P11117	Lysosomal acid phosphatase	ACP2	0.258428	-3.77254	10.2517	2.82471	0.944872	NA
1154	P11142	Heat shock cognate 71 kDa protein	HSPA8	348.206	0.530909	0.438176	7.62285	0.47115	0.562205
1155	P11166	Solute carrier family 2, facilitated glucose transporter member 1	SLC2A1	44.5541	1.86119	1.1517	17.9296	0.0217606	0.0486363
1156	P11169	Solute carrier family 2, facilitated glucose transporter member 3	SLC2A3	9.45649	-5.95199	5.30408	10.0113	0.264235	0.352454
1157	P11171	Protein 4.1	EPB41	1.12597	0.138812	8.33776	8.17079	0.416967	0.507745
1158	P11172	Uridine 5-monophosphate synthase	UMPS	2.87009	-5.56487	4.84542	33.4932	5.01768e-05	0.000370262
1159	P11177	Pyruvate dehydrogenase E1 component subunit beta, mitochondrial	PDHB	1.55605	-4.99272	5.67574	10.1788	0.252699	0.33999
1160	P11182	Lipoamide acyltransferase component of branched-chain alpha-keto acid dehydrogenase complex, mitochondrial	DBT	1.77113	-2.25442	5.34749	25.9405	0.00107519	0.00443399
1161	P11215	Integrin alpha-M	ITGAM	0.25718	0.138776	12.8475	3.71326	0.882023	NA
1162	P11216	Glycogen phosphorylase, brain form	PYGB	53.9358	-1.149	1.64434	9.89763	0.272285	0.36131
1163	P11217	Glycogen phosphorylase, muscle form	PYGM	0.75023	-3.66229	5.08616	10.1353	0.255657	0.343226
1164	P11233	Ras-related protein Ral-A	RALA	14.8479	-0.88397	0.729891	37.3908	9.75189e-06	9.51739e-05
1165	P11234	Ras-related protein Ral-B	RALB	35.5188	-0.158309	0.826899	14.0742	0.0798528	0.137521
1166	P11245	Arylamine N-acetyltransferase 2	NAT2	0.528757	-3.71266	6.34372	16.3025	0.0382499	0.0759068
1167	P11274	Breakpoint cluster region protein	BCR	0.114985	0.138762	12.8475	1.37112	0.994647	NA
1168	P11277	Spectrin beta chain, erythrocytic	SPTB	0.0666698	-1.82751	12.8047	0.620004	0.999699	NA
1169	P11279	Lysosome-associated membrane glycoprotein 1	LAMP1	15.2525	-2.03509	1.29711	26.5522	0.000844471	0.00367853
1170	P11310	Medium-chain specific acyl-CoA dehydrogenase, mitochondrial	ACADM	1.11029	0.139008	5.55026	36.4512	1.45159e-05	0.000131991
1171	P11387	DNA topoisomerase 1	TOP1	26.542	-9.69474	5.17247	50.3214	3.54472e-08	9.55404e-07
1172	P11388	DNA topoisomerase 2-alpha	TOP2A	7.62737	-1.86751	3.61244	25.476	0.00129047	0.00513105
1173	P11413	Glucose-6-phosphate 1-dehydrogenase	G6PD	70.4104	0.384851	1.0571	30.5088	0.000171774	0.00101987
1174	P11441	Ubiquitin-like protein 4A	UBL4A	0.265769	-4.82557	8.28309	4.74767	0.784174	NA
1175	P11498	Pyruvate carboxylase, mitochondrial	PC	0.114407	-2.76159	12.7639	1.37489	0.994596	NA
1176	P11532	Dystrophin	DMD	3.63509	0.855335	0.99492	27.9718	0.000479634	0.00238242
1177	P11586	C-1-tetrahydrofolate synthase, cytoplasmic	MTHFD1	64.9614	-1.16959	1.05585	26.7181	0.000790737	0.00349479
1178	P11678	Eosinophil peroxidase	EPX	0.160879	0.138836	12.8475	3.10291	0.927734	NA
1179	P11717	Cation-independent mannose-6-phosphate receptor	IGF2R	23.889	-8.67257	5.58984	13.6047	0.0926701	0.153742
1180	P11766	Alcohol dehydrogenase class-3	ADH5	4.72784	-7.01853	4.87178	7.24787	0.510141	0.599624
1181	P11802	Cyclin-dependent kinase 4	CDK4	1.39236	-6.57104	7.09968	6.99965	0.536671	0.622313
1182	P11908	Ribose-phosphate pyrophosphokinase 2	PRPS2	1.33042	-3.80006	5.51287	9.33678	0.314687	0.405764
1183	P11940	Polyadenylate-binding protein 1	PABPC1	40.233	-2.83059	1.22932	9.2842	0.318891	0.409855
1184	P12004	Proliferating cell nuclear antigen	PCNA	27.1264	-2.7516	1.25531	16.716	0.0332059	0.0676725
1185	P12035	Keratin, type II cytoskeletal 3	KRT3	0.205672	-2.07894	10.8358	1.71326	0.988576	NA
1186	P12081	Histidine--tRNA ligase, cytoplasmic	HARS	5.87708	-7.80507	4.98307	48.0045	9.86009e-08	2.23227e-06
1187	P12107	Collagen alpha-1(XI) chain	COL11A1	17.6396	-13.3832	5.90328	36.9015	1.19988e-05	0.000111854
1188	P12109	Collagen alpha-1(VI) chain	COL6A1	100.645	-12.8693	5.24519	29.019	0.000314667	0.00168092
1189	P12110	Collagen alpha-2(VI) chain	COL6A2	63.4929	-23.0275	5.90232	27.9587	0.000482158	0.00238783
1190	P12111	Collagen alpha-3(VI) chain	COL6A3	296.106	-14.8273	5.52018	39.8838	3.36738e-06	3.9813e-05
1191	P12235	ADP/ATP translocase 1	SLC25A4	0.164516	-1.84679	9.25813	1.51302	0.992489	NA
1192	P12236	ADP/ATP translocase 3	SLC25A6	5.13572	0.683137	1.5465	27.0117	0.000703696	0.00320369
1193	P12259	Coagulation factor V	F5	0.0594888	0.138871	12.8475	1.28709	0.995705	NA
1194	P12268	Inosine-5-monophosphate dehydrogenase 2	IMPDH2	47.5135	-4.41833	1.50023	15.9484	0.0431254	0.0836371
1195	P12270	Nucleoprotein TPR	TPR	24.0036	-9.1503	5.09469	20.0674	0.0100841	0.0264878
1196	P12271	Retinaldehyde-binding protein 1	RLBP1	0.361297	0.138862	12.8475	4.44185	0.815223	NA
1197	P12272	Parathyroid hormone-related protein	PTHLH	0.41814	0.138848	12.8475	5.13451	0.743107	NA
1198	P12273	Prolactin-inducible protein	PIP	4.94377	-9.38176	5.58643	22.6331	0.00386861	0.0122733
1199	P12277	Creatine kinase B-type	CKB	14.2375	4.18318	3.22026	30.814	0.000151624	0.000919132
1200	P12318	Low affinity immunoglobulin gamma Fc region receptor II-a	FCGR2A	0.023212	0.138912	12.8475	0.273783	0.999987	NA
1201	P12429	Annexin A3	ANXA3	13.3378	0.960465	3.05352	25.5696	0.00124395	0.00501096
1202	P12532	Creatine kinase U-type, mitochondrial	CKMT1A	13.6351	-9.53792	5.86375	23.3593	0.00293236	0.00989746
1203	P12643	Bone morphogenetic protein 2	BMP2	0	NA	NA	NA	NA	NA
1204	P12644	Bone morphogenetic protein 4	BMP4	0.965624	0.138626	12.7569	4.58346	0.801026	0.841482
1205	P12757	Ski-like protein	SKIL	0.495267	-5.12005	5.17684	14.1251	0.0785613	0.135749
1206	P12814	Alpha-actinin-1	ACTN1	91.4174	1.05472	1.98386	8.92853	0.348361	0.439312
1207	P12821	Angiotensin-converting enzyme	ACE	0.684535	-2.67799	7.31647	11.6765	0.166232	0.246203
1208	P12829	Myosin light chain 4	MYL4	0.298678	0.138846	12.8475	4.67418	0.791765	NA
1209	P12830	Cadherin-1	CDH1	6.71216	-1.79168	4.20494	22.6721	0.00381178	0.012151
1210	P12931	Proto-oncogene tyrosine-protein kinase Src	SRC	10.4202	-2.00043	2.38127	16.7779	0.0325071	0.0664518
1211	P12955	Xaa-Pro dipeptidase	PEPD	8.65055	-1.66107	1.67786	20.9513	0.00727784	0.0203878
1212	P12956	X-ray repair cross-complementing protein 6	XRCC6	42.7958	-9.37787	4.77851	31.8621	9.85885e-05	0.000639576
1213	P13010	X-ray repair cross-complementing protein 5	XRCC5	36.2185	-4.35439	2.28079	20.5634	0.00840224	0.0228453
1214	P13073	Cytochrome c oxidase subunit 4 isoform 1, mitochondrial	COX4I1	5.01639	-7.61068	4.83291	28.049	0.000465028	0.00232035
1215	P13164	Interferon-induced transmembrane protein 1	IFITM1	0.173733	-4.13272	12.7322	1.50739	0.992585	NA
1216	P13224	Platelet glycoprotein Ib beta chain	GP1BB	0.139016	0.138907	12.8475	2.97051	0.936194	NA
1217	P13284	Gamma-interferon-inducible lysosomal thiol reductase	IFI30	0.8862	-5.76324	6.99028	10.7597	0.21569	0.302111
1218	P13473	Lysosome-associated membrane glycoprotein 2	LAMP2	8.05313	-1.79711	1.21343	9.18152	0.327215	0.418514
1219	P13489	Ribonuclease inhibitor	RNH1	20.5489	0.0341036	1.03426	7.02532	0.533903	0.619968
1220	P13497	Bone morphogenetic protein 1	BMP1	23.1995	0.271188	2.22372	34.5865	3.17957e-05	0.000250749
1221	P13498	Cytochrome b-245 light chain	CYBA	0.575521	-4.69649	11.2407	4.39971	0.819381	0.855411
1222	P13501	C-C motif chemokine 5	CCL5	0.0361853	0.138928	12.8475	0.959598	0.998491	NA
1223	P13521	Secretogranin-2	SCG2	0.360819	-1.90173	6.14226	7.44029	0.489957	NA
1224	P13591	Neural cell adhesion molecule 1	NCAM1	5.77698	-17.3967	7.21145	8.61533	0.375778	0.466796
1225	P13598	Intercellular adhesion molecule 2	ICAM2	0.323698	0.138702	12.8475	3.46135	0.902168	NA
1226	P13611	Versican core protein	VCAN	28.8561	-7.36113	5.63401	23.744	0.00252954	0.00889885
1227	P13612	Integrin alpha-4	ITGA4	13.1228	-4.95133	5.9541	23.5228	0.002754	0.00940033
1228	P13637	Sodium/potassium-transporting ATPase subunit alpha-3	ATP1A3	1.17042	6.48763	10.5588	7.27527	0.507245	0.597773
1229	P13639	Elongation factor 2	EEF2	288.32	0.370491	0.659901	10.2645	0.246949	0.334355
1230	P13646	Keratin, type I cytoskeletal 13	KRT13	5.26821	-7.00167	5.14783	56.4244	2.33183e-09	1.05437e-07
1231	P13667	Protein disulfide-isomerase A4	PDIA4	23.6757	0.115799	2.27479	7.12586	0.523117	0.611497
1232	P13671	Complement component C6	C6	0.207566	0.138942	8.50551	4.21909	0.836835	NA
1233	P13674	Prolyl 4-hydroxylase subunit alpha-1	P4HA1	3.67611	-6.72633	5.55586	15.7117	0.0466976	0.0893672
1234	P13686	Tartrate-resistant acid phosphatase type 5	ACP5	0.277674	0.138775	12.8475	3.20907	0.92056	NA
1235	P13688	Carcinoembryonic antigen-related cell adhesion molecule 1	CEACAM1	3.17806	-6.29145	6.27498	18.4106	0.0183505	0.0427665
1236	P13693	Translationally-controlled tumor protein	TPT1	20.1219	-0.468093	1.09555	26.6489	0.000812738	0.00356833
1237	P13716	Delta-aminolevulinic acid dehydratase	ALAD	0.254362	-2.65958	12.7676	2.52782	0.960421	NA
1238	P13725	Oncostatin-M	OSM	0.0216213	0.138944	12.8475	0.427594	0.999927	NA
1239	P13726	Tissue factor	F3	3.06874	-7.41794	6.15543	22.7821	0.00365557	0.0117999
1240	P13727	Bone marrow proteoglycan	PRG2	0.272829	0.138849	12.8475	4.5136	0.808071	NA
1241	P13746	HLA class I histocompatibility antigen, A-11 alpha chain	HLA-A	1.49471	0.138546	12.5922	4.92213	0.765865	0.815877
1242	P13747	HLA class I histocompatibility antigen, alpha chain E	HLA-E	0.219293	0.138773	12.8475	3.15724	0.924106	NA
1243	P13760	HLA class II histocompatibility antigen, DRB1-4 beta chain	HLA-DRB1	3.26953	-6.2706	8.8128	5.83243	0.665996	0.740292
1244	P13761	HLA class II histocompatibility antigen, DRB1-7 beta chain	HLA-DRB1	0.0408262	-3.34071	12.7468	1.33876	0.995073	NA
1245	P13762	HLA class II histocompatibility antigen, DR beta 4 chain	HLA-DRB4	0.0925219	0.138909	12.8475	2.28264	0.971098	NA
1246	P13796	Plastin-2	LCP1	17.0392	-15.4835	6.87929	17.9574	0.021548	0.0482259
1247	P13797	Plastin-3	PLS3	45.3242	0.251481	1.93615	12.3664	0.135588	0.21076
1248	P13798	Acylamino-acid-releasing enzyme	APEH	5.05702	-0.586632	1.95288	40.9546	2.12572e-06	2.73143e-05
1249	P13804	Electron transfer flavoprotein subunit alpha, mitochondrial	ETFA	15.9643	-8.29759	4.79448	22.1556	0.00463557	0.0142186
1250	P13807	Glycogen [starch] synthase, muscle	GYS1	5.34324	-7.10745	5.15999	15.7734	0.0457409	0.0878395
1251	P13861	cAMP-dependent protein kinase type II-alpha regulatory subunit	PRKAR2A	8.82365	-3.45742	2.1103	7.03749	0.532593	0.619312
1252	P13866	Sodium/glucose cotransporter 1	SLC5A1	0.11672	-3.53362	12.7425	2.29854	0.970465	NA
1253	P13928	Annexin A8	ANXA8	1.38688	-7.58161	12.3394	5.16351	0.739965	0.798177
1254	P13929	Beta-enolase	ENO3	0.539204	4.9035	5.17601	14.5148	0.0692966	0.12239
1255	P13987	CD59 glycoprotein	CD59	31.576	0.910611	0.760041	32.2824	8.28941e-05	0.000561374
1256	P13995	Bifunctional methylenetetrahydrofolate dehydrogenase/cyclohydrolase, mitochondrial	MTHFD2	0.0413442	0.13891	12.8475	0.883954	0.998881	NA
1257	P14136	Glial fibrillary acidic protein	GFAP	1.31248	-12.5249	12.8183	5.0414	NA	NA
1258	P14174	Macrophage migration inhibitory factor	MIF	10.6774	1.51519	0.779469	24.0305	0.00226498	0.00814905
1259	P14209	CD99 antigen	CD99	3.16222	-1.20382	3.12086	21.6582	0.00559005	0.016566
1260	P14222	Perforin-1	PRF1	1.10517	-2.40302	12.8475	4.51264	NA	NA
1261	P14314	Glucosidase 2 subunit beta	PRKCSH	11.388	-1.8889	2.39102	16.4759	0.0360532	0.0722801
1262	P14317	Hematopoietic lineage cell-specific protein	HCLS1	0.145564	0.13887	12.8475	3.43937	0.903844	NA
1263	P14324	Farnesyl pyrophosphate synthase	FDPS	9.26995	0.185649	1.4422	22.6035	0.00391242	0.0123652
1264	P14384	Carboxypeptidase M	CPM	5.28318	5.46416	4.50288	11.9299	0.154359	0.233396
1265	P14406	Cytochrome c oxidase subunit 7A2, mitochondrial	COX7A2	0.454645	0.139012	6.51933	15.0589	0.0580099	NA
1266	P14410	Sucrase-isomaltase, intestinal	SI	0.102742	0.138892	12.8475	2.61622	0.956091	NA
1267	P14543	Nidogen-1	NID1	104.448	1.94817	2.88872	29.8392	0.000225665	0.0012686
1268	P14550	Alcohol dehydrogenase [NADP(+)]	AKR1A1	7.31736	-7.53094	4.79703	16.0329	0.0419113	0.0818069
1269	P14555	Phospholipase A2, membrane associated	PLA2G2A	0.149598	0.138822	12.8475	2.45195	0.963934	NA
1270	P14618	Pyruvate kinase PKM	PKM	531.853	1.08765	0.481938	16.2858	0.0384675	0.0762023
1271	P14621	Acylphosphatase-2	ACYP2	0.228059	-5.3786	12.7205	2.9311	0.938607	NA
1272	P14625	Endoplasmin	HSP90B1	76.3936	-0.000257725	1.45167	3.92143	0.864142	0.886245
1273	P14635	G2/mitotic-specific cyclin-B1	CCNB1	0.142296	-1.82696	12.8047	1.90798	0.983704	NA
1274	P14649	Myosin light chain 6B	MYL6B	0.420672	-1.77297	6.46551	8.36495	0.398656	NA
1275	P14678	Small nuclear ribonucleoprotein-associated proteins B and B	SNRPB	9.25506	-8.19447	4.63794	41.3081	1.82546e-06	2.41076e-05
1276	P14735	Insulin-degrading enzyme	IDE	4.16877	-7.70131	5.12457	39.2868	4.34819e-06	4.90535e-05
1277	P14854	Cytochrome c oxidase subunit 6B1	COX6B1	0.118308	0.138856	12.8475	2.15499	0.975888	NA
1278	P14866	Heterogeneous nuclear ribonucleoprotein L	HNRNPL	16.6331	-7.60642	4.92208	15.8201	0.0450282	0.0866709
1279	P14868	Aspartate--tRNA ligase, cytoplasmic	DARS	48.552	-3.95309	1.412	23.8311	0.00244605	0.00866926
1280	P14923	Junction plakoglobin	JUP	48.9329	0.432717	1.78403	76.331	2.66908e-13	3.28989e-11
1281	P14927	Cytochrome b-c1 complex subunit 7	UQCRB	3.30044	-6.25955	5.28481	27.4116	0.00060009	0.00285922
1282	P15121	Aldose reductase	AKR1B1	15.1277	-7.1466	4.95692	25.9974	0.00105138	0.00438736
1283	P15144	Aminopeptidase N	ANPEP	56.509	-21.7165	5.97956	6.79283	0.559141	0.644328
1284	P15151	Poliovirus receptor	PVR	7.93179	-0.11223	1.3107	41.4139	1.74411e-06	2.33405e-05
1285	P15153	Ras-related C3 botulinum toxin substrate 2	RAC2	5.25197	-6.68771	5.04157	9.64854	0.290565	0.381159
1286	P15170	Eukaryotic peptide chain release factor GTP-binding subunit ERF3A	GSPT1	2.53451	-5.76321	4.76047	51.6038	2.0071e-08	6.25522e-07
1287	P15260	Interferon gamma receptor 1	IFNGR1	0.505354	-5.02179	7.60477	10.9824	0.202699	0.28669
1288	P15289	Arylsulfatase A	ARSA	0.0493265	0.138893	12.8475	0.921026	0.9987	NA
1289	P15291	Beta-1,4-galactosyltransferase 1	B4GALT1	6.17922	-0.31401	2.13781	19.3553	0.0130709	0.0327068
1290	P15309	Prostatic acid phosphatase	ACPP	0.149888	0.13887	12.8475	3.46157	0.902151	NA
1291	P15311	Ezrin	EZR	133.709	0.811311	1.23822	25.5248	0.00126601	0.00505709
1292	P15313	V-type proton ATPase subunit B, kidney isoform	ATP6V1B1	0.344075	-1.5606	11.9577	4.69361	0.789765	NA
1293	P15328	Folate receptor alpha	FOLR1	1.65049	-5.70382	6.21658	28.1101	0.000453752	0.00227766
1294	P15374	Ubiquitin carboxyl-terminal hydrolase isozyme L3	UCHL3	4.5849	-7.25812	4.93115	23.3601	0.00293143	0.00989746
1295	P15382	Potassium voltage-gated channel subfamily E member 1	KCNE1	0	NA	NA	NA	NA	NA
1296	P15428	15-hydroxyprostaglandin dehydrogenase [NAD(+)]	HPGD	0.604999	0.138857	12.8475	5.37206	0.717169	0.780235
1297	P15498	Proto-oncogene vav	VAV1	0.464561	0.138958	6.77609	8.74743	0.364049	0.454788
1298	P15509	Granulocyte-macrophage colony-stimulating factor receptor subunit alpha	CSF2RA	0.49316	-4.30236	6.54374	4.11534	0.84657	0.876597
1299	P15514	Amphiregulin	AREG	0.294867	-4.57239	12.7269	3.63258	0.88866	NA
1300	P15529	Membrane cofactor protein	CD46	3.62999	-7.03651	4.78636	43.9864	5.72344e-07	9.69445e-06
1301	P15531	Nucleoside diphosphate kinase A	NME1	12.2063	0.414849	0.879667	7.11652	0.524115	0.612234
1302	P15559	NAD(P)H dehydrogenase [quinone] 1	NQO1	41.2335	2.18258	1.77086	23.5644	0.00271041	0.00936709
1303	P15586	N-acetylglucosamine-6-sulfatase	GNS	1.45711	-5.67633	7.48822	3.40673	0.906307	0.917579
1304	P15880	40S ribosomal protein S2	RPS2	28.0962	-9.38063	4.77919	47.0351	1.50992e-07	3.16039e-06
1305	P15907	Beta-galactoside alpha-2,6-sialyltransferase 1	ST6GAL1	0.280296	-3.83359	12.2298	2.51417	0.961067	NA
1306	P15924	Desmoplakin	DSP	54.9977	-7.21662	2.37759	60.0527	4.55142e-10	2.56731e-08
1307	P15927	Replication protein A 32 kDa subunit	RPA2	2.18918	-4.0037	6.20775	12.6591	0.124129	0.196528
1308	P15941	Mucin-1	MUC1	5.02699	0.248259	4.54923	26.875	0.000742993	0.00334598
1309	P15954	Cytochrome c oxidase subunit 7C, mitochondrial	COX7C	0.106837	0.138842	12.8475	1.91711	0.983448	NA
1310	P16035	Metalloproteinase inhibitor 2	TIMP2	7.67437	-0.15558	2.40696	19.0788	0.014444	0.0353712
1311	P16066	Atrial natriuretic peptide receptor 1	NPR1	0.172149	4.9027	12.0971	2.01082	0.980678	NA
1312	P16070	CD44 antigen	CD44	103.401	-0.391359	1.23821	11.5323	0.173324	0.25387
1313	P16083	Ribosyldihydronicotinamide dehydrogenase [quinone]	NQO2	1.00753	-5.96225	5.51339	12.9281	0.114346	0.183307
1314	P16104	Histone H2AX	H2AFX	2.42822	-0.705582	1.76827	18.244	0.0194701	0.044904
1315	P16109	P-selectin	SELP	0	NA	NA	NA	NA	NA
1316	P16112	Aggrecan core protein	ACAN	0.440816	0.13873	12.8475	3.88613	0.867248	NA
1317	P16144	Integrin beta-4	ITGB4	81.0787	-0.551982	3.56821	33.7533	4.5028e-05	0.000337507
1318	P16150	Leukosialin	SPN	1.93223	0.138989	6.79109	33.3782	5.26354e-05	0.000385838
1319	P16152	Carbonyl reductase [NADPH] 1	CBR1	33.7954	0.515976	1.60312	9.93096	0.269905	0.35858
1320	P16157	Ankyrin-1	ANK1	0.0158636	0.138956	12.8475	-0.0627427	1	NA
1321	P16188	HLA class I histocompatibility antigen, A-30 alpha chain	HLA-A	0.412237	-5.42673	12.7202	4.40675	0.818688	NA
1322	P16189	HLA class I histocompatibility antigen, A-31 alpha chain	HLA-A	0.106365	-4.11252	12.7324	2.33473	0.968993	NA
1323	P16190	HLA class I histocompatibility antigen, A-33 alpha chain	HLA-A	1.39578	4.00962	6.05081	10.6666	0.221313	0.307785
1324	P16219	Short-chain specific acyl-CoA dehydrogenase, mitochondrial	ACADS	0.28965	0.138754	12.8475	3.18847	0.921979	NA
1325	P16234	Platelet-derived growth factor receptor alpha	PDGFRA	0.0684481	0.138882	12.8475	1.59319	0.99105	NA
1326	P16278	Beta-galactosidase	GLB1	4.89703	-5.61929	5.29283	42.1842	1.2506e-06	1.80956e-05
1327	P16284	Platelet endothelial cell adhesion molecule	PECAM1	2.01161	0.13898	7.2954	27.6453	0.000546609	0.00264022
1328	P16333	Cytoplasmic protein NCK1	NCK1	0.16549	-2.55045	12.772	1.75884	0.987534	NA
1329	P16401	Histone H1.5	HIST1H1B	1.25653	-6.13052	6.76896	9.44528	0.306135	0.3972
1330	P16403	Histone H1.2	HIST1H1C	5.05481	-6.26077	4.97124	52.4146	1.39966e-08	4.65806e-07
1331	P16422	Epithelial cell adhesion molecule	EPCAM	30.4528	-1.51743	3.06335	33.7278	4.55081e-05	0.000340339
1332	P16435	NADPH--cytochrome P450 reductase	POR	7.72065	-7.97412	5.7259	15.5048	0.0500425	0.0949495
1333	P16444	Dipeptidase 1	DPEP1	2.16638	-4.24679	9.36752	11.3931	0.180404	0.261605
1334	P16455	Methylated-DNA--protein-cysteine methyltransferase	MGMT	0.0811197	0.138853	12.8475	1.87873	0.984507	NA
1335	P16519	Neuroendocrine convertase 2	PCSK2	0.14399	0.138844	12.8475	2.25453	0.972197	NA
1336	P16615	Sarcoplasmic/endoplasmic reticulum calcium ATPase 2	ATP2A2	11.7467	-0.343752	2.73057	19.4768	0.0125076	0.0315099
1337	P16671	Platelet glycoprotein 4	CD36	0.0304383	-2.24027	12.7862	0.482581	0.999883	NA
1338	P16870	Carboxypeptidase E	CPE	1.5549	-7.05996	9.72322	2.25318	0.972249	0.973127
1339	P16871	Interleukin-7 receptor subunit alpha	IL7R	0.357121	0.138747	12.8475	3.93022	0.863363	NA
1340	P16885	1-phosphatidylinositol 4,5-bisphosphate phosphodiesterase gamma-2	PLCG2	1.01456	-7.3021	7.70713	10.0355	0.262542	0.351323
1341	P16930	Fumarylacetoacetase	FAH	2.61358	-5.91133	5.30574	15.5424	0.0494178	0.0941937
1342	P16949	Stathmin	STMN1	13.0036	-9.31023	4.73038	37.0705	1.11704e-05	0.000106519
1343	P16989	Y-box-binding protein 3	YBX3	0.296885	-1.84632	9.31522	2.30437	0.97023	NA
1344	P17023	Zinc finger protein 19	ZNF19	0	NA	NA	NA	NA	NA
1345	P17050	Alpha-N-acetylgalactosaminidase	NAGA	0.0933029	0.138853	12.8475	1.92189	0.983313	NA
1346	P17066	Heat shock 70 kDa protein 6	HSPA6	18.1956	1.73757	0.431664	73.1091	1.17853e-12	1.18853e-10
1347	P17081	Rho-related GTP-binding protein RhoQ	RHOQ	0.630042	0.138949	7.22964	10.4721	0.233438	0.321424
1348	P17096	High mobility group protein HMG-I/HMG-Y	HMGA1	0.0601277	-1.82743	12.8047	1.43734	0.9937	NA
1349	P17152	Transmembrane protein 11, mitochondrial	TMEM11	0.0863495	0.138889	12.8475	1.88202	0.984418	NA
1350	P17174	Aspartate aminotransferase, cytoplasmic	GOT1	11.5753	-3.21447	2.52975	32.6339	7.16773e-05	0.000501052
1351	P17213	Bactericidal permeability-increasing protein	BPI	0.55806	0.138825	12.8475	5.78383	NA	NA
1352	P17252	Protein kinase C alpha type	PRKCA	1.53958	-2.81977	6.9193	13.1009	0.108425	0.17525
1353	P17275	Transcription factor jun-B	JUNB	0.0882424	0.138848	12.8475	1.87577	0.984586	NA
1354	P17301	Integrin alpha-2	ITGA2	54.159	0.758206	2.31017	31.8039	0.000100984	0.00064813
1355	P17302	Gap junction alpha-1 protein	GJA1	1.85656	-6.30949	5.28136	28.5453	0.000380933	0.0019655
1356	P17342	Atrial natriuretic peptide receptor 3	NPR3	0.0237055	0.138947	12.8475	0.550838	0.999807	NA
1357	P17480	Nucleolar transcription factor 1	UBTF	0.385033	-4.79763	5.4459	7.35263	0.499108	NA
1358	P17568	NADH dehydrogenase [ubiquinone] 1 beta subcomplex subunit 7	NDUFB7	0.287026	0.138798	12.8475	3.35394	0.910225	NA
1359	P17612	cAMP-dependent protein kinase catalytic subunit alpha	PRKACA	1.84638	-6.81078	4.99699	18.9475	0.0151432	0.0367288
1360	P17643	5,6-dihydroxyindole-2-carboxylic acid oxidase	TYRP1	0.79218	0.138836	12.8475	5.73737	0.676623	0.748107
1361	P17655	Calpain-2 catalytic subunit	CAPN2	21.5152	-0.276332	1.9312	11.6194	0.169009	0.249429
1362	P17661	Desmin	DES	0.0528218	0.138896	12.8475	1.06473	0.997805	NA
1363	P17677	Neuromodulin	GAP43	0.192509	0.138768	12.8475	2.47001	0.963115	NA
1364	P17693	HLA class I histocompatibility antigen, alpha chain G	HLA-G	0.844385	-4.54081	5.52474	5.16753	0.73953	0.79804
1365	P17706	Tyrosine-protein phosphatase non-receptor type 2	PTPN2	0	NA	NA	NA	NA	NA
1366	P17812	CTP synthase 1	CTPS1	11.1668	-7.92163	5.06701	12.1676	0.14388	0.22082
1367	P17813	Endoglin	ENG	4.29499	-4.39831	6.81167	2.94508	0.937757	0.942856
1368	P17844	Probable ATP-dependent RNA helicase DDX5	DDX5	21.7523	-8.79866	4.75046	22.7492	0.00370157	0.0119211
1369	P17858	ATP-dependent 6-phosphofructokinase, liver type	PFKL	15.5495	-3.57215	2.03015	13.2182	0.10456	0.170159
1370	P17900	Ganglioside GM2 activator	GM2A	2.68094	-4.91067	4.98172	25.3347	0.00136396	0.00539106
1371	P17931	Galectin-3	LGALS3	49.7378	-0.744351	1.43322	35.8901	1.83923e-05	0.000158986
1372	P17936	Insulin-like growth factor-binding protein 3	IGFBP3	8.74903	-4.74565	6.18761	9.2439	0.322141	0.412816
1373	P17948	Vascular endothelial growth factor receptor 1	FLT1	0.149832	0.138894	9.85014	3.34972	0.910535	NA
1374	P17980	26S protease regulatory subunit 6A	PSMC3	39.1863	-2.29725	1.00402	17.5194	0.0251326	0.0543477
1375	P17987	T-complex protein 1 subunit alpha	TCP1	126.919	-3.01195	0.76871	51.4375	2.16099e-08	6.65905e-07
1376	P18031	Tyrosine-protein phosphatase non-receptor type 1	PTPN1	1.51734	-4.11781	6.23531	13.345	0.100518	0.164547
1377	P18054	Arachidonate 12-lipoxygenase, 12S-type	ALOX12	0.0153726	0.13896	12.8475	0.0067361	1	NA
1378	P18065	Insulin-like growth factor-binding protein 2	IGFBP2	12.9929	-9.18403	6.25671	17.2029	0.0280643	0.0591875
1379	P18075	Bone morphogenetic protein 7	BMP7	0.124826	0.138891	12.8475	2.95668	0.937046	NA
1380	P18077	60S ribosomal protein L35a	RPL35A	12.6859	-0.939695	0.797407	13.5	0.0957656	0.158011
1381	P18084	Integrin beta-5	ITGB5	17.5368	-3.30144	2.00935	24.7414	0.00171936	0.00646558
1382	P18085	ADP-ribosylation factor 4	ARF4	16.4996	1.03405	0.541227	38.8806	5.17265e-06	5.71913e-05
1383	P18124	60S ribosomal protein L7	RPL7	33.8062	-1.6618	1.52069	41.7262	1.52425e-06	2.11655e-05
1384	P18206	Vinculin	VCL	75.0804	0.203943	2.00583	23.1634	0.00316065	0.0105609
1385	P18283	Glutathione peroxidase 2	GPX2	1.22952	0.138684	12.8475	5.45722	0.707775	0.772973
1386	P18428	Lipopolysaccharide-binding protein	LBP	0.916711	0.138673	12.8475	4.91235	NA	NA
1387	P18433	Receptor-type tyrosine-protein phosphatase alpha	PTPRA	4.4139	-8.05603	5.29962	17.4758	0.0255191	0.0549337
1388	P18462	HLA class I histocompatibility antigen, A-25 alpha chain	HLA-A	0.120904	0.138828	12.8475	2.17065	0.975328	NA
1389	P18564	Integrin beta-6	ITGB6	2.57253	-6.86802	7.35048	13.7324	0.0890113	0.14871
1390	P18583	Protein SON	SON	0.256063	0.138813	11.4731	3.84014	0.87125	NA
1391	P18621	60S ribosomal protein L17	RPL17	33.5505	-1.40392	0.929514	38.8114	5.32766e-06	5.85163e-05
1392	P18669	Phosphoglycerate mutase 1	PGAM1	77.0916	1.0968	0.922903	8.83904	0.356056	0.446984
1393	P18754	Regulator of chromosome condensation	RCC1	3.4555	-6.31172	5.76362	9.25057	0.321602	0.412443
1394	P18827	Syndecan-1	SDC1	4.9771	1.72437	2.03636	38.8548	5.22984e-06	5.76321e-05
1395	P18858	DNA ligase 1	LIG1	1.24438	-4.38772	6.0324	23.8133	0.00246288	0.00871036
1396	P18859	ATP synthase-coupling factor 6, mitochondrial	ATP5J	0.251312	-3.06573	7.8206	4.06752	0.850981	NA
1397	P19021	Peptidyl-glycine alpha-amidating monooxygenase	PAM	6.082	1.75741	3.76291	14.7079	0.0650808	0.116436
1398	P19022	Cadherin-2	CDH2	5.4107	-7.64025	5.87722	14.8527	0.0620742	0.112518
1399	P19075	Tetraspanin-8	TSPAN8	3.14203	-4.77293	6.19593	28.1598	0.000444801	0.00223968
1400	P19086	Guanine nucleotide-binding protein G(z) subunit alpha	GNAZ	0.0748108	0.138852	12.8475	1.67148	0.989482	NA
1401	P19087	Guanine nucleotide-binding protein G(t) subunit alpha-2	GNAT2	0	NA	NA	NA	NA	NA
1402	P19105	Myosin regulatory light chain 12A	MYL12A	51.8296	0.98614	0.518659	22.6112	0.003901	0.0123568
1403	P19174	1-phosphatidylinositol 4,5-bisphosphate phosphodiesterase gamma-1	PLCG1	1.14693	-3.85528	6.29	21.7385	0.00542401	0.0161923
1404	P19224	UDP-glucuronosyltransferase 1-6	UGT1A6	0.952317	-2.20483	7.75614	13.2454	0.103682	0.168869
1405	P19256	Lymphocyte function-associated antigen 3	CD58	3.38447	-7.07385	4.98084	15.9694	0.0428204	0.0830941
1406	P19320	Vascular cell adhesion protein 1	VCAM1	0.410773	-2.78054	9.46915	2.67616	0.95301	NA
1407	P19338	Nucleolin	NCL	36.6653	-3.7558	1.78299	47.0504	1.49986e-07	3.16039e-06
1408	P19367	Hexokinase-1	HK1	4.90047	-8.46555	5.60595	15.5113	0.0499337	0.0948512
1409	P19387	DNA-directed RNA polymerase II subunit RPB3	POLR2C	1.03494	-5.4515	5.23949	13.9848	0.0821613	0.140682
1410	P19388	DNA-directed RNA polymerases I, II, and III subunit RPABC1	POLR2E	2.59727	-5.4763	4.89811	20.5691	0.00838452	0.0228291
1411	P19397	Leukocyte surface antigen CD53	CD53	0.356436	0.13884	12.8475	4.98717	0.758947	NA
1412	P19404	NADH dehydrogenase [ubiquinone] flavoprotein 2, mitochondrial	NDUFV2	0.583301	-3.57341	5.95974	10.4629	0.234026	0.321568
1413	P19438	Tumor necrosis factor receptor superfamily member 1A	TNFRSF1A	0.108813	-4.74612	12.7252	2.86132	0.942756	NA
1414	P19440	Gamma-glutamyltranspeptidase 1	GGT1	8.63462	-7.55445	5.87166	13.1906	0.105456	0.171283
1415	P19474	E3 ubiquitin-protein ligase TRIM21	TRIM21	0.323145	0.138739	10.7385	2.74144	0.949522	NA
1416	P19484	Transcription factor EB	TFEB	0.0159141	0.138969	12.8475	-0.100842	1	NA
1417	P19525	Interferon-induced, double-stranded RNA-activated protein kinase	EIF2AK2	3.50345	-6.841	4.83844	16.1043	0.0409108	0.0802306
1418	P19622	Homeobox protein engrailed-2	EN2	0	NA	NA	NA	NA	NA
1419	P19623	Spermidine synthase	SRM	11.9446	-8.57441	4.8496	16.4234	0.0367052	0.0733663
1420	P19634	Sodium/hydrogen exchanger 1	SLC9A1	0.177818	0.138761	12.8475	2.10158	0.977738	NA
1421	P19784	Casein kinase II subunit alpha	CSNK2A2	1.29482	-5.36815	6.09022	11.1369	0.194064	0.27683
1422	P19823	Inter-alpha-trypsin inhibitor heavy chain H2	ITIH2	0.0556583	0.138894	12.8475	1.32468	0.995251	NA
1423	P19883	Follistatin	FST	0.24268	-3.34095	12.7468	2.08941	0.978147	NA
1424	P19971	Thymidine phosphorylase	TYMP	1.39118	0.667728	5.90501	5.38148	0.716133	0.779617
1425	P20020	Plasma membrane calcium-transporting ATPase 1	ATP2B1	29.5256	-1.11608	2.23251	27.315	0.000623647	0.00293564
1426	P20039	HLA class II histocompatibility antigen, DRB1-11 beta chain	HLA-DRB1	0.241486	0.138866	12.8475	4.1838	0.840171	NA
1427	P20042	Eukaryotic translation initiation factor 2 subunit 2	EIF2S2	3.28963	-1.98452	2.55964	22.2077	0.00454529	0.013968
1428	P20073	Annexin A7	ANXA7	22.8093	-0.630141	1.29127	14.6402	0.0665304	0.118276
1429	P20138	Myeloid cell surface antigen CD33	CD33	0.284217	0.138783	12.8475	3.78084	0.876336	NA
1430	P20160	Azurocidin	AZU1	0.0496053	0.138907	12.8475	1.68485	0.989197	NA
1431	P20290	Transcription factor BTF3	BTF3	4.6685	-7.0054	4.95468	19.0606	0.0145388	0.0354991
1432	P20336	Ras-related protein Rab-3A	RAB3A	0.584527	2.08559	4.78515	5.66911	0.684241	0.754754
1433	P20337	Ras-related protein Rab-3B	RAB3B	2.48043	5.58475	3.45549	13.9147	0.0840151	0.142873
1434	P20338	Ras-related protein Rab-4A	RAB4A	1.67082	1.43267	2.5795	13.91	0.084141	0.143014
1435	P20339	Ras-related protein Rab-5A	RAB5A	11.765	-0.662975	1.02721	5.84527	0.664559	0.739436
1436	P20340	Ras-related protein Rab-6A	RAB6A	24.9222	0.493024	0.560949	31.8017	0.000101076	0.00064813
1437	P20472	Parvalbumin alpha	PVALB	0.493599	0.138776	12.8475	5.08926	0.747995	0.803398
1438	P20585	DNA mismatch repair protein Msh3	MSH3	0.206218	2.68793	7.42373	3.9908	0.857952	NA
1439	P20591	Interferon-induced GTP-binding protein Mx1	MX1	13.7037	-20.2223	10.1217	8.11738	NA	NA
1440	P20592	Interferon-induced GTP-binding protein Mx2	MX2	0.406283	0.138642	12.8475	3.56435	0.894138	NA
1441	P20594	Atrial natriuretic peptide receptor 2	NPR2	0.0748677	0.138874	12.8475	1.84831	0.985314	NA
1442	P20618	Proteasome subunit beta type-1	PSMB1	29.8053	0.239488	1.25102	8.40583	0.394864	0.485806
1443	P20645	Cation-dependent mannose-6-phosphate receptor	M6PR	10.7103	-2.77717	1.78481	15.9355	0.0433134	0.0839039
1444	P20648	Potassium-transporting ATPase alpha chain 1	ATP4A	0.0591717	0.138884	12.8475	0.829557	0.999113	NA
1445	P20674	Cytochrome c oxidase subunit 5A, mitochondrial	COX5A	4.0967	-6.87246	4.8131	36.4086	1.47792e-05	0.000133656
1446	P20700	Lamin-B1	LMNB1	11.1873	-8.50463	4.79505	16.9147	0.03101	0.0640207
1447	P20701	Integrin alpha-L	ITGAL	2.2319	0.13874	12.8475	7.81176	0.45207	0.542354
1448	P20742	Pregnancy zone protein	PZP	0.104005	0.138822	12.8475	1.61592	0.990612	NA
1449	P20800	Endothelin-2	EDN2	0.0834103	0.138861	12.8475	1.68618	0.989169	NA
1450	P20810	Calpastatin	CAST	0.994639	-3.70914	10.1613	7.62969	NA	NA
1451	P20839	Inosine-5-monophosphate dehydrogenase 1	IMPDH1	1.02504	-4.65056	6.09197	14.9336	0.0604493	0.110354
1452	P20849	Collagen alpha-1(IX) chain	COL9A1	0.190757	-2.07902	10.9507	1.5573	0.991715	NA
1453	P20908	Collagen alpha-1(V) chain	COL5A1	32.4541	-10.9886	5.29378	60.4867	3.7408e-10	2.1841e-08
1454	P20929	Nebulin	NEB	0.378843	-0.069212	2.61939	11.1205	0.194962	NA
1455	P20933	N(4)-(beta-N-acetylglucosaminyl)-L-asparaginase	AGA	0.722884	-3.1543	9.29328	4.85642	0.772806	0.820644
1456	P20936	Ras GTPase-activating protein 1	RASA1	0.0398698	-1.82744	12.8047	0.610536	0.999716	NA
1457	P20962	Parathymosin	PTMS	0.0529127	0.138889	12.8475	1.1725	0.996906	NA
1458	Q9UQ88	Cyclin-dependent kinase 11A	CDK11A	0.121295	-3.64689	12.7402	2.09659	0.977907	NA
1459	P21217	Galactoside 3(4)-L-fucosyltransferase	FUT3	0.165751	0.138875	12.8475	3.38013	0.908291	NA
1460	P21246	Pleiotrophin	PTN	0.29727	0.138859	12.8475	4.53899	0.80552	NA
1461	P21266	Glutathione S-transferase Mu 3	GSTM3	10.2451	-4.81278	2.98671	13.8938	0.0845746	0.143678
1462	P21281	V-type proton ATPase subunit B, brain isoform	ATP6V1B2	14.1167	-3.10383	2.13878	32.0886	8.97999e-05	0.000595327
1463	P21283	V-type proton ATPase subunit C 1	ATP6V1C1	2.66703	-6.34701	4.94273	47.8039	1.07698e-07	2.42176e-06
1464	P21291	Cysteine and glycine-rich protein 1	CSRP1	12.3039	-0.720646	1.6009	12.3276	0.137177	0.212831
1465	P21333	Filamin-A	FLNA	548.174	0.0470323	0.9696	12.5125	0.129759	0.203409
1466	P21359	Neurofibromin	NF1	3.80223	-4.92491	5.81136	23.7441	0.00252943	0.00889885
1467	P21399	Cytoplasmic aconitate hydratase	ACO1	17.6253	0.0686975	2.26811	15.8665	0.0443316	0.0855278
1468	P21453	Sphingosine 1-phosphate receptor 1	S1PR1	0.0880263	0.138841	12.8475	1.8994	0.983942	NA
1469	P21579	Synaptotagmin-1	SYT1	2.57697	-1.78492	3.32207	29.1717	0.000295836	0.00159054
1470	P21589	5-nucleotidase	NT5E	64.4366	1.55046	1.74853	41.6152	1.59903e-06	2.18995e-05
1471	P21695	Glycerol-3-phosphate dehydrogenase [NAD(+)], cytoplasmic	GPD1	0.124273	0.138911	12.8475	2.75798	0.948616	NA
1472	P21741	Midkine	MDK	2.4154	-1.38932	2.99449	28.7033	0.00035744	0.00187333
1473	P21796	Voltage-dependent anion-selective channel protein 1	VDAC1	32.7074	-0.268203	1.52593	23.6796	0.00259302	0.0090362
1474	P21810	Biglycan	BGN	5.13424	-20.4086	12.7123	6.44708	NA	NA
1475	P21860	Receptor tyrosine-protein kinase erbB-3	ERBB3	0.102004	0.138819	12.8475	1.4856	0.992944	NA
1476	P21912	Succinate dehydrogenase [ubiquinone] iron-sulfur subunit, mitochondrial	SDHB	1.08429	-4.63425	6.17952	11.1585	0.192877	0.275609
1477	P21926	CD9 antigen	CD9	83.9806	0.778322	1.19453	17.0374	0.0297219	0.0619376
1478	P21964	Catechol O-methyltransferase	COMT	10.1943	-1.00402	2.04965	5.55847	0.696554	0.764051
1479	P21980	Protein-glutamine gamma-glutamyltransferase 2	TGM2	91.0714	2.24181	3.13604	26.9731	0.000714587	0.00323998
1480	P22004	Bone morphogenetic protein 6	BMP6	0.163362	0.138882	12.8475	3.36654	0.909297	NA
1481	P22059	Oxysterol-binding protein 1	OSBP	1.93893	-6.91207	5.4041	49.177	5.87993e-08	1.47131e-06
1482	P22061	Protein-L-isoaspartate(D-aspartate) O-methyltransferase	PCMT1	20.848	-0.585944	1.30747	8.45781	0.390073	0.481336
1483	P22087	rRNA 2-O-methyltransferase fibrillarin	FBL	7.36707	-7.48324	5.08164	32.7833	6.7378e-05	0.000475072
1484	P22090	40S ribosomal protein S4, Y isoform 1	RPS4Y1	0.486698	-1.65122	12.7827	4.18619	0.839946	0.871909
1485	P22102	Trifunctional purine biosynthetic protein adenosine-3	GART	21.2796	-9.53153	4.82475	52.0729	1.62939e-08	5.26466e-07
1486	P22105	Tenascin-X	TNXB	0.195973	1.61171	7.47429	3.0911	0.928511	NA
1487	P22223	Cadherin-3	CDH3	0.920635	4.56634	6.293	10.4102	0.237407	0.324739
1488	P22234	Multifunctional protein ADE2	PAICS	40.4458	-0.702544	0.935637	19.7277	0.011417	0.0292952
1489	P22307	Non-specific lipid-transfer protein	SCP2	6.84595	-8.06355	4.89383	6.79303	0.55912	0.644328
1490	P22314	Ubiquitin-like modifier-activating enzyme 1	UBA1	127.072	-0.84593	0.846262	17.7275	0.0233648	0.0514531
1491	P22352	Glutathione peroxidase 3	GPX3	0.897297	0.138843	12.8475	6.04096	0.642644	0.720215
1492	P22392	Nucleoside diphosphate kinase B	NME2	68.2026	1.08677	0.506532	38.3187	6.57316e-06	6.90078e-05
1493	P22413	Ectonucleotide pyrophosphatase/phosphodiesterase family member 1	ENPP1	8.00842	-10.4328	5.99258	41.4109	1.74636e-06	2.33405e-05
1494	P22466	Galanin peptides	GAL	0.42469	-2.07505	8.12614	9.93556	0.269578	NA
1495	P22570	NADPH:adrenodoxin oxidoreductase, mitochondrial	FDXR	5.57119	-2.55258	6.38762	23.149	0.00317814	0.010598
1496	P22612	cAMP-dependent protein kinase catalytic subunit gamma	PRKACG	0.226695	1.94689	5.50534	4.24606	0.834268	NA
1497	P22626	Heterogeneous nuclear ribonucleoproteins A2/B1	HNRNPA2B1	34.6675	-1.01276	1.23174	7.46949	0.486925	0.577714
1498	P22676	Calretinin	CALB2	0.449312	-4.7479	12.1163	2.84427	0.943747	NA
1499	P22692	Insulin-like growth factor-binding protein 4	IGFBP4	3.57592	-3.75826	3.34322	38.6431	5.72432e-06	6.16657e-05
1500	P22694	cAMP-dependent protein kinase catalytic subunit beta	PRKACB	0.843462	-3.31043	5.42429	3.63496	0.888467	0.903397
1501	P22695	Cytochrome b-c1 complex subunit 2, mitochondrial	UQCRC2	6.28404	-6.97421	5.13863	23.9165	0.00236684	0.00846972
1502	P22732	Solute carrier family 2, facilitated glucose transporter member 5	SLC2A5	0.246905	0.13878	12.8475	3.75347	0.878653	NA
1503	P22830	Ferrochelatase, mitochondrial	FECH	0.0297145	0.138954	12.8475	0.805293	0.999205	NA
1504	P23141	Liver carboxylesterase 1	CES1	2.74222	-3.79775	7.95494	18.86	0.0156267	0.0375491
1505	P23142	Fibulin-1	FBLN1	5.79844	-6.63512	5.80956	20.9329	0.0073278	0.0204932
1506	P23193	Transcription elongation factor A protein 1	TCEA1	0.32737	-1.83888	10.2322	3.11542	0.926907	NA
1507	P23219	Prostaglandin G/H synthase 1	PTGS1	0.0418861	0.138927	12.8475	1.32927	0.995193	NA
1508	P23229	Integrin alpha-6	ITGA6	66.1028	0.73615	1.83165	28.9623	0.00032196	0.00171163
1509	P23246	Splicing factor, proline- and glutamine-rich	SFPQ	25.2889	-1.21148	1.59051	15.6886	0.04706	0.090009
1510	P23258	Tubulin gamma-1 chain	TUBG1	4.98502	-2.18002	2.23929	36.6476	1.33599e-05	0.000123163
1511	P23284	Peptidyl-prolyl cis-trans isomerase B	PPIB	36.415	-1.00088	0.894718	11.2897	0.185816	0.267704
1512	P23297	Protein S100-A1	S100A1	4.54798	0.138972	6.16848	45.145	3.45432e-07	6.42234e-06
1513	P23368	NAD-dependent malic enzyme, mitochondrial	ME2	1.12828	-4.59842	5.9281	14.7065	0.0651107	0.116436
1514	P23378	Glycine dehydrogenase (decarboxylating), mitochondrial	GLDC	0.0472837	0.138905	12.8475	0.918181	0.998714	NA
1515	P23381	Tryptophan--tRNA ligase, cytoplasmic	WARS	31.3475	-2.31199	1.06986	34.6783	3.05979e-05	0.000243031
1516	P23396	40S ribosomal protein S3	RPS3	69.5442	-0.492068	0.835557	14.1371	0.0782613	0.135494
1517	P23434	Glycine cleavage system H protein, mitochondrial	GCSH	0.570776	-2.88923	5.95588	14.8817	0.0614862	0.111574
1518	P23443	Ribosomal protein S6 kinase beta-1	RPS6KB1	0.220573	-5.76023	12.7185	4.0324	0.854189	NA
1519	P23458	Tyrosine-protein kinase JAK1	JAK1	3.70264	-8.82461	5.28297	26.5951	0.000830222	0.00363072
1520	P23467	Receptor-type tyrosine-protein phosphatase beta	PTPRB	0.457757	-3.89674	5.50213	11.6854	0.165802	NA
1521	P23468	Receptor-type tyrosine-protein phosphatase delta	PTPRD	0.0160991	0.138958	12.8475	0.0436655	1	NA
1522	P23469	Receptor-type tyrosine-protein phosphatase epsilon	PTPRE	0.0136842	0.138963	12.8475	-0.0818419	1	NA
1523	P23470	Receptor-type tyrosine-protein phosphatase gamma	PTPRG	2.56948	-1.63215	5.08364	11.5237	0.173755	0.254291
1524	P23471	Receptor-type tyrosine-protein phosphatase zeta	PTPRZ1	0.416633	0.138722	12.8475	3.47125	0.90141	NA
1525	P23526	Adenosylhomocysteinase	AHCY	57.5206	-0.857281	1.03189	7.81384	0.451863	0.542301
1526	P23528	Cofilin-1	CFL1	154.299	0.638148	0.725305	14.9195	0.0607296	0.110744
1527	P23588	Eukaryotic translation initiation factor 4B	EIF4B	0.139478	0.139014	7.65729	5.28361	0.726878	NA
1528	P23610	Factor VIII intron 22 protein	F8A1	0.0579058	0.138838	12.8475	0.657557	0.999625	NA
1529	P23634	Plasma membrane calcium-transporting ATPase 4	ATP2B4	78.5169	0.882706	1.47111	12.1656	0.143965	0.22082
1530	P23743	Diacylglycerol kinase alpha	DGKA	0.0207949	0.138936	12.8475	0.519653	0.999846	NA
1531	P23786	Carnitine O-palmitoyltransferase 2, mitochondrial	CPT2	0.209415	0.138889	12.8475	3.75827	0.878248	NA
1532	P23919	Thymidylate kinase	DTYMK	7.15065	-2.69014	1.94671	11.0067	0.201318	0.285344
1533	P23921	Ribonucleoside-diphosphate reductase large subunit	RRM1	17.9597	-7.72117	5.07614	45.5454	2.89997e-07	5.6111e-06
1534	P24043	Laminin subunit alpha-2	LAMA2	1.6303	-7.82553	8.02385	8.44734	0.391036	0.482166
1535	P24071	Immunoglobulin alpha Fc receptor	FCAR	0.124013	0.138876	12.8475	3.1563	0.924169	NA
1536	P24158	Myeloblastin	PRTN3	0.471251	0.138831	12.8475	5.48155	NA	NA
1537	P24347	Stromelysin-3	MMP11	1.38529	3.02164	5.60811	17.4631	0.0256324	0.0550708
1538	P24390	ER lumen protein-retaining receptor 1	KDELR1	0	NA	NA	NA	NA	NA
1539	P24530	Endothelin B receptor	EDNRB	0.850781	0.138878	9.86745	8.64226	0.373367	0.464897
1540	P24534	Elongation factor 1-beta	EEF1B2	10.6399	-1.73757	1.21607	14.0305	0.0809748	0.139125
1541	P24539	ATP synthase F(0) complex subunit B1, mitochondrial	ATP5F1	4.98685	-7.10949	5.04534	6.50462	0.590896	0.674152
1542	P24557	Thromboxane-A synthase	TBXAS1	0.0445717	0.138941	12.8475	1.36155	0.994775	NA
1543	P24592	Insulin-like growth factor-binding protein 6	IGFBP6	0.852286	0.138622	11.7709	3.93933	0.862555	0.885243
1544	P24593	Insulin-like growth factor-binding protein 5	IGFBP5	7.38383	-10.3861	5.6654	74.1686	7.23583e-13	8.02695e-11
1545	P24666	Low molecular weight phosphotyrosine protein phosphatase	ACP1	13.0058	0.0804073	0.795136	5.10936	0.745826	0.802177
1546	P24752	Acetyl-CoA acetyltransferase, mitochondrial	ACAT1	11.9064	-3.14303	2.54089	10.5202	0.230395	0.317727
1547	P24821	Tenascin	TNC	379.158	-1.2666	2.62862	58.9066	7.63438e-10	4.03289e-08
1548	P24844	Myosin regulatory light polypeptide 9	MYL9	0.765248	-4.84201	6.84518	7.216	0.513518	0.602377
1549	P24928	DNA-directed RNA polymerase II subunit RPB1	POLR2A	2.17388	-3.23874	6.16264	32.4855	7.62188e-05	0.000520762
1550	P24941	Cyclin-dependent kinase 2	CDK2	3.03294	-3.85609	5.28201	27.4027	0.000602222	0.00285922
1551	P25054	Adenomatous polyposis coli protein	APC	0.196233	4.9027	12.0971	2.08298	0.978362	NA
1552	P25098	Beta-adrenergic receptor kinase 1	ADRBK1	0.827267	-1.83446	5.66163	43.6641	6.5842e-07	1.06889e-05
1553	P25100	Alpha-1D adrenergic receptor	ADRA1D	0	NA	NA	NA	NA	NA
1554	P25106	Atypical chemokine receptor 3	ACKR3	0.220712	-5.76184	12.7185	4.03773	0.853703	NA
1555	P25116	Proteinase-activated receptor 1	F2R	0.0852253	0.138904	12.8475	2.33666	0.968913	NA
1556	P25189	Myelin protein P0	MPZ	0.192346	0.1388	12.8475	2.88282	0.941494	NA
1557	P25205	DNA replication licensing factor MCM3	MCM3	18.5148	-8.363	5.14773	50.8849	2.76147e-08	7.97458e-07
1558	P25311	Zinc-alpha-2-glycoprotein	AZGP1	0.581513	-5.53501	7.3883	7.35572	0.498784	0.589681
1559	P25325	3-mercaptopyruvate sulfurtransferase	MPST	1.89639	-5.49076	5.95146	12.8024	0.118832	0.18886
1560	P25391	Laminin subunit alpha-1	LAMA1	167.493	6.38879	3.1479	33.509	4.98485e-05	0.000368657
1561	P25398	40S ribosomal protein S12	RPS12	29.3034	-0.0795922	0.514042	30.5131	0.000171472	0.00101987
1562	P25445	Tumor necrosis factor receptor superfamily member 6	FAS	2.47455	-6.98452	5.81357	12.2991	0.138347	0.214348
1563	P25685	DnaJ homolog subfamily B member 1	DNAJB1	7.85839	-7.47649	4.76704	22.7739	0.00366703	0.0118255
1564	P25705	ATP synthase subunit alpha, mitochondrial	ATP5A1	48.0698	-0.713733	1.35907	14.9211	0.0606974	0.110744
1565	P25774	Cathepsin S	CTSS	0.465067	-3.0065	5.05819	17.1381	0.0287026	0.0602283
1566	P25786	Proteasome subunit alpha type-1	PSMA1	19.6342	-0.979405	1.19199	13.5851	0.09324	0.154522
1567	P25787	Proteasome subunit alpha type-2	PSMA2	35.2128	1.11637	0.774478	6.55273	0.585565	0.669907
1568	P25788	Proteasome subunit alpha type-3	PSMA3	19.4975	0.647484	1.1238	7.47693	0.486155	0.577005
1569	P25789	Proteasome subunit alpha type-4	PSMA4	15.5997	1.02864	1.17146	8.09297	0.424441	0.51467
1570	P25815	Protein S100-P	S100P	3.63797	-4.86757	5.92962	32.0147	9.25797e-05	0.000610109
1571	P25929	Neuropeptide Y receptor type 1	NPY1R	0.25596	-1.10325	11.9594	4.16905	0.841558	NA
1572	P25940	Collagen alpha-3(V) chain	COL5A3	0.182021	0.138828	10.4585	2.79309	0.946663	NA
1573	P25942	Tumor necrosis factor receptor superfamily member 5	CD40	0.398277	-3.36468	8.24046	4.10507	0.847522	NA
1574	P26006	Integrin alpha-3	ITGA3	89.6589	2.51298	1.40731	82.5627	1.48857e-14	2.2518e-12
1575	P26010	Integrin beta-7	ITGB7	0.182167	0.138863	12.8475	3.78818	0.875711	NA
1576	P26012	Integrin beta-8	ITGB8	1.63263	-3.64884	5.86496	30.5068	0.000171919	0.00101987
1577	P26022	Pentraxin-related protein PTX3	PTX3	2.52071	-6.5169	7.00889	14.5392	0.068749	0.121825
1578	P26038	Moesin	MSN	301.765	1.45206	1.00838	28.6297	0.000368207	0.00191468
1579	P26196	Probable ATP-dependent RNA helicase DDX6	DDX6	8.23645	-7.97918	4.89197	21.8866	0.00513038	0.0155359
1580	P26232	Catenin alpha-2	CTNNA2	4.06259	0.890015	1.90028	19.4962	0.01242	0.0313344
1581	P26358	DNA (cytosine-5)-methyltransferase 1	DNMT1	0.572375	-3.34433	7.99807	11.3765	0.181267	0.262286
1582	P26368	Splicing factor U2AF 65 kDa subunit	U2AF2	3.16105	-6.57729	5.14269	27.2271	0.00064588	0.00299372
1583	P26373	60S ribosomal protein L13	RPL13	22.8337	-9.21318	4.79163	52.0265	1.66342e-08	5.32295e-07
1584	P26447	Protein S100-A4	S100A4	6.57631	-7.22593	5.89106	14.8052	0.0630451	0.113782
1585	P26572	Alpha-1,3-mannosyl-glycoprotein 2-beta-N-acetylglucosaminyltransferase	MGAT1	0.633616	-1.87484	7.15496	7.8211	0.451138	0.541626
1586	P26583	High mobility group protein B2	HMGB2	1.20871	-4.79275	5.38812	27.6073	0.000554982	0.00267678
1587	P26599	Polypyrimidine tract-binding protein 1	PTBP1	33.22	-0.606801	0.940717	9.37948	0.311301	0.402178
1588	P26639	Threonine--tRNA ligase, cytoplasmic	TARS	29.6378	0.35252	1.41834	17.8353	0.0224956	0.0497776
1589	P26640	Valine--tRNA ligase	VARS	42.0127	-1.59388	1.30931	39.8572	3.40597e-06	3.99123e-05
1590	P26641	Elongation factor 1-gamma	EEF1G	78.6313	-0.0478662	0.550739	19.3339	0.0131724	0.0328866
1591	P26885	Peptidyl-prolyl cis-trans isomerase FKBP2	FKBP2	2.72234	-2.63008	2.25901	19.8749	0.0108197	0.0280435
1592	P27105	Erythrocyte band 7 integral membrane protein	STOM	63.6171	0.380463	1.52479	11.382	0.180979	0.261982
1593	P27144	Adenylate kinase 4, mitochondrial	AK4	4.19295	-6.47507	5.90521	10.2262	0.249507	0.336708
1594	P27216	Annexin A13	ANXA13	1.72774	0.138924	7.28643	17.8972	0.0220107	0.0489322
1595	P27348	14-3-3 protein theta	YWHAQ	50.9355	1.1746	0.749144	16.9371	0.0307709	0.0636455
1596	P27361	Mitogen-activated protein kinase 3	MAPK3	0.959205	-6.10971	5.73137	10.1492	0.254713	0.342499
1597	P27448	MAP/microtubule affinity-regulating kinase 3	MARK3	0.290091	-4.59672	5.56057	7.91029	0.442282	NA
1598	P27449	V-type proton ATPase 16 kDa proteolipid subunit	ATP6V0C	1.85325	-4.40712	5.41882	12.0856	0.147424	0.225368
1599	P27482	Calmodulin-like protein 3	CALML3	0.445364	-4.06151	12.7332	3.67227	0.885417	NA
1600	P27487	Dipeptidyl peptidase 4	DPP4	14.1998	3.294	3.38164	51.5993	2.01114e-08	6.25522e-07
1601	P27635	60S ribosomal protein L10	RPL10	29.2198	-1.96162	1.55926	41.9718	1.37086e-06	1.95804e-05
1602	P27658	Collagen alpha-1(VIII) chain	COL8A1	0.225432	0.138784	12.8475	2.79525	0.946542	NA
1603	P27694	Replication protein A 70 kDa DNA-binding subunit	RPA1	3.48638	-6.20457	5.49134	23.8448	0.00243319	0.00863288
1604	P27695	DNA-(apurinic or apyrimidinic site) lyase	APEX1	6.35021	-1.12373	1.75425	12.0981	0.14688	0.224743
1605	P27701	CD82 antigen	CD82	18.2971	-10.3536	5.0681	30.7368	0.000156489	0.000945183
1606	P27707	Deoxycytidine kinase	DCK	2.71293	-2.90499	5.2098	66.0708	2.9627e-11	2.46497e-09
1607	P27708	CAD protein	CAD	56.6288	-5.29712	1.89326	34.559	3.21645e-05	0.00025193
1608	P27797	Calreticulin	CALR	38.4149	-1.69408	1.37077	7.50918	0.482819	0.573865
1609	P27816	Microtubule-associated protein 4	MAP4	1.84161	-6.44076	5.3188	23.4974	0.00278103	0.00947315
1610	P27824	Calnexin	CANX	37.6348	-0.919556	1.76687	9.60373	0.293947	0.383844
1611	P27986	Phosphatidylinositol 3-kinase regulatory subunit alpha	PIK3R1	0.317916	0.138891	9.2546	5.78321	0.6715	NA
1612	P28062	Proteasome subunit beta type-8	PSMB8	5.16627	-7.38843	5.04612	14.4375	0.0710515	0.124781
1613	P28065	Proteasome subunit beta type-9	PSMB9	2.00667	-6.26994	5.26563	9.62822	0.292095	0.382563
1614	P28066	Proteasome subunit alpha type-5	PSMA5	20.1282	-0.0131999	0.7002	2.87705	0.941835	0.946099
1615	P28070	Proteasome subunit beta type-4	PSMB4	17.3396	1.10197	1.33612	3.9944	0.857628	0.882829
1616	P28072	Proteasome subunit beta type-6	PSMB6	12.4453	0.179817	0.908015	16.4012	0.0369847	0.073792
1617	P28074	Proteasome subunit beta type-5	PSMB5	19.2879	0.536977	1.10496	13.043	0.110377	0.177755
1618	P28161	Glutathione S-transferase Mu 2	GSTM2	0.677186	-2.86199	5.81186	12.3047	0.138118	0.214092
1619	P28288	ATP-binding cassette sub-family D member 3	ABCD3	0.315824	-3.53375	12.7425	2.66307	0.953693	NA
1620	P28300	Protein-lysine 6-oxidase	LOX	1.85425	-3.37659	7.33398	8.98903	0.343222	0.434809
1621	P28331	NADH-ubiquinone oxidoreductase 75 kDa subunit, mitochondrial	NDUFS1	0.335215	-1.82708	12.8047	1.58715	0.991164	NA
1622	P28332	Alcohol dehydrogenase 6	ADH6	0.956803	-2.05667	4.94795	9.79527	0.279691	0.369223
1623	P28340	DNA polymerase delta catalytic subunit	POLD1	0.965427	-3.0657	8.00738	11.2136	0.189888	0.271806
1624	P28370	Probable global transcription activator SNF2L1	SMARCA1	0.115822	0.138775	12.8475	1.20553	0.996587	NA
1625	P28482	Mitogen-activated protein kinase 1	MAPK1	14.8123	-8.18972	4.75319	9.53132	0.299473	0.389619
1626	P28676	Grancalcin	GCA	0.526313	-4.65062	8.19713	8.27446	0.407129	0.497586
1627	P28799	Granulins	GRN	5.00589	-13.0737	6.81888	16.4155	0.0368048	0.0735212
1628	P28827	Receptor-type tyrosine-protein phosphatase mu	PTPRM	0.143824	0.138839	12.8475	2.75519	0.948769	NA
1629	P28838	Cytosol aminopeptidase	LAP3	19.367	-2.90805	1.89889	24.9852	0.00156359	0.0060088
1630	P28907	ADP-ribosyl cyclase/cyclic ADP-ribose hydrolase 1	CD38	1.33131	0.138683	12.8475	6.11199	0.634689	0.714079
1631	P29016	T-cell surface glycoprotein CD1b	CD1B	0.155313	0.138868	12.8475	3.54002	0.896061	NA
1632	P29017	T-cell surface glycoprotein CD1c	CD1C	0.212598	0.138858	12.8475	4.08562	0.849317	NA
1633	P29033	Gap junction beta-2 protein	GJB2	0.0835064	0.138899	12.8475	2.30279	0.970294	NA
1634	P29034	Protein S100-A2	S100A2	1.64249	-6.60039	6.11656	14.1579	0.0777408	0.134751
1635	P29084	Transcription initiation factor IIE subunit beta	GTF2E2	0.104573	0.138794	12.8475	1.70265	0.988811	NA
1636	P29120	Neuroendocrine convertase 1	PCSK1	0.0357633	0.138921	12.8475	0.624738	0.999691	NA
1637	P29122	Proprotein convertase subtilisin/kexin type 6	PCSK6	0.323194	-4.06157	12.7332	1.74523	0.987851	NA
1638	P29144	Tripeptidyl-peptidase 2	TPP2	28.8302	-9.50347	4.96677	50.084	3.9376e-08	1.04003e-06
1639	P29218	Inositol monophosphatase 1	IMPA1	2.72405	-5.91437	5.07235	5.58646	0.693443	0.761392
1640	P29279	Connective tissue growth factor	CTGF	1.36386	-6.51299	8.91863	4.81289	0.777375	0.823394
1641	P29317	Ephrin type-A receptor 2	EPHA2	43.8787	-0.0379124	2.20614	46.4009	1.99423e-07	3.99806e-06
1642	P29320	Ephrin type-A receptor 3	EPHA3	2.57055	-5.61736	6.02053	10.3372	0.242149	0.329099
1643	P29322	Ephrin type-A receptor 8	EPHA8	0.0506733	0.138937	12.8475	1.51871	0.992393	NA
1644	P29323	Ephrin type-B receptor 2	EPHB2	11.7655	-7.37562	5.22614	39.7537	3.5605e-06	4.12869e-05
1645	P29350	Tyrosine-protein phosphatase non-receptor type 6	PTPN6	3.47538	-2.06452	6.61787	32.5362	7.46359e-05	0.000515328
1646	P29353	SHC-transforming protein 1	SHC1	0.0523814	0.138836	12.8475	0.854344	0.999012	NA
1647	P29372	DNA-3-methyladenine glycosylase	MPG	0.2792	-3.06283	12.7542	3.97567	0.859311	NA
1648	P29373	Cellular retinoic acid-binding protein 2	CRABP2	3.96093	-2.26045	3.0695	38.3616	6.45414e-06	6.81956e-05
1649	P29400	Collagen alpha-5(IV) chain	COL4A5	0.796113	0.138996	7.0883	18.0195	0.0210811	0.0475238
1650	P29401	Transketolase	TKT	72.3822	0.83041	1.30096	9.43625	0.306841	0.39796
1651	P29466	Caspase-1	CASP1	0.0749439	0.138893	12.8475	2.30152	0.970345	NA
1652	P29508	Serpin B3	SERPINB3	0.557736	-5.59718	10.4863	5.89917	0.658526	0.734688
1653	P29536	Leiomodin-1	LMOD1	0.0169671	-2.07916	12.7933	0.0937814	1	NA
1654	P29590	Protein PML	PML	4.35415	0.13877	7.93265	13.0695	0.109482	0.1767
1655	P29597	Non-receptor tyrosine-protein kinase TYK2	TYK2	0.60308	-6.91702	9.97262	7.39329	0.494854	0.585868
1656	P29692	Elongation factor 1-delta	EEF1D	41.1305	-1.53819	0.73982	5.4441	0.709225	0.773615
1657	P29728	2-5-oligoadenylate synthase 2	OAS2	0.747731	-6.06569	11.3761	4.01261	0.855984	0.881682
1658	P29762	Cellular retinoic acid-binding protein 1	CRABP1	0.118521	-3.12439	12.7524	2.54734	0.959487	NA
1659	P29965	CD40 ligand	CD40LG	0	NA	NA	NA	NA	NA
1660	P29966	Myristoylated alanine-rich C-kinase substrate	MARCKS	17.4075	-9.51711	4.80758	55.7077	3.21575e-09	1.40816e-07
1661	P29992	Guanine nucleotide-binding protein subunit alpha-11	GNA11	26.3582	0.549149	1.24395	41.0324	2.05575e-06	2.66208e-05
1662	P30038	Delta-1-pyrroline-5-carboxylate dehydrogenase, mitochondrial	ALDH4A1	0.233373	-3.64696	12.7402	2.20195	0.974186	NA
1663	P30039	Phenazine biosynthesis-like domain-containing protein	PBLD	0.527928	0.138861	12.8475	5.15505	0.740883	0.798723
1664	P30040	Endoplasmic reticulum resident protein 29	ERP29	19.0814	0.535453	1.71058	3.73608	0.880115	0.898198
1665	P30041	Peroxiredoxin-6	PRDX6	51.8796	0.413805	0.618061	37.4919	9.34261e-06	9.17174e-05
1666	P30042	ES1 protein homolog, mitochondrial	C21orf33	1.92938	-6.6762	5.61724	4.34779	0.824461	0.860127
1667	P30043	Flavin reductase (NADPH)	BLVRB	13.5179	-0.67092	1.31187	26.0674	0.00102277	0.00430858
1668	P30044	Peroxiredoxin-5, mitochondrial	PRDX5	28.5496	-0.607269	0.719062	16.7069	0.0333101	0.0678432
1669	P30046	D-dopachrome decarboxylase	DDT	12.7608	-0.39911	1.70198	24.6304	0.00179522	0.00666795
1670	P30047	GTP cyclohydrolase 1 feedback regulatory protein	GCHFR	0.360796	0.138673	12.8475	3.19388	0.921607	NA
1671	P30048	Thioredoxin-dependent peroxide reductase, mitochondrial	PRDX3	12.5299	0.710121	1.00965	25.9554	0.00106892	0.00443011
1672	P30049	ATP synthase subunit delta, mitochondrial	ATP5D	1.83146	-6.25523	4.85527	20.3612	0.00905248	0.0242761
1673	P30050	60S ribosomal protein L12	RPL12	30.2626	-0.152548	0.507242	18.1846	0.0198845	0.0454551
1674	P30084	Enoyl-CoA hydratase, mitochondrial	ECHS1	14.6312	-1.7824	1.83145	12.8246	0.11803	0.18803
1675	P30085	UMP-CMP kinase	CMPK1	16.3687	-4.33014	2.04671	18.5797	0.0172762	0.0407056
1676	P30086	Phosphatidylethanolamine-binding protein 1	PEBP1	20.0625	0.0116872	1.08416	21.8712	0.00516013	0.0156117
1677	P30101	Protein disulfide-isomerase A3	PDIA3	55.7941	0.105105	1.30748	5.6652	0.684677	0.754754
1678	P30153	Serine/threonine-protein phosphatase 2A 65 kDa regulatory subunit A alpha isoform	PPP2R1A	61.7805	-1.18701	0.722908	17.6285	0.0241904	0.0526944
1679	P30154	Serine/threonine-protein phosphatase 2A 65 kDa regulatory subunit A beta isoform	PPP2R1B	0.142433	-3.39868	12.7455	1.63804	0.990172	NA
1680	P30203	T-cell differentiation antigen CD6	CD6	0.126769	0.138875	12.8475	3.19906	0.921251	NA
1681	P30260	Cell division cycle protein 27 homolog	CDC27	0.155323	0.138709	12.8475	1.8831	0.984388	NA
1682	P30273	High affinity immunoglobulin epsilon receptor subunit gamma	FCER1G	0.131697	0.13881	12.8475	2.34342	0.968633	NA
1683	P30279	G1/S-specific cyclin-D2	CCND2	0.054872	0.138904	12.8475	1.76271	0.987442	NA
1684	P30291	Wee1-like protein kinase	WEE1	0.0356553	0.138906	12.8475	0.70419	0.999516	NA
1685	P30405	Peptidyl-prolyl cis-trans isomerase F, mitochondrial	PPIF	3.14426	-6.16436	4.80289	17.7204	0.0234229	0.0514531
1686	P30408	Transmembrane 4 L6 family member 1	TM4SF1	2.67768	1.37772	1.7839	27.6536	0.000544805	0.00263917
1687	P30419	Glycylpeptide N-tetradecanoyltransferase 1	NMT1	6.12888	-6.01609	5.01214	11.6903	0.165568	0.245549
1688	P30443	HLA class I histocompatibility antigen, A-1 alpha chain	HLA-A	2.00866	-4.75976	7.82464	7.29243	0.505435	0.596273
1689	P30447	HLA class I histocompatibility antigen, A-23 alpha chain	HLA-A	1.56583	3.70623	6.0795	8.25472	0.408993	0.499496
1690	P30453	HLA class I histocompatibility antigen, A-34 alpha chain	HLA-A	4.6434	3.61892	2.78375	10.0124	0.26416	0.352454
1691	P30456	HLA class I histocompatibility antigen, A-43 alpha chain	HLA-A	0.0441542	0.138934	12.8475	1.25017	0.996121	NA
1692	P30460	HLA class I histocompatibility antigen, B-8 alpha chain	HLA-B	9.18453	0.734899	2.07936	9.25077	0.321585	0.412443
1693	P30462	HLA class I histocompatibility antigen, B-14 alpha chain	HLA-B	0.10579	-3.83384	12.7368	2.10562	0.977601	NA
1694	P30466	HLA class I histocompatibility antigen, B-18 alpha chain	HLA-B	0.0485735	0.138882	12.8475	1.13258	0.997264	NA
1695	P30479	HLA class I histocompatibility antigen, B-41 alpha chain	HLA-B	0.238711	2.75164	11.9019	2.87963	0.941683	NA
1696	P30481	HLA class I histocompatibility antigen, B-44 alpha chain	HLA-B	5.12218	1.26076	3.46122	8.9399	0.347391	0.438921
1697	P30483	HLA class I histocompatibility antigen, B-45 alpha chain	HLA-B	0.143037	5.9026	12.054	2.019	0.980424	NA
1698	P30485	HLA class I histocompatibility antigen, B-47 alpha chain	HLA-B	0.0502961	0.138941	12.8475	1.44969	0.993512	NA
1699	P30486	HLA class I histocompatibility antigen, B-48 alpha chain	HLA-B	0.266399	-4.86975	12.7241	2.53528	0.960066	NA
1700	P30491	HLA class I histocompatibility antigen, B-53 alpha chain	HLA-B	6.55747	1.02877	2.92797	13.4181	0.0982495	0.161321
1701	P30492	HLA class I histocompatibility antigen, B-54 alpha chain	HLA-B	0.217881	1.01208	11.9809	1.84316	0.985448	NA
1702	P30499	HLA class I histocompatibility antigen, Cw-1 alpha chain	HLA-C	0.485333	-1.83712	10.5284	3.54966	0.895302	0.908681
1703	P30504	HLA class I histocompatibility antigen, Cw-4 alpha chain	HLA-C	0.310716	0.138706	12.8475	3.0207	0.933052	NA
1704	P30508	HLA class I histocompatibility antigen, Cw-12 alpha chain	HLA-C	3.66939	-0.597501	2.74336	4.57291	0.802095	0.841807
1705	P30511	HLA class I histocompatibility antigen, alpha chain F	HLA-F	1.07197	2.0955	3.57003	5.07546	0.749482	0.80424
1706	P30519	Heme oxygenase 2	HMOX2	0.634135	-5.17536	5.43357	11.8098	0.159893	0.239479
1707	P30520	Adenylosuccinate synthetase isozyme 2	ADSS	3.52518	-7.03212	4.91486	13.8145	0.0867313	0.145926
1708	P30530	Tyrosine-protein kinase receptor UFO	AXL	2.77131	-0.394832	4.23593	16.6774	0.033649	0.068408
1709	P30533	Alpha-2-macroglobulin receptor-associated protein	LRPAP1	0.224586	-4.33317	12.7295	1.70291	0.988805	NA
1710	P30536	Translocator protein	TSPO	0.935309	-5.17537	5.228	20.688	0.00802399	0.0221058
1711	P30550	Gastrin-releasing peptide receptor	GRPR	0.387996	-6.57363	12.7157	5.00849	0.756669	NA
1712	P30559	Oxytocin receptor	OXTR	0.580471	-3.46471	5.22109	23.45	0.00283212	0.00960785
1713	P30566	Adenylosuccinate lyase	ADSL	6.99534	-7.097	4.89106	25.3849	0.00133742	0.00531136
1714	P30613	Pyruvate kinase PKLR	PKLR	0.0949911	0.13892	12.8475	2.33418	0.969016	NA
1715	P30622	CAP-Gly domain-containing linker protein 1	CLIP1	0.316457	-2.03508	5.50148	3.77788	0.876587	NA
1716	P30626	Sorcin	SRI	14.1938	-0.135712	1.13295	6.78238	0.560284	0.645423
1717	P30679	Guanine nucleotide-binding protein subunit alpha-15	GNA15	0.300591	-3.3409	12.7468	3.29798	0.914291	NA
1718	P30711	Glutathione S-transferase theta-1	GSTT1	0.369016	0.138786	10.3476	3.29198	0.914722	NA
1719	P30740	Leukocyte elastase inhibitor	SERPINB1	6.56516	-8.19142	5.40883	29.6677	0.000241952	0.00134152
1720	P30825	High affinity cationic amino acid transporter 1	SLC7A1	7.45122	-1.77298	1.70473	61.5889	2.27177e-10	1.48244e-08
1721	P30837	Aldehyde dehydrogenase X, mitochondrial	ALDH1B1	3.54872	-3.44528	5.44518	36.9528	1.17412e-05	0.000110381
1722	P30838	Aldehyde dehydrogenase, dimeric NADP-preferring	ALDH3A1	11.1534	-8.15684	7.2762	25.6741	0.00119395	0.0048457
1723	P30876	DNA-directed RNA polymerase II subunit RPB2	POLR2B	2.28496	-7.38367	6.40521	23.6857	0.00258686	0.0090362
1724	P30989	Neurotensin receptor type 1	NTSR1	0.694395	0.138827	12.8475	5.81122	0.668369	0.741691
1725	P30990	Neurotensin/neuromedin N	NTS	0.965956	0.138841	12.8475	6.16525	0.628728	0.708569
1726	Q5VSP4	Putative lipocalin 1-like protein 1	LCN1P1	0.169942	-2.79721	8.02881	4.79183	0.779576	NA
1727	P31040	Succinate dehydrogenase [ubiquinone] flavoprotein subunit, mitochondrial	SDHA	4.10316	-5.93783	5.08881	26.7767	0.000772555	0.00344185
1728	P31146	Coronin-1A	CORO1A	9.45866	-4.59188	5.93181	50.0096	4.06949e-08	1.0664e-06
1729	P31150	Rab GDP dissociation inhibitor alpha	GDI1	6.72207	-8.4119	5.16685	32.2113	8.53622e-05	0.00057391
1730	P31151	Protein S100-A7	S100A7	2.04175	-7.78021	5.81529	21.8415	0.00521813	0.0157586
1731	P31153	S-adenosylmethionine synthase isoform type-2	MAT2A	10.3611	-0.953342	1.16849	8.6139	0.375906	0.466796
1732	P31321	cAMP-dependent protein kinase type I-beta regulatory subunit	PRKAR1B	0.0390681	0.138893	12.8475	0.846542	0.999044	NA
1733	P31323	cAMP-dependent protein kinase type II-beta regulatory subunit	PRKAR2B	0.0120634	0.138975	12.8475	-0.283514	1	NA
1734	P31327	Carbamoyl-phosphate synthase [ammonia], mitochondrial	CPS1	0.0907918	0.138886	12.8475	1.86123	0.984975	NA
1735	P31350	Ribonucleoside-diphosphate reductase subunit M2	RRM2	0.93357	0.139002	5.77646	35.4681	2.19669e-05	0.000183683
1736	P31431	Syndecan-4	SDC4	7.81164	-0.437382	1.81183	43.0481	8.60294e-07	1.32737e-05
1737	P31641	Sodium- and chloride-dependent taurine transporter	SLC6A6	3.30465	0.911973	2.98906	22.3133	0.00436732	0.0135836
1738	P31689	DnaJ homolog subfamily A member 1	DNAJA1	31.2575	-0.0872103	0.93157	12.334	0.136912	0.21252
1739	P31749	RAC-alpha serine/threonine-protein kinase	AKT1	0.115383	-2.07929	12.7932	2.1799	0.974994	NA
1740	P31751	RAC-beta serine/threonine-protein kinase	AKT2	0.219674	2.54725	5.23693	4.4542	0.813998	NA
1741	P31930	Cytochrome b-c1 complex subunit 1, mitochondrial	UQCRC1	5.29692	-6.81057	5.42316	24.7274	0.00172877	0.00648631
1742	P31937	3-hydroxyisobutyrate dehydrogenase, mitochondrial	HIBADH	4.08883	-6.07512	5.20981	35.5753	2.09986e-05	0.000176473
1743	P31939	Bifunctional purine biosynthesis protein PURH	ATIC	72.2843	-2.7202	1.10302	20.8893	0.00744736	0.0207752
1744	P31942	Heterogeneous nuclear ribonucleoprotein H3	HNRNPH3	7.26704	-2.82387	1.85034	9.09494	0.33435	0.426002
1745	P31943	Heterogeneous nuclear ribonucleoprotein H	HNRNPH1	32.0132	-1.19145	0.990446	22.5897	0.00393293	0.0124066
1746	P31944	Caspase-14	CASP14	5.42057	-8.9457	4.95851	44.5123	4.55212e-07	7.97339e-06
1747	P31946	14-3-3 protein beta/alpha	YWHAB	45.1354	0.392844	0.858919	10.7573	0.215831	0.302182
1748	P31947	14-3-3 protein sigma	SFN	22.6283	1.18547	1.60025	50.8818	2.76525e-08	7.97458e-07
1749	P31948	Stress-induced-phosphoprotein 1	STIP1	42.5377	-10.3617	4.69863	44.6115	4.35954e-07	7.71731e-06
1750	P31949	Protein S100-A11	S100A11	28.1067	0.403085	0.779047	42.8089	9.54302e-07	1.4436e-05
1751	P31997	Carcinoembryonic antigen-related cell adhesion molecule 8	CEACAM8	0.0102123	0.138969	12.8475	-0.357212	1	NA
1752	P32004	Neural cell adhesion molecule L1	L1CAM	8.08051	-5.08217	6.74379	15.1408	0.0564645	0.104921
1753	P32119	Peroxiredoxin-2	PRDX2	24.1767	-0.461857	1.34102	10.3583	0.240772	0.327674
1754	P32246	C-C chemokine receptor type 1	CCR1	0.189587	0.138862	12.8475	3.86109	0.869434	NA
1755	P32249	G-protein coupled receptor 183	GPR183	0.0620067	0.1389	12.8475	2.02873	0.980118	NA
1756	P32320	Cytidine deaminase	CDA	0.69052	-1.82776	12.8047	2.39929	0.966262	0.968299
1757	P32321	Deoxycytidylate deaminase	DCTD	0.983866	-4.11556	6.31784	7.00424	0.536176	0.621956
1758	P32322	Pyrroline-5-carboxylate reductase 1, mitochondrial	PYCR1	4.69521	-6.6127	5.06641	36.4095	1.47736e-05	0.000133656
1759	P32418	Sodium/calcium exchanger 1	SLC8A1	0.248715	0.138784	12.8475	3.13921	0.92532	NA
1760	P32455	Interferon-induced guanylate-binding protein 1	GBP1	1.83315	-7.18557	4.87075	20.9231	0.00735452	0.0205448
1761	P32456	Interferon-induced guanylate-binding protein 2	GBP2	0.0436742	0.138874	12.8475	0.688769	0.999554	NA
1762	P32856	Syntaxin-2	STX2	0.67472	1.34312	3.92129	8.93828	0.347529	0.438929
1763	P32929	Cystathionine gamma-lyase	CTH	0.844004	-5.22464	5.35197	15.1843	0.0556595	0.103889
1764	P32942	Intercellular adhesion molecule 3	ICAM3	2.18486	0.139037	5.39066	103.474	8.30832e-19	3.45626e-16
1765	P32969	60S ribosomal protein L9	RPL9	15.5475	-3.69374	1.84327	57.0412	1.76771e-09	8.526e-08
1766	P32970	CD70 antigen	CD70	6.95324	2.08994	4.83391	12.543	0.128571	0.201928
1767	P33121	Long-chain-fatty-acid--CoA ligase 1	ACSL1	1.21504	0.138808	9.45752	8.14541	0.419396	0.510203
1768	P33176	Kinesin-1 heavy chain	KIF5B	34.8607	-4.61677	1.67325	13.8327	0.0862319	0.145367
1769	P33240	Cleavage stimulation factor subunit 2	CSTF2	0.208651	-2.23188	10.4014	2.69864	0.951824	NA
1770	P33241	Lymphocyte-specific protein 1	LSP1	0.299785	0.138846	12.8475	4.66481	0.792727	NA
1771	P33316	Deoxyuridine 5-triphosphate nucleotidohydrolase, mitochondrial	DUT	5.60375	2.85843	1.96294	23.1491	0.00317799	0.010598
1772	P33527	Multidrug resistance-associated protein 1	ABCC1	30.7055	3.37826	2.31127	23.5539	0.00272131	0.00937528
1773	P33897	ATP-binding cassette sub-family D member 1	ABCD1	0.232722	0.138833	12.8475	3.25493	0.917356	NA
1774	P33908	Mannosyl-oligosaccharide 1,2-alpha-mannosidase IA	MAN1A1	1.30493	0.138786	8.58247	7.61963	0.471479	0.562395
1775	P33981	Dual specificity protein kinase TTK	TTK	0.101659	0.138838	12.8475	2.16075	0.975683	NA
1776	P33991	DNA replication licensing factor MCM4	MCM4	15.3079	-7.90777	5.58586	31.3322	0.000122602	0.000755471
1777	P33992	DNA replication licensing factor MCM5	MCM5	10.8596	-7.77814	5.56223	30.7108	0.000158164	0.00095357
1778	P33993	DNA replication licensing factor MCM7	MCM7	21.7588	-3.85305	3.83256	22.5363	0.00401347	0.0126365
1779	P34059	N-acetylgalactosamine-6-sulfatase	GALNS	0.115455	0.138827	12.8475	1.9257	0.983205	NA
1780	P34096	Ribonuclease 4	RNASE4	0.361433	-2.24036	12.7862	4.05071	0.852519	NA
1781	P34741	Syndecan-2	SDC2	4.43057	-8.80614	5.75111	19.7039	0.0115161	0.0294812
1782	P34896	Serine hydroxymethyltransferase, cytosolic	SHMT1	4.28569	-6.13934	5.2975	6.7206	0.567056	0.65097
1783	P34897	Serine hydroxymethyltransferase, mitochondrial	SHMT2	15.7036	-3.7312	2.13134	14.7207	0.0648094	0.116204
1784	P34910	Protein EVI2B	EVI2B	0.404061	-3.34091	12.7468	4.06958	0.850791	NA
1785	P34931	Heat shock 70 kDa protein 1-like	HSPA1L	0.126028	-2.91929	12.7585	1.83446	0.985673	NA
1786	P34932	Heat shock 70 kDa protein 4	HSPA4	42.0394	-1.749	1.01403	26.1487	0.000990509	0.00419925
1787	P34947	G protein-coupled receptor kinase 5	GRK5	0.0153726	0.13896	12.8475	0.0067361	1	NA
1788	P34949	Mannose-6-phosphate isomerase	MPI	0.0697228	0.138868	12.8475	1.40099	0.994232	NA
1789	P35030	Trypsin-3	PRSS3	6.53346	-7.79187	4.62102	27.7296	0.000528495	0.00257515
1790	P35052	Glypican-1	GPC1	13.4189	3.66298	3.15245	11.686	0.165774	0.245744
1791	P35080	Profilin-2	PFN2	11.2745	0.8444	1.08391	47.782	1.08741e-07	2.4288e-06
1792	P35221	Catenin alpha-1	CTNNA1	109.839	0.589106	2.00241	35.5065	2.16152e-05	0.000181198
1793	P35222	Catenin beta-1	CTNNB1	65.8372	0.727856	2.24161	35.2521	2.40535e-05	0.000198635
1794	P35232	Prohibitin	PHB	32.0475	-1.25909	1.28448	18.7883	0.0160337	0.0383335
1795	P35237	Serpin B6	SERPINB6	7.21752	-2.40405	2.40121	22.0596	0.00480657	0.0146889
1796	P35240	Merlin	NF2	0.445286	0.138796	12.6129	4.83436	0.775124	NA
1797	P35241	Radixin	RDX	66.3759	0.253314	1.72678	31.9428	9.53656e-05	0.000621834
1798	P35244	Replication protein A 14 kDa subunit	RPA3	4.22087	-0.558542	1.74561	15.8147	0.0451102	0.0867785
1799	P35249	Replication factor C subunit 4	RFC4	0.845722	-5.20012	5.23954	12.4065	0.133965	0.208628
1800	P35250	Replication factor C subunit 2	RFC2	0.529633	-2.02546	5.32525	22.2425	0.00448585	0.0138745
1801	P35268	60S ribosomal protein L22	RPL22	17.2813	-0.128199	0.557171	12.1156	0.146121	0.223788
1802	P35269	General transcription factor IIF subunit 1	GTF2F1	0.0689371	0.138812	12.8475	0.835286	0.99909	NA
1803	P35270	Sepiapterin reductase	SPR	9.71048	-1.21306	1.38548	61.4475	2.42192e-10	1.55003e-08
1804	P35442	Thrombospondin-2	THBS2	44.8308	-15.7837	5.92434	20.1772	0.00968607	0.0256038
1805	P35443	Thrombospondin-4	THBS4	3.05089	0.138802	12.8475	8.10307	0.423467	0.513968
1806	P35527	Keratin, type I cytoskeletal 9	KRT9	794.866	0.232727	0.652414	95.9107	2.91777e-17	8.09196e-15
1807	P35555	Fibrillin-1	FBN1	142.925	-23.1051	5.70513	26.3058	0.000930908	0.00400266
1808	P35556	Fibrillin-2	FBN2	55.115	-17.1505	7.52962	8.2962	0.405084	0.495815
1809	P35573	Glycogen debranching enzyme	AGL	2.74291	-7.23305	6.13707	23.1647	0.00315905	0.0105609
1810	P35579	Myosin-9	MYH9	773.025	0.50733	0.855812	4.12969	0.845237	0.87549
1811	P35580	Myosin-10	MYH10	107.945	1.4361	2.40036	12.318	0.137571	0.213344
1812	P35606	Coatomer subunit beta	COPB2	26.6954	-4.00815	1.89797	18.3371	0.0188361	0.043745
1813	P35609	Alpha-actinin-2	ACTN2	0.310436	-4.25126	7.64785	5.1929	0.736774	NA
1814	P35610	Sterol O-acyltransferase 1	SOAT1	0.27276	0.138755	12.8475	2.94344	0.937857	NA
1815	P35611	Alpha-adducin	ADD1	1.25266	-5.45912	6.98058	4.44066	0.815341	0.852216
1816	P35613	Basigin	BSG	71.7147	1.21374	0.717498	10.2542	0.247637	0.334878
1817	P35625	Metalloproteinase inhibitor 3	TIMP3	2.56388	-7.37805	5.60384	36.3501	1.51488e-05	0.000136258
1818	P35637	RNA-binding protein FUS	FUS	3.38517	-3.42801	5.70964	19.7529	0.0113127	0.0291623
1819	P35658	Nuclear pore complex protein Nup214	NUP214	0.334704	-2.93146	8.72085	4.2389	0.834952	NA
1820	P35659	Protein DEK	DEK	1.23908	0.138902	7.16002	13.3729	0.0996479	0.163283
1821	P35712	Transcription factor SOX-6	SOX6	0.0136016	-1.82675	12.8048	-0.0797455	1	NA
1822	P35749	Myosin-11	MYH11	0.0665214	-1.65096	12.814	0.842617	0.999061	NA
1823	P35754	Glutaredoxin-1	GLRX	2.26924	-5.70189	5.5803	6.21237	0.623457	0.704299
1824	P35790	Choline kinase alpha	CHKA	0.0357973	0.138896	12.8475	0.73191	0.999441	NA
1825	P35858	Insulin-like growth factor-binding protein complex acid labile subunit	IGFALS	0.102702	0.138888	12.8475	2.04224	0.979689	NA
1826	P35869	Aryl hydrocarbon receptor	AHR	0.0139695	0.138965	12.8475	-0.121711	1	NA
1827	P35908	Keratin, type II cytoskeletal 2 epidermal	KRT2	748.672	-0.117985	0.612222	82.8652	1.29339e-14	2.04972e-12
1828	P35914	Hydroxymethylglutaryl-CoA lyase, mitochondrial	HMGCL	0.24752	0.13907	5.98684	20.665	0.00809256	NA
1829	P35916	Vascular endothelial growth factor receptor 3	FLT4	0.226145	-3.76322	6.38108	2.9662	0.936461	NA
1830	P35968	Vascular endothelial growth factor receptor 2	KDR	0.0818318	0.138868	12.8475	1.8536	0.985176	NA
1831	P35998	26S protease regulatory subunit 7	PSMC2	33.1142	-3.06265	1.38593	10.2577	0.247404	0.334783
1832	P36021	Monocarboxylate transporter 8	SLC16A2	1.11385	-4.56383	8.80403	9.77796	0.280957	0.370454
1833	P36269	Gamma-glutamyltransferase 5	GGT5	1.76125	-6.72451	10.1197	8.18621	0.415495	0.506323
1834	P36382	Gap junction alpha-5 protein	GJA5	0.0488929	0.138943	12.8475	1.3149	0.995372	NA
1835	P36383	Gap junction gamma-1 protein	GJC1	0.460314	0.138673	12.8475	3.42346	0.905048	NA
1836	P36404	ADP-ribosylation factor-like protein 2	ARL2	4.92417	-6.47577	4.8124	7.65326	0.468052	0.559913
1837	P36405	ADP-ribosylation factor-like protein 3	ARL3	5.30795	-7.46301	4.70869	17.3095	0.027043	0.0575353
1838	P36406	E3 ubiquitin-protein ligase TRIM23	TRIM23	3.46099	2.1745	1.18683	16.4535	0.0363301	0.0727477
1839	P36507	Dual specificity mitogen-activated protein kinase kinase 2	MAP2K2	1.53038	-6.21626	5.20834	6.73561	0.565408	0.649751
1840	P36542	ATP synthase subunit gamma, mitochondrial	ATP5C1	4.85632	-7.24212	5.03853	19.139	0.0141334	0.0347643
1841	P36543	V-type proton ATPase subunit E 1	ATP6V1E1	8.24573	-7.87275	4.72192	11.8556	0.157763	0.237036
1842	Q494W8	CHRNA7-FAM7A fusion protein	CHRFAM7A	0	NA	NA	NA	NA	NA
1843	P36551	Oxygen-dependent coproporphyrinogen-III oxidase, mitochondrial	CPOX	1.48383	-1.77424	6.44423	17.884	0.0221129	0.0490611
1844	P36578	60S ribosomal protein L4	RPL4	52.6961	-9.88643	4.85473	54.7728	4.88741e-09	1.89131e-07
1845	P36639	7,8-dihydro-8-oxoguanine triphosphatase	NUDT1	1.21244	-5.42502	5.16177	5.23316	0.73239	0.792649
1846	P36776	Lon protease homolog, mitochondrial	LONP1	5.70237	-7.73196	5.72431	24.1278	0.00218136	0.00791664
1847	P36871	Phosphoglucomutase-1	PGM1	16.4444	-8.97987	4.95646	8.67876	0.370116	0.461501
1848	P36873	Serine/threonine-protein phosphatase PP1-gamma catalytic subunit	PPP1CC	4.33174	-6.88733	4.65924	17.6956	0.023628	0.0518198
1849	P36897	TGF-beta receptor type-1	TGFBR1	0.195023	-4.02149	12.7338	2.64177	0.954792	NA
1850	P36915	Guanine nucleotide-binding protein-like 1	GNL1	1.31234	-4.90589	5.25483	25.9588	0.00106746	0.00442958
1851	P36952	Serpin B5	SERPINB5	2.35438	-2.22625	12.8475	4.60858	0.798474	0.839861
1852	P36954	DNA-directed RNA polymerase II subunit RPB9	POLR2I	0.323672	-1.72851	7.46687	6.84225	0.553745	NA
1853	P36955	Pigment epithelium-derived factor	SERPINF1	0.157544	0.138891	12.8475	3.09096	0.92852	NA
1854	P36957	Dihydrolipoyllysine-residue succinyltransferase component of 2-oxoglutarate dehydrogenase complex, mitochondrial	DLST	2.9197	-6.40792	5.38782	25.1713	0.00145398	0.00568607
1855	P36959	GMP reductase 1	GMPR	0.109757	-1.82744	12.8047	2.16858	0.975402	NA
1856	P36969	Phospholipid hydroperoxide glutathione peroxidase, mitochondrial	GPX4	2.53871	-6.06218	5.11514	6.5905	0.581388	0.665586
1857	P37059	Estradiol 17-beta-dehydrogenase 2	HSD17B2	0.0936436	-3.53361	12.7425	1.97733	0.981699	NA
1858	P37108	Signal recognition particle 14 kDa protein	SRP14	6.44959	-2.30981	1.66051	27.2968	0.00062821	0.00294462
1859	P37198	Nuclear pore glycoprotein p62	NUP62	0.226478	0.138906	8.74695	4.07066	0.850693	NA
1860	P37231	Peroxisome proliferator-activated receptor gamma	PPARG	0.0304998	-1.82738	12.8047	0.571718	0.999778	NA
1861	P37235	Hippocalcin-like protein 1	HPCAL1	6.55174	0.737827	2.17936	3.31984	0.912713	0.922414
1862	P37268	Squalene synthase	FDFT1	1.15428	-0.118311	4.74203	12.4611	0.131787	0.205716
1863	P37802	Transgelin-2	TAGLN2	79.1267	1.13206	0.647349	40.2016	2.93826e-06	3.56881e-05
1864	P37837	Transaldolase	TALDO1	19.9414	-8.47446	4.72387	16.7604	0.0327032	0.0668118
1865	P37840	Alpha-synuclein	SNCA	1.14296	0.138979	7.60621	18.1697	0.0199892	0.0455957
1866	P38117	Electron transfer flavoprotein subunit beta	ETFB	9.97663	-8.03097	4.81281	16.1294	0.0405646	0.0796644
1867	P38159	RNA-binding motif protein, X chromosome	RBMX	5.06508	-5.97435	4.98852	10.0628	0.260647	0.349349
1868	P38432	Coilin	COIL	0.0560069	0.138893	12.8475	1.20269	0.996615	NA
1869	P38435	Vitamin K-dependent gamma-carboxylase	GGCX	0.0148572	0.138975	12.8475	-0.0356619	1	NA
1870	P38571	Lysosomal acid lipase/cholesteryl ester hydrolase	LIPA	0.495251	0.138859	12.8475	5.17363	0.738868	0.797843
1871	P38606	V-type proton ATPase catalytic subunit A	ATP6V1A	21.137	-9.24056	4.79944	17.0341	0.0297564	0.0619708
1872	P38646	Stress-70 protein, mitochondrial	HSPA9	58.4218	-1.12639	1.05446	19.7839	0.0111854	0.0288791
1873	P38919	Eukaryotic initiation factor 4A-III	EIF4A3	22.3977	-9.06228	4.80243	21.7266	0.00544835	0.0162329
1874	P38935	DNA-binding protein SMUBP-2	IGHMBP2	0.0822953	0.138893	12.8475	1.76185	0.987463	NA
1875	P39019	40S ribosomal protein S19	RPS19	16.2897	-3.12208	1.1587	44.622	4.33956e-07	7.71731e-06
1876	P39023	60S ribosomal protein L3	RPL3	45.0996	-9.90987	4.81457	55.1686	4.09406e-09	1.63201e-07
1877	P39059	Collagen alpha-1(XV) chain	COL15A1	2.66379	-19.0845	12.713	4.13671	NA	NA
1878	P39060	Collagen alpha-1(XVIII) chain	COL18A1	141.923	1.19297	1.74634	55.3232	3.82024e-09	1.55046e-07
1879	P39086	Glutamate receptor ionotropic, kainate 1	GRIK1	0	NA	NA	NA	NA	NA
1880	P39210	Protein Mpv17	MPV17	1.11237	-1.90153	6.1474	27.7303	0.000528341	0.00257515
1881	P39656	Dolichyl-diphosphooligosaccharide--protein glycosyltransferase 48 kDa subunit	DDOST	12.3986	-0.463708	1.80118	6.00377	0.646809	0.724043
1882	P39687	Acidic leucine-rich nuclear phosphoprotein 32 family member A	ANP32A	3.94745	-0.261995	2.98773	11.0817	0.197112	0.280577
1883	P39748	Flap endonuclease 1	FEN1	3.69535	-5.38712	5.77537	16.987	0.0302443	0.0627799
1884	P40121	Macrophage-capping protein	CAPG	23.438	-9.41462	5.22226	26.8537	0.000749294	0.00336525
1885	P40123	Adenylyl cyclase-associated protein 2	CAP2	0.501974	-5.27478	7.33219	3.29084	0.914803	0.924151
1886	P40126	L-dopachrome tautomerase	DCT	0.206601	0.138793	12.8475	2.79689	0.94645	NA
1887	P40189	Interleukin-6 receptor subunit beta	IL6ST	0.170746	-4.74644	12.7252	2.09649	0.97791	NA
1888	P40199	Carcinoembryonic antigen-related cell adhesion molecule 6	CEACAM6	0.976015	0.138628	11.3316	4.87102	0.771269	0.819535
1889	P40222	Alpha-taxilin	TXLNA	0.156759	-3.98757	12.7343	1.82115	0.986012	NA
1890	P40227	T-complex protein 1 subunit zeta	CCT6A	122.299	-1.13479	0.616803	41.7934	1.48063e-06	2.0704e-05
1891	P40261	Nicotinamide N-methyltransferase	NNMT	15.7291	1.03777	3.16865	16.5875	0.0347031	0.0701226
1892	P40306	Proteasome subunit beta type-10	PSMB10	1.64471	-5.22984	5.10481	19.3866	0.0129235	0.0323867
1893	P40429	60S ribosomal protein L13a	RPL13A	13.5808	-2.13237	1.62273	33.7758	4.46079e-05	0.000335871
1894	P40616	ADP-ribosylation factor-like protein 1	ARL1	2.7565	-6.82793	4.90933	16.9213	0.0309388	0.0639133
1895	P40617	ADP-ribosylation factor-like protein 4A	ARL4A	0.0167654	0.138975	12.8475	0.0290465	1	NA
1896	P40763	Signal transducer and activator of transcription 3	STAT3	5.28892	-0.308795	2.30438	9.35575	0.31318	0.404291
1897	P40818	Ubiquitin carboxyl-terminal hydrolase 8	USP8	0.101727	-4.38287	12.729	2.28256	0.971101	NA
1898	P40925	Malate dehydrogenase, cytoplasmic	MDH1	18.9453	-1.02647	1.62395	10.3321	0.242488	0.329387
1899	P40926	Malate dehydrogenase, mitochondrial	MDH2	41.9286	-0.715383	0.988608	5.51527	0.701347	0.768208
1900	P40937	Replication factor C subunit 5	RFC5	0.199054	-2.06597	6.73739	4.62975	0.796316	NA
1901	P40938	Replication factor C subunit 3	RFC3	0.952518	-5.76791	5.2707	14.9537	0.0600519	0.109869
1902	P40939	Trifunctional enzyme subunit alpha, mitochondrial	HADHA	15.5879	-6.10649	5.29666	32.4641	7.68947e-05	0.000522256
1903	P40967	Melanocyte protein PMEL	PMEL	15.3057	0.139069	5.11203	409.053	2.16635e-83	7.20962e-80
1904	P41091	Eukaryotic translation initiation factor 2 subunit 3	EIF2S3	25.5197	-1.16593	0.920709	15.531	0.0496059	0.0943903
1905	P41180	Extracellular calcium-sensing receptor	CASR	0	NA	NA	NA	NA	NA
1906	P41208	Centrin-2	CETN2	0.078049	0.138832	12.8475	1.26012	0.996012	NA
1907	P41218	Myeloid cell nuclear differentiation antigen	MNDA	0.354622	0.138804	12.8475	4.43739	0.815664	NA
1908	P41221	Protein Wnt-5a	WNT5A	0.272436	-5.23399	12.7214	2.58217	0.957789	NA
1909	P41222	Prostaglandin-H2 D-isomerase	PTGDS	0.234238	0.138885	12.8475	3.91615	0.864609	NA
1910	P41223	Protein BUD31 homolog	BUD31	0.24663	-3.06568	7.99759	3.07615	0.929488	NA
1911	P41226	Ubiquitin-like modifier-activating enzyme 7	UBA7	0.056567	-1.82746	12.8047	0.672847	0.999592	NA
1912	P41227	N-alpha-acetyltransferase 10	NAA10	3.6662	-5.98515	4.97622	31.8055	0.000100914	0.00064813
1913	P41231	P2Y purinoceptor 2	P2RY2	0.097565	0.138823	12.8475	2.14245	0.97633	NA
1914	Q6NXS1	Protein phosphatase inhibitor 2-like protein 3	PPP1R2P3	0.235607	-2.23967	12.4631	2.40313	0.966095	NA
1915	P41240	Tyrosine-protein kinase CSK	CSK	2.0182	-5.43758	5.275	11.4586	0.177045	0.258311
1916	P41250	Glycine--tRNA ligase	GARS	63.5748	-0.809417	1.14946	10.3148	0.24362	0.330656
1917	P41252	Isoleucine--tRNA ligase, cytoplasmic	IARS	56.3425	-2.14397	1.54519	31.5158	0.000113692	0.000708552
1918	P41440	Folate transporter 1	SLC19A1	1.8532	2.12458	2.97743	28.2342	0.000431701	0.00219679
1919	P41567	Eukaryotic translation initiation factor 1	EIF1	8.40323	-0.131895	1.48089	20.2665	0.00937331	0.0249555
1920	P41732	Tetraspanin-7	TSPAN7	3.11061	0.138788	8.102	11.8694	0.157128	0.236489
1921	P41743	Protein kinase C iota type	PRKCI	1.45925	-7.00174	5.19543	51.8841	1.77211e-08	5.61676e-07
1922	P42025	Beta-centractin	ACTR1B	2.67433	-6.19962	4.72139	13.8218	0.0865299	0.145661
1923	P42126	Enoyl-CoA delta isomerase 1, mitochondrial	ECI1	2.65464	-6.06541	5.37029	15.0157	0.0588415	0.10831
1924	P42166	Lamina-associated polypeptide 2, isoform alpha	TMPO	2.54365	-6.32213	5.56316	20.2409	0.00946204	0.0251555
1925	P42167	Lamina-associated polypeptide 2, isoforms beta/gamma	TMPO	0.499003	-2.07313	7.65123	7.79206	0.454041	0.544523
1926	P42224	Signal transducer and activator of transcription 1-alpha/beta	STAT1	28.8167	-7.81758	5.37553	14.6756	0.0657685	0.117487
1927	P42229	Signal transducer and activator of transcription 5A	STAT5A	0.0207949	0.138936	12.8475	0.519653	0.999846	NA
1928	P42285	Superkiller viralicidic activity 2-like 2	SKIV2L2	3.74507	-4.87312	5.73731	35.8685	1.85609e-05	0.000160028
1929	P42330	Aldo-keto reductase family 1 member C3	AKR1C3	5.24335	0.138867	6.56813	22.9568	0.00342019	0.0112031
1930	P42345	Serine/threonine-protein kinase mTOR	MTOR	2.61988	-6.2616	5.6847	13.426	0.0980078	0.161072
1931	P42356	Phosphatidylinositol 4-kinase alpha	PI4KA	7.37027	0.797927	2.7793	17.3532	0.026634	0.0568921
1932	P42566	Epidermal growth factor receptor substrate 15	EPS15	0.683588	0.139011	5.57926	25.772	0.00114889	0.00469719
1933	P42574	Caspase-3	CASP3	0.370151	-4.85678	6.28533	6.13931	0.631631	NA
1934	P42575	Caspase-2	CASP2	0.112932	0.138822	12.8475	2.34458	0.968585	NA
1935	P42677	40S ribosomal protein S27	RPS27	15.9471	-0.508316	0.738808	5.93236	0.654808	0.731031
1936	P42685	Tyrosine-protein kinase FRK	FRK	0.287171	-3.53374	12.7425	2.86522	0.942529	NA
1937	P42695	Condensin-2 complex subunit D3	NCAPD3	0.368899	-3.13222	6.22743	12.5397	0.128698	NA
1938	P42704	Leucine-rich PPR motif-containing protein, mitochondrial	LRPPRC	22.7195	-4.04764	2.8197	19.1239	0.0142109	0.0349034
1939	P42765	3-ketoacyl-CoA thiolase, mitochondrial	ACAA2	0.62363	-5.0804	6.1657	10.6782	0.220607	0.307188
1940	P42766	60S ribosomal protein L35	RPL35	5.61306	-6.74346	4.76597	40.8891	2.18649e-06	2.79871e-05
1941	P42771	Cyclin-dependent kinase inhibitor 2A	CDKN2A	1.60449	-6.92446	7.20797	9.05229	0.337904	0.429821
1942	P42773	Cyclin-dependent kinase 4 inhibitor C	CDKN2C	0.0544063	-3.75159	12.7382	1.7652	0.987383	NA
1943	P42785	Lysosomal Pro-X carboxypeptidase	PRCP	0.267694	-3.24012	9.48327	1.93733	0.982873	NA
1944	P42830	C-X-C motif chemokine 5	CXCL5	1.00942	0.138741	12.8475	5.27971	0.727304	0.788427
1945	P42858	Huntingtin	HTT	1.03814	-4.78066	5.47758	22.8667	0.00353973	0.0114929
1946	P42892	Endothelin-converting enzyme 1	ECE1	7.9324	-0.188272	3.65142	14.8239	0.0626614	0.113212
1947	P42898	Methylenetetrahydrofolate reductase	MTHFR	0.0235769	0.138911	12.8475	0.283548	0.999985	NA
1948	P43003	Excitatory amino acid transporter 1	SLC1A3	1.79098	-6.81604	5.47394	20.4598	0.00872978	0.0235817
1949	P43005	Excitatory amino acid transporter 3	SLC1A1	0.490916	0.138973	7.97886	12.1652	0.143984	0.22082
1950	P43007	Neutral amino acid transporter A	SLC1A4	29.1163	0.459661	1.63047	53.9532	7.04927e-09	2.52258e-07
1951	P43034	Platelet-activating factor acetylhydrolase IB subunit alpha	PAFAH1B1	7.47678	-1.41647	1.6392	5.12376	0.74427	0.801527
1952	P43121	Cell surface glycoprotein MUC18	MCAM	30.4733	-7.8794	5.50781	12.4634	0.131693	0.205716
1953	P43146	Netrin receptor DCC	DCC	0.0451059	0.138898	12.8475	0.820684	0.999147	NA
1954	P43155	Carnitine O-acetyltransferase	CRAT	0.193144	0.138891	12.8475	3.63117	0.888775	NA
1955	P43235	Cathepsin K	CTSK	0.126035	0.138898	12.8475	2.73901	0.949654	NA
1956	P43243	Matrin-3	MATR3	20.3794	-3.42621	2.18974	20.1939	0.00962682	0.0254877
1957	P43246	DNA mismatch repair protein Msh2	MSH2	3.41412	-6.84009	5.30111	29.5146	0.000257466	0.00140929
1958	P43250	G protein-coupled receptor kinase 6	GRK6	0.645472	-2.90056	5.65001	13.8517	0.0857132	0.144872
1959	P43304	Glycerol-3-phosphate dehydrogenase, mitochondrial	GPD2	2.10074	-13.2264	6.36753	11.4862	0.17564	0.256598
1960	P43307	Translocon-associated protein subunit alpha	SSR1	3.94063	-6.7488	4.98245	7.10833	0.524991	0.613042
1961	P43353	Aldehyde dehydrogenase family 3 member B1	ALDH3B1	3.48022	6.17112	4.96728	18.6149	0.0170606	0.0402964
1962	P43358	Melanoma-associated antigen 4	MAGEA4	1.41127	0.138816	12.8475	6.70101	0.569208	0.652315
1963	P43363	Melanoma-associated antigen 10	MAGEA10	0.102768	0.138878	12.8475	2.01562	0.980529	NA
1964	P43364	Melanoma-associated antigen 11	MAGEA11	0	NA	NA	NA	NA	NA
1965	P43403	Tyrosine-protein kinase ZAP-70	ZAP70	0.824349	0.138712	12.8475	5.30892	0.724105	0.785982
1966	P43405	Tyrosine-protein kinase SYK	SYK	1.02444	0.138659	12.8475	5.66873	0.684283	0.754754
1967	P43487	Ran-specific GTPase-activating protein	RANBP1	11.7301	0.727385	0.88861	11.8949	0.155956	0.235277
1968	P43490	Nicotinamide phosphoribosyltransferase	NAMPT	27.5296	-1.8626	1.47739	14.9645	0.0598394	0.109662
1969	P43630	Killer cell immunoglobulin-like receptor 3DL2	KIR3DL2	0.0207949	0.138936	12.8475	0.519653	0.999846	NA
1970	P43686	26S protease regulatory subunit 6B	PSMC4	41.3043	-9.87716	4.67944	27.8103	0.000511699	0.0025117
1971	P43897	Elongation factor Ts, mitochondrial	TSFM	0.56484	-5.27088	5.77949	16.9523	0.03061	0.063352
1972	P45378	Troponin T, fast skeletal muscle	TNNT3	0.0110385	0.138977	12.8475	-0.334968	1	NA
1973	P45452	Collagenase 3	MMP13	0.323316	0.138805	12.8475	4.16179	0.842239	NA
1974	P45844	ATP-binding cassette sub-family G member 1	ABCG1	0.0806897	-1.82689	12.8047	0.94698	0.998562	NA
1975	P45877	Peptidyl-prolyl cis-trans isomerase C	PPIC	0.851432	-4.70069	5.38607	11.6039	0.16977	0.250331
1976	P45880	Voltage-dependent anion-selective channel protein 2	VDAC2	22.9997	-0.0212	1.36359	21.3332	0.00631301	0.0181745
1977	P45954	Short/branched chain specific acyl-CoA dehydrogenase, mitochondrial	ACADSB	0.0182139	0.138973	12.8475	0.0936141	1	NA
1978	P45973	Chromobox protein homolog 5	CBX5	0.774355	-2.20321	7.6674	4.60352	0.798989	0.840138
1979	P45974	Ubiquitin carboxyl-terminal hydrolase 5	USP5	14.8689	-0.2243	1.31549	12.3844	0.13486	0.209726
1980	P45985	Dual specificity mitogen-activated protein kinase kinase 4	MAP2K4	0.0150869	0.138977	12.8475	-0.0487306	1	NA
1981	P46013	Antigen KI-67	MKI67	0.630399	-5.37378	4.95027	8.09227	0.42451	0.51467
1982	P46020	Phosphorylase b kinase regulatory subunit alpha, skeletal muscle isoform	PHKA1	0.15359	-3.31891	12.7474	1.9217	0.983319	NA
1983	P46059	Solute carrier family 15 member 1	SLC15A1	0.0461489	0.138859	12.8475	0.697998	0.999532	NA
1984	P46060	Ran GTPase-activating protein 1	RANGAP1	5.83496	-6.57274	4.92668	19.5051	0.0123795	0.0312824
1985	P46063	ATP-dependent DNA helicase Q1	RECQL	1.54961	-2.94824	6.66265	12.437	0.132745	0.207114
1986	P46087	Probable 28S rRNA (cytosine(4447)-C(5))-methyltransferase	NOP2	2.47796	-6.76283	6.31115	15.2228	0.0549557	0.102806
1987	P46100	Transcriptional regulator ATRX	ATRX	0.693629	-3.73667	5.84396	4.89948	0.768264	0.817783
1988	P46108	Adapter molecule crk	CRK	4.97939	1.83149	2.06175	26.7434	0.00078284	0.00347372
1989	P46109	Crk-like protein	CRKL	1.47958	6.03019	4.03756	12.171	0.143737	0.22082
1990	P46379	Large proline-rich protein BAG6	BAG6	3.65311	-7.88116	5.01356	26.4091	0.000893679	0.00386757
1991	P46459	Vesicle-fusing ATPase	NSF	3.42665	-7.33509	5.44217	8.82044	0.357669	0.448502
1992	P46531	Neurogenic locus notch homolog protein 1	NOTCH1	1.29697	-5.31847	12.0003	5.88648	0.659947	0.736026
1993	P46734	Dual specificity mitogen-activated protein kinase kinase 3	MAP2K3	0.164644	0.138795	12.7622	2.12652	0.976886	NA
1994	P46736	Lys-63-specific deubiquitinase BRCC36	BRCC3	0.546771	0.138989	6.4598	16.8768	0.0314178	0.0646221
1995	P46776	60S ribosomal protein L27a	RPL27A	16.6692	-1.20748	0.902596	48.9777	6.42057e-08	1.5946e-06
1996	P46777	60S ribosomal protein L5	RPL5	39.205	-2.70535	1.29595	30.6233	0.000163922	0.000986382
1997	P46778	60S ribosomal protein L21	RPL21	16.6068	-0.336649	0.972714	46.9327	1.57938e-07	3.2647e-06
1998	P46779	60S ribosomal protein L28	RPL28	14.4725	-8.63519	4.72732	31.8226	0.000100205	0.000646286
1999	P46781	40S ribosomal protein S9	RPS9	24.6238	-1.92674	1.85483	28.2524	0.000428557	0.00218671
[truncated: 4,072 more rows]
