# Supplementary material for: Proteomic profiling of NCI-60 extracellular vesicles uncovers common protein cargo and cancer type-specific biomarkers
Source: Oncotarget. 2016 Nov 24;7(52):86999–7015. doi: 10.18632/oncotarget.13569 (PMC5341331; doi:10.18632/oncotarget.13569)
Supplement: Supplementary file 8 [file oncotarget-07-86999-s008.xlsx]

## Sheet: NCI-60
Name	BT549	HS 578T	MCF7	MDA-MB-231	MDA-MB-468	T-47D	SF268	SF295	SF539	SNB-19	SNB-75	U251	Colo205	HCC 2998	HCT-116	HCT-15	HT29	KM12	SW620	786-O	A498	ACHN	CAKI	RXF 393	SN12C	TK-10	UO-31	CCRF-CEM	HL-60	K562	MOLT-4	RPMI-8226	SR	A549	EKVX	HOP-62	HOP-92	NCI-H226	NCI-H23	NCI-H322M	NCI-H460	NCI-H522	LOX IMVI	M14	MALME-3M	MDA-MB-435	SK-MEL-2	SK-MEL-28	SK-MEL-5
Species	Human	Human	Human	Human	Human	Human	Human	Human	Human	Human	Human	Human	Human	Human	Human	Human	Human	Human	Human	Human	Human	Human	Human	Human	Human	Human	Human	Human	Human	Human	Human	Human	Human	Human	Human	Human	Human	Human	Human	Human	Human	Human	Human	Human	Human	Human	Human	Human	Human
Organ of Origin	Breast	Breast	Breast	Breast	Breast	Breast	CNS	CNS	CNS	CNS	CNS	CNS	Colon	Colon	Colon	Colon	Colon	Colon	Colon	Kidney	Kidney	Kidney	Kidney	Kidney	Kidney	Kidney	Kidney	Leukemia	Leukemia	Leukemia	Leukemia	Leukemia	Leukemia	Lung	Lung	Lung	Lung	Lung	Lung	Lung	Lung	Lung	Melanoma	Melanoma	Melanoma	Melanoma	Melanoma	Melanoma	Melanoma
Doubling Time (Hrs) (dtp.nci.hih.gov/docs/misc/common_files/cell_list.html)	53.9	53.8	25.4	41.9	62	45.5	33.1	29.5	35.4	34.6	62.8	23.8	23.8	31.5	17.4	20.6	19.5	23.7	20.4	22.4	66.8	27.5	39	62.9	29.5	51.3	41.7	26.7	28.6	19.6	27.9	33.5	28.7	22.9	43.6	39	79.5	61	33.4	35.3	17.8	38.2	20.5	26.3	46.2	25.8	45.5	35.1	25.2
Disease	Ductal Carcinoma	Carcinoma	Adenocarcinoma	Adenocarcinoma	Adenocarcinoma	Ductal Carcinoma	Anaplastic Astrocytoma	Glioblastoma-Multiforme	Glioblastoma	Glioblastoma	Astrocytoma	Glioblastoma	Dukes' type D, Colorectal adenocarcinoma	Carcinoma	Carcinoma	Dukes' type C, Colorectal adenocarcinoma	Colorectal adenocarcinoma	Adenocarcinoma, Grade III	Adenocarcinoma	renal cell adenocarcinoma	Adenocarcinoma	renal cell adenocarcinoma	clear cell carcinoma	Poorly Differentiated Hypernephroma	Carcinoma	Spindle Cell carcinoma	Carcinoma	acute lymphoblastic leukemia	acute promyelocytic leukemia	chronic myelogenous leukemia	acute lymphoblastic leukemia	plasmacytoma, myeloma	Large Cell, Immunoblastic	Adenocarcinoma	Adenocarcinoma	Adenocarcinoma	Large Cell, Undifferentiated	squamous cell carcinoma; mesothelioma	adenocarcinoma; non-small cell lung cancer	Small Cell Bronchioalveolar Carcinoma	carcinoma; large cell lung cancer	adenocarcinoma; non-small cell lung cancer	Malignant Amelanotic melanoma	malignant melanoma	malignant melanoma	Adenocarcinoma	malignant melanoma	malignant melanoma	malignant melanoma
Culture	Adherent	Adherent	Adherent	Adherent	Adherent	Adherent	Adherent	Adherent	Adherent	Adherent	Adherent	Adherent	Adherent & Suspension	Adherent	Adherent	Adherent	Adherent	Adherent	Adherent	Adherent	Adherent	Adherent	Adherent	Adherent	Adherent	Adherent	Adherent	Suspension	Suspension	Suspension	Suspension	Suspension	Suspension	Adherent	Adherent	Adherent	Adherent & Suspension	Adherent	Adherent	Suspension	Adherent	Adherent	Semi-Adherent	Adherent	Adherent & Suspension	Adherent	Adherent	Adherent	Adherent
Cell Size (AVE)	16.2177	18.2568	11.9517	15.4975	14.1848	15.6419	13.8905	18.7003	18.6147	15.513	18.1745	14.8021	14.18	14.4755	14.3965	12.0147	13.5738	11.7511	11.0898	16.5553	19.9665	16.6175	20.7998	16.2009	14.8586	16.5209	15.3501	9.65735	12.8547	16.1422	12.0928	13.7449	12.5794	12.9287	14.9066	17.6857	18.6733	18.4667	14.2516	15.059	15.3037	16.4963	15.4475	14.1445	15.5572	13.9318	18.5941	19.3972	19.6706
Cell Size (STD)	3.88443	3.62195	3.21958	2.68548	2.36598	3.48326	3.18953	3.83042	2.83885	3.70122	3.46108	3.08167	2.04192	4.62613	3.87769	4.30334	1.99073	2.6103	1.58341	3.97484	3.47173	3.29581	5.31981	5.69551	2.77817	4.06656	4.28081	2.12165	1.91419	3.06529	1.94211	2.70256	2.05796	3.57906	3.36672	3.52495	3.18778	3.93255	2.93102	3.47034	2.64616	5.23479	2.7415	2.75026	2.74091	2.44446	5.19291	2.71529	3.8309
Particle mode size (nm)	112.333	101.889	102.111	106.222	115.333	120.778	113.444	138.333	124.556	118.222	156	124.333	133.333	100.333	95.7778	104.556	101.667	120.778	107.778	109.889	100.111	103.111	119	101.778	115.889	106.889	116.556	118.222	136.889	120.333	129	118.778	142.111	119.778	127.333	117.111	104.778	110.222	117.889	131.444	133	109	120.333	134	119.111	120.333	120	108.444	119.111
Particle mean size (nm)	151.222	136.444	124.778	135.889	163.556	133.556	158.333	174	171	167.889	189.444	179.556	177.667	150.556	124	135.667	141.444	154.556	145.667	156.667	158.333	139.556	182.222	156.556	146.444	140.667	165.333	178.889	180.333	167.111	169.556	139.889	191.667	151	178.667	148.556	144.556	144.778	149.556	162.444	168	143.111	182.111	181.778	153.778	162.333	148.667	152.778	155.556
Total particles per cell (x 10^4)	13.1922	8.64207	3.08704	7.21269	4.13868	4.26605	64.3451	10.0236	28.7545	8.36262	14.6703	35.8011	3.12699	8.31258	14.1769	12.844	4.36515	2.65963	4.31729	8.89895	15.4896	10.9629	22.0808	242.831	2.62972	8.65847	12.3079	1.74896	1.83021	6.84861	1.39518	7.45682	3.26003	4.50164	7.41911	13.7454	49.3217	29.1678	3.64518	8.16846	4.93126	22.993	8.31447	9.14354	47.7753	7.35709	34.8337	31.5531	46.4735
[truncated: 11 more columns]
