# Supplementary material for: Proteomic profiling of NCI-60 extracellular vesicles uncovers common protein cargo and cancer type-specific biomarkers
Source: Oncotarget. 2016 Nov 24;7(52):86999–7015. doi: 10.18632/oncotarget.13569 (PMC5341331; doi:10.18632/oncotarget.13569)
Supplement: Supplementary file 9 [file oncotarget-07-86999-s009.xlsx]

## Sheet: geneInfo_particle_number_signed
Protein_IDs	Associated_Gene_Name	Description	moduleColor	GS.particle_number	p.GS.particle_number	MM.yellow	p.MM.yellow	MM.purple	p.MM.purple	MM.magenta	p.MM.magenta	MM.salmon	p.MM.salmon	MM.tan	p.MM.tan	MM.red	p.MM.red	MM.blue	p.MM.blue	MM.turquoise	p.MM.turquoise	MM.green	p.MM.green	MM.greenyellow	p.MM.greenyellow	MM.cyan	p.MM.cyan	MM.pink	p.MM.pink	MM.grey	p.MM.grey	MM.brown	p.MM.brown	MM.black	p.MM.black
Q9UBQ7	GRHPR	Glyoxylate reductase/hydroxypyruvate reductase	black	0.209203	0.115013	0.207652	0.117792	-0.0811719	0.544694	0.374141	0.00381305	0.19416	0.144174	0.109433	0.41351	0.186832	0.160231	0.105931	0.428701	0.392043	0.00233792	0.0717701	0.592389	-0.156297	0.241347	0.143077	0.283968	0.316105	0.0156353	0.545398	9.54516e-06	0.330253	0.0113462	0.574423	2.41747e-06
Q9UNH7	SNX6	Sorting nexin-6	black	-0.200975	0.130346	-0.0705884	0.598513	0.333605	0.0104935	0.166961	0.210324	-0.0500406	0.709122	-0.00314885	0.981284	-0.0453164	0.735529	0.21934	0.0980677	0.155144	0.244878	0.414364	0.00122198	-0.161171	0.2268	-0.0187149	0.889104	0.0203052	0.879748	0.363055	0.00509416	0.176773	0.184363	0.540782	1.17381e-05
P10768	ESD	S-formylglutathione hydrolase	black	-0.185638	0.162968	-0.302093	0.0211822	0.374221	0.00380497	0.277051	0.0352539	-0.191857	0.149085	0.00114134	0.993216	0.249508	0.0589151	0.33683	0.00972628	0.000910306	0.994589	0.564043	4.01015e-06	-0.151017	0.25781	-0.0454396	0.734836	-0.0798952	0.55106	0.0534825	0.690093	0.178554	0.17991	0.604262	5.10049e-07
Q9UNS2	COPS3	COP9 signalosome complex subunit 3	black	0.175077	0.188678	-0.0588037	0.661048	0.204089	0.12437	0.432892	0.000688854	0.143072	0.283985	0.0133332	0.920871	0.229451	0.0831663	0.304837	0.0199809	0.306949	0.0190961	0.382843	0.00301621	-0.283775	0.0308725	0.101473	0.448491	0.108227	0.418707	0.365454	0.00478871	0.336293	0.00985053	0.785352	2.90346e-13
Q9UQ80	PA2G4	Proliferation-associated protein 2G4	black	-0.153905	0.248714	-0.34799	0.00743408	0.550863	7.44281e-06	0.129016	0.334439	-0.0841914	0.52978	-0.0830751	0.53527	-0.147295	0.269862	0.488661	9.94763e-05	0.104421	0.435349	0.578163	2.00594e-06	-0.367139	0.0045838	0.067865	0.612732	-0.0508681	0.70453	0.164049	0.218502	0.380005	0.00325814	0.685488	2.9107e-09
O95433	AHSA1	Activator of 90 kDa heat shock protein ATPase homolog 1	black	-0.150777	0.258579	-0.160465	0.228869	0.175115	0.18858	0.121329	0.364269	0.162879	0.221849	-0.0394415	0.768794	0.122217	0.360744	0.332887	0.0106713	0.513798	3.70691e-05	0.0917518	0.493346	-0.606781	4.44009e-07	0.252652	0.0556937	0.190041	0.153044	0.178731	0.179473	0.395125	0.00214318	0.645178	4.57656e-08
P10644	PRKAR1A	cAMP-dependent protein kinase type I-alpha regulatory subunit	black	0.148831	0.264843	-0.0378285	0.778003	-0.0737668	0.582105	0.235532	0.0751017	0.0639141	0.633613	0.00953407	0.943374	0.0205991	0.87802	0.149503	0.262668	0.308931	0.0182963	0.0274771	0.837773	-0.243846	0.0650952	-0.124778	0.350693	-0.00890425	0.947109	0.175886	0.186611	0.296626	0.0237589	0.384849	0.00285499
P50552	VASP	Vasodilator-stimulated phosphoprotein	black	-0.148682	0.26533	-0.0135516	0.919579	0.149071	0.264067	0.0722461	0.58993	-0.0161742	0.904083	-0.133081	0.319303	0.0946791	0.479599	0.161041	0.227181	0.236284	0.0741488	0.178193	0.180807	-0.111606	0.40424	0.185401	0.163514	0.220231	0.0966773	0.39116	0.0023965	0.119655	0.370975	0.437111	0.000601777
Q13126	MTAP	S-methyl-5-thioadenosine phosphorylase	black	-0.146934	0.271052	0.0861549	0.520192	0.0247104	0.853919	0.278754	0.0340981	0.115092	0.389626	0.143359	0.283012	0.364802	0.00487008	0.0770834	0.565205	0.336064	0.00990412	0.117818	0.378419	-0.178991	0.178829	0.113314	0.39704	0.143819	0.281453	0.180714	0.174615	0.13111	0.326588	0.507953	4.69588e-05
Q15181	PPA1	Inorganic pyrophosphatase	black	-0.1284	0.336772	-0.168128	0.207109	0.235061	0.0757037	0.265509	0.0439729	-0.0669231	0.617683	-0.119242	0.372639	0.410605	0.00136733	0.336553	0.00979019	0.181734	0.172154	0.338141	0.00942861	-0.241778	0.0674788	0.0788898	0.556099	0.183458	0.168051	0.0747721	0.576958	0.163538	0.21996	0.634275	9.00666e-08
E9PAV3	NACA	Nascent polypeptide-associated complex subunit alpha, muscle-specific form	black	0.126916	0.342434	-0.0270465	0.840282	0.082583	0.537699	0.17341	0.192988	0.328433	0.0118336	0.192342	0.148039	0.573931	2.47714e-06	0.337291	0.00962066	0.463773	0.000245792	0.00925885	0.945006	-0.437357	0.000597034	0.242844	0.0662413	0.325505	0.0126556	0.110559	0.408689	0.463106	0.000251588	0.501157	6.14869e-05
Q96FW1	OTUB1	Ubiquitin thioesterase OTUB1	black	-0.123296	0.356489	-0.101005	0.4506	0.129821	0.331407	0.37904	0.0033442	-0.257534	0.0509759	-0.174951	0.189001	0.397264	0.00201667	0.162934	0.221692	0.206726	0.119476	0.396853	0.00204044	-0.0877502	0.512466	0.222017	0.0939337	0.114125	0.393646	-0.0109439	0.935017	-0.075575	0.572863	0.541993	1.11213e-05
Q7L1Q6	BZW1	Basic leucine zipper and W2 domain-containing protein 1	black	0.116412	0.384174	-0.182073	0.171341	0.131247	0.326077	0.195246	0.141898	0.182902	0.169366	0.025553	0.848995	0.134039	0.3158	0.369902	0.00426462	0.389952	0.00247883	0.11093	0.407109	-0.461206	0.000268783	0.0778271	0.561448	0.16698	0.210273	0.188105	0.157351	0.374706	0.00375618	0.611229	3.46535e-07
P52788	SMS	Spermine synthase	black	0.0974263	0.466884	0.13388	0.316381	0.0725745	0.588236	0.319878	0.0143741	0.17642	0.185255	0.0294158	0.826498	0.18025	0.175743	0.207553	0.117971	0.509491	4.41427e-05	0.156839	0.239699	-0.291091	0.0266316	0.144573	0.278912	0.302751	0.0208885	0.533448	1.62022e-05	0.272643	0.0383971	0.631231	1.08293e-07
P23526	AHCY	Adenosylhomocysteinase	black	0.0931527	0.486742	-0.0995122	0.457353	0.231861	0.0798922	0.451629	0.000372928	-0.0662764	0.621093	0.0637384	0.634549	0.0323524	0.809487	0.173795	0.191985	0.0158976	0.905716	0.514454	3.60878e-05	-0.0466566	0.728005	0.0100322	0.94042	-0.111613	0.404211	0.207182	0.118645	0.0871126	0.515546	0.641352	5.82143e-08
Q15691	MAPRE1	Microtubule-associated protein RP/EB family member 1	black	-0.0913601	0.495201	-0.0378855	0.777677	0.0969323	0.469157	0.125612	0.347454	0.101571	0.448052	0.0276267	0.836902	0.251469	0.0568891	0.152994	0.251559	0.406571	0.00154041	0.00242888	0.985563	-0.348318	0.00737448	0.240227	0.0693114	0.131627	0.324667	0.108809	0.416191	0.264166	0.0450929	0.492444	8.61616e-05
P30566	ADSL	Adenylosuccinate lyase	black	-0.0879723	0.511395	-0.448711	0.000411285	0.419585	0.00104311	0.00939944	0.944172	-0.0765751	0.567781	-0.173506	0.192738	-0.0196094	0.88384	0.461104	0.000269734	0.287459	0.0286715	0.394159	0.00220258	-0.49719	7.17788e-05	-0.109993	0.411108	-0.116123	0.385364	0.198095	0.136062	0.352563	0.00664057	0.706424	5.81073e-10
Q16543	CDC37	Hsp90 co-chaperone Cdc37	black	0.0863766	0.519114	-0.00566982	0.966307	0.14371	0.281823	0.405014	0.00161228	0.121598	0.363202	0.0415484	0.756813	0.200512	0.131251	0.260925	0.0478946	0.578213	2.00092e-06	0.224941	0.0895764	-0.467503	0.00021557	0.311617	0.0172579	0.258038	0.0505082	0.187021	0.159802	0.31962	0.0144575	0.740057	3.1845e-11
P00558	PGK1	Phosphoglycerate kinase 1	black	0.0860723	0.520593	-0.219206	0.098278	0.170105	0.201741	0.279315	0.0337239	-0.0386911	0.773074	0.0296478	0.825152	0.00763707	0.954627	0.0927845	0.488473	0.0677371	0.613403	0.437749	0.000589514	-0.0806843	0.547121	-0.222283	0.0935303	-0.231842	0.0799166	0.114597	0.391681	0.0695148	0.604101	0.597749	7.26042e-07
P22234	PAICS	Multifunctional protein ADE2	black	0.0854378	0.523683	-0.0269977	0.840566	0.058014	0.665328	0.59079	1.04981e-06	0.319018	0.0146537	0.33409	0.0103751	0.311987	0.0171189	0.17423	0.19086	0.523133	2.51781e-05	0.304336	0.0201957	-0.379305	0.00332039	0.254391	0.053974	0.266376	0.0432616	0.0880879	0.510838	0.304197	0.0202557	0.745743	1.8648e-11
P43034	PAFAH1B1	Platelet-activating factor acetylhydrolase IB subunit alpha	black	-0.083319	0.534068	-0.119871	0.370107	0.120762	0.366535	0.260325	0.0484286	-0.14142	0.289641	-0.188015	0.157554	0.103374	0.439993	0.209034	0.115313	0.364542	0.00490277	0.33224	0.0108339	-0.253883	0.0544724	0.0868868	0.51664	0.0969753	0.468959	0.119361	0.37216	0.1108	0.407662	0.675148	6.14689e-09
P12004	PCNA	Proliferating cell nuclear antigen	black	0.0828728	0.536268	-0.268056	0.0419104	0.351446	0.00682731	0.353475	0.00649151	-0.0765511	0.567902	0.0421774	0.753247	0.341388	0.00872513	0.372707	0.00396081	0.106811	0.424854	0.537965	1.32967e-05	-0.215846	0.103675	0.0460945	0.731158	-0.073451	0.583726	0.105096	0.432371	0.301033	0.0216622	0.718068	2.22915e-10
P60891	PRPS1	Ribose-phosphate pyrophosphokinase 1	black	-0.0814479	0.543322	-0.114259	0.393089	0.254794	0.0535816	0.29626	0.0239404	0.0228669	0.864711	0.134299	0.314856	0.0976876	0.465684	0.21689	0.101974	0.021299	0.873909	0.477162	0.000152392	-0.0363981	0.786195	-0.158179	0.235657	-0.0485737	0.717287	0.410395	0.0013759	0.27656	0.0355931	0.526616	2.17309e-05
P14550	AKR1A1	Alcohol dehydrogenase [NADP(+)]	black	0.0782893	0.559118	0.133653	0.317209	-0.0595021	0.657272	0.227712	0.0855937	0.295599	0.0242708	0.312041	0.0170987	0.21917	0.0983359	0.0293513	0.826873	0.302221	0.0211247	0.082458	0.538317	-0.0979667	0.464405	0.13966	0.295745	0.220696	0.095957	0.320544	0.0141606	0.146924	0.271084	0.410645	0.00136571
P43487	RANBP1	Ran-specific GTPase-activating protein	black	-0.0778348	0.561409	0.0834756	0.533297	0.0811128	0.544988	0.173151	0.193664	-0.00502932	0.970111	-0.108712	0.41661	0.352804	0.00660103	0.130582	0.328557	0.415352	0.00118616	-0.0149758	0.91116	-0.275893	0.0360581	0.364575	0.0048987	0.25419	0.0541706	0.115908	0.386248	0.225658	0.0885311	0.385471	0.00280664
P58546	MTPN	Myotrophin	black	0.0778134	0.561516	0.0988268	0.460473	-0.0871292	0.515466	0.539867	1.22247e-05	0.114465	0.392228	0.159519	0.231661	0.401508	0.00178524	0.0719641	0.591386	0.328643	0.0117764	0.145275	0.276559	-0.193702	0.145139	0.139325	0.296916	0.0672298	0.616069	0.183287	0.168456	0.254846	0.053531	0.585556	1.37757e-06
P37837	TALDO1	Transaldolase	black	-0.0775959	0.562615	-0.0985962	0.461526	0.265984	0.0435815	0.289384	0.0275746	0.161318	0.226371	0.183983	0.166817	0.127976	0.338384	0.269333	0.0409068	0.201553	0.12922	0.453314	0.000352294	-0.158614	0.234354	0.128549	0.336209	0.153624	0.249589	0.319697	0.0144326	0.225477	0.0887947	0.58966	1.11368e-06
P61970	NUTF2	Nuclear transport factor 2	black	0.0769276	0.565994	0.0251398	0.851409	0.113458	0.396435	0.486315	0.000108656	0.077267	0.564277	0.148085	0.267276	0.40503	0.0016115	0.287291	0.0287689	0.16902	0.204676	0.306047	0.0194696	-0.130212	0.329941	0.10257	0.443576	0.122434	0.359885	0.245332	0.0634254	0.247009	0.0615817	0.583118	1.56087e-06
Q9NRX4	PHPT1	14 kDa phosphohistidine phosphatase	black	0.0734932	0.58351	-0.00435044	0.974144	0.150467	0.259568	0.369386	0.00432278	-0.203212	0.126032	-0.118722	0.374745	0.242672	0.0664397	0.210288	0.113099	0.299444	0.0223994	0.313221	0.0166624	-0.188954	0.155451	0.242778	0.0663175	0.148151	0.267058	0.079727	0.551902	0.102719	0.442912	0.441111	0.000528569
Q9NTK5	OLA1	Obg-like ATPase 1	black	0.0723233	0.589532	-0.105184	0.431982	0.206013	0.120784	0.290719	0.0268349	0.175844	0.186717	0.101842	0.446834	0.153552	0.249815	0.289519	0.0274992	0.426685	0.000837707	0.281846	0.0320804	-0.405682	0.00158106	0.136451	0.307092	0.160959	0.22742	0.325878	0.0125482	0.407779	0.00148663	0.826063	1.44182e-15
Q02790	FKBP4	Peptidyl-prolyl cis-trans isomerase FKBP4	black	-0.0709022	0.596884	-0.19085	0.151271	0.405432	0.00159269	0.263609	0.0455649	0.0390688	0.770919	0.00399403	0.976262	0.127359	0.340737	0.274944	0.0367286	0.350427	0.00700162	0.419418	0.00104845	-0.39171	0.00235987	0.230243	0.0820778	0.0898339	0.502463	0.04868	0.716694	0.202067	0.128226	0.648323	3.74571e-08
P61086	UBE2K	Ubiquitin-conjugating enzyme E2 K	black	-0.0705895	0.598507	0.0120448	0.928497	0.0196962	0.883329	0.0873588	0.514356	0.330157	0.0113714	0.1226	0.359229	0.555159	6.10177e-06	0.348578	0.00732763	0.64941	3.49331e-08	-0.10223	0.445096	-0.561319	4.56674e-06	0.35099	0.00690472	0.445176	0.000462533	0.128585	0.336071	0.373034	0.00392676	0.549844	7.79876e-06
Q9BWD1	ACAT2	Acetyl-CoA acetyltransferase, cytosolic	black	0.0610112	0.64914	-0.062828	0.639405	-0.0256356	0.848513	0.294094	0.0250386	0.0241311	0.857308	-0.10267	0.44313	0.243367	0.0656418	0.0936519	0.484399	0.439361	0.00055955	0.114861	0.390582	-0.306084	0.0194541	0.0730582	0.585745	0.0552534	0.680374	0.159816	0.230781	0.0761382	0.569998	0.695682	1.35099e-09
P09429	HMGB1	High mobility group protein B1	black	0.0546843	0.683492	-0.339687	0.00908771	0.422302	0.000959683	0.0843983	0.528766	0.329994	0.0114144	0.274469	0.0370681	0.290971	0.0266972	0.517164	3.22857e-05	0.243054	0.066	0.311607	0.0172617	-0.453555	0.000349434	0.0547851	0.682939	0.0907086	0.498294	0.0261623	0.845438	0.457894	0.00030134	0.446947	0.000436171
O00154	ACOT7	Cytosolic acyl coenzyme A thioester hydrolase	black	0.0538778	0.687919	-0.245748	0.0629634	0.22531	0.0890372	-0.0918031	0.493103	-0.253268	0.0550798	-0.247923	0.0605954	-0.191598	0.149645	0.17234	0.195791	0.168389	0.206395	0.181399	0.172959	-0.266479	0.0431777	-0.0323712	0.809378	-0.241861	0.0673815	0.147303	0.269836	0.204984	0.122693	0.448658	0.000412011
P61158	ACTR3	Actin-related protein 3	black	0.0519868	0.698339	-0.056983	0.670933	0.104105	0.436749	0.511158	4.12698e-05	0.0579887	0.665466	0.109678	0.412458	0.163889	0.218958	0.12051	0.367543	0.226928	0.0867052	0.411927	0.00131454	-0.17741	0.182761	0.0791873	0.554605	0.0659235	0.622957	0.170412	0.200915	0.178097	0.181047	0.758888	5.1188e-12
Q15102	PAFAH1B3	Platelet-activating factor acetylhydrolase IB subunit gamma	black	-0.0517351	0.69973	-0.0261823	0.845322	0.187993	0.157602	0.209911	0.113761	0.128153	0.337712	0.0252449	0.850795	0.474618	0.000167139	0.324922	0.0128249	0.396552	0.00205805	0.176784	0.184335	-0.25235	0.0559967	0.289037	0.0277695	0.301478	0.0214597	0.250555	0.057826	0.262789	0.0462667	0.464059	0.000243343
P54578	USP14	Ubiquitin carboxyl-terminal hydrolase 14	black	-0.0484441	0.71801	-0.067307	0.615663	0.300271	0.0220132	0.0126297	0.925034	-0.069759	0.602828	-0.271046	0.0395914	0.0718685	0.59188	0.20593	0.120938	0.363569	0.00502734	0.191358	0.150165	-0.244141	0.0647609	0.14055	0.29265	0.112012	0.40252	0.248252	0.0602437	0.12667	0.343376	0.560277	4.79827e-06
P13489	RNH1	Ribonuclease inhibitor	black	0.0484212	0.718137	0.0720938	0.590716	0.116073	0.38557	0.477772	0.000149042	0.136728	0.3061	0.126949	0.342306	0.163751	0.219352	0.0872001	0.515123	0.457199	0.000308611	0.264278	0.0449988	-0.267559	0.0423063	0.283568	0.0310002	0.216341	0.102865	0.216226	0.103053	0.297563	0.0232991	0.691712	1.82845e-09
Q06323	PSME1	Proteasome activator complex subunit 1	black	-0.0464707	0.729047	-0.156688	0.240156	0.314192	0.0163105	0.163914	0.218886	0.188461	0.156552	0.231413	0.0804923	0.427244	0.00082319	0.398869	0.00192618	0.17295	0.194191	0.377899	0.0034486	-0.179007	0.178792	-0.0547926	0.682898	0.17523	0.188285	0.204666	0.123287	0.251607	0.0567481	0.5061	5.05676e-05
Q9HB71	CACYBP	Calcyclin-binding protein	black	-0.0439601	0.743168	-0.115465	0.388081	0.263354	0.0457825	0.159841	0.230708	0.195559	0.141249	0.143792	0.281544	0.528449	2.00976e-05	0.335667	0.00999715	0.43045	0.000744291	0.186175	0.161732	-0.374281	0.00379891	0.173702	0.192228	0.18304	0.169039	0.194187	0.144115	0.364349	0.00492729	0.659688	1.78085e-08
P61081	UBE2M	NEDD8-conjugating enzyme Ubc12	black	-0.0378468	0.777898	-0.0643958	0.631052	0.0587227	0.661487	-0.00473223	0.971876	0.0527112	0.694341	-0.0877647	0.512396	0.109406	0.413624	0.106871	0.424592	0.320216	0.0142655	0.0407443	0.761379	-0.255751	0.0526601	0.0550909	0.681264	0.0196949	0.883337	0.197239	0.137796	0.072421	0.589027	0.362071	0.00522435
O95372	LYPLA2	Acyl-protein thioesterase 2	black	-0.0315753	0.81398	-0.0395203	0.768345	0.151106	0.257527	0.00781524	0.95357	-0.020163	0.880584	-0.139566	0.296076	0.296027	0.0240563	0.304585	0.0200888	0.26495	0.044436	0.0631499	0.637686	-0.29336	0.0254202	0.0820289	0.54044	0.158359	0.235116	0.309291	0.018154	0.205237	0.122222	0.482331	0.000126041
Q99426	TBCB	Tubulin-folding cofactor B	black	-0.0312998	0.815575	-0.0999097	0.455549	0.267758	0.0421471	0.216424	0.102731	-0.0564206	0.673997	-0.00873423	0.948117	0.227315	0.086155	0.262405	0.0465977	0.168157	0.207029	0.350494	0.00698994	-0.120256	0.36856	-0.0528287	0.693693	-0.0521595	0.697385	0.357176	0.00591631	0.230725	0.0814216	0.540257	1.20151e-05
O76003	GLRX3	Glutaredoxin-3	black	-0.0290237	0.828776	-0.237307	0.0728687	0.11073	0.407961	0.0806498	0.547293	0.179705	0.177076	0.0331777	0.804721	0.0675068	0.614613	0.288951	0.027818	0.366863	0.00461683	0.0660507	0.622284	-0.489761	9.54203e-05	-0.0259592	0.846624	0.167055	0.210064	0.121686	0.362851	0.378654	0.00337924	0.581735	1.67477e-06
P68402	PAFAH1B2	Platelet-activating factor acetylhydrolase IB subunit beta	black	0.0284198	0.832287	0.143597	0.282205	0.0374662	0.780075	0.394707	0.00216873	0.0679413	0.612332	0.0431021	0.748014	0.657198	2.10161e-08	0.131202	0.326244	0.380351	0.00322773	0.127947	0.338493	-0.116318	0.38456	0.270094	0.0403178	0.30142	0.0214861	0.22034	0.0965077	0.0926168	0.489262	0.685087	2.99796e-09
O15143	ARPC1B	Actin-related protein 2/3 complex subunit 1B	black	0.0218012	0.870961	-0.00126224	0.992497	-0.0511558	0.702936	0.477781	0.000148993	0.230714	0.0814367	0.184256	0.166178	0.332444	0.0107825	0.0738765	0.581543	0.416933	0.0011308	0.214918	0.105205	-0.26281	0.0462484	0.151727	0.255554	0.274459	0.0370752	0.137425	0.303619	0.196667	0.138964	0.737022	4.21326e-11
P14324	FDPS	Farnesyl pyrophosphate synthase	black	-0.0132344	0.921455	-0.0712078	0.595299	-0.0134343	0.920273	0.308809	0.0183445	0.102925	0.441991	-0.139574	0.296045	0.236425	0.073972	0.24253	0.0666044	0.573274	2.55898e-06	0.0898434	0.502418	-0.462702	0.000255154	0.308682	0.0183951	0.305862	0.019547	0.167313	0.209352	0.244531	0.0643217	0.715304	2.81027e-10
Q16401	PSMD5	26S proteasome non-ATPase regulatory subunit 5	black	-0.0125016	0.925792	-0.3013	0.0215402	0.430793	0.000736274	-0.0296058	0.825395	-0.032215	0.810281	-0.0527176	0.694306	-0.0956229	0.47521	0.376119	0.00361716	0.0139149	0.917431	0.391458	0.00237663	-0.272416	0.0385651	-0.116276	0.384732	-0.0741459	0.580162	0.236859	0.0734272	0.358037	0.00578901	0.518203	3.09281e-05
Q9Y2Z0	SUGT1	Suppressor of G2 allele of SKP1 homolog	black	-0.00903954	0.946306	0.0435483	0.745493	0.136802	0.305836	0.210217	0.113224	0.312175	0.0170489	0.290589	0.0269063	0.403548	0.00168266	0.224058	0.0908755	0.486099	0.000109538	0.0529755	0.692884	-0.292727	0.0257534	0.26901	0.0411589	0.295223	0.0244607	0.342339	0.00852785	0.27801	0.0345988	0.565755	3.69343e-06
P63208	SKP1	S-phase kinase-associated protein 1	black	-0.00847997	0.949626	0.00551969	0.967199	0.0382737	0.775458	0.0442346	0.74162	0.156091	0.241974	-0.114382	0.392576	0.141409	0.289677	0.260813	0.0479941	0.529227	1.94389e-05	-0.0800649	0.550212	-0.503896	5.51953e-05	0.321048	0.014001	0.260603	0.0481804	0.218088	0.100048	0.275417	0.0363929	0.472601	0.000179742
Q9UL46	PSME2	Proteasome activator complex subunit 2	black	0.00844424	0.949838	-0.151756	0.255463	0.1911	0.150726	0.180189	0.175892	0.116683	0.383059	0.132316	0.322118	0.507755	4.73326e-05	0.251691	0.0566635	0.20588	0.12103	0.286141	0.0294432	-0.177496	0.182546	-0.072992	0.586086	0.14049	0.292857	0.0355485	0.791071	0.146464	0.272605	0.47482	0.000165921
P61160	ACTR2	Actin-related protein 2	black	0.00716506	0.957429	-0.142528	0.285841	0.166653	0.211181	0.427894	0.00080661	-0.0175467	0.895987	0.0396214	0.767768	0.123832	0.354383	0.165469	0.214488	0.205968	0.120867	0.468749	0.000206255	-0.210249	0.113167	0.0863025	0.519474	0.0170758	0.898764	0.166736	0.210951	0.181518	0.172672	0.759538	4.79179e-12
P47813	EIF1AX	Eukaryotic translation initiation factor 1A, X-chromosomal	black	-0.004947	0.9706	-0.298882	0.0226651	0.20801	0.117146	-0.0439337	0.743317	0.0262386	0.844993	-0.185877	0.162418	-0.0188477	0.888322	0.375401	0.00368719	0.341478	0.0087063	0.0909112	0.497331	-0.464105	0.000242954	0.0871893	0.515175	-0.0310829	0.816831	0.231933	0.079796	0.422954	0.000940596	0.538726	1.28579e-05
P11766	ADH5	Alcohol dehydrogenase class-3	black	-0.00460091	0.972656	-0.119999	0.369591	0.288479	0.0280856	0.169304	0.203903	-0.217835	0.100453	-0.255329	0.0530648	0.0977327	0.465477	0.232562	0.0789586	0.151342	0.256776	0.409253	0.00142328	-0.0854739	0.523507	0.036085	0.787991	-0.045472	0.734654	0.355164	0.00622328	0.031749	0.812975	0.529549	1.91729e-05
P62495	ETF1	Eukaryotic peptide chain release factor subunit 1	black	-0.000348161	0.99793	-0.130195	0.330005	0.30172	0.0213502	0.321109	0.0139819	0.242699	0.066409	0.11329	0.397142	0.147308	0.269819	0.328654	0.0117733	0.475629	0.000161129	0.33532	0.0100792	-0.458612	0.000293994	0.286756	0.0290811	0.159141	0.232783	0.337826	0.00949943	0.467259	0.000217436	0.788908	1.9147e-13
P25685	DNAJB1	DnaJ homolog subfamily B member 1	black	-1.24895e-05	0.999926	-0.264722	0.0446263	0.391834	0.00235164	0.0105026	0.937632	0.0850337	0.525656	-0.078163	0.559754	0.0680278	0.611878	0.534777	1.52918e-05	0.340324	0.00895042	0.252989	0.0553571	-0.5059	5.0973e-05	0.173842	0.191863	0.120923	0.365889	0.36605	0.00471527	0.465148	0.000234229	0.606393	4.53614e-07
O43617	TRAPPC3	Trafficking protein particle complex subunit 3	blue	-0.334138	0.0103633	-0.24564	0.0630831	0.184111	0.166516	-0.0586929	0.661648	0.0175376	0.89604	-0.0580319	0.665231	-0.141824	0.288253	0.316538	0.015486	0.161884	0.224725	0.187557	0.158586	-0.334548	0.010264	0.121972	0.361715	0.0116155	0.931039	0.0371371	0.781959	0.200378	0.131516	0.207864	0.11741
Q01813	PFKP	ATP-dependent 6-phosphofructokinase, platelet type	blue	-0.291393	0.0264677	-0.195308	0.141769	0.292543	0.0258514	-0.115322	0.38867	0.0210163	0.87557	0.030813	0.818394	0.0917159	0.493516	0.484796	0.000115006	-0.168828	0.205196	0.180349	0.175501	-0.0856501	0.522648	-0.15098	0.257929	0.104433	0.435296	0.188291	0.156934	0.203108	0.12623	0.0700723	0.601196
Q13177	PAK2	Serine/threonine-protein kinase PAK 2	blue	-0.267015	0.0427436	-0.278666	0.034157	0.306111	0.019443	0.0337697	0.801307	0.328649	0.0117747	0.240881	0.0685332	0.0306679	0.819235	0.406763	0.00153171	0.297466	0.0233465	0.243209	0.0658217	-0.41938	0.00104968	-0.0633678	0.636524	0.117921	0.378	0.287767	0.0284933	0.374002	0.00382716	0.473095	0.000176579
Q92616	GCN1L1	Translational activator GCN1	blue	-0.265954	0.0436067	-0.441396	0.000523666	0.395611	0.00211384	-0.180883	0.174204	0.355709	0.00613868	0.168877	0.205065	-0.25361	0.0547409	0.682521	3.61818e-09	0.107751	0.420767	0.175464	0.187687	-0.624926	1.57646e-07	-0.0267705	0.841891	0.131075	0.326718	0.0729675	0.586212	0.650295	3.29979e-08	0.151223	0.257154
P49327	FASN	Fatty acid synthase	blue	-0.256284	0.0521512	-0.454987	0.000332843	0.567838	3.3394e-06	-0.388512	0.00258027	-0.00296747	0.982362	-0.2841	0.0306725	-0.34719	0.00758117	0.723897	1.35517e-10	-0.00456663	0.97286	0.254983	0.0533992	-0.485294	0.000112884	-0.0446856	0.739079	-0.0235085	0.860952	0.104589	0.434607	0.320655	0.0141256	0.155289	0.244432
O75643	SNRNP200	U5 small nuclear ribonucleoprotein 200 kDa helicase	blue	-0.255855	0.0525599	-0.656203	2.24436e-08	0.742382	2.56277e-11	-0.380287	0.00323338	0.0625357	0.640967	-0.0759364	0.571024	-0.411441	0.00133371	0.812928	9.1829e-15	-0.0509374	0.704146	0.385007	0.00284262	-0.608637	4.00557e-07	-0.141139	0.290608	-0.208918	0.11552	0.16019	0.229677	0.71215	3.64875e-10	0.296648	0.0237477
Q9UHB9	SRP68	Signal recognition particle subunit SRP68	blue	-0.246919	0.0616795	-0.540281	1.20021e-05	0.627995	1.31452e-07	-0.307712	0.0187845	-0.0814563	0.543281	-0.123368	0.356204	-0.344599	0.00807465	0.626736	1.41656e-07	-0.243242	0.0657844	0.419007	0.00106167	-0.32128	0.0139283	-0.151717	0.255585	-0.23899	0.0708003	0.0291819	0.827857	0.438042	0.000583961	0.0247208	0.853858
P78527	PRKDC	DNA-dependent protein kinase catalytic subunit	blue	-0.24032	0.0692	-0.5853	1.39582e-06	0.637973	7.18006e-08	-0.353167	0.00654155	0.055906	0.676806	0.0470087	0.726033	-0.459957	0.000280668	0.681613	3.86534e-09	-0.146897	0.271173	0.320612	0.0141393	-0.507679	4.74757e-05	-0.110505	0.408922	-0.205134	0.122413	0.00935952	0.944409	0.6299	1.17309e-07	0.0104622	0.937872
P61966	AP1S1	AP-1 complex subunit sigma-1A	blue	-0.233454	0.0777843	-0.151101	0.257544	0.22495	0.0895627	-0.11269	0.39966	0.0784115	0.558503	0.0044195	0.973734	-0.0775628	0.562782	0.305426	0.0197305	-0.0449104	0.737813	0.0784864	0.558126	-0.164358	0.217624	-0.122224	0.360717	0.0796927	0.552073	0.08275	0.536874	0.206406	0.120062	0.0686511	0.608613
P41252	IARS	Isoleucine--tRNA ligase, cytoplasmic	blue	-0.222638	0.0929944	-0.556858	5.6362e-06	0.623074	1.75748e-07	-0.430318	0.000747397	0.162409	0.223204	0.0321432	0.810696	-0.406144	0.00155979	0.782952	3.82837e-13	-0.154963	0.245437	0.307762	0.0187645	-0.440199	0.000544513	-0.266388	0.0432516	-0.100676	0.452084	0.107392	0.422324	0.520953	2.75873e-05	0.0277584	0.836135
P53396	ACLY	ATP-citrate synthase	blue	-0.220913	0.0956228	-0.379309	0.00332005	0.513003	3.82901e-05	-0.107274	0.422839	0.0876275	0.513058	0.135408	0.310837	-0.104225	0.436214	0.647031	4.06814e-08	-0.221931	0.0940646	0.407357	0.00150519	-0.146787	0.271536	-0.217642	0.100762	-0.165699	0.213842	0.285697	0.0297071	0.376529	0.00357769	0.209914	0.113756
Q5T4S7	UBR4	E3 ubiquitin-protein ligase UBR4	blue	-0.214455	0.105973	-0.562098	4.40058e-06	0.604482	5.03931e-07	-0.346481	0.0077135	0.0489028	0.715452	-0.141713	0.288631	-0.408068	0.00147398	0.770153	1.58093e-12	-0.0514029	0.701568	0.324572	0.0129277	-0.543955	1.01858e-05	-0.146363	0.272939	-0.11809	0.377311	0.107029	0.423903	0.513939	3.68565e-05	0.152628	0.252708
P17812	CTPS1	CTP synthase 1	blue	-0.212791	0.108777	-0.458177	0.000298422	0.352123	0.00671357	-0.183955	0.166882	-0.0619065	0.644335	-0.195019	0.142373	-0.0247626	0.853614	0.604857	4.93678e-07	0.0898438	0.502416	0.255509	0.0528921	-0.417606	0.00110795	-0.0801206	0.549933	-0.0754198	0.573653	0.0460052	0.731659	0.297867	0.0231516	0.379854	0.00327143
Q92973	TNPO1	Transportin-1	blue	-0.206343	0.120178	-0.491451	8.94902e-05	0.515056	3.5209e-05	-0.166686	0.211089	-0.0480158	0.720401	-0.0989107	0.460091	-0.0395223	0.768333	0.719611	1.95637e-10	0.0115054	0.931691	0.381323	0.00314378	-0.476709	0.00015493	-0.152361	0.25355	-0.0293771	0.826723	0.054049	0.686978	0.445519	0.000457317	0.221117	0.0953079
P55209	NAP1L1	Nucleosome assembly protein 1-like 1	blue	-0.199485	0.133278	-0.446968	0.00043586	0.328351	0.0118559	-0.119585	0.371258	0.034042	0.799738	0.152507	0.253089	-0.144605	0.278802	0.353123	0.00654872	-0.0848836	0.52639	0.24468	0.0641533	-0.231043	0.0809919	-0.374078	0.00381943	-0.207287	0.118454	-0.0459563	0.731933	0.267245	0.0425581	0.311533	0.0172899
P31153	MAT2A	S-adenosylmethionine synthase isoform type-2	blue	-0.194159	0.144175	-0.200859	0.130571	0.249238	0.0591991	0.263824	0.0453828	0.158573	0.234476	0.208977	0.115415	0.0575679	0.667751	0.334208	0.0103464	0.151269	0.257008	0.376618	0.00356925	-0.232638	0.0788587	-0.0324144	0.809128	0.0903206	0.500141	0.170071	0.201834	0.261399	0.0474762	0.486769	0.000106818
P27708	CAD	CAD protein	blue	-0.192483	0.147738	-0.639511	6.52819e-08	0.64153	5.75694e-08	-0.388298	0.00259566	0.0800823	0.550125	0.0416757	0.756091	-0.462969	0.00025279	0.700296	9.44603e-10	-0.129785	0.331543	0.35291	0.00658365	-0.492594	8.56703e-05	-0.109682	0.412441	-0.182642	0.169985	-0.0916317	0.493914	0.499322	6.60647e-05	0.0108334	0.935672
Q14204	DYNC1H1	Cytoplasmic dynein 1 heavy chain 1	blue	-0.190063	0.152995	-0.368473	0.00442723	0.379011	0.00334688	-0.407808	0.00148533	0.12631	0.344763	-0.15795	0.236344	-0.364977	0.0048481	0.617343	2.44954e-07	0.0165281	0.901994	0.0472923	0.724445	-0.425952	0.000857074	-0.190998	0.150949	0.0521833	0.697254	0.154134	0.248002	0.315408	0.0158785	0.00851994	0.949389
P11586	MTHFD1	C-1-tetrahydrofolate synthase, cytoplasmic	blue	-0.187502	0.158711	-0.491426	8.95733e-05	0.428256	0.000797511	-0.173171	0.193613	0.110911	0.407192	0.0616981	0.645453	0.029786	0.824349	0.775617	8.7287e-13	-0.00792574	0.952914	0.323895	0.0131281	-0.439487	0.000557258	-0.136186	0.30804	0.07801	0.560525	0.0145035	0.913951	0.370504	0.00419778	0.213501	0.107574
Q96EK6	GNPNAT1	Glucosamine 6-phosphate N-acetyltransferase	blue	-0.179566	0.177416	-0.0678219	0.612958	0.231292	0.080655	0.0464464	0.729183	-0.00579062	0.96559	-0.146498	0.272493	0.271071	0.0395726	0.34308	0.00837695	0.210261	0.113147	0.098995	0.459707	-0.289293	0.0276255	0.152806	0.252149	0.180937	0.174075	0.095287	0.476769	0.0113142	0.932823	0.342177	0.00856114
P52597	HNRNPF	Heterogeneous nuclear ribonucleoprotein F	blue	-0.176433	0.185224	-0.487454	0.000104106	0.563077	4.1998e-06	-0.095274	0.47683	0.0150649	0.910633	0.144915	0.277763	-0.130404	0.329223	0.522181	2.62047e-05	-0.151359	0.256723	0.422535	0.000952822	-0.342622	0.00846999	-0.106776	0.425007	-0.184373	0.165903	-0.0458934	0.732287	0.489897	9.49321e-05	0.274221	0.0372459
P04114	APOB	Apolipoprotein B-100	blue	-0.174692	0.189666	-0.329647	0.0115064	0.264746	0.0446065	-0.0704365	0.599302	0.100519	0.452792	-0.0144871	0.914048	-0.152291	0.25377	0.362196	0.00520764	-0.0627856	0.639631	0.20038	0.13151	-0.200617	0.131045	-0.0483238	0.718681	-0.0099412	0.94096	-0.0111419	0.933844	0.104913	0.433177	0.138688	0.299152
Q9P2J5	LARS	Leucine--tRNA ligase, cytoplasmic	blue	-0.173273	0.193345	-0.510641	4.21421e-05	0.591286	1.02289e-06	-0.227209	0.0863051	0.116722	0.382898	0.0468497	0.726923	-0.111489	0.404734	0.765491	2.59139e-12	-0.0581559	0.664558	0.316593	0.0154673	-0.497591	7.06717e-05	-0.115204	0.389159	-0.115303	0.388751	0.133144	0.319073	0.631638	1.05673e-07	0.207713	0.117683
P26640	VARS	Valine--tRNA ligase	blue	-0.171503	0.198005	-0.622084	1.86213e-07	0.58389	1.50051e-06	-0.261427	0.0474518	0.127443	0.340416	0.0573804	0.66877	-0.196626	0.139048	0.864425	2.3065e-18	-0.0573511	0.66893	0.424704	0.000890998	-0.541996	1.11198e-05	-0.237171	0.0730384	-0.134639	0.313618	0.0310841	0.816824	0.579009	1.92236e-06	0.261715	0.0471988
O75533	SF3B1	Splicing factor 3B subunit 1	blue	-0.165344	0.21484	-0.690651	1.98094e-09	0.708661	4.85121e-10	-0.364711	0.0048815	0.14177	0.288436	0.0714333	0.594131	-0.314667	0.0161404	0.829338	8.86981e-16	-0.131646	0.324595	0.385165	0.00283036	-0.579717	1.85504e-06	-0.202423	0.127541	-0.229472	0.083137	-0.00590114	0.964933	0.748643	1.41164e-11	0.129093	0.334148
Q9H9Q2	COPS7B	COP9 signalosome complex subunit 7b	blue	-0.163426	0.22028	-0.480994	0.000132422	0.625146	1.55613e-07	-0.0781605	0.559767	-0.000540917	0.996785	-0.0860004	0.520943	0.036049	0.788198	0.688981	2.24545e-09	0.0241041	0.857465	0.505225	5.23608e-05	-0.36726	0.00456946	-0.177898	0.181541	-0.145534	0.275695	0.225577	0.0886489	0.438253	0.000579988	0.508269	4.63665e-05
P29144	TPP2	Tripeptidyl-peptidase 2	blue	-0.162404	0.223219	-0.483524	0.000120584	0.467736	0.000213803	-0.239338	0.0703791	0.0588654	0.660714	-0.118039	0.377517	-0.0402097	0.764419	0.692061	1.78086e-09	0.0565751	0.673155	0.288471	0.0280903	-0.444686	0.000470071	-0.0756346	0.57256	-0.0868074	0.517024	0.0905923	0.498848	0.431311	0.000724296	0.266065	0.0435154
P46060	RANGAP1	Ran GTPase-activating protein 1	blue	-0.159186	0.232648	-0.39639	0.00206755	0.606625	4.47846e-07	0.0456556	0.733622	0.0461603	0.730788	-0.0213553	0.873578	0.068211	0.610917	0.664193	1.31457e-08	0.122304	0.3604	0.473598	0.000173404	-0.431358	0.000723224	0.0413559	0.757905	-0.0333705	0.803609	0.356824	0.00596904	0.514209	3.6451e-05	0.605003	4.89738e-07
P07814	EPRS	Bifunctional glutamate/proline--tRNA ligase	blue	-0.156017	0.242201	-0.557903	5.36658e-06	0.729332	8.42278e-11	-0.441233	0.000526472	0.107207	0.42313	0.00658153	0.960893	-0.479343	0.000140716	0.705754	6.13135e-10	-0.266826	0.042896	0.416927	0.00113098	-0.297007	0.023571	-0.237313	0.0728609	-0.222339	0.0934463	0.172964	0.194153	0.466212	0.00022562	0.0220557	0.869467
P53621	COPA	Coatomer subunit alpha	blue	-0.14864	0.265465	-0.575314	2.3129e-06	0.654667	2.48301e-08	-0.416774	0.00113624	0.0849326	0.52615	-0.0229744	0.864081	-0.455178	0.000330685	0.784418	3.23483e-13	-0.118535	0.375502	0.357545	0.00586149	-0.495021	7.80547e-05	-0.179624	0.177272	-0.157064	0.239015	0.204417	0.123754	0.654716	2.47505e-08	0.129028	0.334395
Q13813	SPTAN1	Spectrin alpha chain, non-erythrocytic 1	blue	-0.148211	0.266862	-0.214731	0.105514	0.159852	0.230675	-0.189545	0.154138	0.401933	0.0017634	0.206737	0.119455	-0.117351	0.380325	0.409056	0.00143162	0.177017	0.183749	-0.0900559	0.501403	-0.388282	0.00259677	0.0707505	0.597671	0.275195	0.0365502	0.0218523	0.870661	0.360183	0.00548235	-0.0379333	0.777403
Q99613	EIF3C	Eukaryotic translation initiation factor 3 subunit C	blue	-0.147248	0.270016	-0.57554	2.28699e-06	0.682373	3.65745e-09	-0.3037	0.0204712	0.00488456	0.970971	-0.0117613	0.930175	-0.051844	0.699128	0.834537	4.01422e-16	-0.0477674	0.721788	0.422445	0.000955467	-0.528293	2.02317e-05	-0.106337	0.426924	-0.11507	0.389716	0.0879062	0.511714	0.561145	4.6046e-06	0.237994	0.0720189
Q9Y4L1	HYOU1	Hypoxia up-regulated protein 1	blue	0.14582	0.27474	-0.23999	0.0695946	0.300343	0.0219798	-0.145144	0.276997	0.417994	0.00109496	0.11589	0.386324	-0.0405816	0.762304	0.563184	4.1785e-06	0.0974185	0.46692	0.117202	0.380934	-0.290922	0.0267242	0.00225372	0.986604	0.0963436	0.471873	0.257073	0.0514067	0.286553	0.0292005	0.197434	0.137399
P23921	RRM1	Ribonucleoside-diphosphate reductase large subunit	blue	-0.140649	0.292304	-0.670778	8.35637e-09	0.579385	1.88634e-06	-0.264115	0.0451366	-0.146896	0.271178	-0.217664	0.100727	-0.243998	0.0649234	0.73094	7.30113e-11	-0.0903295	0.500099	0.456764	0.000313243	-0.493547	8.25997e-05	-0.165909	0.213255	-0.309798	0.0179553	0.0275929	0.837099	0.442984	0.000497142	0.339861	0.00905002
Q96QK1	VPS35	Vacuolar protein sorting-associated protein 35	blue	-0.138572	0.299562	-0.302107	0.0211758	0.230089	0.0822896	-0.0913721	0.495144	0.217412	0.101132	0.0977669	0.46532	0.205893	0.121006	0.630006	1.1657e-07	0.120395	0.368004	0.0962109	0.472487	-0.387708	0.00263843	0.0074774	0.955575	0.240981	0.0684146	0.0872802	0.514736	0.285361	0.0299084	0.397526	0.00200164
P21399	ACO1	Cytoplasmic aconitate hydratase	blue	-0.138411	0.300128	-0.156543	0.240597	0.262423	0.0465822	0.0301656	0.822147	-0.190421	0.152209	-0.223833	0.0912085	0.0361682	0.787514	0.386517	0.00272681	-0.0477966	0.721625	0.239423	0.0702759	-0.0581514	0.664583	0.048532	0.717519	-0.0181494	0.892435	0.236509	0.0738661	-0.0282866	0.833061	0.245192	0.063581
Q9Y5L0	TNPO3	Transportin-3	blue	-0.137803	0.302276	-0.446914	0.00043665	0.492569	8.57513e-05	-0.193912	0.144696	0.203861	0.1248	0.00436124	0.97408	-0.0226697	0.865867	0.804315	2.86316e-14	0.183795	0.167257	0.218902	0.0987572	-0.674266	6.54273e-09	-0.0478428	0.721367	0.0211636	0.874704	0.22536	0.0889638	0.752861	9.35255e-12	0.374262	0.00380078
Q13200	PSMD2	26S proteasome non-ATPase regulatory subunit 2	blue	-0.136884	0.305546	-0.461392	0.000267055	0.651667	3.01951e-08	-0.244642	0.0641967	-0.0770647	0.5653	-0.210183	0.113283	-0.0564808	0.673669	0.827396	1.18445e-15	-0.151433	0.256487	0.441936	0.000514503	-0.295818	0.0241611	-0.116737	0.382839	-0.0378856	0.777676	0.231523	0.0803443	0.285116	0.0300553	0.231246	0.0807169
O76094	SRP72	Signal recognition particle subunit SRP72	blue	-0.135689	0.309825	-0.497397	7.12046e-05	0.626213	1.46114e-07	-0.188589	0.156266	0.0879	0.511743	-0.0129175	0.923331	-0.166655	0.211175	0.740256	3.12614e-11	-0.0479325	0.720866	0.382386	0.00305406	-0.481835	0.000128374	0.00975666	0.942054	-0.117956	0.377857	0.0672172	0.616135	0.658928	1.87345e-08	0.144341	0.279691
O14980	XPO1	Exportin-1	blue	-0.133145	0.319068	-0.527179	2.12167e-05	0.520919	2.76255e-05	-0.2225	0.0932032	0.15231	0.253712	0.0300031	0.823089	0.0361866	0.787408	0.871359	5.83986e-19	0.0438835	0.7436	0.30402	0.0203321	-0.541007	1.16209e-05	-0.148548	0.265763	0.00118917	0.992931	0.152243	0.253923	0.532816	1.66529e-05	0.40574	0.00157837
Q99733	NAP1L4	Nucleosome assembly protein 1-like 4	blue	-0.130765	0.327871	-0.269276	0.0409512	0.344381	0.00811757	0.056006	0.67626	0.106728	0.425217	0.158294	0.235311	0.0224963	0.866883	0.479071	0.000142122	0.14387	0.28128	0.310659	0.0176224	-0.291226	0.0265583	-0.0513689	0.701756	0.0205911	0.878067	0.239702	0.0699398	0.420017	0.00102942	0.509686	4.37979e-05
P26639	TARS	Threonine--tRNA ligase, cytoplasmic	blue	-0.130324	0.329523	-0.275322	0.03646	0.226987	0.0866221	-0.0804794	0.548143	0.0797121	0.551976	-0.210722	0.11234	0.247503	0.0610472	0.633676	9.34061e-08	0.32257	0.0135284	0.0513807	0.701691	-0.483504	0.000120673	0.136328	0.307532	0.315989	0.0156756	0.129862	0.331254	0.25172	0.0566341	0.455211	0.000330309
P08238	HSP90AB1	Heat shock protein HSP 90-beta	blue	-0.130145	0.33019	-0.421707	0.000977418	0.354423	0.00633968	-0.373429	0.00388581	-0.271334	0.0393736	-0.272766	0.0383065	-0.0881379	0.510597	0.459062	0.000289467	-0.254762	0.0536133	0.118559	0.375405	-0.170546	0.200556	-0.295494	0.024324	-0.216292	0.102945	-0.258248	0.0503139	-0.000305445	0.998184	0.0494765	0.712258
P53618	COPB1	Coatomer subunit beta	blue	-0.127242	0.341184	-0.532738	1.67093e-05	0.70085	9.04463e-10	-0.315053	0.0160036	0.0490765	0.714485	-0.0220527	0.869485	-0.157369	0.238093	0.85799	7.72555e-18	-0.117742	0.378729	0.470226	0.000195692	-0.400691	0.00182782	-0.177864	0.181625	-0.0728645	0.586742	0.234661	0.0762176	0.5909	1.04377e-06	0.181522	0.172663
P11216	PYGB	Glycogen phosphorylase, brain form	blue	0.121645	0.363013	-0.141817	0.288274	0.132076	0.323006	-0.107897	0.420134	0.103965	0.437368	-0.124203	0.352933	0.0208891	0.876316	0.491926	8.78837e-05	0.171938	0.196851	-0.0213897	0.873376	-0.347807	0.00746743	0.0310048	0.817283	0.0691116	0.606205	0.303431	0.0205887	0.291773	0.0262627	0.323382	0.0132818
Q96P70	IPO9	Importin-9	blue	0.118896	0.374039	-0.116768	0.382711	0.0763088	0.569132	0.0695443	0.603947	0.369679	0.00428971	0.13231	0.32214	0.319081	0.014633	0.503268	5.65829e-05	0.513778	3.70988e-05	0.0239825	0.858177	-0.524204	2.4068e-05	0.10536	0.431206	0.339882	0.00904545	0.213306	0.107903	0.371064	0.00413638	0.469301	0.000202252
Q9H4A4	RNPEP	Aminopeptidase B	blue	-0.11852	0.375564	-0.143423	0.282793	0.298233	0.0229751	-0.0861921	0.520011	0.0973615	0.467182	-0.103479	0.439525	0.166302	0.212156	0.386424	0.00273385	0.240547	0.06893	0.227781	0.0854958	-0.265755	0.0437697	0.171167	0.198897	0.242265	0.0669113	0.25661	0.0518427	0.0991225	0.459126	0.459155	0.000288547
P35244	RPA3	Replication protein A 14 kDa subunit	blue	-0.118116	0.377202	-0.437338	0.000597384	0.504353	5.42041e-05	0.0968158	0.469694	0.0581228	0.664738	0.00704696	0.95813	0.108392	0.417992	0.55914	5.063e-06	0.0964464	0.471398	0.402939	0.00171274	-0.45569	0.000324962	-0.0937252	0.484056	-0.144782	0.27821	-0.0343846	0.797765	0.49195	8.78042e-05	0.48416	0.000117762
Q14152	EIF3A	Eukaryotic translation initiation factor 3 subunit A	blue	-0.118087	0.37732	-0.625392	1.53375e-07	0.740267	3.12286e-11	-0.429102	0.000776593	0.0472871	0.724474	-0.0798723	0.551175	-0.426885	0.000832497	0.856781	9.63142e-18	-0.0897877	0.502684	0.371228	0.00411862	-0.58117	1.72352e-06	-0.144959	0.277615	-0.198015	0.136222	0.146455	0.272633	0.652453	2.86925e-08	0.184031	0.166705
Q15029	EFTUD2	116 kDa U5 small nuclear ribonucleoprotein component	blue	-0.117225	0.38084	-0.598984	6.79449e-07	0.656238	2.23928e-08	-0.273837	0.0375236	0.212365	0.109502	0.0939996	0.482771	-0.100059	0.454871	0.901431	5.10761e-22	0.0284848	0.831908	0.365274	0.00481097	-0.628276	1.29271e-07	-0.104819	0.433592	-0.073266	0.584677	0.155895	0.242574	0.781551	4.49235e-13	0.349828	0.00710584
Q9Y490	TLN1	Talin-1	blue	-0.116992	0.381793	-0.191737	0.149344	0.0897601	0.502815	-0.200157	0.131949	0.159578	0.231487	-0.056046	0.676041	-0.0693577	0.604921	0.386258	0.00274639	0.18975	0.153686	-0.0922048	0.491205	-0.277147	0.0351878	-0.264288	0.0449906	0.112628	0.399924	0.217277	0.10135	0.14979	0.261743	0.3153	0.0159166
Q15393	SF3B3	Splicing factor 3B subunit 3	blue	-0.116185	0.385106	-0.654914	2.443e-08	0.668741	9.62525e-09	-0.322461	0.0135618	0.174643	0.189794	0.0455631	0.734142	-0.295727	0.0242068	0.865487	1.87812e-18	-0.0236193	0.860303	0.346873	0.00764004	-0.602917	5.48984e-07	-0.120284	0.368449	-0.0949897	0.478152	-0.0265927	0.842927	0.671784	7.78932e-09	0.172798	0.194589
Q15046	KARS	Lysine--tRNA ligase	blue	-0.113523	0.396165	-0.499607	6.5336e-05	0.677268	5.2862e-09	-0.0750919	0.575326	0.0575407	0.667899	0.0778889	0.561136	-0.147149	0.270344	0.719881	1.91199e-10	-0.126618	0.343577	0.621181	1.96264e-07	-0.299617	0.0223181	-0.0883207	0.509717	-0.077096	0.565141	0.196347	0.139621	0.435074	0.000642495	0.363527	0.00503274
P61221	ABCE1	ATP-binding cassette sub-family E member 1	blue	-0.111725	0.403735	-0.624506	1.61588e-07	0.555911	5.89144e-06	-0.1964	0.139512	0.0544302	0.684886	-0.000941639	0.994403	-0.222988	0.0924695	0.724354	1.30251e-10	0.054137	0.686495	0.362901	0.00511426	-0.612578	3.212e-07	-0.152691	0.252511	-0.126133	0.345445	-0.102086	0.445741	0.609459	3.82622e-07	0.410936	0.00135391
Q9Y224	C14orf166	UPF0568 protein C14orf166	blue	0.110103	0.410637	-0.152641	0.252668	0.106188	0.427576	-0.0130419	0.922594	0.165316	0.214918	0.218363	0.0996109	0.294388	0.0248873	0.378593	0.0033848	0.301203	0.0215846	0.00395684	0.976483	-0.44152	0.000521551	0.0931319	0.486839	0.147816	0.268154	-0.0431047	0.747999	0.445937	0.000451023	0.15042	0.25972
O14744	PRMT5	Protein arginine N-methyltransferase 5	blue	-0.108543	0.41734	-0.469317	0.000202133	0.60757	4.25035e-07	-0.12362	0.355216	-0.0327946	0.806933	-0.178097	0.181045	-0.253872	0.0544828	0.627234	1.37535e-07	0.0494044	0.712659	0.437722	0.000590043	-0.428932	0.000780754	0.139112	0.297664	-0.058691	0.661658	0.0138983	0.917529	0.341105	0.0087846	0.271339	0.0393697
P55786	NPEPPS	Puromycin-sensitive aminopeptidase	blue	-0.10797	0.419817	-0.203446	0.125588	0.236397	0.0740064	0.0813379	0.543868	0.371624	0.00407584	0.185692	0.162844	0.317308	0.0152234	0.661836	1.54188e-08	0.291185	0.0265808	0.144225	0.280084	-0.455512	0.000326941	0.0963085	0.472035	0.391967	0.00234288	0.176257	0.185668	0.372947	0.00393574	0.476548	0.000155842
P54136	RARS	Arginine--tRNA ligase, cytoplasmic	blue	-0.107876	0.420227	-0.304226	0.0202429	0.579471	1.87819e-06	-0.320378	0.0142138	0.111676	0.403941	-0.109474	0.413335	-0.184621	0.165326	0.654474	2.51464e-08	0.0413111	0.758159	0.237809	0.0722475	-0.38999	0.00247623	-0.0266457	0.842619	0.0381093	0.776397	0.423594	0.000922153	0.425595	0.000866659	0.356306	0.00604738
P35606	COPB2	Coatomer subunit beta	blue	-0.107757	0.420742	-0.507378	4.80523e-05	0.68995	2.08808e-09	-0.300697	0.0218163	-0.0546617	0.683616	-0.169314	0.203876	-0.187957	0.157683	0.786729	2.47349e-13	-0.197908	0.136439	0.457031	0.000310397	-0.321384	0.0138957	-0.148485	0.26597	-0.10856	0.417268	0.149562	0.26248	0.452414	0.000363188	0.087191	0.515167
Q99460	PSMD1	26S proteasome non-ATPase regulatory subunit 1	blue	-0.10704	0.423855	-0.604999	4.89821e-07	0.727192	1.01708e-10	-0.250987	0.0573819	-0.0756701	0.572379	-0.125801	0.346724	-0.260435	0.0483303	0.852818	1.95686e-17	-0.229587	0.0829786	0.574329	2.42879e-06	-0.360719	0.00540793	-0.288316	0.0281785	-0.258513	0.0500699	0.219286	0.0981535	0.464963	0.000235758	0.244592	0.0642522
Q9Y678	COPG1	Coatomer subunit gamma-1	blue	-0.1058	0.429278	-0.469288	0.000202341	0.690131	2.05982e-09	-0.325013	0.0127983	0.075862	0.571402	-0.0817509	0.541818	-0.209664	0.114197	0.807179	1.97416e-14	-0.0865097	0.518468	0.403427	0.00168864	-0.435709	0.000629539	-0.0990218	0.459584	-0.0449185	0.737767	0.293517	0.0253383	0.610948	3.5205e-07	0.168232	0.206823
Q58FF8	HSP90AB2P	Putative heat shock protein HSP 90-beta 2	blue	-0.104216	0.436256	-0.366834	0.00462027	0.31657	0.015475	-0.392596	0.00230183	-0.242481	0.066661	-0.267755	0.0421498	-0.0510164	0.703708	0.41058	0.00136834	-0.248611	0.0598615	0.101416	0.448747	-0.0730006	0.586042	-0.285393	0.0298889	-0.193373	0.145837	-0.202376	0.127631	-0.115973	0.385983	-0.0670943	0.616782
Q9UIQ6	LNPEP	Leucyl-cystinyl aminopeptidase	blue	-0.103305	0.4403	-0.272372	0.0385977	0.172849	0.194453	-0.0590664	0.659627	0.483844	0.000119159	0.202132	0.128101	-0.00200454	0.988085	0.605987	4.63906e-07	0.34681	0.00765177	0.0196381	0.883671	-0.605741	4.70226e-07	0.0132669	0.921263	0.197697	0.136865	0.267578	0.0422908	0.497957	6.96726e-05	0.269642	0.040667
O95782	AP2A1	AP-2 complex subunit alpha-1	blue	-0.103124	0.441105	-0.0735777	0.583075	0.213217	0.108054	-0.0407271	0.761477	0.290157	0.0271442	-0.0106698	0.936641	0.16464	0.216824	0.595892	8.0181e-07	0.442505	0.000505021	0.0288614	0.829719	-0.562884	4.23887e-06	0.229703	0.0828191	0.443963	0.000481404	0.428434	0.000793074	0.518578	3.0452e-05	0.370358	0.00421388
P22314	UBA1	Ubiquitin-like modifier-activating enzyme 1	blue	-0.100279	0.453878	-0.4759	0.000159552	0.53219	1.71108e-05	-0.230139	0.0822205	-0.111985	0.402635	-0.22565	0.0885432	-0.112454	0.400655	0.761729	3.82936e-12	-0.0405176	0.762667	0.360127	0.00549013	-0.420136	0.00102569	-0.152075	0.254452	-0.107922	0.420025	0.212621	0.109065	0.349565	0.00715187	0.398541	0.00194438
P42224	STAT1	Signal transducer and activator of transcription 1-alpha/beta	blue	-0.0988949	0.460162	-0.196431	0.139449	0.357341	0.00589175	-0.208528	0.116216	-0.191307	0.150275	-0.107777	0.420656	-0.236861	0.0734253	0.356274	0.00605218	-0.337806	0.00950404	0.22897	0.0838314	0.0175328	0.896069	-0.231738	0.0800558	-0.205904	0.120985	0.347444	0.00753415	0.325021	0.0127959	0.0429776	0.748718
Q01082	SPTBN1	Spectrin beta chain, non-erythrocytic 1	blue	-0.0970393	0.468664	-0.220798	0.0957994	0.0980981	0.463803	-0.218988	0.0986213	0.351894	0.00675196	0.193918	0.144684	-0.149352	0.263156	0.368057	0.00447558	0.171978	0.196748	-0.114248	0.393134	-0.395279	0.00213385	0.0515694	0.700647	0.247865	0.0606578	0.00457946	0.972784	0.344911	0.00801386	-0.00454115	0.973011
Q9Y6B6	SAR1B	GTP-binding protein SAR1b	blue	-0.095937	0.473754	-0.139065	0.297829	0.0731165	0.585446	-0.0515951	0.700505	0.34463	0.00806864	0.139379	0.296727	0.215649	0.103998	0.316442	0.015519	0.166005	0.212984	-0.0113651	0.932521	-0.278676	0.0341499	-0.112273	0.40142	0.201375	0.129565	0.123694	0.354926	0.22354	0.0916434	0.238567	0.0713161
P84103	SRSF3	Serine/arginine-rich splicing factor 3	blue	-0.091684	0.493667	-0.413157	0.00126705	0.381987	0.00308751	-0.200151	0.131961	0.258072	0.0504766	0.327169	0.0121827	-0.181191	0.17346	0.477009	0.000153245	-0.0739417	0.581208	0.183611	0.167692	-0.375404	0.00368693	-0.179164	0.178405	-0.0593728	0.65797	-0.185765	0.162674	0.501145	6.15174e-05	-0.0874042	0.514136
O43809	NUDT21	Cleavage and polyadenylation specificity factor subunit 5	blue	-0.0899564	0.501878	-0.42713	0.000826142	0.63035	1.14186e-07	-0.245724	0.0629899	0.0490523	0.71462	0.108818	0.416154	-0.00960962	0.942926	0.542259	1.09902e-05	-0.0725489	0.588368	0.330001	0.0114125	-0.384646	0.00287101	-0.22931	0.0833609	-0.129041	0.334347	0.00908115	0.94606	0.446421	0.000443857	0.215914	0.103563
P53992	SEC24C	Protein transport protein Sec24C	blue	-0.0857033	0.522389	-0.211888	0.110322	0.208314	0.1166	-0.144401	0.279488	0.187116	0.159584	0.00510287	0.969674	0.137062	0.304908	0.465404	0.00023213	0.190477	0.152086	-0.00744266	0.955781	-0.399115	0.00191262	-0.0727199	0.587487	0.207431	0.118192	0.00736889	0.956219	0.294632	0.0247618	0.158029	0.236106
Q9Y5Y2	NUBP2	Cytosolic Fe-S cluster assembly factor NUBP2	blue	-0.0855487	0.523142	-0.192488	0.147726	0.1274	0.34058	0.156761	0.239936	0.173674	0.192302	0.115298	0.388769	0.257968	0.0505727	0.400326	0.0018472	0.174234	0.190849	0.229414	0.0832175	-0.403243	0.00169765	0.0528211	0.693735	0.156042	0.242124	0.0427798	0.749836	0.314633	0.0161526	0.270753	0.0398138
O95373	IPO7	Importin-7	blue	0.084759	0.526999	-0.278887	0.0340093	0.286266	0.0293692	-0.109772	0.412055	0.223771	0.0912998	0.0265542	0.843152	0.149933	0.261283	0.73556	4.8151e-11	0.134432	0.314372	0.110292	0.40983	-0.441053	0.000529562	-0.0345058	0.797067	0.205055	0.122561	0.155034	0.245217	0.377903	0.00344819	0.35829	0.00575205
Q00839	HNRNPU	Heterogeneous nuclear ribonucleoprotein U	blue	-0.0840262	0.530591	-0.52933	1.93536e-05	0.60755	4.25492e-07	-0.285866	0.0296064	0.101325	0.449155	0.148545	0.265773	-0.163882	0.218978	0.705981	6.0208e-10	-0.264575	0.0447494	0.319327	0.0145526	-0.356952	0.00594981	-0.273786	0.0375601	-0.164104	0.218347	-0.0447065	0.738961	0.65869	1.90346e-08	-0.00887736	0.947268
P21281	ATP6V1B2	V-type proton ATPase subunit B, brain isoform	blue	-0.0810639	0.545231	-0.179269	0.178145	0.386036	0.00276324	-0.0525841	0.695042	0.0682841	0.610535	0.0439806	0.743053	-0.0946999	0.479502	0.410425	0.00137465	0.201355	0.129604	0.219011	0.0985858	-0.490295	9.35104e-05	0.0386652	0.773222	-0.0718972	0.591732	0.389438	0.00251464	0.531928	1.73056e-05	0.41071	0.00136306
P12956	XRCC6	X-ray repair cross-complementing protein 6	blue	-0.0790699	0.555194	-0.549447	7.94157e-06	0.745034	1.99501e-11	-0.373206	0.00390887	0.0251185	0.851534	0.130296	0.329628	-0.324754	0.0128742	0.672673	7.31898e-09	-0.263852	0.0453583	0.425869	0.000859302	-0.318759	0.0147386	-0.172175	0.196227	-0.268418	0.0416233	0.0126491	0.924919	0.483013	0.000122893	0.0362818	0.786862
Q7Z6Z7	HUWE1	E3 ubiquitin-protein ligase HUWE1	blue	-0.0759761	0.570822	-0.42296	0.000940397	0.473356	0.000174922	-0.0158778	0.905832	-0.0600719	0.654197	-0.214087	0.106588	-0.0766371	0.567466	0.573459	2.53567e-06	0.133624	0.317314	0.441222	0.000526656	-0.488551	9.98894e-05	-0.0744255	0.57873	-0.195231	0.141931	0.255198	0.053191	0.432905	0.000688554	0.504335	5.42435e-05
P55884	EIF3B	Eukaryotic translation initiation factor 3 subunit B	blue	-0.0746784	0.577437	-0.496334	7.41975e-05	0.606554	4.49599e-07	-0.283855	0.0308234	0.119314	0.372349	-0.00499314	0.970326	0.0196688	0.88349	0.882344	5.58328e-20	-0.0297606	0.824496	0.33008	0.0113917	-0.475031	0.000164658	-0.0916564	0.493797	0.0415062	0.757052	0.109892	0.41154	0.460784	0.00027275	0.185099	0.164214
Q16531	DDB1	DNA damage-binding protein 1	blue	-0.0734593	0.583683	-0.51832	3.07793e-05	0.443343	0.000491322	-0.135221	0.311514	0.223557	0.0916184	0.0590802	0.659552	0.0976673	0.465777	0.765878	2.4882e-12	0.282506	0.0316625	0.252853	0.0554925	-0.687068	2.58942e-09	0.0263149	0.844548	0.127477	0.340285	-0.0144343	0.91436	0.511577	4.05748e-05	0.381016	0.00317007
Q9BT78	COPS4	COP9 signalosome complex subunit 4	blue	0.0714415	0.594089	-0.469127	0.000203506	0.544597	9.8962e-06	0.0276312	0.836876	0.0390118	0.771244	-0.0779049	0.561055	0.0269218	0.841009	0.573048	2.58766e-06	0.20171	0.128916	0.526528	2.18128e-05	-0.442099	0.000511767	-0.0125342	0.925599	-0.09379	0.483752	0.178581	0.179844	0.412905	0.00127665	0.667738	1.03148e-08
Q7Z4W1	DCXR	L-xylulose reductase	blue	-0.071222	0.595226	-0.312896	0.0167816	0.521232	2.72671e-05	-0.0176842	0.895176	0.170679	0.200201	0.167308	0.209366	0.00945606	0.943836	0.525834	2.24642e-05	0.0230678	0.863534	0.426288	0.000848145	-0.330174	0.0113668	-0.0548381	0.682649	-0.0412265	0.75864	0.282566	0.0316248	0.470904	0.000191015	0.311033	0.0174794
P55010	EIF5	Eukaryotic translation initiation factor 5	blue	-0.0688354	0.607649	-0.296433	0.0238541	0.341863	0.00862606	0.150242	0.260289	0.0412298	0.758621	-0.175374	0.187917	0.0712746	0.594953	0.538653	1.28994e-05	0.372772	0.00395401	0.314746	0.0161123	-0.543604	1.03475e-05	0.152903	0.251846	0.116683	0.383061	0.160088	0.229977	0.434331	0.000657938	0.645299	4.54167e-08
Q06210	GFPT1	Glutamine--fructose-6-phosphate aminotransferase [isomerizing] 1	blue	-0.0660985	0.622032	-0.300338	0.0219822	0.141108	0.290716	-0.0458497	0.732532	0.286149	0.0294388	0.122079	0.361292	0.152334	0.253635	0.531448	1.76678e-05	0.184355	0.165946	0.0430632	0.748234	-0.45992	0.000281028	0.099634	0.4568	0.256661	0.0517946	0.0245464	0.854878	0.414795	0.00120624	0.189232	0.154832
P30153	PPP2R1A	Serine/threonine-protein phosphatase 2A 65 kDa regulatory subunit A alpha isoform	blue	-0.0656429	0.62444	-0.0794497	0.55329	0.300917	0.0217152	-0.0492187	0.713693	0.172755	0.194701	-0.135154	0.311754	0.121164	0.364929	0.505322	5.216e-05	0.412857	0.00127851	0.0654364	0.625533	-0.368257	0.00445224	0.157921	0.23643	0.343269	0.00833874	0.447309	0.000430949	0.226097	0.0878977	0.490983	9.10976e-05
Q08211	DHX9	ATP-dependent RNA helicase A	blue	-0.0652929	0.626293	-0.675727	5.89976e-09	0.686732	2.65468e-09	-0.34578	0.00784639	0.142058	0.287447	0.0905239	0.499173	-0.281778	0.0321232	0.881931	6.1245e-20	-0.156231	0.241546	0.411497	0.00133151	-0.551936	7.08431e-06	-0.241866	0.0673754	-0.213544	0.107501	0.0762925	0.569215	0.672049	7.64625e-09	0.192838	0.146977
P13010	XRCC5	X-ray repair cross-complementing protein 5	blue	-0.0643514	0.631288	-0.576038	2.23097e-06	0.640375	6.187e-08	-0.310946	0.0175126	0.0481845	0.719458	0.121232	0.364658	-0.174521	0.190107	0.724712	1.26271e-10	-0.191554	0.149739	0.351305	0.00685111	-0.439516	0.000556732	-0.118526	0.375539	-0.237811	0.072244	-0.0571695	0.669918	0.53876	1.28386e-05	0.0230721	0.863508
P14678	SNRPB	Small nuclear ribonucleoprotein-associated proteins B and B	blue	-0.0638364	0.634027	-0.427661	0.000812534	0.596039	7.95537e-07	-0.0652784	0.62637	0.145486	0.275854	0.228578	0.0843781	0.206582	0.11974	0.671086	8.17899e-09	0.12281	0.358403	0.419986	0.00103041	-0.466503	0.000223316	0.0800915	0.550079	-0.0225839	0.86637	0.0846373	0.527595	0.629965	1.16853e-07	0.376026	0.0036262
P55036	PSMD4	26S proteasome non-ATPase regulatory subunit 4	blue	0.0559277	0.676688	-0.157069	0.239	0.282671	0.0315589	0.00710196	0.957804	-0.0231024	0.863331	-0.00689005	0.959061	0.150136	0.26063	0.297682	0.0232412	0.137594	0.30302	0.283897	0.0307974	-0.152651	0.252638	0.00459018	0.97272	0.0489469	0.715207	0.174707	0.189628	0.193181	0.146245	0.23149	0.0803896
P23246	SFPQ	Splicing factor, proline- and glutamine-rich	blue	-0.0556955	0.677957	-0.542416	1.09134e-05	0.678354	4.89102e-09	-0.190113	0.152885	0.109795	0.411956	0.124809	0.350572	-0.153283	0.250655	0.757374	5.96551e-12	-0.108443	0.417774	0.40029	0.00184908	-0.412333	0.00129868	-0.180891	0.174187	-0.12259	0.359268	0.0110512	0.934381	0.532826	1.66458e-05	0.168899	0.205005
P13639	EEF2	Elongation factor 2	blue	-0.0553641	0.679769	-0.464561	0.000239106	0.448173	0.000418735	-0.263354	0.0457826	-0.221499	0.0947233	-0.360072	0.00549776	-0.108823	0.416135	0.680981	4.04695e-09	-0.0932755	0.486165	0.295628	0.0242567	-0.332861	0.0106779	-0.184692	0.165158	-0.130118	0.330295	0.0649972	0.62786	0.214888	0.105255	0.302086	0.0211853
P12270	TPR	Nucleoprotein TPR	blue	-0.0547518	0.683122	-0.377704	0.00346676	0.688817	2.27306e-09	-0.0522638	0.69681	-0.0246752	0.854125	-0.0685585	0.609098	-0.253456	0.0548938	0.633317	9.54631e-08	-0.0531089	0.692149	0.531736	1.74496e-05	-0.299382	0.0224283	-0.00417239	0.975202	-0.142099	0.287308	0.348564	0.00733018	0.553745	6.51613e-06	0.362764	0.00513236
P41250	GARS	Glycine--tRNA ligase	blue	-0.0541708	0.686309	-0.315643	0.0157962	0.460212	0.0002782	-0.128847	0.335078	-0.0133847	0.920567	-0.181889	0.171782	-0.019028	0.887261	0.583528	1.52859e-06	0.0120846	0.928261	0.270504	0.0400035	-0.313329	0.0166227	-0.171332	0.198458	0.0024276	0.985571	0.284289	0.0305574	0.315288	0.0159206	0.465942	0.000227781
P33176	KIF5B	Kinesin-1 heavy chain	blue	-0.0539991	0.687253	-0.350542	0.0069816	0.495858	7.5573e-05	-0.0770982	0.56513	0.0667652	0.618515	-0.104334	0.435732	0.0213609	0.873545	0.745405	1.92582e-11	0.107159	0.42334	0.383774	0.00294041	-0.370511	0.00419706	0.0449366	0.737666	0.0717987	0.592241	0.41424	0.00122653	0.429554	0.000765637	0.344299	0.00813372
O75083	WDR1	WD repeat-containing protein 1	blue	-0.0534612	0.69021	-0.00462822	0.972494	0.04401	0.742886	-0.0872234	0.515011	-0.0554238	0.679442	-0.360669	0.00541488	0.0560439	0.676053	0.298197	0.0229924	0.325479	0.0126629	-0.0814387	0.543368	-0.226886	0.0867655	0.153917	0.248677	0.307503	0.0188697	0.334224	0.0103425	-0.0729847	0.586123	0.372327	0.00400082
Q14974	KPNB1	Importin subunit beta-1	blue	-0.0532792	0.691211	-0.202237	0.127898	0.15114	0.25742	-0.143306	0.283191	0.256779	0.051683	0.00664878	0.960494	0.0977323	0.465479	0.645923	4.36533e-08	0.189242	0.15481	-0.0717152	0.592673	-0.44504	0.000464606	0.121049	0.365386	0.285665	0.0297261	0.0924929	0.489846	0.355717	0.00613748	0.174382	0.190465
Q13283	G3BP1	Ras GTPase-activating protein-binding protein 1	blue	-0.0527008	0.694398	-0.374979	0.00372894	0.549458	7.93782e-06	-0.181851	0.171873	0.0993209	0.458223	-0.0705896	0.598507	-0.146574	0.27224	0.571792	2.75292e-06	0.155356	0.244227	0.241225	0.0681273	-0.473625	0.000173235	0.0311154	0.816642	-0.115421	0.388263	0.205614	0.121521	0.525023	2.32493e-05	0.326397	0.0124002
O43776	NARS	Asparagine--tRNA ligase, cytoplasmic	blue	-0.0526543	0.694655	-0.495838	7.56337e-05	0.608535	4.02845e-07	-0.0741195	0.580297	0.0560277	0.676142	0.0656402	0.624454	-0.167085	0.209981	0.639845	6.39432e-08	0.0535923	0.689488	0.497198	7.17562e-05	-0.451896	0.000369586	-4.5599e-05	0.999729	-0.156914	0.23947	0.127703	0.339423	0.488885	9.86382e-05	0.405168	0.00160502
Q8IZ83	ALDH16A1	Aldehyde dehydrogenase family 16 member A1	blue	-0.0508642	0.704552	-0.15356	0.249791	0.323222	0.0133302	-0.174516	0.190119	-0.0534113	0.690484	-0.14935	0.263165	0.125631	0.347382	0.457844	0.000301863	0.0550272	0.681613	0.22705	0.0865322	-0.172409	0.19561	0.191256	0.150386	0.0485782	0.717262	0.299225	0.0225024	0.200186	0.131892	0.075559	0.572944
P09874	PARP1	Poly [ADP-ribose] polymerase 1	blue	-0.0442005	0.741813	-0.497899	6.9831e-05	0.553413	6.61708e-06	-0.256157	0.052272	0.0617246	0.64531	0.16453	0.217137	-0.127265	0.341096	0.616228	2.611e-07	-0.184948	0.164564	0.275694	0.0361978	-0.426138	0.000852128	-0.166513	0.211569	-0.245675	0.0630445	-0.0855216	0.523275	0.520331	2.83118e-05	0.0278884	0.835378
Q7KZF4	SND1	Staphylococcal nuclease domain-containing protein 1	blue	-0.0417524	0.755656	-0.524806	2.34642e-05	0.526234	2.20863e-05	-0.234123	0.0769127	0.185533	0.16321	0.109107	0.414908	-0.0202333	0.880171	0.786071	2.67082e-13	-0.0254995	0.849308	0.321141	0.0139719	-0.497176	7.18164e-05	-0.25531	0.0530831	-0.136009	0.308676	0.197053	0.138175	0.576391	2.19196e-06	0.295404	0.0243693
O15067	PFAS	Phosphoribosylformylglycinamidine synthase	blue	-0.0407456	0.761371	-0.415747	0.00117209	0.334244	0.0103376	-0.000190925	0.998865	-0.00281523	0.983267	-0.114005	0.394147	0.0456102	0.733877	0.663599	1.36874e-08	0.160166	0.229748	0.301058	0.0216507	-0.507985	4.68984e-05	-0.0446913	0.739046	-0.00890534	0.947102	0.0564532	0.67382	0.332994	0.0106446	0.443921	0.00048207
P55060	CSE1L	Exportin-2	blue	-0.0356138	0.790696	-0.395703	0.00210832	0.448162	0.000418892	-0.129724	0.331772	0.119784	0.370454	-0.0576285	0.667422	0.210252	0.113163	0.784731	3.12003e-13	0.135332	0.311113	0.240822	0.0686028	-0.523093	2.52208e-05	-0.0336724	0.801868	0.0846308	0.527626	0.169863	0.202394	0.437781	0.000588919	0.482969	0.000123092
P52272	HNRNPM	Heterogeneous nuclear ribonucleoprotein M	blue	-0.0330634	0.805381	-0.447501	0.000428208	0.415261	0.0011894	-0.223155	0.0922191	0.189706	0.153782	0.295071	0.0245378	-0.234879	0.0759372	0.545173	9.6425e-06	-0.185733	0.162749	0.213092	0.108266	-0.356946	0.00595076	-0.264134	0.0451205	-0.194728	0.142979	-0.0876231	0.513079	0.581361	1.70691e-06	-0.128559	0.336168
O00410	IPO5	Importin-5	blue	-0.030292	0.821414	-0.253218	0.055129	0.17541	0.187826	0.000468107	0.997217	0.385206	0.00282715	0.0760773	0.570307	0.190859	0.15125	0.672438	7.44096e-09	0.390964	0.00240969	-0.0215452	0.872463	-0.60522	4.8391e-07	0.0766849	0.567224	0.317102	0.0152931	0.150458	0.259598	0.478854	0.000143258	0.49105	9.08659e-05
Q86VP6	CAND1	Cullin-associated NEDD8-dissociated protein 1	blue	-0.0298748	0.823834	-0.342629	0.00846846	0.254919	0.0534611	-0.171789	0.197245	0.380017	0.00325709	0.108046	0.419488	0.0947569	0.479236	0.719176	2.02986e-10	0.258257	0.0503055	0.0621507	0.643027	-0.568054	3.30456e-06	-0.104832	0.433534	0.241155	0.0682097	0.133025	0.319509	0.441528	0.000521425	0.32361	0.0132135
Q8TAT6	NPLOC4	Nuclear protein localization protein 4 homolog	blue	0.0279779	0.834858	-0.0311114	0.816666	0.33545	0.0100485	-0.0933729	0.485707	0.0150102	0.910956	-0.056476	0.673696	-0.0198135	0.882639	0.386941	0.00269507	0.101875	0.446688	0.0885181	0.508768	-0.19893	0.134384	-0.0778467	0.561349	0.0574013	0.668657	0.460142	0.00027888	0.373255	0.0039038	0.246637	0.0619874
P56192	MARS	Methionine--tRNA ligase, cytoplasmic	blue	-0.0269793	0.840673	-0.573061	2.58606e-06	0.641179	5.88455e-08	-0.283008	0.0313483	0.141335	0.289932	0.0872592	0.514837	-0.100584	0.452497	0.83873	2.07584e-16	-0.0825894	0.537667	0.430466	0.000743927	-0.470201	0.000195867	-0.187993	0.157604	-0.121486	0.363644	0.11929	0.372445	0.614174	2.93475e-07	0.198095	0.136062
P08243	ASNS	Asparagine synthetase [glutamine-hydrolyzing]	blue	-0.0269558	0.840811	-0.294118	0.0250263	0.496782	7.29214e-05	-0.107635	0.421269	-0.0996434	0.456757	-0.362339	0.00518856	-0.204604	0.123404	0.503271	5.65762e-05	0.00499766	0.970299	0.313279	0.0166412	-0.314602	0.0161636	0.0604578	0.652117	0.0286772	0.83079	0.146633	0.272046	0.223984	0.0909851	0.284454	0.0304567
P45974	USP5	Ubiquitin carboxyl-terminal hydrolase 5	blue	0.0264581	0.843713	-0.305668	0.0196285	0.395788	0.00210326	-0.0252411	0.850817	-0.0569005	0.671382	-0.0686404	0.608669	-0.052187	0.697234	0.4849	0.000114561	0.0822143	0.539523	0.311499	0.0173026	-0.342927	0.00840799	-0.174599	0.189905	-0.104021	0.43712	0.241374	0.0679518	0.39315	0.00226626	0.399977	0.00186586
P22102	GART	Trifunctional purine biosynthetic protein adenosine-3	blue	-0.0243594	0.855972	-0.512719	3.87357e-05	0.48471	0.000115373	-0.161084	0.227054	0.124615	0.351324	-0.0682242	0.610848	-0.0158785	0.905828	0.739702	3.29101e-11	0.233168	0.0781589	0.294424	0.0248689	-0.670244	8.67252e-09	-0.0458678	0.73243	-0.0831435	0.534933	0.21714	0.10157	0.649295	3.51914e-08	0.496114	7.48308e-05
P47897	QARS	Glutamine--tRNA ligase	blue	-0.0230108	0.863868	-0.48359	0.000120289	0.570811	2.88862e-06	-0.197362	0.137545	0.100067	0.454835	0.0020484	0.987824	-0.105382	0.431111	0.771699	1.33853e-12	0.0808981	0.546056	0.343174	0.00835786	-0.605074	4.87823e-07	-0.0641958	0.632115	-0.126001	0.345952	0.258008	0.0505357	0.728137	9.3598e-11	0.407239	0.00151046
Q9BY32	ITPA	Inosine triphosphate pyrophosphatase	blue	0.0202133	0.880288	-0.127933	0.338546	0.302978	0.020788	-0.019707	0.883265	-0.0632233	0.637294	-0.0603425	0.652738	0.244031	0.0648857	0.43641	0.000615524	0.216525	0.102566	0.167909	0.207711	-0.283469	0.0310613	0.105179	0.432004	0.0866716	0.517683	0.129462	0.332758	0.346195	0.00776738	0.324495	0.0129504
P38606	ATP6V1A	V-type proton ATPase catalytic subunit A	blue	0.0190093	0.887371	-0.292614	0.0258135	0.480731	0.000133714	-0.169073	0.204531	0.0402187	0.764368	-0.0686463	0.608638	-0.0348917	0.794847	0.629596	1.19463e-07	0.156209	0.241614	0.285732	0.0296864	-0.461238	0.00026849	0.0525281	0.695351	0.00110241	0.993447	0.378712	0.00337393	0.397574	0.00199893	0.328252	0.011883
P11279	LAMP1	Lysosome-associated membrane glycoprotein 1	blue	0.0183325	0.891356	0.12442	0.352086	0.147017	0.270778	0.0325001	0.808634	0.255575	0.0528283	0.0887697	0.507559	0.247944	0.0605726	0.311132	0.0174418	0.102479	0.443984	-0.0504803	0.706681	-0.113703	0.395409	0.196679	0.138939	0.284056	0.0306998	0.32115	0.013969	0.198714	0.134818	0.128404	0.336758
P17858	PFKL	ATP-dependent 6-phosphofructokinase, liver type	blue	0.0167089	0.900927	-0.447192	0.000432637	0.403968	0.00166224	-0.251592	0.0567635	0.118339	0.376298	-0.0538313	0.688174	0.00862635	0.948757	0.741201	2.86239e-11	-0.0508819	0.704453	0.27056	0.0399611	-0.406912	0.00152503	-0.165687	0.213876	-0.0222191	0.868509	0.191197	0.150514	0.340297	0.00895624	0.18801	0.157564
Q15717	ELAVL1	ELAV-like protein 1	blue	-0.016707	0.900939	-0.472912	0.000177745	0.550054	7.72409e-06	-0.13803	0.301474	0.154143	0.247975	0.168257	0.206756	0.0129906	0.922898	0.613222	3.09734e-07	-0.0714804	0.593887	0.402701	0.00172459	-0.376683	0.00356301	-0.252174	0.0561741	-0.155911	0.242526	0.1234	0.356079	0.574889	2.36226e-06	0.226358	0.0875219
Q92499	DDX1	ATP-dependent RNA helicase DDX1	blue	-0.0153626	0.908875	-0.485837	0.000110616	0.562334	4.35157e-06	-0.305782	0.0195808	-0.139904	0.294894	-0.129828	0.33138	-0.24745	0.0611045	0.655727	2.3159e-08	-0.0812126	0.544491	0.351674	0.00678874	-0.403659	0.00167725	-0.130651	0.3283	-0.233893	0.077211	0.0441842	0.741904	0.405911	0.00157049	0.0759506	0.570951
P52434	POLR2H	DNA-directed RNA polymerases I, II, and III subunit RPABC3	blue	0.0139052	0.917488	-0.379943	0.00326361	0.30744	0.0188951	-0.15078	0.258568	0.0637681	0.634391	-0.164806	0.216356	-0.104664	0.434277	0.547781	8.5684e-06	0.186734	0.160455	0.0943012	0.481362	-0.582804	1.58608e-06	-0.0976755	0.46574	-0.0601183	0.653946	0.161447	0.225997	0.40286	0.00171669	0.288699	0.0279609
P37108	SRP14	Signal recognition particle 14 kDa protein	blue	0.0130249	0.922695	-0.39626	0.00207521	0.367766	0.00450958	-0.0409483	0.760219	-0.0159778	0.905242	-0.137026	0.305038	-0.088934	0.50677	0.52701	2.13698e-05	0.205611	0.121527	0.267138	0.0426441	-0.489144	9.76766e-05	0.134275	0.314942	-0.0510074	0.703758	0.0687975	0.607847	0.38617	0.00275306	0.324022	0.0130903
P07900	HSP90AA1	Heat shock protein HSP 90-alpha	blue	-0.0110303	0.934505	-0.320481	0.0141808	0.111529	0.404564	-0.178069	0.181115	0.0632003	0.637417	-0.084786	0.526867	0.146713	0.271781	0.516731	3.28671e-05	0.122173	0.360919	-0.0438998	0.743509	-0.40853	0.00145402	-0.0313801	0.81511	0.135104	0.311935	-0.243846	0.0650957	0.0408899	0.760551	0.172305	0.195883
Q14697	GANAB	Neutral alpha-glucosidase AB	blue	-0.009506	0.94354	-0.0945838	0.480043	0.220579	0.0961379	0.0725167	0.588534	0.328642	0.0117767	0.201715	0.128906	0.339956	0.00902957	0.543335	1.04732e-05	0.04185	0.755102	0.179504	0.177568	-0.0983034	0.462863	0.0737828	0.582023	0.294006	0.0250843	0.262936	0.0461402	0.113245	0.39733	0.244541	0.0643094
O94973	AP2A2	AP-2 complex subunit alpha-2	blue	-0.00948369	0.943672	-0.164445	0.217379	0.109849	0.411725	0.076759	0.566848	0.138137	0.301095	0.064416	0.630945	0.23731	0.0728656	0.395146	0.00214193	0.376446	0.0035857	0.0908436	0.497652	-0.409658	0.00140631	0.240719	0.0687251	0.261821	0.0471057	0.224713	0.0899093	0.350555	0.0069795	0.514743	3.56641e-05
P63151	PPP2R2A	Serine/threonine-protein phosphatase 2A 55 kDa regulatory subunit B alpha isoform	blue	0.00930711	0.94472	-0.344403	0.0081132	0.444583	0.000471671	0.117588	0.379357	-0.121044	0.365406	-0.218226	0.0998292	-0.10584	0.429102	0.475577	0.000161434	0.141186	0.290446	0.43073	0.000737736	-0.394818	0.00216191	0.082439	0.53841	-0.144583	0.278879	0.244789	0.0640314	0.405837	0.00157392	0.478236	0.000146533
Q15126	PMVK	Phosphomevalonate kinase	blue	-0.00848328	0.949606	-0.217167	0.101527	0.172124	0.196362	-0.0614908	0.646564	0.222107	0.0937978	0.0697634	0.602805	0.110675	0.408195	0.445778	0.000453412	0.241317	0.0680187	0.0708575	0.597116	-0.406982	0.00152191	-0.0978481	0.464948	0.0747679	0.57698	0.250934	0.0574356	0.339968	0.00902696	0.310939	0.0175151
O43143	DHX15	Pre-mRNA-splicing factor ATP-dependent RNA helicase DHX15	blue	0.00815204	0.951571	-0.600584	6.23196e-07	0.697048	1.21599e-09	-0.170691	0.200168	0.035984	0.78857	0.0291022	0.82832	-0.107721	0.420897	0.80967	1.42144e-14	-0.0998952	0.455615	0.507754	4.73338e-05	-0.480046	0.000137128	-0.105631	0.430018	-0.169765	0.202657	0.123142	0.357092	0.649677	3.43385e-08	0.419649	0.00104109
P43243	MATR3	Matrin-3	blue	0.00769423	0.954288	-0.566187	3.61723e-06	0.521708	2.67292e-05	-0.285477	0.0298389	0.208422	0.116406	0.213996	0.106742	-0.176031	0.186243	0.698475	1.08871e-09	-0.0992263	0.458653	0.24164	0.0676402	-0.508834	4.53264e-05	-0.209144	0.115119	-0.220463	0.0963164	-0.0423758	0.752123	0.681308	3.95211e-09	0.0039685	0.976414
P27695	APEX1	DNA-(apurinic or apyrimidinic site) lyase	blue	0.00750398	0.955417	-0.486591	0.000107534	0.529757	1.90021e-05	0.0207977	0.876854	0.039972	0.765772	0.0267068	0.842262	-0.138206	0.300851	0.554338	6.33926e-06	-0.0258515	0.847253	0.476935	0.00015366	-0.393749	0.00222826	-0.225512	0.0887437	-0.183364	0.168273	0.01413	0.916159	0.476954	0.000153552	0.479975	0.000137486
P49588	AARS	Alanine--tRNA ligase, cytoplasmic	blue	-0.00680091	0.959591	-0.344279	0.00813763	0.459266	0.000287441	-0.0596604	0.656417	0.185682	0.162866	0.0973652	0.467165	0.0850981	0.525342	0.719209	2.02423e-10	0.180331	0.175547	0.316691	0.0154335	-0.469659	0.000199688	-0.0291027	0.828317	0.0921263	0.491576	0.166016	0.212955	0.525176	2.30992e-05	0.433342	0.00067904
P01130	LDLR	Low-density lipoprotein receptor	blue	0.00458597	0.972745	-0.121045	0.365403	0.112994	0.398382	-0.02555	0.849013	-0.18142	0.17291	-0.194489	0.143481	-0.107148	0.423388	0.313215	0.0166646	0.00971139	0.942322	0.05001	0.709292	-0.249869	0.0585382	0.19222	0.148301	0.0102278	0.939261	-0.00773072	0.954072	0.165773	0.213633	0.0104746	0.937798
P34932	HSPA4	Heat shock 70 kDa protein 4	blue	-0.000320719	0.998094	-0.0287998	0.830077	0.130525	0.328771	-0.00364464	0.978338	0.3936	0.00223768	0.0701801	0.600635	0.30791	0.0187048	0.552831	6.79756e-06	0.513581	3.73987e-05	-0.091509	0.494495	-0.513098	3.81429e-05	0.260508	0.0482647	0.488799	9.89569e-05	0.339508	0.00912659	0.27672	0.0354822	0.440831	0.000533416
P23381	WARS	Tryptophan--tRNA ligase, cytoplasmic	brown	0.24495	0.0638507	-0.0426854	0.750371	-0.00234931	0.986036	0.0246587	0.854221	0.252039	0.0563101	0.0205631	0.878232	-0.0832463	0.534426	0.163562	0.219892	0.288843	0.0278795	-0.0639899	0.63321	-0.360365	0.005457	-0.0135066	0.919845	0.0145087	0.91392	0.261421	0.0474567	0.426901	0.00083208	0.377283	0.00350612
Q15366	PCBP2	Poly(rC)-binding protein 2	brown	-0.238291	0.0716544	-0.29265	0.0257942	0.471293	0.000188372	0.0548468	0.682601	0.171724	0.197419	0.243723	0.0652351	-0.0484455	0.718002	0.354232	0.00637002	0.0517981	0.699382	0.379751	0.00328057	-0.277573	0.0348962	-0.0439473	0.74324	-0.0948861	0.478634	0.215532	0.10419	0.555356	6.0459e-06	0.421757	0.000975937
O95456	PSMG1	Proteasome assembly chaperone 1	brown	-0.229517	0.0830748	-0.390043	0.00247253	0.584222	1.4752e-06	0.0811761	0.544673	0.0051233	0.969553	0.144063	0.28063	0.107481	0.421937	0.57117	2.83824e-06	0.0589842	0.660071	0.58387	1.50204e-06	-0.362355	0.0051865	-0.0808624	0.546234	-0.0989105	0.460091	0.251646	0.0567088	0.550634	7.52127e-06	0.584488	1.45525e-06
P62277	RPS13	40S ribosomal protein S13	brown	0.19456	0.143333	-0.242796	0.0662968	0.326691	0.0123168	-0.145257	0.276619	0.246451	0.0621904	0.165858	0.213396	-0.108406	0.417931	0.38869	0.00256755	0.25588	0.0525367	0.0626235	0.640498	-0.465583	0.000230674	0.163962	0.218749	0.0401028	0.765027	0.193235	0.146132	0.738948	3.52913e-11	0.304634	0.0200676
O60256	PRPSAP2	Phosphoribosyl pyrophosphate synthase-associated protein 2	brown	-0.191734	0.14935	-0.525261	2.30169e-05	0.468369	0.000209057	-0.223821	0.091226	0.229155	0.0835752	0.115977	0.385966	-0.153171	0.251006	0.529733	1.90216e-05	0.0839765	0.530835	0.26859	0.041488	-0.44819	0.000418497	-0.236213	0.0742381	-0.0870216	0.515987	-0.00272781	0.983786	0.552266	6.97732e-06	0.309713	0.0179887
O75607	NPM3	Nucleoplasmin-3	brown	-0.188659	0.156109	-0.106634	0.425628	0.152901	0.251853	-0.00518302	0.969198	0.236226	0.074222	0.241644	0.0676349	-0.0953945	0.47627	0.164584	0.216983	0.0544118	0.684986	-0.0221697	0.868799	-0.295802	0.024169	0.10432	0.435797	0.0123305	0.926805	0.0228806	0.864631	0.41962	0.00104202	0.0126728	0.924779
P30520	ADSS	Adenylosuccinate synthetase isozyme 2	brown	-0.159229	0.232521	-0.320716	0.0141062	0.258889	0.049726	0.0282407	0.833328	0.110796	0.40768	0.0290392	0.828686	-0.108762	0.416395	0.335117	0.0101275	0.315934	0.0156949	0.237411	0.0727393	-0.535055	1.51073e-05	0.0305523	0.819905	0.0436202	0.745087	0.0263386	0.84441	0.419699	0.0010395	0.515149	3.50749e-05
O43681	ASNA1	ATPase ASNA1	brown	0.152816	0.25212	0.154903	0.245621	0.0870574	0.515814	0.309184	0.0181962	0.292889	0.0256679	0.223045	0.0923831	0.173822	0.191916	0.282489	0.0316733	0.210379	0.112939	0.151915	0.25496	-0.175615	0.187301	0.252515	0.0558307	0.253957	0.0543994	0.582363	1.62214e-06	0.380113	0.0032486	0.402983	0.00171053
P61313	RPL15	60S ribosomal protein L15	brown	-0.14729	0.269881	-0.520166	2.85067e-05	0.463083	0.00025179	-0.225736	0.088419	0.0602073	0.653467	0.0968008	0.469763	-0.254982	0.0534002	0.557006	5.59746e-06	-0.0741708	0.580034	0.342378	0.00851995	-0.464945	0.000235907	-0.0607654	0.650462	-0.21725	0.101392	0.100325	0.453669	0.743614	2.28208e-11	0.191222	0.150459
P19338	NCL	Nucleolin	brown	0.139627	0.295862	-0.426369	0.00084601	0.380506	0.00321418	-0.206223	0.120398	0.276386	0.0357135	0.25963	0.0490523	-0.124484	0.351835	0.533752	1.59896e-05	0.156545	0.240593	0.0921582	0.491425	-0.612861	3.16119e-07	-0.0626437	0.64039	-0.0602173	0.653413	-0.0614114	0.64699	0.742214	2.60353e-11	0.287109	0.0288749
P61923	COPZ1	Coatomer subunit zeta-1	brown	-0.138356	0.300323	-0.415472	0.00118187	0.398528	0.0019451	-0.291127	0.0266124	-0.155214	0.244662	-0.0225859	0.866358	-0.41822	0.00108744	0.180671	0.174718	-0.228657	0.0842671	0.261911	0.0470272	-0.13912	0.297636	-0.186279	0.161495	-0.449523	0.000400268	-0.119097	0.373225	0.409311	0.00142085	-0.0930026	0.487447
P20700	LMNB1	Lamin-B1	brown	0.137239	0.304279	-0.230442	0.0818074	0.407229	0.0015109	-0.0372263	0.781449	0.434937	0.000645308	0.269516	0.0407646	0.0595118	0.657219	0.525473	2.28107e-05	0.28275	0.0315096	0.17287	0.1944	-0.503093	5.69757e-05	0.0882126	0.510237	0.148613	0.265554	0.241844	0.0674016	0.655816	2.30243e-08	0.374678	0.00375894
Q9Y6W5	WASF2	Wiskott-Aldrich syndrome protein family member 2	brown	-0.135711	0.309746	-0.145738	0.275014	0.113653	0.395619	0.0738358	0.581751	0.204695	0.123232	0.124007	0.3537	0.296368	0.0238865	0.436255	0.000618593	0.530449	1.84457e-05	0.0289188	0.829385	-0.596142	7.91202e-07	0.30407	0.0203108	0.409739	0.00140292	0.106712	0.425284	0.54787	8.5338e-06	0.468649	0.000206992
P46781	RPS9	40S ribosomal protein S9	brown	-0.129378	0.333073	-0.430998	0.00073151	0.384577	0.00287641	-0.20478	0.123073	0.210894	0.11204	0.144318	0.279769	-0.234721	0.0761401	0.587472	1.24782e-06	0.105988	0.428452	0.154026	0.248338	-0.61915	2.2077e-07	-0.114639	0.391505	-0.0955942	0.475343	0.13611	0.308313	0.860666	4.70734e-18	0.267315	0.0425021
P46776	RPL27A	60S ribosomal protein L27a	brown	0.126087	0.34562	-0.259086	0.0495465	0.272215	0.038714	-0.115417	0.388277	0.213542	0.107505	0.259901	0.0488083	-0.283821	0.0308439	0.341231	0.008758	-0.0345434	0.796851	0.119934	0.369851	-0.368742	0.00439623	-0.11377	0.39513	-0.170691	0.200169	0.137287	0.304109	0.758494	5.32722e-12	0.104214	0.436264
Q15370	TCEB2	Transcription elongation factor B polypeptide 2	brown	-0.124703	0.350985	0.0255181	0.849199	0.122749	0.358643	0.194298	0.143881	0.0717014	0.592744	-0.130993	0.327024	0.105002	0.432783	0.369539	0.0043055	0.407846	0.00148367	0.0828506	0.536377	-0.378651	0.00337945	0.27581	0.0361161	0.180484	0.175173	0.467902	0.000212548	0.349758	0.00711809	0.496794	7.28892e-05
P62847	RPS24	40S ribosomal protein S24	brown	0.123853	0.354304	-0.384315	0.0028972	0.288952	0.0278176	-0.177176	0.183349	0.183035	0.16905	0.164173	0.21815	-0.293268	0.0254685	0.460016	0.000280095	-0.0253709	0.850059	0.109306	0.414053	-0.447269	0.00043153	-0.0546076	0.683913	-0.15965	0.231274	0.0558119	0.677321	0.779863	5.43774e-13	0.0363229	0.786626
P62314	SNRPD1	Small nuclear ribonucleoprotein Sm D1	brown	0.123428	0.355968	-0.447458	0.000428824	0.241547	0.0677492	-0.000936654	0.994432	-0.026781	0.84183	0.211776	0.110514	-0.120067	0.369318	0.220918	0.095615	-0.234168	0.0768544	0.279411	0.0336609	-0.185838	0.162506	-0.283123	0.0312762	-0.443514	0.00048857	-0.336125	0.00988971	0.461368	0.000267278	0.0138505	0.917812
O75494	SRSF10	Serine/arginine-rich splicing factor 10	brown	-0.12276	0.358599	-0.5071	4.85889e-05	0.576525	2.17739e-06	-0.25875	0.0498531	0.0989227	0.460036	0.144732	0.278377	-0.295026	0.0245607	0.611335	3.44478e-07	-0.124789	0.350649	0.321814	0.0137616	-0.469991	0.000197339	-0.186718	0.160491	-0.240948	0.0684536	0.0607996	0.650278	0.788288	2.0602e-13	0.0904512	0.499519
P62854	RPS26	40S ribosomal protein S26	brown	0.12233	0.360299	-0.336755	0.00974372	0.153158	0.251045	-0.0263359	0.844426	0.16208	0.224156	0.21134	0.111266	-0.204419	0.12375	0.320374	0.014215	0.0318756	0.812243	0.0416309	0.756345	-0.455449	0.000327639	0.0285446	0.831561	-0.15592	0.242498	-0.123718	0.354832	0.668418	9.84223e-09	0.0513011	0.702132
O15126	SCAMP1	Secretory carrier-associated membrane protein 1	brown	-0.119565	0.371339	-0.211292	0.11135	0.310633	0.0176322	-0.049874	0.710047	0.234381	0.0765786	0.201705	0.128925	-0.0319057	0.812069	0.345522	0.00789571	0.0490607	0.714573	0.283325	0.0311506	-0.256022	0.0524009	-0.0741809	0.579983	-0.0681766	0.611098	0.3574	0.0058829	0.51799	3.12016e-05	0.156454	0.240868
P39019	RPS19	40S ribosomal protein S19	brown	0.119296	0.372424	0.241226	0.0681257	-0.00326599	0.980588	0.154966	0.245428	0.342306	0.00853462	0.301835	0.0212981	0.0802539	0.549268	0.104007	0.437183	0.250915	0.057456	-0.0364381	0.785965	-0.0628367	0.639359	0.31242	0.0169577	0.295351	0.0243964	0.467962	0.000212098	0.367423	0.00455014	0.0621307	0.643134
Q13185	CBX3	Chromobox protein homolog 3	brown	-0.117153	0.381135	-0.334137	0.0103636	0.408316	0.00146325	-0.198834	0.134576	-0.059558	0.65697	-0.0947418	0.479306	-0.215999	0.103423	0.414965	0.00120009	0.0542733	0.685747	0.118771	0.374546	-0.445009	0.000465089	-0.0579484	0.665684	-0.106535	0.426059	0.0130796	0.922372	0.447694	0.000425472	0.290694	0.0268487
Q16799	RTN1	Reticulon-1	brown	-0.112024	0.402468	0.114369	0.392628	-0.056664	0.672671	0.269993	0.0403958	0.449549	0.00039992	0.278835	0.0340435	0.209682	0.114166	0.148134	0.267113	0.372457	0.00398715	0.00302661	0.982011	-0.199179	0.133888	0.311638	0.0172502	0.374012	0.00382617	0.383564	0.00295737	0.381499	0.00312877	0.336937	0.00970181
P83731	RPL24	60S ribosomal protein L24	brown	0.111081	0.406466	-0.31265	0.0168724	0.323248	0.0133224	-0.0922214	0.491127	0.247494	0.0610565	0.322522	0.0135431	-0.277345	0.0350516	0.411315	0.00133874	-0.0337351	0.801507	0.172985	0.194097	-0.383591	0.0029552	-0.0942789	0.481466	-0.224285	0.0905388	0.178124	0.180979	0.844956	7.52417e-17	0.13572	0.309714
P62899	RPL31	60S ribosomal protein L31	brown	0.109896	0.411525	-0.18996	0.153224	0.217018	0.101767	-0.0743695	0.579017	0.39193	0.00234532	0.227955	0.0852502	-0.0517965	0.699391	0.444848	0.000467565	0.338356	0.0093807	-0.0344945	0.797132	-0.579214	1.90265e-06	0.153902	0.248724	0.118247	0.376672	0.252084	0.0562648	0.787633	2.22508e-13	0.361615	0.00528565
Q9NQP4	PFDN4	Prefoldin subunit 4	brown	0.108977	0.415468	-0.13821	0.300839	0.0691846	0.605824	-0.0421915	0.753167	0.28844	0.0281079	0.103449	0.439659	0.0701073	0.601014	0.339958	0.00902902	0.469551	0.000200459	-0.118086	0.377326	-0.54209	1.10732e-05	0.0715132	0.593718	0.125163	0.349194	0.186572	0.160824	0.442381	0.000507069	0.364124	0.00495601
Q9Y6G5	COMMD10	COMM domain-containing protein 10	brown	-0.10783	0.420423	-0.071491	0.593833	0.269544	0.0407423	-0.0393379	0.769385	0.0550779	0.681335	0.0841602	0.529933	0.14414	0.280371	0.391243	0.00239095	0.173705	0.192222	0.164943	0.215969	-0.316728	0.0154207	0.133354	0.318305	0.147852	0.268037	0.406551	0.0015413	0.464896	0.000236311	0.352648	0.00662654
P61254	RPL26	60S ribosomal protein L26	brown	0.107489	0.421902	-0.409286	0.00142188	0.356171	0.00606783	-0.0824691	0.538262	0.382395	0.0030533	0.26202	0.0469328	-0.0793709	0.553685	0.656161	2.25055e-08	0.209556	0.114388	0.196469	0.13937	-0.625598	1.51522e-07	-0.00913345	0.945749	0.0356603	0.790429	0.187595	0.1585	0.810624	1.25177e-14	0.352604	0.00663387
O15127	SCAMP2	Secretory carrier-associated membrane protein 2	brown	0.107262	0.422889	-0.193511	0.145544	0.0399754	0.765753	-0.118732	0.374703	0.358494	0.00572249	0.249875	0.0585314	-0.0688829	0.607401	0.233367	0.0778989	0.193286	0.146022	-0.0444044	0.740663	-0.400001	0.00186454	-0.0069422	0.958752	0.0453928	0.735099	0.0838973	0.531224	0.462591	0.000256144	0.0874922	0.513711
P18621	RPL17	60S ribosomal protein L17	brown	0.099376	0.457972	-0.434407	0.000656349	0.281183	0.032504	-0.208228	0.116755	0.359652	0.00555679	0.353541	0.00648093	-0.197631	0.137	0.528187	2.03239e-05	0.19341	0.145759	0.069015	0.60671	-0.630013	1.16521e-07	-0.0441295	0.742213	-0.0831962	0.534673	-0.00858575	0.948998	0.852343	2.12714e-17	0.228415	0.0846056
P61513	RPL37A	60S ribosomal protein L37a	brown	-0.0993457	0.45811	-0.155754	0.243007	0.104097	0.436783	0.173823	0.191915	0.377912	0.00344737	0.407347	0.00150563	0.00782073	0.953537	0.300673	0.0218275	0.288585	0.0280253	0.0784133	0.558494	-0.458972	0.000290373	0.0930798	0.487084	0.100535	0.45272	0.0907694	0.498005	0.636702	7.7644e-08	0.336231	0.00986516
P11940	PABPC1	Polyadenylate-binding protein 1	brown	-0.0969718	0.468975	-0.344694	0.0080562	0.3738	0.00384779	-0.10595	0.428619	0.327093	0.0122038	0.232628	0.0788716	0.0475316	0.723106	0.534668	1.53643e-05	0.344474	0.00809931	0.155772	0.242951	-0.551799	7.12899e-06	0.0623118	0.642165	0.196435	0.13944	0.0710419	0.596159	0.59338	9.16115e-07	0.25869	0.0499075
P46777	RPL5	60S ribosomal protein L5	brown	-0.0959859	0.473528	-0.60483	4.94404e-07	0.586451	1.31547e-06	-0.0252016	0.851048	0.143422	0.282796	0.237325	0.0728464	-0.0898991	0.502152	0.716985	2.44169e-10	-0.0270162	0.840459	0.541839	1.11981e-05	-0.536811	1.3989e-05	-0.161089	0.22704	-0.172676	0.194907	0.064683	0.629527	0.836269	3.06407e-16	0.394756	0.00216574
P40429	RPL13A	60S ribosomal protein L13a	brown	-0.094677	0.479608	-0.370199	0.00423151	0.28778	0.0284864	-0.206183	0.120472	0.14381	0.281485	0.101413	0.448762	-0.207226	0.118565	0.443258	0.000492695	-0.00506796	0.969882	0.0762998	0.569177	-0.520375	2.82602e-05	-0.0874434	0.513947	-0.148747	0.265116	0.0410083	0.759879	0.746329	1.76329e-11	0.125101	0.349438
P06454	PTMA	Prothymosin alpha	brown	0.093803	0.483692	-0.0530021	0.692738	0.0403703	0.763505	0.299828	0.0222192	0.400285	0.00184936	0.253878	0.0544766	0.260274	0.0484735	0.341047	0.00879669	0.410676	0.00136446	0.00993871	0.940975	-0.511898	4.00503e-05	0.1527	0.252482	0.206251	0.120346	0.139362	0.296787	0.627369	1.36437e-07	0.404207	0.00165071
O95295	SNAPIN	SNARE-associated protein Snapin	brown	0.0903242	0.500124	-0.0146385	0.913153	0.0873874	0.514217	0.0493728	0.712835	0.399772	0.00187687	0.271745	0.0390651	0.0646399	0.629756	0.286951	0.0289667	0.380002	0.00325841	-0.0108919	0.935325	-0.420797	0.00100511	0.152684	0.252533	0.131324	0.325791	0.248105	0.0604003	0.429518	0.000766505	0.206979	0.119013
P62906	RPL10A	60S ribosomal protein L10a	brown	0.0893761	0.504652	-0.38534	0.00281677	0.305391	0.0197454	-0.109182	0.414586	0.25048	0.0579042	0.320496	0.0141759	0.147572	0.268953	0.540454	1.19103e-05	0.149095	0.26399	0.189316	0.154645	-0.522682	2.56603e-05	-0.12153	0.363473	-0.0490639	0.714555	0.00981015	0.941737	0.758528	5.30914e-12	0.367863	0.00449826
P62081	RPS7	40S ribosomal protein S7	brown	0.0884419	0.509134	-0.361286	0.00533023	0.253313	0.0550351	-0.198151	0.135948	0.310939	0.0175154	0.228841	0.0840105	-0.0104004	0.938238	0.457898	0.000301303	0.26414	0.045115	-0.0116612	0.930768	-0.574147	2.45076e-06	-0.0465447	0.728632	0.000292315	0.998262	-0.0419812	0.754358	0.686373	2.72632e-09	0.345826	0.00783753
P46779	RPL28	60S ribosomal protein L28	brown	0.0877275	0.512575	-0.314963	0.0160353	0.355917	0.00610676	-0.0906134	0.498747	0.21849	0.09941	0.177593	0.182303	-0.230388	0.0818807	0.47891	0.000142965	0.0676085	0.614078	0.209306	0.114831	-0.455779	0.000323978	-0.0125541	0.925482	-0.0823991	0.538608	0.284542	0.0304028	0.823095	2.22008e-15	0.305393	0.0197445
P62753	RPS6	40S ribosomal protein S6	brown	-0.085898	0.521441	-0.436098	0.000621722	0.31006	0.0178537	-0.0852165	0.524763	0.150717	0.25877	0.216487	0.102627	-0.282847	0.0314484	0.425952	0.000857071	-0.0551419	0.680985	0.225862	0.0882364	-0.450819	0.000383236	-0.0875507	0.513429	-0.21735	0.101232	-0.036827	0.783736	0.792461	1.25308e-13	0.0962549	0.472283
P61353	RPL27	60S ribosomal protein L27	brown	0.0838043	0.531681	-0.366561	0.00465323	0.393417	0.00224922	-0.207114	0.118769	0.122828	0.358332	0.212224	0.109745	-0.283607	0.0309761	0.429717	0.000761706	-0.0111931	0.933541	0.255544	0.0528577	-0.362832	0.00512341	0.00613014	0.963573	-0.171373	0.198351	0.191034	0.15087	0.756051	6.81301e-12	0.157425	0.237926
P35268	RPL22	60S ribosomal protein L22	brown	-0.0823245	0.538977	-0.096591	0.470731	0.234749	0.0761041	0.042873	0.74931	0.0866504	0.517786	0.0145231	0.913835	-0.088645	0.508158	0.282228	0.0318376	-0.0142435	0.915488	0.111292	0.405572	-0.237633	0.0724645	0.0555123	0.678958	-0.0364347	0.785985	0.218101	0.100028	0.444279	0.000476425	0.157204	0.238594
P62917	RPL8	60S ribosomal protein L8	brown	0.0799171	0.55095	-0.492857	8.48117e-05	0.495759	7.58646e-05	-0.049863	0.710109	0.13813	0.301119	0.206469	0.119946	-0.167316	0.209344	0.609298	3.86074e-07	0.0307935	0.818507	0.385103	0.00283516	-0.558694	5.17063e-06	-0.113626	0.395734	-0.222202	0.0936541	0.108248	0.418613	0.878367	1.34065e-19	0.430334	0.000747021
O43747	AP1G1	AP-1 complex subunit gamma-1	brown	-0.0798664	0.551204	-0.0451607	0.736405	0.280315	0.0330668	0.070039	0.601369	0.196122	0.140084	-0.0405577	0.762439	0.0460386	0.731472	0.500973	6.19329e-05	0.301123	0.0216209	0.21315	0.108168	-0.379106	0.00333827	0.272504	0.0384998	0.264975	0.0444157	0.606742	4.44962e-07	0.489188	9.75158e-05	0.43648	0.000614139
Q02750	MAP2K1	Dual specificity mitogen-activated protein kinase kinase 1	brown	0.0797032	0.552021	-0.233069	0.0782891	0.185415	0.163483	0.187202	0.159389	0.106325	0.426976	-0.0222675	0.868225	0.0824811	0.538203	0.452164	0.000366256	0.320357	0.0142204	0.221786	0.0942856	-0.465902	0.000228102	0.0100899	0.940078	0.0992519	0.458537	0.300275	0.022011	0.432018	0.000708254	0.595552	8.16448e-07
P62701	RPS4X	40S ribosomal protein S4, X isoform	brown	0.077238	0.564423	-0.403101	0.0017047	0.330687	0.0112323	0.121923	0.361909	0.273801	0.0375497	0.387692	0.00263962	0.300189	0.0220509	0.61563	2.70155e-07	0.13822	0.300801	0.348251	0.00738671	-0.479403	0.000140405	-0.118735	0.374692	0.0198897	0.882191	-0.017801	0.894488	0.692451	1.729e-09	0.474268	0.000169264
P0DN76	U2AF1	Splicing factor U2AF 35 kDa subunit	brown	0.0760015	0.570693	-0.388115	0.00260886	0.485991	0.00010998	0.158656	0.234227	0.211563	0.110882	0.314592	0.016167	0.0652237	0.626659	0.63417	9.06443e-08	0.0840332	0.530556	0.455996	0.000321581	-0.494217	8.05056e-05	0.0371813	0.781707	-0.0259682	0.846571	0.162765	0.222179	0.795422	8.74548e-14	0.410763	0.0013609
P26599	PTBP1	Polypyrimidine tract-binding protein 1	brown	0.0687213	0.608245	-0.176967	0.183874	0.246225	0.0624378	0.0717115	0.592692	0.461753	0.00026373	0.374106	0.00381663	0.146978	0.270908	0.309309	0.0181471	0.37412	0.00381518	0.0500515	0.709061	-0.438281	0.000579464	0.0633086	0.63684	0.147761	0.268335	0.0435785	0.745322	0.512093	3.97331e-05	0.409986	0.0013927
P19525	EIF2AK2	Interferon-induced, double-stranded RNA-activated protein kinase	brown	0.0686021	0.608869	-0.361614	0.0052857	0.439067	0.000564913	8.29188e-05	0.999507	0.275807	0.036118	0.309506	0.0180696	-0.115259	0.388934	0.555953	5.87989e-06	0.0273082	0.838757	0.374317	0.00379524	-0.365309	0.00480669	-0.11132	0.405454	-0.00050583	0.996993	0.270032	0.0403659	0.745399	1.92685e-11	0.283225	0.0312131
Q9P000	COMMD9	COMM domain-containing protein 9	brown	-0.0681213	0.611387	0.106353	0.426856	0.144235	0.280051	0.0125497	0.925507	0.292214	0.0260265	0.194877	0.142668	0.0861304	0.52031	0.22371	0.091391	0.384495	0.00288287	-0.0036412	0.978358	-0.296098	0.024021	0.274502	0.0370445	0.246682	0.0619379	0.506488	4.97922e-05	0.400242	0.00185165	0.363305	0.00506146
P62241	RPS8	40S ribosomal protein S8	brown	0.0678695	0.612708	-0.445978	0.000450418	0.425312	0.000874323	-0.0200403	0.881305	-0.0121436	0.927912	0.191876	0.149043	-0.196249	0.139823	0.407591	0.00149486	-0.277858	0.0347022	0.425124	0.00087944	-0.261114	0.047727	-0.131432	0.325391	-0.325907	0.0125398	-0.0843154	0.529172	0.684711	3.0821e-09	0.0803919	0.548579
P46783	RPS10	40S ribosomal protein S10	brown	-0.0657039	0.624117	-0.584691	1.44017e-06	0.465414	0.000232049	-0.275218	0.036534	-0.108357	0.418143	-0.0267035	0.842282	-0.387758	0.00263483	0.455211	0.000330311	-0.28593	0.0295687	0.266209	0.043398	-0.291519	0.0263996	-0.454308	0.000340619	-0.446206	0.000447026	-0.118706	0.374807	0.425919	0.000857971	0.0558465	0.677131
O60506	SYNCRIP	Heterogeneous nuclear ribonucleoprotein Q	brown	0.0635594	0.635502	-0.364166	0.00495057	0.459392	0.000286198	0.111323	0.405439	0.266073	0.0435091	0.100118	0.454606	-0.00791401	0.952984	0.67729	5.27782e-09	0.386748	0.00270949	0.324306	0.0130062	-0.67409	6.62467e-09	0.100421	0.453233	0.0907356	0.498166	0.246041	0.0626404	0.74795	1.50924e-11	0.683466	3.37697e-09
P62424	RPL7A	60S ribosomal protein L7a	brown	0.0610525	0.648918	-0.454013	0.000344044	0.507271	4.82572e-05	-0.135538	0.31037	0.167868	0.207823	0.2101	0.113429	-0.214259	0.106301	0.58249	1.61173e-06	-0.0182605	0.89178	0.371173	0.00412457	-0.473835	0.000171931	-0.0897556	0.502837	-0.17256	0.195214	0.189998	0.153138	0.853325	1.78904e-17	0.325457	0.0126695
Q00577	PURA	Transcriptional activator protein Pur-alpha	brown	0.059263	0.658563	-0.139635	0.295833	0.313368	0.0166087	0.182235	0.170955	0.247189	0.0613866	0.155931	0.242464	0.00629027	0.962622	0.438507	0.000575243	0.328787	0.0117372	0.309646	0.0180149	-0.469883	0.000198103	0.209429	0.114613	0.0965331	0.470998	0.366653	0.00464213	0.611375	3.43707e-07	0.491598	8.89873e-05
P50914	RPL14	60S ribosomal protein L14	brown	0.0574452	0.668418	-0.449955	0.000394511	0.378265	0.0034148	-0.165161	0.215354	0.174177	0.190996	0.240721	0.0687234	-0.175483	0.187639	0.524215	2.40565e-05	-0.0894784	0.504163	0.221582	0.0945969	-0.472949	0.000177509	-0.121518	0.363517	-0.18192	0.171708	-0.0291246	0.82819	0.809476	1.45848e-14	0.103488	0.439484
P67809	YBX1	Nuclease-sensitive element-binding protein 1	brown	0.056635	0.672829	-0.349018	0.00724891	0.308394	0.0185102	0.0452458	0.735926	0.247465	0.0610877	0.163348	0.220504	-0.0796914	0.552079	0.558457	5.22869e-06	0.350711	0.00695262	0.203727	0.125055	-0.667373	1.05775e-08	-0.0400543	0.765303	0.0110767	0.93423	0.169215	0.204145	0.787671	2.21519e-13	0.51026	4.27957e-05
Q14103	HNRNPD	Heterogeneous nuclear ribonucleoprotein D0	brown	-0.0560533	0.676002	-0.33134	0.0110632	0.538458	1.30107e-05	0.0475131	0.72321	0.0571678	0.669927	0.071379	0.594412	0.0592394	0.658691	0.402766	0.00172134	0.139527	0.29621	0.355054	0.0062404	-0.325752	0.0125844	0.143251	0.283377	-0.0249757	0.852368	0.0244208	0.855613	0.410937	0.00135388	0.431273	0.000725178
P62266	RPS23	40S ribosomal protein S23	brown	-0.0554943	0.679056	-0.539923	1.21943e-05	0.478855	0.000143254	-0.139028	0.297959	0.19032	0.15243	0.23659	0.0737639	-0.261646	0.0472591	0.522007	2.63969e-05	-0.0785579	0.557766	0.327657	0.0120468	-0.495223	7.74488e-05	-0.092383	0.490364	-0.251603	0.0567521	-0.0388469	0.772185	0.78841	2.03077e-13	0.125893	0.346371
P62910	RPL32	60S ribosomal protein L32	brown	0.0539459	0.687545	-0.432976	0.000687001	0.168963	0.204829	-0.221864	0.0941666	0.374783	0.00374844	0.288135	0.028282	-0.254113	0.0542465	0.485691	0.000111223	0.0975524	0.466305	-0.00923488	0.945148	-0.577482	2.07558e-06	-0.0776645	0.562268	-0.020757	0.877093	-0.106589	0.425824	0.758552	5.29595e-12	0.0335395	0.802634
P62280	RPS11	40S ribosomal protein S11	brown	-0.0525495	0.695233	-0.611894	3.33834e-07	0.558274	5.27386e-06	-0.337067	0.00967203	0.0838971	0.531224	0.14215	0.287132	-0.396511	0.00206042	0.564713	3.88326e-06	-0.0378308	0.77799	0.303069	0.0207482	-0.559737	4.92232e-06	-0.150331	0.260005	-0.304137	0.0202818	-0.0361413	0.787668	0.844926	7.56193e-17	0.184979	0.164492
P62750	RPL23A	60S ribosomal protein L23a	brown	0.0513041	0.702115	-0.370322	0.00421794	0.436981	0.000604317	-0.0907642	0.49803	0.279499	0.0336026	0.237961	0.0720594	0.0347758	0.795513	0.635754	8.22907e-08	0.292611	0.0258151	0.260777	0.0480257	-0.537818	1.33831e-05	0.0245388	0.854923	0.0530752	0.692334	0.278404	0.0343329	0.783531	3.58256e-13	0.522778	2.55574e-05
P15880	RPS2	40S ribosomal protein S2	brown	-0.04815	0.719651	-0.545464	9.51691e-06	0.596432	7.79028e-07	-0.0901121	0.501135	0.13088	0.327445	0.211621	0.110782	-0.200504	0.131267	0.607931	4.16606e-07	-0.0448961	0.737893	0.4872	0.000105106	-0.512091	3.97364e-05	-0.146273	0.273239	-0.22441	0.0903557	0.0849224	0.5262	0.862906	3.08506e-18	0.347174	0.00758399
P61247	RPS3A	40S ribosomal protein S3a	brown	-0.0478685	0.721223	-0.539216	1.25823e-05	0.467372	0.000216569	-0.061899	0.644376	0.178886	0.17909	0.324123	0.0130604	0.0548765	0.682439	0.583383	1.5399e-06	0.00915761	0.945606	0.411441	0.00133371	-0.476786	0.000154494	-0.113219	0.39744	-0.105099	0.432355	-0.0991941	0.4588	0.788856	1.9267e-13	0.287422	0.0286932
O43390	HNRNPR	Heterogeneous nuclear ribonucleoprotein R	brown	0.0468566	0.726884	-0.417061	0.00112642	0.548964	8.11902e-06	-0.0541329	0.686518	0.232821	0.0786171	0.16131	0.226395	-0.0626423	0.640397	0.658035	1.98819e-08	0.234096	0.076947	0.319619	0.0144579	-0.580283	1.80267e-06	0.054574	0.684097	-0.0504537	0.706828	0.205634	0.121485	0.773041	1.15726e-12	0.531499	1.76294e-05
O00571	DDX3X	ATP-dependent RNA helicase DDX3X	brown	-0.0445572	0.739802	-0.518941	2.99961e-05	0.479672	0.000139024	-0.205965	0.120873	0.277237	0.035126	0.282257	0.0318198	-0.128733	0.335509	0.644218	4.86279e-08	0.127586	0.33987	0.281787	0.032118	-0.541158	1.15431e-05	-0.0487361	0.716381	-0.0530715	0.692355	0.0563249	0.67452	0.680914	4.06646e-09	0.226688	0.0870484
P23258	TUBG1	Tubulin gamma-1 chain	brown	-0.0434901	0.745821	-0.449367	0.000402354	0.344137	0.00816569	0.0367296	0.784294	0.0353247	0.792357	-0.0891469	0.50575	0.013987	0.917004	0.594978	8.41729e-07	0.197402	0.137465	0.306049	0.019469	-0.574361	2.42499e-06	0.122588	0.359277	0.0358714	0.789217	-0.0312824	0.815676	0.561994	4.42249e-06	0.342921	0.00840905
P36543	ATP6V1E1	V-type proton ATPase subunit E 1	brown	0.0431619	0.747676	-0.0643763	0.631156	0.225277	0.0890848	0.315832	0.0157303	0.174738	0.189549	0.348084	0.00741703	0.367199	0.0045767	0.296641	0.023751	0.097076	0.468495	0.442608	0.000503312	-0.119718	0.370723	-0.0130374	0.922621	0.0619883	0.643897	0.336054	0.00990639	0.337714	0.00952482	0.452789	0.000358605
P54577	YARS	Tyrosine--tRNA ligase, cytoplasmic	brown	-0.0426687	0.750465	-0.260284	0.0484651	0.326289	0.0124309	0.185076	0.164267	0.2384	0.0715202	0.0398647	0.766383	0.0309768	0.817445	0.430888	0.000734061	0.303921	0.0203753	0.305895	0.0195335	-0.45978	0.000282386	-0.0612677	0.647762	0.0240451	0.857811	0.360853	0.00538951	0.538266	1.31217e-05	0.588786	1.16555e-06
P62244	RPS15A	40S ribosomal protein S15a	brown	-0.0426582	0.750525	-0.517703	3.15742e-05	0.434732	0.000649554	-0.0420985	0.753694	0.000130401	0.999225	0.208369	0.116502	-0.283412	0.0310968	0.278797	0.0340692	-0.244763	0.0640601	0.478744	0.000143838	-0.150802	0.258497	-0.235749	0.0748262	-0.42174	0.000976445	-0.0795101	0.552987	0.538476	1.30002e-05	0.0829292	0.53599
Q12905	ILF2	Interleukin enhancer-binding factor 2	brown	0.0415811	0.756628	-0.473497	0.000174039	0.561777	4.46855e-06	0.0542434	0.685911	0.12541	0.348239	0.307476	0.0188806	-0.188928	0.155509	0.565626	3.71635e-06	-0.0148043	0.912173	0.518724	3.02677e-05	-0.450075	0.000392931	-0.106827	0.424787	-0.209598	0.114313	0.0912879	0.495543	0.767644	2.06551e-12	0.390867	0.00241625
Q96KP4	CNDP2	Cytosolic non-specific dipeptidase	brown	-0.0412033	0.758772	-0.13782	0.302218	0.39153	0.00237183	0.100403	0.453315	0.0952609	0.47689	0.218631	0.0991857	0.0462078	0.730522	0.348838	0.00728103	0.0543184	0.685499	0.403273	0.00169618	-0.171636	0.197651	-0.0420035	0.754232	-0.0974146	0.466938	0.410502	0.00137151	0.352395	0.00666841	0.500712	6.25696e-05
P62829	RPL23	60S ribosomal protein L23	brown	0.0409082	0.760448	-0.347367	0.00754833	0.273072	0.0380808	-0.131682	0.324462	0.206663	0.119591	0.242729	0.0663745	-0.240497	0.068989	0.415408	0.00118416	0.0160282	0.904945	0.0833556	0.533888	-0.469945	0.000197666	-0.0447007	0.738993	-0.141018	0.291029	-0.00347629	0.979338	0.753153	9.08697e-12	0.170764	0.199972
Q07020	RPL18	60S ribosomal protein L18	brown	-0.0408177	0.760962	-0.418206	0.0010879	0.278077	0.0345534	-0.209613	0.114287	0.266394	0.0432468	0.248716	0.0597498	-0.24493	0.0638732	0.455829	0.000323426	0.0451654	0.736378	0.0911693	0.496106	-0.522175	2.62113e-05	-0.0807343	0.546872	-0.0726473	0.587861	0.00128043	0.992389	0.805556	2.43884e-14	0.0538399	0.688127
P39023	RPL3	60S ribosomal protein L3	brown	-0.0403907	0.763389	-0.488947	9.84054e-05	0.453198	0.000353683	-0.230206	0.0821292	0.19303	0.146567	0.218462	0.0994548	-0.377123	0.00352124	0.515498	3.45773e-05	0.00161405	0.990406	0.259561	0.0491154	-0.534717	1.53318e-05	-0.120814	0.366325	-0.175481	0.187644	0.104498	0.43501	0.873735	3.5808e-19	0.143553	0.282354
P49207	RPL34	60S ribosomal protein L34	brown	-0.0401999	0.764475	-0.432157	0.00070512	0.376834	0.00354857	-0.138339	0.300381	0.292942	0.02564	0.269726	0.0406014	-0.215293	0.104584	0.514248	3.63935e-05	0.106738	0.425171	0.229447	0.0831713	-0.576638	2.16511e-06	-0.103794	0.438125	-0.109472	0.413342	0.103301	0.440315	0.867126	1.36335e-18	0.303424	0.0205918
P36578	RPL4	60S ribosomal protein L4	brown	-0.0387098	0.772967	-0.435378	0.000636259	0.40741	0.00150284	-0.137077	0.304856	0.20985	0.113869	0.265739	0.043783	-0.29671	0.0237171	0.50626	5.02459e-05	0.113737	0.39527	0.261585	0.0473128	-0.559387	5.00448e-06	0.000847153	0.994964	-0.115744	0.386926	0.125789	0.346771	0.88764	1.65387e-20	0.270929	0.0396801
Q96CW1	AP2M1	AP-2 complex subunit mu	brown	0.0380367	0.776812	-0.043221	0.747342	0.159908	0.230511	0.331796	0.0109466	0.361406	0.00531398	0.221755	0.094332	0.160109	0.229915	0.398373	0.00195376	0.562537	4.30953e-06	0.187702	0.158257	-0.568674	3.20641e-06	0.245346	0.0634098	0.349786	0.00711314	0.396393	0.00206737	0.656516	2.19854e-08	0.646017	4.33942e-08
O43175	PHGDH	D-3-phosphoglycerate dehydrogenase	brown	-0.0377925	0.778208	-0.101754	0.44723	0.0662258	0.62136	-0.0322409	0.810131	0.172277	0.195958	0.0177213	0.894958	-0.0154203	0.908534	0.16409	0.218385	0.182837	0.169522	-0.087332	0.514485	-0.370834	0.00416156	0.0289489	0.829211	0.077655	0.562316	0.132757	0.320495	0.358118	0.00577715	0.143203	0.28354
Q92598	HSPH1	Heat shock protein 105 kDa	brown	0.036332	0.786574	-0.206468	0.119949	0.246371	0.062278	0.0583926	0.663275	0.352548	0.00664311	0.186399	0.161218	0.26505	0.0443535	0.552158	7.01208e-06	0.425479	0.000869787	0.093615	0.484572	-0.539306	1.25324e-05	0.11616	0.38521	0.255725	0.052685	0.220423	0.0963796	0.550387	7.60721e-06	0.476258	0.000157493
Q02878	RPL6	60S ribosomal protein L6	brown	-0.0349677	0.79441	-0.454952	0.000333235	0.31377	0.0164627	-0.231739	0.080055	0.287648	0.0285625	0.228956	0.0838505	-0.262013	0.0469385	0.523054	2.52621e-05	0.100051	0.454908	0.110357	0.409554	-0.632078	1.02903e-07	-0.11018	0.410308	-0.0766641	0.567329	-0.0181722	0.892301	0.835742	3.32748e-16	0.172145	0.196306
Q12904	AIMP1	Aminoacyl tRNA synthase complex-interacting multifunctional protein 1	brown	-0.0340896	0.799464	-0.406718	0.00153377	0.490062	9.43384e-05	0.0562621	0.674862	0.221203	0.0951769	0.179992	0.176372	-0.124251	0.352745	0.604637	4.99677e-07	0.133507	0.317743	0.522038	2.63631e-05	-0.448688	0.000411593	0.0447202	0.738884	-0.0249634	0.85244	0.272199	0.0387256	0.629944	1.17002e-07	0.476563	0.000155754
Q9Y2V2	CARHSP1	Calcium-regulated heat stable protein 1	brown	0.0326053	0.808026	-0.108168	0.418962	-0.0037831	0.977515	0.0328528	0.806597	0.180925	0.174103	0.0481512	0.719644	0.115463	0.388087	0.243769	0.0651831	0.501483	6.0706e-05	-0.0641049	0.632598	-0.482987	0.00012301	0.157192	0.23863	0.186468	0.161062	0.0868086	0.517019	0.45894	0.000290687	0.309519	0.0180645
P08708	RPS17	40S ribosomal protein S17	brown	0.0321694	0.810544	-0.295258	0.0244431	0.407135	0.00151508	-0.157673	0.237175	0.0960023	0.473452	0.143732	0.281746	-0.24866	0.0598099	0.462857	0.000253785	-0.0506317	0.705841	0.242601	0.0665223	-0.2611	0.0477395	-0.0551528	0.680925	-0.143627	0.282102	0.376131	0.00361607	0.71307	3.38242e-10	0.229082	0.0836759
P62269	RPS18	40S ribosomal protein S18	brown	0.0303934	0.820826	-0.480869	0.000133034	0.543706	1.03007e-05	-0.267329	0.0424902	-0.088508	0.508816	-0.078729	0.556906	-0.351596	0.00680196	0.494686	7.90665e-05	-0.206673	0.119573	0.39949	0.00189214	-0.304226	0.0202431	-0.140789	0.291819	-0.365148	0.00482667	0.261407	0.0474689	0.678369	4.88571e-09	0.210129	0.113377
Q02543	RPL18A	60S ribosomal protein L18a	brown	-0.0299682	0.823292	-0.406856	0.00152753	0.325772	0.0125785	-0.252495	0.0558512	0.179104	0.178552	0.132241	0.322395	-0.341861	0.00862654	0.526297	2.20278e-05	0.0487675	0.716206	0.122108	0.361177	-0.57689	2.13808e-06	0.00216033	0.987159	-0.121598	0.363201	0.148287	0.266615	0.82703	1.25044e-15	0.1612	0.226716
Q6DN03	HIST2H2BC	Putative histone H2B type 2-C	brown	0.029562	0.825649	-0.0855228	0.523269	0.182702	0.169842	0.0251979	0.85107	0.283995	0.0307375	0.188831	0.155726	-0.0363862	0.786263	0.268746	0.0413651	0.19076	0.151468	0.0264834	0.843565	-0.273538	0.0377405	0.218609	0.0992213	0.186921	0.160029	0.0650261	0.627707	0.505335	5.21315e-05	0.232896	0.0785179
P46782	RPS5	40S ribosomal protein S5	brown	-0.0294288	0.826423	-0.460394	0.000276453	0.393453	0.00224695	-0.240428	0.0690708	0.178935	0.178967	0.174912	0.189101	-0.212821	0.108725	0.557032	5.59066e-06	-0.106063	0.428124	0.224818	0.0897561	-0.423343	0.000929337	-0.234722	0.076138	-0.188942	0.155478	0.0909344	0.497221	0.772517	1.22514e-12	0.0843524	0.52899
P27635	RPL10	60S ribosomal protein L10	brown	0.0279631	0.834944	-0.396121	0.00208341	0.301111	0.0216264	-0.165382	0.214733	0.349098	0.00723465	0.278377	0.0343512	-0.0787133	0.556985	0.586493	1.3126e-06	0.185304	0.163738	0.0770764	0.565241	-0.675712	5.9057e-09	-0.078951	0.555791	-0.0102966	0.938853	0.0683384	0.61025	0.921632	1.09328e-24	0.277477	0.0349613
P32969	RPL9	60S ribosomal protein L9	brown	-0.0279283	0.835146	-0.574431	2.41655e-06	0.492591	8.56796e-05	-0.276502	0.0356333	0.250443	0.0579417	0.240895	0.0685165	-0.151859	0.255135	0.632557	9.99661e-08	0.0941562	0.482039	0.269301	0.0409316	-0.644252	4.85233e-08	-0.208291	0.116642	-0.19186	0.149077	0.0364406	0.785951	0.881243	7.13799e-20	0.349711	0.00712633
P18124	RPL7	60S ribosomal protein L7	brown	0.0274561	0.837896	-0.434611	0.000652081	0.355398	0.0061869	-0.0501455	0.708539	0.247248	0.0613225	0.322132	0.0136631	-0.0868405	0.516864	0.560087	4.8416e-06	0.0894213	0.504436	0.264459	0.0448469	-0.573377	2.54604e-06	-0.13864	0.299321	-0.0927735	0.488524	0.0102943	0.938867	0.882669	5.19106e-20	0.275735	0.0361691
O14828	SCAMP3	Secretory carrier-associated membrane protein 3	brown	-0.0271513	0.839671	-0.219818	0.0973194	0.205547	0.121646	-0.0844353	0.528584	0.205363	0.121987	0.116536	0.383664	-0.0164665	0.902358	0.273252	0.0379493	0.154818	0.245886	0.115519	0.387857	-0.334933	0.0101715	-0.0379199	0.77748	-0.0632373	0.63722	0.137494	0.303373	0.420872	0.00100283	0.128231	0.337413
P09651	HNRNPA1	Heterogeneous nuclear ribonucleoprotein A1	brown	-0.0257959	0.847577	-0.236546	0.0738191	0.396694	0.0020497	0.221195	0.0951895	0.210248	0.11317	0.22827	0.0848082	0.265707	0.0438093	0.371177	0.00412415	0.32741	0.0121154	0.2834	0.0311044	-0.382201	0.00306954	0.148989	0.264333	0.117474	0.379819	0.106353	0.426855	0.387163	0.00267854	0.551476	7.23591e-06
P62841	RPS15	40S ribosomal protein S15	brown	-0.0256131	0.848644	-0.430905	0.000733657	0.277588	0.0348856	-0.188139	0.157274	0.374184	0.00380869	0.247262	0.0613073	-0.116845	0.382397	0.620795	2.00715e-07	0.264727	0.0446227	0.0240403	0.857839	-0.723175	1.44227e-10	-0.111052	0.406589	0.0153282	0.909078	0.1209	0.36598	0.872683	4.4523e-19	0.356439	0.00602708
Q13838	DDX39B	Spliceosome RNA helicase DDX39B	brown	-0.0244518	0.855432	-0.421168	0.000993744	0.589573	1.11874e-06	0.193224	0.146153	0.0868944	0.516603	0.229872	0.0825859	-0.0900496	0.501433	0.593204	9.24677e-07	-0.0261051	0.845772	0.609882	3.73707e-07	-0.386812	0.00270473	-0.152028	0.2546	-0.134763	0.31317	0.157817	0.236744	0.605403	4.79073e-07	0.552925	6.76814e-06
O60684	KPNA6	Importin subunit alpha-7	brown	-0.0241371	0.857272	-0.0991855	0.458839	0.305113	0.0198633	-0.0328289	0.806734	-0.0493373	0.713033	-0.168303	0.20663	-0.0938773	0.483344	0.249655	0.058761	0.0721611	0.590369	0.243712	0.0652474	-0.181233	0.173359	0.0300799	0.822644	0.109778	0.412029	0.292952	0.0256349	0.338695	0.00930532	0.254762	0.0536127
O00629	KPNA4	Importin subunit alpha-3	brown	0.0240654	0.857692	-0.119929	0.369872	0.118717	0.374764	0.185641	0.162959	0.302164	0.0211501	0.04186	0.755046	0.16512	0.215469	0.379083	0.00334031	0.476602	0.000155534	0.0345115	0.797034	-0.600353	6.31035e-07	0.200124	0.132015	0.321186	0.0139578	0.0190171	0.887325	0.447209	0.000432392	0.447405	0.000429576
Q86SZ2	TRAPPC6B	Trafficking protein particle complex subunit 6B	brown	-0.023666	0.86003	-0.216247	0.103019	0.0757707	0.571867	-0.159655	0.231258	0.159842	0.230704	0.025411	0.849825	-0.174791	0.189413	0.280148	0.0331754	0.217567	0.100882	-0.0516013	0.700471	-0.383406	0.00297023	0.0243456	0.856053	-0.0300212	0.822985	0.0451156	0.736659	0.364042	0.00496645	0.0392519	0.769875
O75821	EIF3G	Eukaryotic translation initiation factor 3 subunit G	brown	-0.0233421	0.861927	-0.140519	0.292756	0.318281	0.0148969	0.226284	0.0876281	-0.0656344	0.624485	-0.114596	0.391683	-0.0008007	0.99524	0.347693	0.00748832	0.273559	0.0377251	0.383126	0.00299305	-0.42863	0.000788201	0.155873	0.242643	-0.0452074	0.736142	0.297492	0.0233337	0.439447	0.00055798	0.545621	9.44954e-06
Q9Y3U8	RPL36	60S ribosomal protein L36	brown	-0.0214603	0.872962	-0.362053	0.00522672	0.316879	0.0153691	-0.162589	0.222685	0.198771	0.134703	0.193245	0.14611	-0.25788	0.0506541	0.481884	0.000128143	0.097275	0.467579	0.13238	0.321883	-0.582823	1.58457e-06	-0.119351	0.372201	-0.133986	0.315994	0.0900802	0.501288	0.825446	1.57824e-15	0.199551	0.133149
O75367	H2AFY	Core histone macro-H2A.1	brown	-0.0205375	0.878382	-0.402603	0.00172953	0.558314	5.26387e-06	-0.140764	0.291906	0.0181621	0.89236	0.0441243	0.742242	-0.209537	0.114422	0.411733	0.00132216	-0.128353	0.336952	0.402402	0.00173963	-0.293932	0.0251227	-0.00922434	0.94521	-0.176783	0.18434	0.0307644	0.818676	0.599808	6.49906e-07	0.144117	0.280448
P62249	RPS16	40S ribosomal protein S16	brown	-0.0198948	0.882161	-0.312205	0.0170375	0.273716	0.0376115	-0.17676	0.184398	-0.131332	0.325763	0.0138937	0.917556	-0.438309	0.000578953	0.178244	0.180679	-0.376747	0.00355689	0.199781	0.132691	-0.0460449	0.731436	-0.120495	0.367601	-0.352605	0.00663365	-0.0994556	0.457611	0.481831	0.000128393	-0.220836	0.09574
P46778	RPL21	60S ribosomal protein L21	brown	-0.019229	0.886078	-0.356318	0.00604553	0.239064	0.0707109	-0.155409	0.244065	0.336392	0.00982756	0.258779	0.0498264	-0.217743	0.1006	0.471904	0.000184296	0.10658	0.425862	0.0455926	0.733976	-0.584646	1.4435e-06	-0.0939085	0.483197	-0.0361001	0.787904	0.0375041	0.779858	0.839849	1.73513e-16	0.127266	0.341094
P62263	RPS14	40S ribosomal protein S14	brown	0.0190129	0.88735	-0.351893	0.00675213	0.467814	0.000213207	-0.229435	0.0831873	0.148967	0.264405	0.190621	0.151772	-0.330734	0.0112201	0.4593	0.000287106	-0.164422	0.217442	0.240889	0.068524	-0.315349	0.0158992	-0.147267	0.269956	-0.174077	0.191255	0.130474	0.328958	0.624646	1.60267e-07	-0.0587648	0.661259
P48444	ARCN1	Coatomer subunit delta	brown	0.0181618	0.892362	-0.299584	0.0223336	0.52997	1.88293e-05	-0.243721	0.0652381	0.0749064	0.576272	-0.0811517	0.544794	-0.199536	0.133178	0.447864	0.000423072	0.0406277	0.762041	0.296062	0.0240391	-0.28293	0.031397	0.0512644	0.702335	-0.0498803	0.710012	0.202581	0.127238	0.498065	6.93813e-05	0.103161	0.440942
Q15365	PCBP1	Poly(rC)-binding protein 1	brown	-0.0163931	0.902791	-0.189808	0.153558	0.240468	0.0690237	0.248328	0.0601628	0.170061	0.201858	0.341351	0.00873284	0.133611	0.317362	0.155495	0.243801	0.0963054	0.47205	0.326853	0.0122712	-0.166603	0.21132	0.0981376	0.463622	-0.0581833	0.66441	0.0214242	0.873174	0.418781	0.00106903	0.37002	0.00425144
Q16836	HADH	Hydroxyacyl-coenzyme A dehydrogenase, mitochondrial	brown	0.0156232	0.907336	-0.346825	0.00764892	0.39186	0.00234998	-0.0118058	0.929911	0.200283	0.131701	0.295353	0.0243953	0.0212644	0.874112	0.513678	3.7251e-05	-0.0925551	0.489553	0.414662	0.00121105	-0.231658	0.0801638	-0.207049	0.118886	-0.178066	0.181123	0.29939	0.0224249	0.499558	6.5461e-05	0.342878	0.00841781
P26373	RPL13	60S ribosomal protein L13	brown	0.0147024	0.912775	-0.382536	0.0030416	0.392059	0.00233683	-0.0984203	0.462329	0.24008	0.0694867	0.227519	0.0858654	-0.220197	0.0967293	0.54236	1.09407e-05	0.0970202	0.468752	0.212388	0.109464	-0.546736	8.98457e-06	-0.0109037	0.935255	-0.125526	0.347788	0.198551	0.135144	0.917768	3.99243e-24	0.275418	0.036392
P22626	HNRNPA2B1	Heterogeneous nuclear ribonucleoproteins A2/B1	brown	-0.0139808	0.917041	-0.257565	0.050947	0.276438	0.0356774	0.0794712	0.553182	0.347343	0.00755274	0.389405	0.00251692	0.253858	0.0544968	0.328184	0.0119016	0.281928	0.0320283	0.114693	0.391282	-0.395769	0.00210438	0.0483382	0.718601	0.0919826	0.492255	-0.0968091	0.469725	0.351632	0.00679595	0.272722	0.0383382
Q9Y2Q3	GSTK1	Glutathione S-transferase kappa 1	brown	-0.0100503	0.940313	0.00539469	0.967941	0.140386	0.293217	0.0137795	0.918232	0.350971	0.00690796	0.435686	0.000630004	0.119457	0.371775	0.182767	0.169687	-0.0535516	0.689712	0.0386078	0.77355	-0.117928	0.377967	-0.0928679	0.48808	0.0217409	0.871315	0.186249	0.161564	0.434005	0.000664831	0.0866223	0.517922
P62310	LSM3	U6 snRNA-associated Sm-like protein LSm3	brown	0.00986214	0.941428	-0.185698	0.162828	0.299965	0.0221552	0.138819	0.298691	0.247192	0.0613831	0.241862	0.0673803	0.0734482	0.583741	0.425022	0.000882243	0.2999	0.0221858	0.259266	0.0493823	-0.416873	0.00113283	0.100548	0.45266	0.117126	0.381244	0.298301	0.0229426	0.638057	7.1429e-08	0.483502	0.000120682
Q92621	NUP205	Nuclear pore complex protein Nup205	brown	0.00722815	0.957054	-0.261163	0.047684	0.296412	0.0238649	-0.220452	0.0963333	0.0168869	0.899878	0.030421	0.820666	-0.297296	0.0234294	0.255435	0.0529632	-0.175031	0.188796	0.180886	0.174199	-0.113723	0.395329	-0.279445	0.0336383	-0.0955639	0.475483	0.17073	0.200063	0.399752	0.00187794	0.0873503	0.514397
P62851	RPS25	40S ribosomal protein S25	brown	0.00671266	0.960115	-0.384005	0.00292189	0.492287	8.6679e-05	-0.205448	0.121829	0.206501	0.119887	0.158886	0.233541	-0.164013	0.218604	0.501531	6.05902e-05	0.118418	0.375975	0.172466	0.195459	-0.497911	6.97972e-05	0.0715544	0.593505	-0.0508852	0.704435	0.0928967	0.487945	0.795688	8.4645e-14	0.231958	0.079762
O43760	SYNGR2	Synaptogyrin-2	brown	0.00632397	0.962422	-0.220412	0.0963964	0.242271	0.0669038	0.0537399	0.688677	0.281216	0.0324831	0.208524	0.116223	0.24409	0.0648187	0.395824	0.00210108	0.190709	0.151579	0.162367	0.223327	-0.448125	0.000419406	0.124988	0.349875	0.218774	0.0989598	-0.125427	0.348172	0.414403	0.00122055	0.201966	0.128421
P52292	KPNA2	Importin subunit alpha-1	brown	0.000566815	0.996631	-0.10897	0.415501	0.175133	0.188534	0.162537	0.222836	0.302285	0.0210961	0.173492	0.192775	0.197344	0.137582	0.351482	0.00682112	0.426219	0.000849983	0.0606267	0.651208	-0.491542	8.91773e-05	0.0825552	0.537836	0.223772	0.0912982	0.144426	0.279407	0.483467	0.000120841	0.537077	1.38264e-05
Q9H0E2	TOLLIP	Toll-interacting protein	cyan	0.236103	0.0743769	0.493019	8.4289e-05	-0.266836	0.0428882	0.303593	0.0205179	0.0577792	0.666603	0.107	0.424032	0.402281	0.00174574	-0.19509	0.142223	0.20637	0.120129	-0.141249	0.290232	0.156089	0.24198	0.585205	1.40263e-06	0.361567	0.00529215	0.270073	0.0403337	-0.0882675	0.509973	0.0359488	0.788773
Q93045	STMN2	Stathmin-2	cyan	0.212202	0.109783	0.292585	0.0258292	0.0423656	0.752181	0.430811	0.000735845	0.0850962	0.525351	-0.0190081	0.887378	0.451606	0.000373215	0.0947458	0.479287	0.421429	0.000985802	0.147307	0.269823	-0.0430308	0.748417	0.572597	2.64592e-06	0.376565	0.00357427	0.466928	0.000219995	0.0184482	0.890675	0.42889	0.00078178
Q9C0H2	TTYH3	Protein tweety homolog 3	cyan	0.192914	0.146816	0.518665	3.03416e-05	-0.202837	0.126747	0.29619	0.0239748	0.181746	0.172126	-0.0306296	0.819457	0.172377	0.195693	-0.0968168	0.469689	0.474851	0.000165733	-0.284436	0.0304676	-0.0582707	0.663936	0.705207	6.40562e-10	0.454049	0.000343622	0.412937	0.00127545	0.0915737	0.494189	0.0815104	0.543012
Q9P2B2	PTGFRN	Prostaglandin F2 receptor negative regulator	cyan	0.184252	0.166186	0.526649	2.17007e-05	-0.24207	0.0671373	0.134271	0.314958	0.101679	0.447567	-0.0973503	0.467233	0.145619	0.275412	-0.214624	0.105693	0.28003	0.0332531	-0.271509	0.0392423	0.114156	0.393518	0.631923	1.03865e-07	0.45457	0.000337596	0.322223	0.013635	-0.181231	0.173364	-0.144509	0.279125
Q8IWA5	SLC44A2	Choline transporter-like protein 2	cyan	-0.160948	0.227451	0.215489	0.10426	-0.00363355	0.978404	0.292616	0.0258126	0.167766	0.208103	-0.126674	0.34336	0.41147	0.00133255	0.157559	0.23752	0.551442	7.24719e-06	0.0362591	0.786992	-0.233778	0.0773606	0.537268	1.37111e-05	0.577629	2.06035e-06	0.292749	0.0257422	0.0349787	0.794346	0.392411	0.00231389
O75351	VPS4B	Vacuolar protein sorting-associated protein 4B	cyan	-0.156299	0.241339	0.0131805	0.921774	-0.0893678	0.504692	0.105027	0.432672	0.18349	0.167976	0.165398	0.214687	0.196873	0.138543	0.0694626	0.604373	0.429465	0.000767773	-0.128866	0.335007	-0.349508	0.00716206	0.679822	4.40067e-09	0.370711	0.00417498	-0.104981	0.432876	0.19764	0.136982	0.105253	0.431679
P49006	MARCKSL1	MARCKS-related protein	cyan	0.146977	0.270911	0.259148	0.0494893	-0.105941	0.428658	0.314061	0.0163575	0.157577	0.237465	-0.0799916	0.550578	0.198238	0.135774	0.0956416	0.475123	0.614763	2.83822e-07	-0.0991135	0.459167	-0.328235	0.0118876	0.62331	1.73337e-07	0.321605	0.0138265	0.383989	0.0029232	0.307159	0.0190097	0.428893	0.00078171
Q9Y624	F11R	Junctional adhesion molecule A	cyan	-0.134149	0.315401	0.140549	0.29265	-0.0889448	0.506719	0.365764	0.00475034	0.285278	0.0299582	0.247387	0.0611723	0.436482	0.000614104	0.118297	0.376467	0.45548	0.000327295	0.0175149	0.896174	-0.330748	0.0112164	0.579731	1.85366e-06	0.461257	0.000268308	0.0427982	0.749732	0.152565	0.252908	0.414965	0.00120007
Q8N5I2	ARRDC1	Arrestin domain-containing protein 1	cyan	-0.129581	0.33231	0.229855	0.0826096	-0.0610568	0.648895	0.355346	0.00619492	0.0356225	0.790646	-0.0878638	0.511918	0.353303	0.00651941	0.0454823	0.734596	0.397384	0.00200976	0.000370543	0.997797	-0.180027	0.176288	0.724478	1.28869e-10	0.51025	4.28127e-05	0.023871	0.85883	0.00283406	0.983155	0.227508	0.0858814
Q5VW32	BROX	BRO1 domain-containing protein BROX	cyan	0.127749	0.339248	0.421602	0.000980574	-0.337826	0.00949955	0.576028	2.23202e-06	0.247644	0.0608953	0.183858	0.16711	0.386565	0.00272324	-0.190372	0.152317	0.56942	3.09196e-06	-0.113525	0.396155	-0.134185	0.315269	0.840754	1.49957e-16	0.545608	9.45527e-06	0.0243164	0.856224	-0.0543859	0.685129	0.273316	0.0379024
Q9H9H4	VPS37B	Vacuolar protein sorting-associated protein 37B	cyan	0.122382	0.360091	0.445252	0.000461359	-0.19373	0.14508	0.432053	0.000707469	0.0593202	0.658254	-0.00152394	0.990942	0.354069	0.00639611	-0.12768	0.33951	0.532469	1.69049e-05	-0.0604099	0.652376	-0.0585072	0.662654	0.892992	4.53924e-21	0.457997	0.000300276	0.232524	0.0790094	-0.00301607	0.982073	0.235286	0.0754157
Q9UK41	VPS28	Vacuolar protein sorting-associated protein 28 homolog	cyan	0.121153	0.364971	0.49802	6.95023e-05	-0.327306	0.0121442	0.379369	0.00331469	0.121374	0.364091	0.0353532	0.792194	0.631049	1.09485e-07	-0.131179	0.32633	0.541796	1.12195e-05	-0.290147	0.02715	-0.0593237	0.658235	0.819061	3.94115e-15	0.559778	4.9127e-06	0.0333355	0.803811	-0.129225	0.33365	0.0247602	0.853628
Q8WUM4	PDCD6IP	Programmed cell death 6-interacting protein	cyan	-0.113336	0.396949	0.147248	0.270018	-0.106675	0.425449	-0.0712209	0.595232	0.0425905	0.750908	-0.135151	0.311764	0.0201401	0.880718	0.0333594	0.803673	0.338321	0.00938842	-0.335692	0.00999133	-0.212586	0.109125	0.696819	1.2377e-09	0.316372	0.0155431	-0.035646	0.790511	-0.0925315	0.489664	-0.114018	0.394094
P31431	SDC4	Syndecan-4	cyan	-0.111109	0.40635	0.380919	0.00317844	-0.0134159	0.920382	0.351099	0.00688612	0.273587	0.0377046	0.167942	0.20762	0.20447	0.123654	0.0540673	0.686878	0.268631	0.041456	-0.0465991	0.728327	-0.0240335	0.857879	0.527398	2.10194e-05	0.555792	5.92418e-06	0.320036	0.0143232	0.0410649	0.759557	0.156462	0.240844
P09496	CLTA	Clathrin light chain A	cyan	0.106837	0.42474	0.492642	8.55114e-05	-0.0887125	0.507834	0.3079	0.0187087	0.0207026	0.877412	0.0064726	0.96154	0.185134	0.164132	-0.156492	0.240753	0.189267	0.154755	-0.0228462	0.864832	0.163083	0.221263	0.596897	7.59938e-07	0.328382	0.0118474	0.396335	0.00207077	0.0216091	0.872089	-0.014367	0.914757
Q8WV92	MITD1	MIT domain-containing protein 1	cyan	-0.101144	0.449974	0.224055	0.0908796	-0.153391	0.250317	0.327083	0.0122065	0.0798156	0.551458	0.0821725	0.539729	0.301122	0.0216214	-0.0852519	0.52459	0.388672	0.00256882	-0.0686933	0.608392	-0.0871418	0.515405	0.711679	3.79285e-10	0.393407	0.00224988	-0.0148467	0.911923	-0.0661851	0.621574	0.183698	0.167487
Q99816	TSG101	Tumor susceptibility gene 101 protein	cyan	0.0945928	0.480001	0.548117	8.43861e-06	-0.284018	0.0307231	0.467386	0.000216465	0.0872222	0.515016	0.00777412	0.953814	0.344322	0.00812913	-0.227955	0.0852503	0.561838	4.45541e-06	-0.179811	0.176815	-0.0185628	0.89	0.923875	4.99663e-25	0.567421	3.40754e-06	0.185388	0.163544	-0.0843681	0.528913	0.126771	0.342989
Q8NG11	TSPAN14	Tetraspanin-14	cyan	0.0939357	0.48307	0.187646	0.158386	-0.0950822	0.477722	0.0851869	0.524908	-0.018483	0.89047	-0.00246905	0.985324	0.0587263	0.661467	-0.102255	0.444985	0.329754	0.0114778	-0.10207	0.445811	-0.159083	0.232956	0.570114	2.98896e-06	0.217155	0.101545	-0.0136789	0.918826	0.0341377	0.799187	-0.000220297	0.998691
Q96EY5	MVB12A	Multivesicular body subunit 12A	cyan	0.0931528	0.486741	0.345967	0.00781075	-0.214064	0.106628	0.488152	0.000101403	0.0701042	0.60103	0.10842	0.417871	0.371903	0.00404591	-0.175371	0.187925	0.361916	0.00524511	0.00930963	0.944705	-0.0587813	0.661169	0.792459	1.25335e-13	0.366787	0.00462602	-0.0700843	0.601134	-0.0854827	0.523464	0.145921	0.274404
Q9NZZ3	CHMP5	Charged multivesicular body protein 5	cyan	0.0930449	0.487248	0.416007	0.00116294	-0.348524	0.00733728	0.51397	3.68093e-05	0.185227	0.163918	0.135578	0.310226	0.528913	1.97026e-05	-0.162737	0.222259	0.485426	0.000112331	-0.134406	0.314464	-0.0612998	0.64759	0.743778	2.24718e-11	0.538599	1.29302e-05	0.00846711	0.949702	-0.140383	0.293228	0.158853	0.233641
Q969P0	IGSF8	Immunoglobulin superfamily member 8	cyan	0.0796301	0.552386	0.290669	0.0268622	-0.191601	0.149638	0.115561	0.387681	-0.0166614	0.901208	-0.0876818	0.512796	0.145236	0.276688	-0.104623	0.434455	0.455571	0.000326281	-0.292118	0.0260775	-0.150535	0.259351	0.630102	1.159e-07	0.167382	0.20916	0.0636177	0.635192	-0.00629436	0.962598	0.00760797	0.9548
P62979	RPS27A	Ubiquitin-40S ribosomal protein S27a	cyan	0.074235	0.579706	0.369719	0.00428518	-0.362126	0.00521701	0.180907	0.174147	0.0903559	0.499973	-0.073234	0.584841	0.0924014	0.490278	-0.132612	0.321025	0.37796	0.00344294	-0.413758	0.00124442	-0.154715	0.246201	0.740111	3.16829e-11	0.405566	0.00158643	0.071384	0.594387	-0.000502938	0.99701	-0.0592337	0.658722
P53990	IST1	IST1 homolog	cyan	0.0720656	0.590862	0.50093	6.20383e-05	-0.391124	0.00239896	0.382112	0.00307697	0.231536	0.0803268	0.134884	0.312731	0.347471	0.00752926	-0.285864	0.0296079	0.503139	5.68724e-05	-0.306956	0.0190932	-0.0277647	0.836098	0.860518	4.84013e-18	0.579013	1.92198e-06	0.0411157	0.759269	-0.114294	0.39294	0.0918309	0.492972
Q7LBR1	CHMP1B	Charged multivesicular body protein 1b	cyan	0.0656421	0.624445	0.406015	0.00156573	-0.352371	0.00667236	0.402579	0.00173074	0.227392	0.0860461	0.131998	0.323293	0.503111	5.69357e-05	-0.157368	0.238098	0.489823	9.51972e-05	-0.199269	0.133708	-0.0268666	0.84133	0.817724	4.75178e-15	0.54115	1.15471e-05	0.072082	0.590777	-0.133047	0.319428	0.118147	0.377076
O43633	CHMP2A	Charged multivesicular body protein 2a	cyan	0.0546583	0.683635	0.227593	0.0857608	-0.248013	0.0604992	0.387416	0.00265988	0.23744	0.0727033	0.179845	0.176732	0.483276	0.000121699	-0.0708706	0.597048	0.439556	0.00055601	-0.0647881	0.628969	-0.180232	0.175786	0.647816	3.86937e-08	0.434307	0.000658442	-0.0142399	0.915509	-0.0036864	0.97809	0.170928	0.199537
Q9NP79	VTA1	Vacuolar protein sorting-associated protein VTA1 homolog	cyan	-0.0512828	0.702233	0.262935	0.0461412	-0.250943	0.0574263	0.323189	0.01334	-0.0334838	0.802956	-0.097034	0.468688	0.226448	0.0873927	-0.107292	0.422761	0.431603	0.000717623	-0.113114	0.397879	-0.137885	0.301985	0.663607	1.36796e-08	0.362727	0.00513719	0.112984	0.398425	-0.0649741	0.627982	0.308378	0.0185163
O43657	TSPAN6	Tetraspanin-6	cyan	0.039142	0.770501	0.292354	0.0259517	-0.0105467	0.937371	0.119408	0.371972	0.315441	0.0158668	-0.0448898	0.737929	0.202835	0.12675	0.118138	0.377115	0.498228	6.89427e-05	-0.206496	0.119897	-0.267765	0.0421418	0.617137	2.47857e-07	0.528784	1.98111e-05	0.261938	0.047004	0.130213	0.329936	0.144171	0.280266
Q9NRX5	SERINC1	Serine incorporator 1	cyan	-0.0373221	0.7809	0.0614948	0.646543	-0.000611862	0.996363	0.293933	0.0251219	-0.0671748	0.616358	-0.19749	0.137285	0.0529819	0.692849	0.153232	0.250816	0.268073	0.0418966	-0.00994536	0.940935	-0.212414	0.109419	0.387483	0.00265494	0.231076	0.0809475	0.215562	0.104141	0.198861	0.134522	0.361139	0.00535036
O14672	ADAM10	Disintegrin and metalloproteinase domain-containing protein 10	cyan	0.0187347	0.888987	0.505405	5.19862e-05	-0.336505	0.0098013	0.249787	0.0586232	0.102298	0.444791	-0.0447849	0.73852	0.312051	0.017095	-0.211716	0.110617	0.484069	0.000118166	-0.350264	0.00702974	-0.0527086	0.694355	0.818674	4.16091e-15	0.571854	2.74456e-06	0.107391	0.422331	-0.258463	0.0501161	-0.0202602	0.880012
O75340	PDCD6	Programmed cell death protein 6	cyan	0.0082035	0.951266	0.501259	6.12421e-05	-0.372577	0.00397447	0.189418	0.154421	0.14445	0.279324	-0.0136177	0.919188	0.165187	0.21528	-0.314083	0.0163494	0.149184	0.2637	-0.317283	0.0152318	0.188752	0.155902	0.526845	2.15202e-05	0.340022	0.00901538	0.0444453	0.740432	-0.303232	0.0206763	-0.274737	0.0368758
Q9HD42	CHMP1A	Charged multivesicular body protein 1a	cyan	0.000550995	0.996725	0.363933	0.00498039	-0.0186222	0.88965	0.354502	0.00632726	0.257648	0.05087	-0.0374236	0.780319	0.513387	3.76952e-05	0.177192	0.183309	0.567685	3.36425e-06	-0.0882635	0.509992	-0.236329	0.0740923	0.69761	1.16427e-09	0.679619	4.46551e-09	0.40744	0.00150155	0.0443987	0.740695	0.384199	0.00290639
P06493	CDK1	Cyclin-dependent kinase 1	green	-0.338733	0.0092968	-0.359031	0.0056452	0.470925	0.000190869	0.0997456	0.456293	-0.16497	0.215892	-0.0546694	0.683574	0.0141207	0.916214	0.328403	0.0118418	-0.159015	0.233157	0.542037	1.10995e-05	-0.103696	0.438559	-0.155753	0.243009	-0.153681	0.249412	-0.00811507	0.951791	0.0867914	0.517102	0.312756	0.016833
P36873	PPP1CC	Serine/threonine-protein phosphatase PP1-gamma catalytic subunit	green	-0.31958	0.0144706	-0.272539	0.0384736	0.385342	0.00281655	0.100299	0.453784	-0.0761418	0.56998	0.16008	0.230002	-0.105033	0.432646	0.235152	0.0755868	-0.119704	0.370779	0.548872	8.15286e-06	-0.0290975	0.828347	-0.0959363	0.473757	-0.0963633	0.471782	0.128868	0.334999	0.265844	0.0436967	0.289972	0.027247
P06730	EIF4E	Eukaryotic translation initiation factor 4E	green	-0.243549	0.0654331	-0.295991	0.0240743	0.585765	1.36282e-06	0.117657	0.379073	-0.251633	0.0567215	-0.0516702	0.700089	0.140813	0.291736	0.337113	0.00966139	-0.251311	0.0570496	0.70402	7.04128e-10	0.112593	0.40007	-0.0943772	0.481007	-0.242568	0.0665594	0.129412	0.332945	0.0898315	0.502474	0.319083	0.0146324
Q9UBQ5	EIF3K	Eukaryotic translation initiation factor 3 subunit K	green	-0.239322	0.070398	-0.419862	0.00103433	0.517717	3.15563e-05	-0.175315	0.188068	-0.37755	0.00348106	-0.140695	0.292146	0.0363587	0.786421	0.325199	0.0127442	-0.304042	0.0203226	0.514135	3.65624e-05	-0.0791006	0.55504	-0.230959	0.0811057	-0.40045	0.00184061	-0.0997262	0.456381	0.17607	0.186143	0.0856887	0.52246
P68431	HIST1H3A	Histone H3.1	green	-0.213441	0.107675	-0.605179	4.85002e-07	0.500537	6.30016e-05	-0.256407	0.052035	-0.2351	0.0756535	-0.110066	0.410796	-0.211842	0.1104	0.362229	0.00520323	-0.262753	0.0462974	0.465001	0.000235441	-0.177732	0.181956	-0.318682	0.0147642	-0.349231	0.00721102	-0.386068	0.00276084	0.146414	0.27277	0.0217707	0.87114
P62191	PSMC1	26S protease regulatory subunit 4	green	-0.210049	0.113519	-0.467417	0.000216226	0.859121	6.27396e-18	-0.0927299	0.48873	-0.258596	0.0499939	-0.129543	0.332454	-0.3411	0.00878569	0.564061	4.00659e-06	-0.369395	0.00432172	0.797171	7.0515e-14	-0.0778199	0.561484	-0.249184	0.059256	-0.332199	0.0108442	0.296277	0.0239315	0.297359	0.0233984	0.271573	0.0391938
P63172	DYNLT1	Dynein light chain Tctex-type 1	green	0.21004	0.113535	0.0692513	0.605476	0.0715672	0.593438	0.373062	0.00392382	-0.133257	0.318659	0.16939	0.20367	-0.0692667	0.605395	-0.174289	0.190705	-0.188946	0.15547	0.390632	0.00243224	0.302768	0.0208809	-0.0443866	0.740764	-0.202043	0.128273	0.168738	0.205443	0.14865	0.265433	0.160338	0.229241
P20645	M6PR	Cation-dependent mannose-6-phosphate receptor	green	0.196815	0.138661	-0.156996	0.239223	0.345648	0.00787162	0.267906	0.0420291	0.17067	0.200224	0.276925	0.0353403	-0.0780095	0.560528	0.2316	0.0802411	0.129389	0.333031	0.470511	0.000193713	-0.266392	0.0432482	-0.00377584	0.977558	-0.14434	0.279697	0.346116	0.00778237	0.452485	0.000362312	0.518471	3.0587e-05
P62136	PPP1CA	Serine/threonine-protein phosphatase PP1-alpha catalytic subunit	green	-0.194267	0.143947	-0.0559467	0.676584	0.216901	0.101957	0.433083	0.000684662	-0.286828	0.0290387	-0.101366	0.448971	0.194321	0.143833	0.177186	0.183325	0.0147892	0.912262	0.550699	7.49909e-06	0.032742	0.807236	0.156398	0.24104	0.0954613	0.47596	0.0700402	0.601363	-0.00561051	0.966659	0.386736	0.00271039
Q9Y230	RUVBL2	RuvB-like 2	green	-0.185076	0.164267	-0.328533	0.0118062	0.606476	4.51546e-07	0.245743	0.0629697	-0.166386	0.211922	0.0899063	0.502117	-0.237177	0.0730304	0.209172	0.115067	-0.297932	0.0231205	0.808094	1.75066e-14	0.0441166	0.742286	-0.0961488	0.472774	-0.301307	0.0215375	0.0430848	0.748112	0.19867	0.134905	0.204448	0.123695
Q9NPD3	EXOSC4	Exosome complex component RRP41	green	-0.184554	0.165482	-0.455026	0.000332399	0.664451	1.29173e-08	-0.0366445	0.784782	-0.158512	0.234657	0.141101	0.29074	-0.06856	0.60909	0.379739	0.00328167	-0.353983	0.00640975	0.683075	3.47482e-09	0.0116237	0.93099	-0.166056	0.212843	-0.393646	0.00223472	-0.0437753	0.744211	0.301295	0.0215425	0.130909	0.327337
P62140	PPP1CB	Serine/threonine-protein phosphatase PP1-beta catalytic subunit	green	-0.171431	0.198196	-0.141402	0.289701	0.32371	0.0131836	0.298209	0.0229867	-0.0661546	0.621736	0.111421	0.405025	0.0315155	0.814327	0.316804	0.015395	-0.0352177	0.792972	0.613957	2.97116e-07	-0.028901	0.829489	-0.114035	0.394024	0.0311019	0.816721	0.272435	0.0385507	0.162882	0.221841	0.384538	0.00287953
P29692	EEF1D	Elongation factor 1-delta	green	0.157269	0.238396	0.0106066	0.937016	0.28986	0.027309	0.508388	4.61449e-05	-0.0671484	0.616498	0.0229915	0.863981	0.34113	0.00877921	0.160972	0.227381	0.154822	0.245873	0.501159	6.14821e-05	0.0134489	0.920187	0.156419	0.240975	0.047879	0.721164	0.200343	0.131583	0.0381398	0.776223	0.509418	4.42737e-05
P08865	RPSA	40S ribosomal protein SA	green	-0.148865	0.264734	-0.482283	0.000126262	0.551742	7.14789e-06	-0.0644534	0.630746	-0.496754	7.30023e-05	-0.113117	0.397866	-0.290992	0.0266858	0.176091	0.186089	-0.762097	3.68715e-12	0.726164	1.11279e-10	0.33855	0.00933741	-0.475206	0.00016362	-0.64852	3.69887e-08	-0.162516	0.222897	-0.00908327	0.946047	-0.109006	0.415342
P62826	RAN	GTP-binding nuclear protein Ran	green	-0.139014	0.298009	-0.477908	0.0001483	0.396695	0.00204966	-0.231079	0.0809431	-0.554606	6.26071e-06	-0.279992	0.033278	-0.184433	0.165764	0.158845	0.233663	-0.68682	2.63754e-09	0.464569	0.000239037	0.256937	0.0515348	-0.47478	0.000166161	-0.582314	1.62618e-06	-0.324546	0.0129354	-0.117765	0.378634	-0.0926224	0.489236
Q9Y265	RUVBL1	RuvB-like 1	green	-0.133348	0.318326	-0.217338	0.10125	0.511653	4.04495e-05	0.384381	0.0028919	-0.178096	0.181048	0.131662	0.324536	-0.140331	0.293407	0.0540947	0.686727	-0.282806	0.0314746	0.799452	5.30892e-14	0.190767	0.151452	-0.0578793	0.66606	-0.277892	0.0346787	0.0606446	0.651112	0.0960283	0.473331	0.259933	0.0487801
Q71DI3	HIST2H3A	Histone H3.2	green	-0.131492	0.325169	-0.697639	1.16169e-09	0.400172	0.00185542	-0.21928	0.098162	-0.210306	0.113068	-0.0547651	0.683049	-0.254994	0.0533877	0.359893	0.00552283	-0.313837	0.0164383	0.404189	0.00165156	-0.242022	0.0671938	-0.289637	0.0274332	-0.467407	0.000216302	-0.516405	3.33118e-05	0.263262	0.045861	0.0760373	0.570511
P68366	TUBA4A	Tubulin alpha-4A chain	green	-0.130933	0.327247	-0.22085	0.0957191	0.302639	0.0209385	0.0885771	0.508484	-0.0938531	0.483457	0.12967	0.331974	-0.0128544	0.923704	0.10302	0.441568	-0.303195	0.0206927	0.400049	0.00186198	0.179799	0.176844	-0.220098	0.096883	-0.119226	0.372705	-0.0250194	0.852113	-0.107985	0.419753	0.0800354	0.550359
P17980	PSMC3	26S protease regulatory subunit 6A	green	-0.12968	0.331937	-0.488875	9.86754e-05	0.686916	2.61871e-09	0.0864912	0.518558	-0.357378	0.00588619	-0.112734	0.399476	-0.323037	0.0133861	0.386018	0.00276467	-0.407758	0.00148755	0.901519	4.98797e-22	0.0214118	0.873247	-0.242717	0.0663878	-0.453386	0.000351433	0.0303171	0.821268	0.177477	0.182595	0.222505	0.0931957
O75390	CS	Citrate synthase, mitochondrial	green	-0.128452	0.336576	-0.106491	0.426252	0.401484	0.00178647	0.262706	0.0463383	0.136665	0.306325	0.411707	0.00132318	-0.0979092	0.464668	0.257668	0.0508506	-0.219521	0.0977845	0.538902	1.27582e-05	0.112553	0.400237	-0.223359	0.0919139	-0.112031	0.40244	0.360294	0.00546685	0.259133	0.0495035	0.299261	0.0224854
P38919	EIF4A3	Eukaryotic initiation factor 4A-III	green	-0.12338	0.356157	-0.535175	1.50282e-05	0.822948	2.26759e-15	-0.0105043	0.937622	-0.198385	0.135476	0.0225933	0.866315	-0.316478	0.0155065	0.557288	5.52396e-06	-0.400133	0.00185746	0.833068	5.03645e-16	-0.129886	0.331162	-0.206791	0.119356	-0.437991	0.00058492	0.148705	0.265255	0.413566	0.00125161	0.277673	0.034828
P49189	ALDH9A1	4-trimethylaminobutyraldehyde dehydrogenase	green	-0.121562	0.363344	-0.124687	0.351045	0.411224	0.00134239	0.17571	0.18706	-0.135808	0.309399	-0.00257158	0.984715	0.000879945	0.994769	0.181663	0.172324	-0.0417526	0.755655	0.540481	1.18958e-05	-0.0461263	0.730979	-0.0528664	0.693485	-0.170077	0.201815	0.301703	0.0213576	0.129642	0.332081	0.526489	2.18488e-05
Q7L2H7	EIF3M	Eukaryotic translation initiation factor 3 subunit M	green	-0.112267	0.401443	-0.509344	4.44051e-05	0.595255	8.29454e-07	0.0832192	0.53456	-0.352134	0.00671174	-0.068983	0.606877	-0.300342	0.02198	0.329568	0.0115274	-0.299924	0.0221744	0.796417	7.73993e-14	-0.141355	0.289864	-0.224991	0.0895022	-0.481887	0.000128126	-0.125702	0.347109	0.244865	0.0639468	0.269131	0.0410636
Q71UI9	H2AFV	Histone H2A.V	green	-0.108553	0.417295	-0.537748	1.34242e-05	0.507434	4.79448e-05	-0.112796	0.399217	-0.364241	0.00494107	-0.173442	0.192904	-0.303527	0.020547	0.239669	0.0699796	-0.321668	0.013807	0.58781	1.22618e-06	-0.0786811	0.557147	-0.331199	0.0110995	-0.529753	1.90054e-05	-0.163545	0.219939	0.254791	0.053585	0.291744	0.0262785
P13861	PRKAR2A	cAMP-dependent protein kinase type II-alpha regulatory subunit	green	0.104243	0.436134	0.126889	0.342538	0.185425	0.163458	0.294138	0.025016	0.0996589	0.456687	0.106691	0.425376	0.0392896	0.76966	0.150346	0.259957	0.158661	0.234213	0.366415	0.00467092	-0.0361299	0.787733	0.130288	0.329655	0.181574	0.172538	0.3685	0.00442405	0.133868	0.316425	0.403156	0.00170196
Q9Y3F4	STRAP	Serine-threonine kinase receptor-associated protein	green	-0.0971007	0.468382	-0.355711	0.00613841	0.58029	1.80208e-06	0.15489	0.245662	-0.378562	0.00338764	-0.203977	0.124582	-0.117152	0.381137	0.297152	0.0234996	-0.0957241	0.474741	0.728078	9.40887e-11	-0.0724193	0.589037	-0.0496116	0.711507	-0.275396	0.0364081	0.125962	0.346103	0.134579	0.313836	0.490822	9.16548e-05
P26641	EEF1G	Elongation factor 1-gamma	green	-0.0908251	0.49774	-0.148596	0.265608	0.368684	0.00440281	0.275065	0.0366425	-0.319368	0.0145393	-0.170308	0.201195	-0.0370577	0.782414	0.0894442	0.504326	-0.29941	0.0224155	0.640411	6.17319e-08	0.302493	0.0210031	-0.13593	0.308958	-0.184113	0.166511	0.0920614	0.491882	-0.204708	0.123208	0.377191	0.00351477
O14579	COPE	Coatomer subunit epsilon	green	-0.090367	0.49992	-0.321345	0.0139078	0.498319	6.86998e-05	0.0861125	0.520398	-0.102975	0.441767	0.143325	0.283128	-0.0324094	0.809158	0.349812	0.00710864	-0.294388	0.024887	0.680652	4.14436e-09	0.0147429	0.912536	-0.195094	0.142216	-0.271511	0.0392408	0.103461	0.439606	0.350711	0.00695257	0.119084	0.373279
P62333	PSMC6	26S protease regulatory subunit 10B	green	-0.090287	0.500301	-0.386934	0.00269559	0.689722	2.12418e-09	0.0190729	0.886997	-0.377602	0.00347625	-0.17586	0.186678	-0.211716	0.110616	0.378343	0.0034076	-0.3639	0.00498463	0.845151	7.284e-17	0.0748005	0.576813	-0.141024	0.291007	-0.389948	0.00247909	0.188856	0.155671	0.147966	0.267663	0.234227	0.0767782
P55263	ADK	Adenosine kinase	green	-0.0895779	0.503687	-0.361206	0.00534115	0.470654	0.000192728	0.129495	0.332633	-0.310214	0.0177938	-0.149014	0.264252	-0.108907	0.415771	0.248587	0.0598871	-0.372097	0.00402523	0.599174	6.72531e-07	0.12627	0.344914	-0.37088	0.00415645	-0.337402	0.00959551	-0.0114984	0.931732	-0.0344681	0.797284	0.31654	0.0154855
P19623	SRM	Spermidine synthase	green	-0.087591	0.513234	-0.287274	0.0287786	0.389266	0.00252667	0.169029	0.20465	-0.276728	0.0354765	-0.10743	0.42216	0.101131	0.450029	0.325731	0.0125904	0.0066659	0.960392	0.519642	2.91361e-05	-0.211452	0.111073	-0.0279806	0.834842	-0.275854	0.0360855	0.126757	0.343043	0.21792	0.100317	0.468026	0.000211615
P61163	ACTR1A	Alpha-centractin	green	-0.0870954	0.51563	-0.101772	0.447149	0.335003	0.0101547	0.463322	0.0002497	-0.325505	0.0126554	-0.011372	0.932481	-0.0372024	0.781586	-0.00253667	0.984922	-0.293446	0.0253757	0.74438	2.12275e-11	0.357768	0.00582848	-0.140689	0.292165	-0.279694	0.0334736	0.144548	0.278997	-0.0463359	0.729803	0.24393	0.0649996
O43324	EEF1E1	Eukaryotic translation elongation factor 1 epsilon-1	green	0.0865482	0.518282	-0.275412	0.0363964	0.216352	0.102848	-0.200013	0.132234	-0.504333	5.42474e-05	-0.233864	0.077249	-0.50106	6.17229e-05	-0.113599	0.395845	-0.529713	1.9038e-05	0.331587	0.011	0.331919	0.0109152	-0.220984	0.0955132	-0.622016	1.86949e-07	-0.192718	0.147233	-0.0610287	0.649046	-0.222069	0.093855
Q9UNM6	PSMD13	26S proteasome non-ATPase regulatory subunit 13	green	0.0854273	0.523734	-0.323279	0.0133129	0.638344	7.01722e-08	0.172784	0.194625	-0.171147	0.198953	-0.0152518	0.90953	-0.236785	0.0735205	0.37887	0.0033596	-0.220792	0.0958092	0.827557	1.15661e-15	0.0117643	0.930157	-0.0361141	0.787824	-0.272658	0.0383861	0.321416	0.0138854	0.254108	0.0542509	0.344765	0.00804228
P28482	MAPK1	Mitogen-activated protein kinase 1	green	-0.0821623	0.53978	-0.130065	0.330491	0.21593	0.103537	0.281586	0.0322459	-0.146964	0.270954	-0.0146604	0.913024	0.0104762	0.937788	0.0563156	0.67457	0.10085	0.451298	0.491033	9.09251e-05	-0.0152611	0.909474	0.0884488	0.509101	-0.081201	0.544549	0.218294	0.0997217	0.0661067	0.621988	0.531261	1.7811e-05
Q9NR45	NANS	Sialic acid synthase	green	-0.0802439	0.549318	-0.403183	0.00170064	0.546138	9.23131e-06	0.0868722	0.51671	-0.22266	0.0929617	-0.198743	0.134759	-0.188904	0.155562	0.455878	0.000322876	-0.114134	0.39361	0.634263	9.01306e-08	-0.216448	0.10269	-0.0876463	0.512967	-0.161383	0.226182	0.206452	0.119978	0.209476	0.11453	0.391113	0.00239965
P05388	RPLP0	60S acidic ribosomal protein P0	green	0.0780756	0.560194	-0.369124	0.00435247	0.418764	0.00106959	0.210004	0.113597	-0.0982737	0.462999	0.337583	0.00955434	-0.197602	0.137058	0.14347	0.282635	-0.487244	0.00010493	0.745534	1.90217e-11	0.171221	0.198755	-0.328822	0.0117278	-0.525278	2.29998e-05	-0.0465909	0.728373	0.271196	0.0394782	0.155614	0.243436
P05198	EIF2S1	Eukaryotic translation initiation factor 2 subunit 1	green	-0.0771954	0.564639	-0.315122	0.015979	0.435878	0.000626135	0.363268	0.00506637	-0.125817	0.346663	-0.00647539	0.961523	0.0163125	0.903267	0.456428	0.000316873	-0.011302	0.932896	0.733377	5.86826e-11	-0.204023	0.124496	-0.096335	0.471913	-0.138288	0.300562	0.170709	0.200121	0.243073	0.0659781	0.616265	2.60546e-07
Q53H96	PYCRL	Pyrroline-5-carboxylate reductase 3	green	0.0750937	0.575316	-0.0965923	0.470724	0.425076	0.000880762	0.161348	0.226284	-0.172565	0.1952	-0.153697	0.249361	0.19125	0.150399	0.27648	0.0356485	-0.00678517	0.959684	0.490549	9.26109e-05	-0.0225117	0.866793	0.127488	0.340244	0.000748357	0.995552	0.196716	0.138863	0.0874827	0.513757	0.230966	0.0810959
Q13347	EIF3I	Eukaryotic translation initiation factor 3 subunit I	green	-0.0730472	0.585802	-0.32737	0.0121264	0.664482	1.28907e-08	0.169256	0.204033	-0.219669	0.0975523	-0.0874666	0.513835	-0.227013	0.0865847	0.447744	0.000424758	-0.11768	0.378981	0.784014	3.3891e-13	-0.149876	0.261467	-0.0319478	0.811826	-0.257927	0.0506104	0.335922	0.00993732	0.38493	0.00284871	0.457033	0.000310372
P41091	EIF2S3	Eukaryotic translation initiation factor 2 subunit 3	green	-0.0723879	0.589199	-0.343352	0.00832207	0.526699	2.16544e-05	0.377607	0.00347581	-0.181133	0.173602	0.0710327	0.596207	-0.0860438	0.520732	0.245915	0.0627789	-0.144687	0.278529	0.794031	1.03624e-13	-0.0700462	0.601332	-0.163733	0.219405	-0.318117	0.0149515	0.0191053	0.886806	0.260915	0.047903	0.555485	6.0097e-06
P60842	EIF4A1	Eukaryotic initiation factor 4A-I	green	-0.0708745	0.597028	-0.32176	0.0137784	0.431999	0.000708676	0.371699	0.0040678	-0.201643	0.129045	0.0722985	0.589659	-0.158249	0.235445	0.212325	0.109572	-0.259012	0.0496131	0.766846	2.24737e-12	0.059249	0.658639	-0.189689	0.15382	-0.367617	0.00452711	0.177279	0.183091	0.198715	0.134815	0.525269	2.30093e-05
P62807	HIST1H2BC	Histone H2B type 1-C/E/F/G/I	green	-0.0700751	0.601181	-0.632709	9.90478e-08	0.392907	0.00228181	-0.185866	0.162442	-0.117444	0.379943	0.0411769	0.758921	-0.298492	0.0228512	0.415958	0.00116464	-0.243642	0.0653272	0.367382	0.00455497	-0.370584	0.00418893	-0.20282	0.126779	-0.434795	0.00064826	-0.388596	0.0025742	0.502472	5.83873e-05	0.139667	0.29572
P60228	EIF3E	Eukaryotic translation initiation factor 3 subunit E	green	-0.0654335	0.625548	-0.465694	0.000229772	0.741454	2.79572e-11	0.0318346	0.81248	-0.130612	0.328443	0.0889036	0.506917	-0.271624	0.0391552	0.488635	9.95732e-05	-0.158481	0.234751	0.792752	1.20989e-13	-0.210008	0.113592	-0.115708	0.387075	-0.348204	0.00739528	0.180904	0.174154	0.489863	9.50528e-05	0.34201	0.00859577
P62195	PSMC5	26S protease regulatory subunit 8	green	-0.0652867	0.626326	-0.447232	0.000432052	0.733786	5.65565e-11	-0.0877973	0.512238	-0.271842	0.038992	-0.170029	0.201945	-0.305684	0.019622	0.477628	0.000149827	-0.338934	0.00925235	0.786191	2.63377e-13	-0.0277723	0.836054	-0.174264	0.190771	-0.38067	0.00319993	0.288285	0.0281964	0.238301	0.0716416	0.219282	0.0981595
P42025	ACTR1B	Beta-centractin	green	-0.0613564	0.647286	-0.273802	0.037549	0.448714	0.000411243	0.0420771	0.753815	-0.0559458	0.676589	0.0386639	0.773229	-0.0108933	0.935317	0.321743	0.0137834	-0.0639142	0.633613	0.504448	5.40004e-05	-0.0712303	0.595183	-0.187829	0.157972	-0.159213	0.232569	0.197312	0.137647	0.384116	0.002913	0.259224	0.0494203
P09417	QDPR	Dihydropteridine reductase	green	-0.0602315	0.653336	-0.288594	0.0280206	0.475494	0.000161919	0.08646	0.51871	-0.298331	0.0229281	0.0513798	0.701696	0.090451	0.49952	0.283656	0.0309456	-0.18293	0.1693	0.617097	2.48429e-07	-0.0244461	0.855465	-0.110406	0.409341	-0.341228	0.00875861	0.138162	0.301007	0.20384	0.124841	0.326226	0.0124487
P06748	NPM1	Nucleophosmin	green	0.0584921	0.662736	-0.190708	0.15158	0.430884	0.000734162	0.0298259	0.824118	-0.0740144	0.580835	0.192674	0.147329	-0.297036	0.0235567	0.0952188	0.477086	-0.518956	2.99778e-05	0.414278	0.00122514	0.207089	0.118814	-0.269064	0.0411161	-0.357042	0.00593634	-0.00856347	0.94913	0.140551	0.292644	-0.124064	0.353477
P55769	NHP2L1	NHP2-like protein 1	green	0.0548401	0.682638	-0.0908503	0.497621	0.368416	0.00443377	0.35492	0.00626137	-0.0752355	0.574593	0.268607	0.0414746	-0.0338999	0.800557	0.087449	0.51392	-0.323981	0.0131025	0.550937	7.41756e-06	0.153096	0.251241	-0.0136975	0.918717	-0.220654	0.0960219	-0.00221391	0.986841	0.219672	0.0975485	0.035876	0.789191
P07910	HNRNPC	Heterogeneous nuclear ribonucleoproteins C1/C2	green	-0.0547817	0.682958	-0.226253	0.0876727	0.487024	0.000105802	0.406424	0.00154703	-0.00195911	0.988355	0.34274	0.00844589	-0.0601871	0.653576	0.247857	0.0606659	-0.256264	0.0521708	0.690807	1.95774e-09	0.0456883	0.733438	-0.08237	0.538752	-0.202425	0.127536	0.0917128	0.49353	0.397265	0.00201662	0.247899	0.0606216
P23396	RPS3	40S ribosomal protein S3	green	0.0529619	0.692959	-0.397109	0.00202559	0.440425	0.000540517	0.251832	0.0565196	-0.0485969	0.717157	0.24513	0.0636504	0.176911	0.184015	0.380182	0.00324256	-0.307069	0.0190466	0.692005	1.78843e-09	0.00750911	0.955387	-0.212399	0.109445	-0.232016	0.0796854	-0.0936674	0.484327	0.360736	0.00540561	0.223614	0.0915333
O00231	PSMD11	26S proteasome non-ATPase regulatory subunit 11	green	-0.0526916	0.694449	-0.301972	0.0212366	0.574026	2.46559e-06	0.336942	0.0097005	-0.227764	0.0855199	0.0308226	0.818339	-0.161537	0.225732	0.267406	0.0424289	-0.318284	0.014896	0.912353	2.21209e-23	0.144936	0.277692	-0.170344	0.201098	-0.336002	0.0099186	0.1957	0.140955	0.118898	0.374032	0.352957	0.00657594
Q99873	PRMT1	Protein arginine N-methyltransferase 1	green	-0.0503381	0.70747	-0.420008	0.00102973	0.568472	3.23813e-06	0.0269301	0.840961	-0.266076	0.0435065	-0.130674	0.328213	-0.2523	0.0560471	0.414616	0.00121275	-0.135754	0.309592	0.646735	4.14572e-08	-0.182382	0.170604	-0.0916238	0.493952	-0.238178	0.0717926	-0.00582634	0.965377	0.259331	0.0493231	0.325595	0.0126295
O00232	PSMD12	26S proteasome non-ATPase regulatory subunit 12	green	-0.0455841	0.734024	-0.412277	0.00130088	0.672404	7.45849e-09	0.158023	0.236125	-0.172072	0.196499	0.0595917	0.656787	-0.208046	0.117081	0.387633	0.00264396	-0.299859	0.0222048	0.89479	2.89471e-21	0.0308565	0.818142	-0.207215	0.118585	-0.349855	0.00710095	0.241934	0.0672957	0.29503	0.024559	0.370672	0.00417933
P28838	LAP3	Cytosol aminopeptidase	green	-0.038289	0.775371	-0.367437	0.00454849	0.577462	2.07774e-06	0.0779249	0.560954	0.088535	0.508687	0.119338	0.372251	-0.0706403	0.598243	0.554309	6.34782e-06	0.0939543	0.482983	0.550766	7.47587e-06	-0.411908	0.00131527	-0.0846667	0.527451	-0.103347	0.440112	0.366769	0.00462819	0.583531	1.52835e-06	0.607036	4.3779e-07
P43686	PSMC4	26S protease regulatory subunit 6B	green	-0.0376367	0.7791	-0.472401	0.000181035	0.723696	1.37885e-10	-0.0769504	0.565879	-0.328606	0.0117863	-0.0952112	0.477121	-0.36857	0.00441596	0.408133	0.00147116	-0.393043	0.00227305	0.825423	1.58337e-15	0.0259343	0.846769	-0.266259	0.0433568	-0.511155	4.12738e-05	0.207173	0.118662	0.236634	0.073709	0.186993	0.159864
P62316	SNRPD2	Small nuclear ribonucleoprotein Sm D2	green	0.0316869	0.813335	-0.208472	0.116317	0.373216	0.00390787	0.570153	2.98327e-06	0.0483562	0.7185	0.248487	0.059993	0.0784733	0.558192	0.311067	0.0174664	-0.0222568	0.868288	0.638379	7.00234e-08	-0.173426	0.192947	0.0425094	0.751367	-0.0526819	0.694502	0.0556101	0.678423	0.437339	0.000597365	0.412274	0.00130097
Q15435	PPP1R7	Protein phosphatase 1 regulatory subunit 7	green	-0.03083	0.818296	-0.211148	0.1116	0.440755	0.000534745	0.212413	0.10942	-0.191694	0.149435	-0.132746	0.320535	-0.0231894	0.862821	0.285481	0.0298364	0.0220624	0.869429	0.619745	2.13306e-07	-0.111985	0.402636	-0.0647202	0.629329	-0.165856	0.213401	0.308334	0.018534	0.207611	0.117866	0.64222	5.51383e-08
P35998	PSMC2	26S protease regulatory subunit 7	green	-0.0292836	0.827266	-0.428051	0.000802646	0.700212	9.50779e-10	-0.0897343	0.502939	-0.299738	0.0222612	-0.190318	0.152435	-0.301043	0.0216577	0.488018	0.000101917	-0.364909	0.00485657	0.740683	3.00411e-11	-0.0311412	0.816493	-0.267786	0.0421247	-0.429994	0.000755089	0.279326	0.0337169	0.229893	0.0825573	0.154347	0.247341
P48556	PSMD8	26S proteasome non-ATPase regulatory subunit 8	green	-0.0290157	0.828822	-0.195999	0.140337	0.295048	0.0245497	0.323191	0.0133395	-0.255396	0.0530006	0.0437222	0.744511	0.310739	0.0175916	0.133258	0.318656	-0.278407	0.0343305	0.649388	3.4982e-08	0.248442	0.0600415	-0.155164	0.244818	-0.24692	0.0616792	-0.054295	0.685628	-0.0666802	0.618963	0.145748	0.274982
O00303	EIF3F	Eukaryotic translation initiation factor 3 subunit F	green	-0.0285919	0.831286	-0.315659	0.0157905	0.584129	1.48229e-06	0.303646	0.0204948	-0.107444	0.422098	0.119038	0.373466	-0.161029	0.227216	0.325149	0.0127587	-0.180831	0.174332	0.762452	3.55456e-12	-0.0899093	0.502103	0.025937	0.846753	-0.26445	0.0448544	0.116856	0.38235	0.359517	0.00557597	0.326737	0.0123039
O43488	AKR7A2	Aflatoxin B1 aldehyde reductase member 2	green	-0.0271531	0.83966	-0.265865	0.0436795	0.481834	0.000128376	-0.0376157	0.77922	-0.114388	0.392549	0.0138108	0.918046	-0.0679326	0.612377	0.383395	0.00297113	-0.0774163	0.563522	0.578152	2.007e-06	-0.0990748	0.459343	-0.090241	0.500521	-0.182265	0.170882	0.382074	0.00308017	0.287384	0.028715	0.418121	0.00109071
O15372	EIF3H	Eukaryotic translation initiation factor 3 subunit H	green	-0.0220852	0.869295	-0.471392	0.000187708	0.619297	2.18899e-07	0.0704755	0.599099	-0.192778	0.147106	-0.0415218	0.756964	-0.247222	0.061351	0.396533	0.00205916	-0.0857584	0.522121	0.729631	8.20204e-11	-0.290262	0.0270861	-0.11656	0.383564	-0.380816	0.00318728	0.115223	0.389083	0.407148	0.0015145	0.407755	0.00148766
P62805	HIST1H4A	Histone H4	green	0.0217662	0.871166	-0.487116	0.000105437	0.363669	0.00501435	0.326136	0.0124745	-0.0308622	0.818109	0.24074	0.0686999	-0.0663923	0.620481	0.328354	0.0118551	-0.139482	0.296366	0.640302	6.21534e-08	-0.230188	0.0821541	-0.117276	0.380632	-0.297374	0.0233913	-0.269451	0.0408145	0.415996	0.0011633	0.35784	0.00581795
P63244	GNB2L1	Guanine nucleotide-binding protein subunit beta-2-like 1	green	0.0204709	0.878773	-0.247814	0.0607127	0.462004	0.000261431	0.258749	0.0498537	-0.237266	0.0729193	0.101602	0.447912	0.209246	0.114936	0.253881	0.0544745	-0.402894	0.00171499	0.74013	3.16295e-11	0.244178	0.0647198	-0.121851	0.362196	-0.24136	0.0679679	0.0497323	0.710835	0.114567	0.391804	0.200065	0.132131
P16104	H2AFX	Histone H2AX	green	-0.020433	0.878997	-0.298128	0.0230255	0.301494	0.0214525	0.0605462	0.651641	-0.285146	0.0300372	-0.0642171	0.632001	-0.0281295	0.833975	0.156032	0.242157	-0.163823	0.219146	0.444853	0.000467491	-0.00967635	0.94253	-0.069754	0.602854	-0.313735	0.0164753	-0.219819	0.0973174	0.109003	0.415356	0.0776378	0.562403
P51665	PSMD7	26S proteasome non-ATPase regulatory subunit 7	green	-0.0188508	0.888304	-0.416062	0.001161	0.64853	3.69644e-08	0.133082	0.319301	-0.21953	0.0977695	0.0627672	0.639729	-0.220558	0.0961702	0.404792	0.00162274	-0.314241	0.0162928	0.884331	3.56197e-20	0.0453154	0.735534	-0.265718	0.0438002	-0.40148	0.00178666	0.23208	0.0795989	0.263835	0.0453732	0.360017	0.00550544
O00487	PSMD14	26S proteasome non-ATPase regulatory subunit 14	green	-0.018548	0.890087	-0.342412	0.00851292	0.514426	3.61287e-05	0.201761	0.128818	-0.302064	0.0211952	0.0563825	0.674205	-0.199347	0.133552	0.147726	0.268448	-0.529608	1.91239e-05	0.835044	3.71011e-16	0.305611	0.0196524	-0.326731	0.0123056	-0.498861	6.72643e-05	0.0510223	0.703676	0.0521322	0.697536	0.140922	0.291359
P34897	SHMT2	Serine hydroxymethyltransferase, mitochondrial	green	-0.0133435	0.92081	-0.303855	0.0204037	0.512242	3.94945e-05	0.0610788	0.648777	0.176342	0.185454	0.394474	0.00218306	-0.246758	0.0618546	0.32244	0.0135682	-0.237545	0.072574	0.528549	2.00118e-05	-0.0957024	0.474841	-0.254437	0.0539294	-0.228526	0.0844505	0.205345	0.122021	0.466721	0.000221608	0.285516	0.0298151
P67775	PPP2CA	Serine/threonine-protein phosphatase 2A catalytic subunit alpha isoform	green	-0.0121476	0.927888	-0.106427	0.42653	0.299687	0.0222852	0.511942	3.99783e-05	-0.232207	0.0794297	-0.0598906	0.655175	0.0868474	0.516831	0.18676	0.160395	-0.0753565	0.573976	0.702802	7.7552e-10	0.0824083	0.538563	0.0868493	0.516821	-0.0468504	0.726919	0.227174	0.0863553	0.0173917	0.896901	0.398533	0.0019448
Q93077	HIST1H2AC	Histone H2A type 1-C	green	-0.010961	0.934916	-0.588334	1.19326e-06	0.384739	0.00286364	-0.321771	0.0137747	-0.28631	0.0293433	-0.200299	0.13167	-0.356397	0.00603356	0.233312	0.0779701	-0.289211	0.027672	0.304774	0.0200076	-0.1528	0.252168	-0.338525	0.0093429	-0.569889	3.02197e-06	-0.310543	0.0176668	0.236399	0.0740045	0.0525324	0.695327
P84243	H3F3A	Histone H3.3	green	0.00723535	0.957012	-0.529993	1.88109e-05	0.340585	0.00889476	-0.161949	0.224537	-0.135188	0.311633	0.119506	0.371575	-0.223334	0.0919514	0.254058	0.0543004	-0.299884	0.0221932	0.398389	0.00195283	-0.130081	0.330431	-0.21387	0.106953	-0.434449	0.000655474	-0.33741	0.00959361	0.165314	0.214923	0.0495377	0.711918
Q6FI13	HIST2H2AA3	Histone H2A type 2-A	green	-0.00541817	0.967802	-0.615368	2.7422e-07	0.340333	0.00894851	-0.253294	0.0550534	-0.339397	0.0091509	-0.0762318	0.569523	-0.291141	0.0266046	0.238785	0.0710506	-0.422004	0.000968539	0.373227	0.00390673	-0.156975	0.239285	-0.31819	0.0149272	-0.55792	5.36248e-06	-0.560507	4.74629e-06	0.242842	0.066244	-0.0157887	0.906359
Q9Y315	DERA	Deoxyribose-phosphate aldolase	green	0.00450123	0.973249	-0.128624	0.335922	0.305516	0.0196925	0.246985	0.0616079	-0.195873	0.140598	0.0759227	0.571094	0.175751	0.186955	0.131922	0.323574	-0.120396	0.367998	0.595833	8.04329e-07	0.0866959	0.517565	0.132352	0.321984	-0.201679	0.128975	0.163482	0.220122	0.125666	0.347245	0.22014	0.0968173
Q13155	AIMP2	Aminoacyl tRNA synthase complex-interacting multifunctional protein 2	green	-0.00296971	0.982349	-0.395295	0.00213286	0.530133	1.86976e-05	-0.170299	0.201218	0.0197676	0.882909	0.14846	0.26605	-0.230431	0.0818225	0.362361	0.00518559	-0.333832	0.010438	0.539352	1.25069e-05	-0.0558738	0.676982	-0.168917	0.204956	-0.257373	0.0511257	0.0545427	0.684269	0.371181	0.00412373	-0.0477905	0.721659
Q15008	PSMD6	26S proteasome non-ATPase regulatory subunit 6	green	0.00241438	0.985649	-0.303756	0.0204467	0.56924	3.11931e-06	0.154772	0.246025	-0.129501	0.332611	0.0465114	0.728819	-0.15782	0.236735	0.303141	0.0207161	-0.148408	0.266222	0.816449	5.67204e-15	0.0495197	0.712018	-0.0965814	0.470775	-0.258109	0.0504423	0.303892	0.0203877	0.223348	0.0919308	0.386839	0.00270266
Q02809	PLOD1	Procollagen-lysine,2-oxoglutarate 5-dioxygenase 1	greenyellow	0.220197	0.0967289	0.467601	0.000214821	-0.066287	0.621037	0.0179558	0.893576	0.025215	0.85097	0.0580866	0.664935	0.100526	0.452758	-0.303265	0.0206617	-0.11469	0.391295	-0.0757402	0.572022	0.528991	1.96365e-05	0.0671038	0.616732	-0.0392822	0.769702	0.399658	0.00188303	-0.292592	0.025825	-0.209169	0.115074
P07339	CTSD	Cathepsin D	greenyellow	0.214066	0.106624	0.541617	1.13093e-05	-0.366754	0.00462991	0.381329	0.0031432	0.115391	0.388387	0.272252	0.0386864	0.250551	0.0578307	-0.43687	0.000606464	-0.129701	0.331859	-0.0680726	0.611643	0.59334	9.18055e-07	0.186088	0.161931	0.148758	0.265084	0.255929	0.0524891	-0.362099	0.00522063	-0.220357	0.0964808
P08670	VIM	Vimentin	greenyellow	0.203684	0.125135	0.44628	0.000445929	-0.29172	0.0262914	0.0855571	0.523102	-0.126374	0.344516	0.0062729	0.962726	-0.0939726	0.482898	-0.433851	0.000668112	-0.127956	0.338462	-0.276117	0.0359011	0.447276	0.000431422	-0.110443	0.409184	-0.089208	0.505457	0.291046	0.0266564	-0.174679	0.189701	-0.249827	0.0585823
P15559	NQO1	NAD(P)H dehydrogenase [quinone] 1	greenyellow	0.185157	0.164078	0.288341	0.0281645	-0.221614	0.0945474	0.161831	0.224879	-0.16702	0.210161	-0.0118898	0.929414	0.206878	0.119199	-0.272508	0.0384966	-0.219958	0.0971018	-0.0257737	0.847706	0.438761	0.000570537	0.0737316	0.582286	0.0458484	0.732539	0.0253531	0.850163	-0.242018	0.0671988	-0.213913	0.106881
Q92743	HTRA1	Serine protease HTRA1	greenyellow	0.173922	0.191657	0.412688	0.00128497	-0.21622	0.103063	0.0233003	0.862172	-0.180466	0.175217	-0.0177305	0.894903	-0.15472	0.246185	-0.51906	2.98489e-05	-0.347561	0.00751269	-0.0869582	0.516294	0.709347	4.58852e-10	-0.134194	0.315235	-0.23678	0.0735262	0.218388	0.0995724	-0.330125	0.0113797	-0.400653	0.00182987
P68032	ACTC1	Actin, alpha cardiac muscle 1	greenyellow	0.169042	0.204614	0.520618	2.79749e-05	-0.466584	0.000222679	0.487585	0.000103593	-0.1402	0.293862	0.0425576	0.751094	0.165044	0.215684	-0.658969	1.86838e-08	-0.156162	0.241757	-0.0572536	0.66946	0.744448	2.1091e-11	0.0910227	0.496802	0.122533	0.359493	0.0056392	0.966489	-0.546444	9.10446e-06	-0.211131	0.11163
Q03135	CAV1	Caveolin-1	greenyellow	0.147406	0.269498	0.654313	2.54125e-08	-0.502427	5.84911e-05	0.206549	0.119799	0.194142	0.14421	0.101431	0.44868	0.179594	0.177346	-0.524388	2.3882e-05	0.0736883	0.582508	-0.435876	0.000626172	0.487263	0.000104857	-0.0393666	0.769221	0.276158	0.0358728	0.334219	0.0103437	-0.389811	0.0024886	-0.187984	0.157624
P16035	TIMP2	Metalloproteinase inhibitor 2	greenyellow	0.13974	0.295465	0.63623	7.99253e-08	-0.451399	0.000375836	0.263296	0.0458313	-0.0590506	0.659712	0.0224616	0.867087	0.282567	0.0316244	-0.622695	1.79692e-07	-0.0826827	0.537206	-0.29888	0.022666	0.635565	8.3244e-08	0.0402284	0.764312	0.0798234	0.551419	0.227906	0.0853198	-0.477847	0.000148633	-0.226029	0.0879951
O95084	PRSS23	Serine protease 23	greenyellow	0.13145	0.325325	0.628512	1.2746e-07	-0.413436	0.00125649	0.410824	0.00135844	-0.185285	0.163782	-0.0211387	0.87485	0.280916	0.0326764	-0.62929	1.21672e-07	-0.121711	0.362751	-0.0861595	0.520169	0.740135	3.16147e-11	0.153538	0.249857	0.169524	0.203309	0.0879124	0.511684	-0.587627	1.23784e-06	-0.253618	0.0547329
P01034	CST3	Cystatin-C	greenyellow	0.129962	0.330879	0.457106	0.000309604	-0.207033	0.118915	0.310656	0.0176234	-0.00507762	0.969825	0.195138	0.142123	-0.00575994	0.965772	-0.44195	0.000514273	-0.234005	0.0770653	0.0230026	0.863916	0.620568	2.03371e-07	0.243363	0.0656463	-0.0273299	0.838631	0.161616	0.225504	-0.324576	0.0129264	-0.287974	0.0283746
O60701	UGDH	UDP-glucose 6-dehydrogenase	greenyellow	0.123508	0.355655	0.325546	0.0126437	-0.0790862	0.555113	0.138541	0.29967	0.0910335	0.496751	0.0810419	0.54534	0.0575914	0.667624	-0.216134	0.103203	-0.176635	0.184713	-0.103347	0.440112	0.406721	0.00153362	0.112137	0.401993	0.264743	0.0446087	0.12911	0.334087	-0.267243	0.0425596	-0.279487	0.0336101
Q6S8J3	POTEE	POTE ankyrin domain family member E	greenyellow	-0.123345	0.356294	0.189665	0.153874	-0.230898	0.0811877	0.258602	0.0499882	-0.118924	0.373928	0.126773	0.342981	0.00253913	0.984908	-0.434258	0.000659482	-0.321842	0.0137528	0.0661217	0.621909	0.595459	8.205e-07	-0.0863304	0.519339	-0.0742676	0.579538	-0.149208	0.263622	-0.440233	0.000543916	-0.198639	0.134967
Q8TF72	SHROOM3	Protein Shroom3	greenyellow	-0.112428	0.400766	0.32343	0.0132674	0.0245454	0.854884	0.141899	0.287992	-0.0589938	0.660019	0.0117273	0.930376	0.101324	0.449161	-0.27092	0.039687	-0.109746	0.412168	0.086315	0.519414	0.398757	0.00193238	0.0650408	0.627629	0.0198621	0.882353	0.302149	0.0211572	-0.156901	0.239509	-0.0487334	0.716396
O95445	APOM	Apolipoprotein M	greenyellow	0.111373	0.405228	-0.00305604	0.981836	0.0326703	0.80765	-0.0338348	0.800932	-0.0808731	0.546181	0.127924	0.338583	-0.212171	0.109834	-0.129487	0.332665	-0.366284	0.00468672	0.107606	0.421396	0.342139	0.00856904	-0.0576319	0.667404	-0.302921	0.0208134	0.112446	0.400688	-0.0590748	0.659581	-0.15362	0.249603
Q6TDP4	KLHL17	Kelch-like protein 17	greenyellow	-0.108481	0.417609	0.22115	0.0952584	-0.0739099	0.581371	0.0967971	0.46978	-0.253157	0.0551895	-0.102691	0.443037	0.138165	0.300998	-0.361758	0.00526628	-0.243653	0.0653148	0.10111	0.450123	0.539891	1.22116e-05	0.0975961	0.466104	-0.0587832	0.661159	-0.0619602	0.644047	-0.417349	0.0011166	-0.207591	0.117902
P06702	S100A9	Protein S100-A9	greenyellow	-0.108392	0.417993	0.193318	0.145953	0.00400329	0.976207	0.200825	0.130638	-0.153568	0.249764	0.000743117	0.995583	0.0741663	0.580057	-0.295699	0.024221	-0.286757	0.0290806	0.244292	0.0645902	0.590007	1.0937e-06	0.0310951	0.81676	-0.0169036	0.899779	0.0146164	0.913284	-0.420681	0.00100871	-0.169714	0.202793
P07437	TUBB	Tubulin beta chain	greenyellow	-0.100952	0.450835	-0.224064	0.0908659	-0.0175438	0.896004	-0.233379	0.0778827	-0.339772	0.00906923	-0.0912804	0.495579	-0.424282	0.000902717	-0.191802	0.149204	-0.653743	2.63785e-08	0.0279302	0.835135	0.418858	0.0010665	-0.637305	7.48188e-08	-0.578838	1.93902e-06	-0.303781	0.0204359	-0.213124	0.108211	-0.464418	0.000240306
P07478	PRSS2	Trypsin-2	greenyellow	-0.0853187	0.524264	0.0354237	0.791788	-0.172881	0.194371	-0.22473	0.0898854	-0.217729	0.100622	0.138304	0.300507	-0.331089	0.011128	-0.45388	0.000345602	-0.503905	5.51748e-05	-0.1186	0.375237	0.479396	0.00014044	-0.349905	0.00709232	-0.363712	0.0050088	-0.407534	0.00149737	-0.357405	0.00588222	-0.586701	1.29861e-06
P02792	FTL	Ferritin light chain	greenyellow	0.0821376	0.539902	0.369346	0.00432723	-0.208112	0.116963	0.0912358	0.49579	-0.0216804	0.87167	-0.0545332	0.684321	0.0647086	0.629391	-0.388236	0.00260007	-0.20636	0.120147	-0.105416	0.430962	0.581637	1.68317e-06	-0.0902946	0.500265	0.00600623	0.964309	0.225021	0.0894582	-0.447278	0.000431395	-0.19852	0.135205
Q71U36	TUBA1A	Tubulin alpha-1A chain	greenyellow	0.0807625	0.546732	0.0340392	0.799754	-0.0496634	0.711219	-0.0899592	0.501865	-0.141245	0.290244	0.105474	0.430708	-0.213903	0.106897	-0.28133	0.0324096	-0.377494	0.00348629	0.0337393	0.801482	0.465754	0.000229289	-0.465117	0.000234482	-0.401008	0.0018112	0.0778671	0.561246	-0.167969	0.207546	-0.206879	0.119196
P68371	TUBB4B	Tubulin beta-4B chain	greenyellow	-0.0756294	0.572586	-0.0753917	0.573797	0.0908223	0.497754	-0.0391067	0.770703	-0.335451	0.0100483	-0.108095	0.419275	-0.286315	0.0293402	-0.146454	0.272636	-0.699794	9.82395e-10	0.193965	0.144584	0.597987	7.16816e-07	-0.433135	0.000683532	-0.349866	0.00709917	-0.0381369	0.776239	-0.288302	0.0281867	-0.352111	0.00671565
P12111	COL6A3	Collagen alpha-3(VI) chain	greenyellow	0.0729165	0.586475	0.345677	0.00786607	0.0764205	0.568565	0.131031	0.326881	-0.118546	0.375459	-0.113295	0.397119	0.0140493	0.916636	-0.191936	0.148913	-0.108144	0.419063	0.117345	0.380349	0.494183	8.06103e-05	0.126513	0.34398	0.0116409	0.930888	0.518745	3.02415e-05	-0.231377	0.0805413	-0.00402157	0.976098
Q9BQE3	TUBA1C	Tubulin alpha-1C chain	greenyellow	-0.071005	0.596351	-0.170049	0.201891	0.0645605	0.630177	-0.127382	0.340647	-0.377728	0.00346445	-0.107214	0.423099	-0.401604	0.00178031	-0.206842	0.119264	-0.765671	2.54288e-12	0.183435	0.168107	0.594929	8.43953e-07	-0.532777	1.66807e-05	-0.508553	4.58405e-05	-0.249831	0.0585771	-0.369239	0.0043394	-0.475442	0.000162227
P35527	KRT9	Keratin, type I cytoskeletal 9	greenyellow	0.0687131	0.608288	0.402029	0.00175851	-0.368049	0.00447652	0.101672	0.447598	-0.261185	0.0476645	-0.022183	0.868721	-0.0388112	0.772389	-0.697364	1.18664e-09	-0.449804	0.000396516	-0.11889	0.374063	0.875993	2.22912e-19	-0.06288	0.639127	-0.0990159	0.459611	-0.202886	0.126654	-0.768005	1.98802e-12	-0.556558	5.71585e-06
P12109	COL6A1	Collagen alpha-1(VI) chain	greenyellow	0.0622711	0.642383	0.440904	0.000532156	-0.0233439	0.861916	0.114538	0.391925	-0.20544	0.121844	-0.0836691	0.532345	-0.0233154	0.862083	-0.355354	0.00619366	-0.254235	0.0541267	0.0428429	0.749479	0.670598	8.46169e-09	0.00676622	0.959797	-0.0984394	0.462242	0.338592	0.00932807	-0.392444	0.00231169	-0.222456	0.0932698
P81605	DCD	Dermcidin	greenyellow	0.0589236	0.660399	0.307252	0.018972	-0.21713	0.101586	0.158165	0.235699	-0.12661	0.343607	0.0561046	0.675721	-0.0167146	0.900894	-0.532678	1.67526e-05	-0.331274	0.0110804	0.0529392	0.693084	0.750225	1.21085e-11	0.0218644	0.87059	-0.00143391	0.991477	-0.0607091	0.650765	-0.569307	3.10901e-06	-0.362399	0.00518066
P14618	PKM	Pyruvate kinase PKM	greenyellow	-0.0550002	0.681761	0.0298393	0.82404	-0.0564317	0.673937	-0.360786	0.00539865	-0.390636	0.00243193	-0.408999	0.00143401	-0.160648	0.228333	-0.223003	0.0924466	-0.445856	0.000452244	-0.105451	0.430809	0.427612	0.000813765	-0.278104	0.0345355	-0.114028	0.394051	-0.160821	0.227824	-0.507397	4.80149e-05	-0.403267	0.00169647
Q9BUF5	TUBB6	Tubulin beta-6 chain	greenyellow	0.0538379	0.688138	0.320659	0.0141242	-0.0614277	0.646903	0.14337	0.282973	0.0453306	0.735449	0.150021	0.261	-0.100082	0.454769	-0.217753	0.100584	-0.256971	0.0515025	0.0686046	0.608856	0.472156	0.000182639	-0.137688	0.302683	0.0517674	0.699552	0.366729	0.00463299	-0.0985425	0.461771	-0.0835494	0.532934
P10909	CLU	Clusterin	greenyellow	-0.046979	0.726199	0.277381	0.0350275	-0.0123282	0.926819	0.226811	0.0868732	-0.139706	0.295584	-0.0101032	0.939999	0.23183	0.0799331	-0.240281	0.0692462	-0.320242	0.0142571	0.209444	0.114586	0.584584	1.44808e-06	0.00801789	0.952367	0.0863198	0.51939	0.0803883	0.548597	-0.446474	0.000443076	-0.139583	0.296015
P68363	TUBA1B	Tubulin alpha-1B chain	greenyellow	0.0466487	0.728049	-0.0383045	0.775282	-0.118725	0.374733	-0.0106869	0.93654	-0.120978	0.36567	0.100385	0.453395	-0.209436	0.1146	-0.285161	0.0300284	-0.496857	7.27113e-05	0.0305057	0.820175	0.523151	2.51595e-05	-0.390264	0.00245735	-0.335673	0.0099958	-0.214229	0.106351	-0.321958	0.013717	-0.374535	0.00377333
P63261	ACTG1	Actin, cytoplasmic 2	greenyellow	-0.043832	0.743891	0.0289738	0.829066	-0.20903	0.115321	0.302889	0.0208276	-0.370795	0.0041658	-0.0519473	0.698557	-0.060129	0.653889	-0.45649	0.000316197	-0.288941	0.0278239	0.161588	0.225585	0.401409	0.00179035	-0.248058	0.0604514	-0.220467	0.0963103	-0.441446	0.000522817	-0.416988	0.0011289	-0.107145	0.423397
Q04837	SSBP1	Single-stranded DNA-binding protein, mitochondrial	greenyellow	-0.0420262	0.754104	0.141	0.291091	-0.0551827	0.680762	0.0976647	0.465789	-0.165058	0.215644	-0.0978767	0.464817	-0.0436627	0.744847	-0.208757	0.115807	-0.31713	0.0152838	0.0659814	0.62265	0.401929	0.00176365	-0.209515	0.114461	-0.164002	0.218638	0.132317	0.322114	-0.148702	0.265265	-0.0867605	0.517252
P15121	AKR1B1	Aldose reductase	greenyellow	0.0346352	0.796323	0.144531	0.279053	-0.0883227	0.509707	0.221364	0.0949295	-0.131271	0.32599	0.136173	0.308086	0.0117809	0.930059	-0.239604	0.0700581	-0.232053	0.079636	0.13749	0.303388	0.392211	0.00232692	-0.153973	0.248503	-0.161687	0.225297	0.224695	0.089936	-0.123943	0.353952	0.130274	0.329707
P55072	VCP	Transitional endoplasmic reticulum ATPase	greenyellow	0.0246845	0.854071	0.333173	0.0106004	-0.114274	0.393027	-0.0248638	0.853022	-0.28452	0.0304164	-0.204074	0.124399	0.198446	0.135355	-0.349144	0.00722651	-0.264988	0.0444046	-0.0687941	0.607865	0.638454	6.96993e-08	-0.102141	0.445495	-0.0685848	0.60896	-0.00198026	0.988229	-0.561943	4.43321e-06	-0.375422	0.0036852
P04406	GAPDH	Glyceraldehyde-3-phosphate dehydrogenase	greenyellow	0.0231361	0.863133	-0.202605	0.127191	0.130629	0.328379	0.0633021	0.636874	-0.474583	0.000167351	-0.150416	0.259733	-0.248499	0.0599804	-0.242649	0.0664658	-0.574091	2.45768e-06	0.430519	0.00074268	0.432152	0.000705235	-0.440278	0.000543113	-0.524365	2.39052e-05	-0.203188	0.126078	-0.240759	0.0686784	-0.125145	0.349267
Q14764	MVP	Major vault protein	greenyellow	-0.0222061	0.868586	0.22702	0.0865741	0.0868973	0.516589	-0.0668846	0.617886	-0.106094	0.427986	-0.131833	0.323905	0.0226008	0.866271	-0.0471337	0.725333	-0.331637	0.010987	0.088674	0.508018	0.493948	8.134e-05	-0.0175355	0.896053	0.138621	0.29939	0.276419	0.0356909	-0.186123	0.161853	-0.219965	0.09709
P04264	KRT1	Keratin, type II cytoskeletal 1	greenyellow	0.0185194	0.890255	0.392608	0.00230108	-0.347392	0.00754368	0.0949621	0.47828	-0.272934	0.0381826	-0.0413975	0.757669	-0.0553645	0.679766	-0.674412	6.47546e-09	-0.492508	8.59517e-05	-0.118671	0.374949	0.870205	7.37897e-19	-0.0689468	0.607066	-0.091699	0.493596	-0.219699	0.0975049	-0.75223	9.95139e-12	-0.583292	1.54714e-06
Q13509	TUBB3	Tubulin beta-3 chain	greenyellow	0.0158485	0.906006	0.121205	0.364763	0.0648449	0.628667	0.0179494	0.893613	-0.200713	0.130858	0.0010327	0.993861	-0.225232	0.0891507	-0.206585	0.119734	-0.474706	0.000166608	0.151634	0.25585	0.566468	3.56846e-06	-0.272808	0.0382748	-0.180777	0.174463	0.181257	0.1733	-0.175148	0.188496	-0.153472	0.250064
P35908	KRT2	Keratin, type II cytoskeletal 2 epidermal	greenyellow	0.014028	0.916762	0.4726	0.000179749	-0.345672	0.00786704	0.146343	0.273005	-0.231502	0.0803723	-0.0347887	0.795439	-0.0159828	0.905212	-0.675459	6.013e-09	-0.413134	0.00126792	-0.115401	0.388344	0.881305	7.04079e-20	0.0163259	0.903187	-0.00763363	0.954648	-0.107472	0.421978	-0.751649	1.0536e-11	-0.530107	1.8719e-05
P02751	FN1	Fibronectin	greenyellow	0.0137597	0.918348	0.391516	0.00237272	-0.124382	0.352234	-0.0587507	0.661335	-0.238075	0.071919	-0.079868	0.551196	-0.110139	0.410484	-0.542355	1.09429e-05	-0.349047	0.00724363	-0.0728413	0.586862	0.742029	2.64902e-11	-0.17395	0.191585	-0.196531	0.139243	0.113854	0.394779	-0.476831	0.000154241	-0.396773	0.00204513
Q8IYT4	KATNAL2	Katanin p60 ATPase-containing subunit A-like 2	greenyellow	0.0115074	0.931679	0.277319	0.0350699	-0.124739	0.350843	-0.0297946	0.824299	-0.33349	0.010522	-0.171307	0.198526	0.216386	0.102791	-0.292661	0.0257884	-0.42242	0.000956206	-0.0705972	0.598467	0.658359	1.94578e-08	-0.138733	0.298994	-0.0966328	0.470538	-0.105439	0.430861	-0.536173	1.4386e-05	-0.449925	0.000394909
P05109	S100A8	Protein S100-A8	greenyellow	-0.00586553	0.965145	0.313541	0.0165455	-0.183279	0.168475	0.311825	0.0171799	-0.234672	0.0762027	-0.149817	0.261656	0.166158	0.212557	-0.414147	0.00122999	-0.159818	0.230776	0.120129	0.369069	0.611571	3.39949e-07	0.083739	0.532002	0.0617274	0.645295	0.080386	0.548608	-0.514602	3.58695e-05	-0.120204	0.368769
P17066	HSPA6	Heat shock 70 kDa protein 6	grey	-0.306676	0.0192083	-0.255855	0.0525599	-0.025821	0.84743	-0.185206	0.163965	-0.382972	0.00300562	-0.156725	0.240044	-0.153263	0.250718	-0.167457	0.208953	-0.519263	2.9598e-05	-0.00307761	0.981708	0.265277	0.0441645	-0.414961	0.0012002	-0.416982	0.00112909	-0.59435	8.70253e-07	-0.338071	0.00944434	-0.306107	0.0194446
P35579	MYH9	Myosin-9	grey	-0.277558	0.034906	-0.0654654	0.625379	0.199134	0.133977	-0.400142	0.00185699	0.131185	0.326308	-0.196025	0.140284	-0.299468	0.0223879	0.272563	0.0384563	-0.147609	0.268832	-0.136187	0.308035	0.0333829	0.803538	-0.206788	0.119362	0.185812	0.162566	0.226412	0.0874444	-0.0941808	0.481924	-0.219257	0.0981982
P05386	RPLP1	60S acidic ribosomal protein P1	grey	0.275572	0.0362839	-0.371714	0.00406611	0.147167	0.270284	-0.257327	0.0511692	-0.161615	0.225507	0.110551	0.408724	-0.417531	0.00111045	0.0897872	0.502686	-0.388697	0.00256704	0.214169	0.106452	-0.0159892	0.905175	-0.374798	0.00374697	-0.461736	0.000263885	-0.326542	0.0123589	0.202015	0.128325	-0.282043	0.0319552
P59998	ARPC4	Actin-related protein 2/3 complex subunit 4	grey	-0.265236	0.0441988	-0.2398	0.0698221	-0.0281191	0.834036	-0.20851	0.116248	-0.279452	0.0336336	-0.229302	0.0833712	-0.134883	0.312734	-0.116179	0.385132	-0.113614	0.395784	-0.0337356	0.801504	-0.00712567	0.957663	-0.12695	0.342302	-0.140302	0.29351	-0.453086	0.000355024	-0.296696	0.0237241	-0.0661117	0.621962
Q9BT67	NDFIP1	NEDD4 family-interacting protein 1	grey	0.253387	0.0549617	0.0707789	0.597524	0.113771	0.395126	0.259846	0.0488582	-0.0536187	0.689343	-0.0714333	0.594131	0.163354	0.220485	0.193116	0.146383	0.0863987	0.519007	0.125407	0.348248	-0.119794	0.370416	0.255904	0.0525136	0.155297	0.244407	0.174475	0.190226	0.254472	0.0538957	0.246039	0.0626428
P07195	LDHB	L-lactate dehydrogenase B chain	grey	0.251712	0.056642	0.0210291	0.875494	-0.153251	0.250756	0.267553	0.0423113	-0.137431	0.303596	0.109441	0.413473	0.0714516	0.594037	-0.258964	0.0496568	0.0370064	0.782708	0.104628	0.434434	0.120992	0.365615	-0.235372	0.0753055	-0.186302	0.161442	-0.128474	0.336492	-0.156522	0.24066	0.180541	0.175036
Q9H9J2	MRPL44	39S ribosomal protein L44, mitochondrial	grey	0.249357	0.0590742	0.100227	0.454111	-0.0268668	0.841329	0.232933	0.0784684	0.0600836	0.654133	-0.028005	0.8347	-0.0068768	0.95914	0.0720191	0.591102	0.159347	0.232172	0.0803307	0.548884	-0.0774983	0.563108	0.0604125	0.652362	0.175934	0.186488	0.188079	0.157408	0.131841	0.323873	0.140318	0.293455
P09211	GSTP1	Glutathione S-transferase P	grey	0.239847	0.0697654	0.186425	0.16116	-0.36292	0.00511187	0.0330099	0.80569	-0.23608	0.0744062	-0.218827	0.0988756	0.142132	0.287195	-0.361676	0.00527744	0.116606	0.383378	-0.290625	0.0268867	0.162847	0.221942	0.0514657	0.701221	0.0674942	0.614679	-0.206447	0.119986	-0.260654	0.0481353	-0.0282762	0.833122
Q8NBZ7	UXS1	UDP-glucuronic acid decarboxylase 1	grey	0.23735	0.0728155	0.114994	0.390033	0.207628	0.117835	0.193898	0.144725	-0.00743951	0.9558	0.179323	0.178013	-0.144675	0.278569	-0.0444413	0.740455	-0.360863	0.0053881	0.281818	0.0320977	0.367464	0.00454527	-0.155277	0.244468	-0.241336	0.0679963	0.3083	0.0185477	0.00780587	0.953626	0.0654549	0.625435
Q99627	COPS8	COP9 signalosome complex subunit 8	grey	0.225742	0.0884095	-0.209065	0.115258	0.134652	0.313571	-0.193587	0.145382	0.0264581	0.843712	-0.037858	0.777834	-0.0384596	0.774396	0.190272	0.152537	0.114672	0.391368	0.051272	0.702293	-0.213029	0.108372	-0.194978	0.142457	-0.0950581	0.477834	0.0768353	0.566461	0.206292	0.12027	0.295497	0.0243225
Q8IVT2	MISP	Mitotic interactor and substrate of PLK1	grey	-0.221048	0.0954146	-0.0847321	0.527131	0.0641149	0.632545	-0.163107	0.221196	-0.130359	0.32939	-0.111464	0.404841	-0.210495	0.112737	-0.0540797	0.68681	-0.00690551	0.95897	-0.0932861	0.486115	-0.0603532	0.652681	-0.0360907	0.787958	-0.131443	0.325348	-0.156254	0.241479	0.103507	0.439401	-0.161115	0.226965
P04350	TUBB4A	Tubulin beta-4A chain	grey	0.215632	0.104025	0.270078	0.0403304	-0.23399	0.0770849	0.104293	0.435913	-0.0183758	0.891101	0.185406	0.163503	-0.0918901	0.492692	-0.207724	0.117662	-0.0928707	0.488067	-0.107555	0.421616	0.249275	0.0591599	-0.0899158	0.502072	-0.0454933	0.734534	0.172321	0.195842	-0.0989048	0.460118	-0.113499	0.396264
Q99829	CPNE1	Copine-1	grey	-0.213521	0.107541	-0.10674	0.425164	0.118855	0.374204	-0.200869	0.130553	-0.281967	0.0320033	-0.34872	0.0073022	-0.122322	0.360329	0.146655	0.271974	0.143488	0.282573	0.0035801	0.978722	-0.165628	0.214042	0.134588	0.313806	0.0433372	0.746685	-0.0516713	0.700083	-0.0672134	0.616155	0.0911453	0.49622
P11413	G6PD	Glucose-6-phosphate 1-dehydrogenase	grey	-0.208847	0.115647	0.238394	0.0715282	-0.0993591	0.458049	0.074541	0.57814	0.0632228	0.637297	-0.0397567	0.766998	0.199632	0.132988	-0.219501	0.0978159	-0.00220959	0.986866	-0.0153825	0.908758	0.344091	0.00817473	0.0274589	0.837879	0.251285	0.0570764	0.177705	0.182023	-0.434457	0.000655297	-0.127108	0.341697
P06737	PYGL	Glycogen phosphorylase, liver form	grey	0.205923	0.12095	-0.0265441	0.843211	0.00859176	0.948963	0.0287785	0.830201	0.0374752	0.780024	-0.0638144	0.634144	0.134405	0.31447	0.237413	0.0727366	0.0824169	0.53852	-0.0318753	0.812245	-0.130539	0.328717	-0.0977451	0.46542	0.117	0.381762	0.044979	0.737427	-0.0678461	0.612831	0.260505	0.0482674
O75935	DCTN3	Dynactin subunit 3	grey	-0.204108	0.124336	0.0266815	0.84241	0.280432	0.0329901	-0.00365999	0.978247	-0.177574	0.182351	-0.186737	0.160448	0.111938	0.402834	0.141949	0.287823	-0.00274566	0.98368	0.205094	0.122488	0.10008	0.454779	-0.0144223	0.914431	-0.0336369	0.802073	0.348515	0.00733901	0.126513	0.343982	0.0370041	0.782721
Q99575	POP1	Ribonucleases P/MRP protein subunit POP1	grey	-0.203856	0.12481	-0.0900719	0.501327	0.079266	0.554211	-0.000472602	0.997191	-0.123617	0.355228	0.0209194	0.876138	-0.00946661	0.943774	0.0818261	0.541445	-0.12964	0.332087	0.0672265	0.616087	-0.0463298	0.729837	0.0172094	0.897976	-0.0256529	0.848412	-0.22147	0.0947675	0.244894	0.063914	-0.199078	0.13409
P37235	HPCAL1	Hippocalcin-like protein 1	grey	-0.200144	0.131976	0.190863	0.151243	-0.186886	0.160107	-0.00738961	0.956096	0.230332	0.0819564	-0.0138913	0.91757	0.0301863	0.822027	-0.108175	0.418932	0.214979	0.105104	-0.218228	0.0998266	-0.0207263	0.877273	0.0243038	0.856297	0.208498	0.116271	0.212003	0.110123	0.0719643	0.591385	0.130259	0.329764
Q00765	REEP5	Receptor expression-enhancing protein 5	grey	0.183653	0.167591	0.238538	0.0713514	0.0872334	0.514962	0.0635366	0.635624	0.315962	0.0156851	0.228522	0.0844553	-0.00267126	0.984122	0.0922998	0.490757	0.0127383	0.924391	0.129912	0.331066	0.0907887	0.497914	0.222689	0.0929177	0.21294	0.108523	0.610252	3.66049e-07	0.267907	0.0420288	0.0841295	0.530084
P24666	ACP1	Low molecular weight phosphotyrosine protein phosphatase	grey	-0.171407	0.19826	0.154291	0.247516	-0.0822078	0.539555	0.123902	0.354112	-0.132378	0.321889	-0.0587195	0.661504	0.06687	0.617963	-0.0828355	0.536452	0.127813	0.339005	-0.0514276	0.701431	-0.0445124	0.740054	0.174785	0.189428	0.120319	0.368306	0.0442207	0.741699	-6.56329e-05	0.99961	0.0305074	0.820165
Q13501	SQSTM1	Sequestosome-1	grey	-0.170538	0.200578	0.139669	0.295713	0.0648308	0.628742	0.167119	0.209887	0.123276	0.356568	0.0173417	0.897195	0.0589024	0.660514	0.0660347	0.622369	-0.0234561	0.861259	0.0725171	0.588532	0.0575458	0.667871	0.00274162	0.983704	0.215837	0.103689	0.356239	0.00605749	0.0881178	0.510694	0.1593	0.232312
Q9Y287	ITM2B	Integral membrane protein 2B	grey	0.16839	0.206393	0.324276	0.013015	-0.110786	0.407725	0.153265	0.250712	0.0343045	0.798226	0.0676073	0.614085	0.0500426	0.709111	-0.0828093	0.536581	-0.00499481	0.970316	-0.0779792	0.56068	0.154272	0.247573	0.276927	0.0353394	0.175367	0.187935	0.351731	0.00677918	-0.0952226	0.477069	-0.0091321	0.945757
P69905	HBA1	Hemoglobin subunit alpha	grey	0.168091	0.207209	-0.0395992	0.767895	-0.136054	0.308515	-0.12347	0.355806	-0.0941407	0.482111	-0.0575341	0.667935	-0.198875	0.134494	-0.172317	0.195851	-0.263092	0.046006	-0.117138	0.381195	0.264238	0.0450324	-0.252309	0.0560387	-0.190464	0.152114	-0.135666	0.309907	-0.292737	0.0257486	-0.306669	0.0192112
P05387	RPLP2	60S acidic ribosomal protein P2	grey	0.165826	0.213486	-0.153913	0.248688	0.00484059	0.971233	-0.0631604	0.63763	-0.242939	0.0661322	0.0600535	0.654296	-0.30008	0.0221016	-0.080679	0.547148	-0.351718	0.00678146	0.069915	0.602015	0.112495	0.40048	-0.206447	0.119987	-0.444238	0.00047706	-0.294731	0.0247113	0.13882	0.29869	-0.322985	0.0134019
P32119	PRDX2	Peroxiredoxin-2	grey	-0.160699	0.228182	0.108283	0.418461	-0.151643	0.255822	0.0279722	0.834891	0.0376021	0.779298	-0.320445	0.0141923	0.275712	0.0361853	-0.00241761	0.98563	0.319915	0.0143622	-0.211639	0.11075	-0.103011	0.441608	0.201228	0.129852	0.281408	0.03236	0.0986193	0.46142	-0.174924	0.189071	0.21116	0.111579
Q16555	DPYSL2	Dihydropyrimidinase-related protein 2	grey	-0.160308	0.22933	0.110858	0.407417	0.0816899	0.542121	0.0367618	0.784109	-0.127172	0.341454	-0.231101	0.080913	0.0442707	0.741416	-0.021347	0.873627	-0.016305	0.903311	-0.00393798	0.976595	0.216706	0.102271	0.012851	0.923724	0.0445587	0.739794	0.294352	0.0249056	-0.210795	0.112213	0.00081025	0.995184
Q9Y3D6	FIS1	Mitochondrial fission 1 protein	grey	0.152294	0.253761	0.128525	0.336299	0.101702	0.447463	0.2064	0.120074	0.112746	0.399425	0.216564	0.102503	-0.0642524	0.631814	-0.0505943	0.706048	0.0384049	0.774708	0.204077	0.124393	0.0534055	0.690516	0.140393	0.293194	-0.0973143	0.467399	0.364384	0.00492286	0.14484	0.278014	0.130604	0.328473
P62318	SNRPD3	Small nuclear ribonucleoprotein Sm D3	grey	0.147808	0.268179	-0.0871372	0.515428	-0.0156175	0.907369	0.12629	0.34484	-0.194749	0.142936	-0.055089	0.681274	-0.078664	0.557233	-0.123162	0.357016	-0.0191792	0.886371	0.00298256	0.982272	-0.0975438	0.466344	0.00989114	0.941257	-0.187019	0.159804	-0.456045	0.000321044	0.136806	0.305822	-0.102686	0.443058
Q15149	PLEC	Plectin	grey	0.147691	0.268563	0.038755	0.772709	0.175919	0.186527	-0.0426488	0.750577	0.0577186	0.666933	-0.159185	0.232651	-0.0865044	0.518494	0.248252	0.0602434	0.0180353	0.893107	0.0772423	0.564401	-0.0502267	0.708088	0.0810062	0.545518	0.260959	0.0478641	0.276645	0.0355338	0.120118	0.369115	0.0564932	0.673602
P07741	APRT	Adenine phosphoribosyltransferase	grey	-0.146421	0.272747	-0.416957	0.00112996	0.248698	0.0597695	-0.309056	0.0182467	-0.228686	0.0842267	0.0764885	0.56822	-0.33004	0.0114022	0.0661406	0.621809	-0.58097	1.74114e-06	0.239865	0.069744	0.14007	0.294315	-0.31377	0.0164625	-0.460136	0.000278935	-0.506127	5.0514e-05	-0.0384859	0.774246	-0.363345	0.00505632
P36871	PGM1	Phosphoglucomutase-1	grey	0.144579	0.278892	0.0514279	0.70143	0.103779	0.438193	-0.0686171	0.608791	0.104406	0.435414	-0.0702503	0.60027	-0.0261274	0.845642	0.181429	0.172888	0.176187	0.185846	-0.0334781	0.802989	-0.0901102	0.501144	-0.0279717	0.834894	0.123117	0.357191	0.413565	0.00125167	0.0522065	0.697126	0.345451	0.00790931
P43490	NAMPT	Nicotinamide phosphoribosyltransferase	grey	-0.143248	0.283388	-0.0682638	0.610641	0.083407	0.533635	-0.090954	0.497128	-0.0351399	0.79342	-0.0891203	0.505877	-0.120404	0.367965	-0.0149105	0.911546	-0.136666	0.306322	0.119354	0.37219	0.0813014	0.54405	-0.236715	0.0736076	-0.054315	0.685518	0.111834	0.403273	-0.0365789	0.785158	-0.0796745	0.552164
Q15185	PTGES3	Prostaglandin E synthase 3	grey	-0.140279	0.293587	-0.00473791	0.971842	0.116528	0.383695	0.0291886	0.827818	-0.00511811	0.969584	-0.0338021	0.801121	0.00317348	0.981138	0.173645	0.192376	-0.0687702	0.60799	0.108168	0.418959	0.0830041	0.53562	0.0329066	0.806286	0.191916	0.148957	0.095308	0.476672	-0.101339	0.449093	0.0221729	0.86878
P62913	RPL11	60S ribosomal protein L11	grey	0.137698	0.30265	-0.138219	0.300806	0.280503	0.0329442	0.0371797	0.781715	0.00456429	0.972874	0.0848173	0.526714	-0.168941	0.204889	0.248559	0.0599169	-0.205402	0.121915	0.278647	0.0341699	0.0498945	0.709933	0.0234625	0.861222	-0.032717	0.80738	0.119686	0.370849	0.2845	0.0304287	-0.00910595	0.945913
P01892	HLA-A	HLA class I histocompatibility antigen, A-2 alpha chain	grey	0.137229	0.304314	0.112683	0.399689	-0.0692129	0.605676	0.163909	0.218901	0.105399	0.431037	0.00478762	0.971547	-0.0523974	0.696072	-0.0195723	0.884058	-0.0502216	0.708117	0.0802262	0.549406	0.208655	0.11599	-0.121691	0.362829	-0.0838262	0.531573	0.305285	0.01979	-0.0213926	0.873359	0.0808801	0.546146
P53634	CTSC	Dipeptidyl peptidase 1	grey	0.136402	0.307266	0.150028	0.260979	-0.0342479	0.798552	-0.00269839	0.983961	0.124265	0.35269	0.182997	0.169142	0.00911328	0.945869	-0.0940001	0.482769	-0.00209829	0.987528	-0.0568394	0.671715	0.0533476	0.690835	0.0654856	0.625273	0.0438097	0.744017	0.150531	0.259364	0.0961931	0.472569	-0.0099419	0.940956
O60568	PLOD3	Procollagen-lysine,2-oxoglutarate 5-dioxygenase 3	grey	0.134471	0.314231	0.161226	0.226639	-0.0715429	0.593564	-0.148145	0.26708	0.146526	0.272401	0.180493	0.175152	-0.0578212	0.666375	-0.117921	0.377998	-0.112552	0.400243	-0.130409	0.329203	0.195382	0.141615	-0.138039	0.301441	-0.189213	0.154875	0.22587	0.0882244	-0.018083	0.892826	-0.24589	0.062807
Q9NR31	SAR1A	GTP-binding protein SAR1a	grey	-0.126777	0.342968	-0.144614	0.278774	0.0844231	0.528644	-0.128162	0.337677	0.232366	0.0792193	0.114497	0.392098	0.0979513	0.464475	0.17679	0.18432	0.0324534	0.808903	-0.0420537	0.753947	-0.142042	0.287503	-0.334955	0.0101663	-0.00585144	0.965228	0.141055	0.290902	0.199611	0.133029	0.143587	0.282237
Q9BV40	VAMP8	Vesicle-associated membrane protein 8	grey	-0.122408	0.359989	0.0201623	0.880588	0.0148564	0.911865	0.238652	0.0712129	0.205189	0.122311	0.321546	0.0138448	0.174309	0.190655	0.0944956	0.480454	-0.0349776	0.794353	0.163085	0.221257	-0.0447724	0.73859	0.224701	0.0899274	0.203596	0.125302	-0.126858	0.342655	0.0550498	0.681489	0.0282798	0.833101
Q15382	RHEB	GTP-binding protein Rheb	grey	-0.120146	0.369003	0.383234	0.00298423	-0.151689	0.255676	0.169164	0.204283	0.144483	0.279214	-0.100425	0.453215	0.0717439	0.592524	-0.0652176	0.626691	0.255513	0.052888	-0.171682	0.19753	0.0967024	0.470217	0.131911	0.323616	0.314694	0.016131	0.668562	9.7451e-09	-0.00548468	0.967407	0.123498	0.355695
O15145	ARPC3	Actin-related protein 2/3 complex subunit 3	grey	0.116075	0.385563	0.281193	0.0324975	-0.189593	0.154033	0.161686	0.225299	-0.191482	0.149895	-0.323173	0.0133451	0.173423	0.192953	-0.17623	0.185736	0.166029	0.212919	-0.0600886	0.654107	0.148833	0.264839	0.228729	0.0841671	0.221948	0.0940384	0.20082	0.130648	-0.3408	0.00884895	0.159524	0.231646
Q9UBQ0	VPS29	Vacuolar protein sorting-associated protein 29	grey	-0.116066	0.385598	-0.0793815	0.553632	0.0876295	0.513048	-0.124723	0.350907	-0.256731	0.0517286	-0.25447	0.0538976	0.151391	0.256622	0.0488131	0.715952	-0.0883511	0.509571	0.0696782	0.603249	0.0349862	0.794303	-0.0113877	0.932388	0.00198757	0.988186	-0.133587	0.317452	-0.266069	0.0435125	0.196169	0.139988
Q9UBI1	COMMD3	COMM domain-containing protein 3	grey	-0.113559	0.396012	-0.175691	0.187109	0.276795	0.0354302	-0.10211	0.445634	-0.126021	0.345876	-0.0992273	0.458648	0.199471	0.133308	0.282363	0.0317527	0.00946867	0.943761	0.182272	0.170865	-0.120193	0.368811	-0.109746	0.412165	-0.0749828	0.575883	0.224266	0.0905681	0.19112	0.150682	0.145585	0.275526
Q13409	DYNC1I2	Cytoplasmic dynein 1 intermediate chain 2	grey	0.112913	0.398725	0.216126	0.103216	0.135801	0.309423	0.0083178	0.950588	-0.0347451	0.79569	-0.128501	0.336391	0.122805	0.35842	0.204031	0.12448	-0.00749907	0.955446	0.0875165	0.513594	0.0687071	0.60832	0.206752	0.119429	0.172178	0.196218	0.419131	0.00105769	0.0678164	0.612987	-0.00137371	0.991835
Q7Z406	MYH14	Myosin-14	grey	-0.112662	0.399777	-0.0753612	0.573952	0.271537	0.0392206	-0.156941	0.239389	0.133321	0.318425	-0.151583	0.256011	-0.217323	0.101276	0.287819	0.0284635	-0.0251681	0.851244	0.110124	0.410547	-0.129618	0.332171	0.169114	0.204419	0.234006	0.0770639	0.235943	0.0745792	0.114589	0.391713	-0.0588404	0.66085
Q96HR3	MED30	Mediator of RNA polymerase II transcription subunit 30	grey	-0.100028	0.455011	0.0572139	0.669676	0.0687264	0.608219	0.150288	0.260143	-0.0280354	0.834523	-0.250776	0.057598	0.150422	0.259713	0.237188	0.0730164	0.187584	0.158526	0.10123	0.449584	-0.132987	0.31965	0.199097	0.134051	0.290357	0.0270337	0.225535	0.0887095	0.147065	0.27062	0.280682	0.0328276
P19105	MYL12A	Myosin regulatory light chain 12A	grey	-0.0993433	0.458121	0.159228	0.232523	-0.227329	0.0861354	-0.0623177	0.642133	0.0182166	0.892039	0.087137	0.515428	-0.303763	0.0204438	-0.347246	0.00757077	-0.184823	0.164854	-0.209841	0.113885	0.259763	0.0489323	-0.0952439	0.476969	-0.0886964	0.507911	-0.0662975	0.620981	-0.0675363	0.614458	-0.422265	0.000960776
Q6IAA8	LAMTOR1	Ragulator complex protein LAMTOR1	grey	0.0975505	0.466313	0.26383	0.0453776	0.0164396	0.902517	0.186771	0.16037	0.129416	0.332932	0.0952248	0.477058	0.0335659	0.802482	0.0953072	0.476675	0.193301	0.14599	-0.0335527	0.802558	-0.08865	0.508134	0.260078	0.0486493	0.119766	0.37053	0.547519	8.67117e-06	0.261011	0.0478183	0.211236	0.111447
O75608	LYPLA1	Acyl-protein thioesterase 1	grey	-0.0941251	0.482185	-0.166181	0.212494	0.290447	0.0269842	-0.00754479	0.955175	-0.135967	0.308827	-0.0323328	0.8096	0.302951	0.0207999	0.217284	0.101337	-0.0882462	0.510075	0.233495	0.0777312	-0.022293	0.868076	-0.0342574	0.798498	-0.0444334	0.7405	-0.0417154	0.755866	0.0474971	0.723299	0.228949	0.0838608
P84077	ARF1	ADP-ribosylation factor 1	grey	-0.0933836	0.485657	0.122421	0.359938	-0.516515	3.31606e-05	-0.0663469	0.620721	-0.0895881	0.503638	-0.0496096	0.711518	-0.0163502	0.903044	-0.383556	0.00295803	-0.105561	0.430327	-0.402909	0.00171421	0.209816	0.113929	-0.111748	0.403637	0.0195856	0.88398	-0.438363	0.000577937	-0.473941	0.000171276	-0.334254	0.0103352
Q16658	FSCN1	Fascin	grey	0.0914187	0.494923	0.279945	0.0333089	-0.00847599	0.949649	0.259237	0.0494089	-0.0431217	0.747903	-0.0975187	0.46646	0.140068	0.294324	-0.157678	0.237161	0.0378831	0.77769	0.0471706	0.725126	0.288072	0.0283182	0.0265927	0.842927	0.243246	0.0657799	0.273131	0.0380379	-0.252198	0.0561499	0.263759	0.0454377
P30460	HLA-B	HLA class I histocompatibility antigen, B-8 alpha chain	grey	0.0892245	0.505378	0.152997	0.251549	-0.00697472	0.958559	0.184559	0.16547	-0.047232	0.724783	-0.0565616	0.673228	0.0373537	0.78072	-0.0593065	0.658328	-0.166372	0.211963	0.167295	0.209401	0.28503	0.0301076	-0.157335	0.238195	-0.0171907	0.898086	0.351256	0.00685955	-0.0758576	0.571425	0.0625601	0.640836
Q9Y3C6	PPIL1	Peptidyl-prolyl cis-trans isomerase-like 1	grey	-0.0860242	0.520827	0.052398	0.696068	0.107475	0.421963	0.148613	0.265552	0.0700247	0.601444	0.126415	0.344357	-0.00683651	0.959379	0.219864	0.0972481	0.229753	0.0827499	0.0737915	0.581978	-0.16132	0.226366	0.172519	0.195322	0.189312	0.154655	0.279966	0.0332946	0.186683	0.16057	0.241841	0.0674052
Q13561	DCTN2	Dynactin subunit 2	grey	-0.0847252	0.527164	0.135109	0.311919	0.248164	0.0603379	0.162408	0.223206	-0.0461288	0.730965	-0.111299	0.405541	0.0954627	0.475953	0.148459	0.266056	0.246065	0.0626139	0.234384	0.0765751	-0.0573084	0.669162	0.1651	0.215525	0.151541	0.256143	0.505768	5.12416e-05	0.239048	0.0707307	0.203582	0.125329
P55735	SEC13	Protein SEC13 homolog	grey	-0.0839633	0.5309	0.245234	0.0635338	0.10431	0.435842	0.225199	0.0891992	0.224976	0.089525	0.188333	0.156839	-0.0232376	0.862539	0.113026	0.398246	0.0073984	0.956044	0.199974	0.132311	0.0767098	0.567098	0.0243457	0.856052	0.187118	0.159581	0.512811	3.85908e-05	0.155561	0.243598	0.127956	0.338458
P21333	FLNA	Filamin-A	grey	-0.0803055	0.54901	0.254775	0.0536006	-0.0569126	0.671316	-0.121477	0.363682	-0.0160432	0.904856	-0.234736	0.0761202	-0.0468744	0.726784	-0.0081263	0.951724	-0.0262352	0.845013	-0.177305	0.183027	0.205292	0.122118	-0.18166	0.172332	0.228264	0.0848165	0.273086	0.0380709	-0.296675	0.0237346	-0.18865	0.156129
Q9BVA1	TUBB2B	Tubulin beta-2B chain	grey	0.0798909	0.551081	0.0939782	0.482871	0.0721585	0.590382	0.0510409	0.703572	-0.0195784	0.884022	0.124867	0.350345	-0.154819	0.245881	-0.103506	0.439405	-0.197709	0.136842	0.109673	0.412478	0.246934	0.0616639	-0.259934	0.0487787	-0.211826	0.110427	0.338917	0.00925612	0.0907213	0.498234	0.0781217	0.559962
P51570	GALK1	Galactokinase	grey	-0.0733468	0.584262	0.0317958	0.812705	0.107853	0.420324	0.110656	0.408279	-0.122881	0.358121	0.112043	0.402389	-0.135067	0.312068	-0.0213492	0.873614	-0.317933	0.0150128	0.250591	0.0577893	0.362184	0.00520924	-0.0545273	0.684353	-0.108659	0.416842	0.25735	0.0511479	-0.0483956	0.71828	-0.0796971	0.552051
Q92572	AP3S1	AP-3 complex subunit sigma-1	grey	0.071112	0.595796	-0.14205	0.287474	0.176456	0.185166	-0.0627002	0.640088	-0.0141322	0.916146	0.148453	0.266074	-0.0818665	0.541245	0.177894	0.181551	-0.154354	0.24732	0.245391	0.0633591	0.09913	0.459092	-0.198912	0.13442	-0.16183	0.22488	0.271987	0.038884	0.1716	0.197748	0.143139	0.283758
Q16778	HIST2H2BE	Histone H2B type 2-E	grey	0.0586924	0.661651	-0.493137	8.391e-05	0.330982	0.0111558	-0.2677	0.0421933	-0.269342	0.0408994	-0.263161	0.045947	-0.247552	0.0609942	0.336363	0.00983431	-0.168719	0.205494	0.249194	0.0592455	-0.264664	0.0446749	-0.187389	0.158965	-0.367821	0.00450313	-0.216729	0.102234	0.228215	0.084886	0.0819439	0.540861
Q3ZCM7	TUBB8	Tubulin beta-8 chain	grey	0.0510903	0.703299	-0.142814	0.284865	0.0764776	0.568275	-0.203463	0.125555	-0.109949	0.411297	0.117253	0.380723	-0.282409	0.0317237	-0.0473977	0.723855	-0.326326	0.0124202	0.0420107	0.754192	0.167182	0.209714	-0.361872	0.00525101	-0.255832	0.0525821	-0.252063	0.0562865	-0.0598764	0.655251	-0.352801	0.00660147
P15924	DSP	Desmoplakin	grey	-0.0509413	0.704125	-0.0248365	0.853182	0.162157	0.223933	0.121482	0.363663	0.0786072	0.557518	0.0983677	0.462569	0.0624434	0.641461	-0.010339	0.938602	-0.153864	0.248842	0.294563	0.0247975	0.19949	0.133269	0.0431814	0.747566	0.0794507	0.553285	-0.0262749	0.844781	-0.123169	0.356988	-0.0442237	0.741682
Q562R1	ACTBL2	Beta-actin-like protein 2	grey	0.0503177	0.707583	0.0262393	0.844989	-0.301732	0.0213446	0.077655	0.562316	-0.269593	0.0407048	-0.0798126	0.551473	-0.0553422	0.679889	-0.380829	0.0031862	-0.125065	0.349577	-0.0886505	0.508131	0.172561	0.19521	-0.0971419	0.468192	-0.12657	0.34376	-0.584064	1.4872e-06	-0.303023	0.020768	-0.326527	0.0123632
Q7RTV0	PHF5A	PHD finger-like domain-containing protein 5A	grey	0.0502268	0.708088	0.108399	0.417961	0.216449	0.102689	0.281028	0.032604	-0.0389363	0.771675	0.0846099	0.527729	0.196255	0.13981	0.0299639	0.823317	0.080125	0.549911	0.268367	0.0416641	0.0223961	0.867471	0.264315	0.0449677	0.0131939	0.921695	0.0660855	0.622101	0.0993429	0.458123	0.0208312	0.876657
P30050	RPL12	60S ribosomal protein L12	grey	0.0478655	0.72124	-0.358739	0.00568704	0.137312	0.304018	-0.395001	0.00215074	-0.258764	0.0498404	-0.0442975	0.741265	-0.426634	0.00083905	0.0620062	0.643801	-0.536799	1.39965e-05	0.0448466	0.738172	0.0280493	0.834442	-0.359969	0.00551218	-0.518936	3.00027e-05	-0.377446	0.00349085	0.153118	0.251173	-0.484847	0.000114785
P60709	ACTB	Actin, cytoplasmic 1	grey	-0.0425383	0.751203	0.00208108	0.98763	-0.252471	0.0558749	0.217285	0.101337	-0.138645	0.299305	-0.0440719	0.742538	0.0722867	0.58972	-0.301415	0.0214882	0.0136646	0.918911	0.012494	0.925837	0.058493	0.662731	-0.0527267	0.694256	0.063002	0.638475	-0.407869	0.00148267	-0.296255	0.0239428	0.0646836	0.629524
P08133	ANXA6	Annexin A6	grey	-0.0422347	0.752923	0.146318	0.27309	-0.032734	0.807283	-0.000856452	0.994909	0.0905477	0.49906	0.043309	0.746844	-0.0208661	0.876452	-0.0207986	0.876848	0.226737	0.0869779	-0.125282	0.348733	-0.068942	0.607091	0.192783	0.147095	0.0611598	0.648342	0.259425	0.0492382	0.139023	0.297976	0.059243	0.658671
P11532	DMD	Dystrophin	grey	0.0395306	0.768286	0.0667431	0.618631	-0.335093	0.0101334	-0.00589016	0.964999	-0.0747492	0.577075	-0.052175	0.6973	-0.022422	0.867319	-0.294959	0.0245953	-0.12443	0.352046	-0.294473	0.0248435	0.151669	0.25574	-0.069266	0.605399	0.0337637	0.801342	-0.40239	0.00174022	-0.281359	0.0323914	-0.379423	0.00330981
Q8IUE6	HIST2H2AB	Histone H2A type 2-B	grey	0.0382527	0.775578	-0.141396	0.289722	0.0328004	0.806899	0.125666	0.347248	0.0409322	0.760311	0.188619	0.156198	-0.0294758	0.82615	-0.0427813	0.749828	0.0364782	0.785735	0.0304972	0.820224	-0.127493	0.340224	0.177383	0.182831	-0.0680154	0.611943	-0.439997	0.000548093	0.212819	0.108729	-0.0457265	0.733224
Q8WZ42	TTN	Titin	grey	-0.0380371	0.77681	0.0808719	0.546187	0.0145734	0.913538	0.0554038	0.679551	0.111897	0.403007	0.0854241	0.52375	-0.0389108	0.77182	0.0602894	0.653024	-0.150814	0.258459	0.0903446	0.500027	0.0665594	0.6196	-0.109408	0.413617	0.0521595	0.697385	0.144648	0.278661	0.0028201	0.983238	-0.148936	0.264505
P05362	ICAM1	Intercellular adhesion molecule 1	grey	-0.0345996	0.796528	0.0489453	0.715215	-0.142579	0.285664	-0.0662854	0.621045	0.219747	0.0974309	0.115586	0.38758	0.155643	0.243345	0.110505	0.408921	0.137986	0.301631	-0.240482	0.0690066	-0.165801	0.213558	-0.118963	0.373768	0.137588	0.303041	-0.00964128	0.942738	0.0243951	0.855763	0.0126806	0.924733
Q16186	ADRM1	Proteasomal ubiquitin receptor ADRM1	grey	-0.0281627	0.833782	0.0839539	0.530946	0.236782	0.0735234	0.108771	0.416359	0.0589622	0.66019	-0.0219597	0.870031	0.0777167	0.562004	0.26848	0.0415747	0.150561	0.259268	0.21664	0.102379	-0.0511812	0.702795	0.133103	0.319224	0.0581188	0.66476	0.586528	1.31026e-06	0.113058	0.398114	0.237835	0.0722146
P35030	PRSS3	Trypsin-3	grey	0.02453	0.854974	0.352124	0.00671339	0.0189128	0.887939	0.126841	0.342719	0.239955	0.0696365	0.228417	0.0846027	0.0932405	0.486329	-0.166496	0.211617	0.064785	0.628985	0.0324101	0.809154	0.270329	0.0401375	0.174197	0.190945	0.13208	0.32299	0.586089	1.34026e-06	-0.0825671	0.537777	0.0581586	0.664544
Q29940	HLA-B	HLA class I histocompatibility antigen, B-59 alpha chain	grey	0.0203723	0.879353	0.120294	0.368408	0.00955219	0.943266	0.138592	0.29949	-0.0418644	0.75502	-0.0616827	0.645535	0.0274107	0.83816	-0.0625037	0.641138	-0.144809	0.278118	0.159661	0.23124	0.236843	0.0734476	-0.139463	0.296434	-0.0213602	0.87355	0.239648	0.0700051	-0.121527	0.363483	0.103457	0.439623
P49419	ALDH7A1	Alpha-aminoadipic semialdehyde dehydrogenase	grey	0.0150745	0.910577	0.270438	0.0400541	0.135151	0.311767	0.200086	0.13209	0.260211	0.0485301	0.234296	0.0766882	0.0998949	0.455616	0.0584226	0.663112	0.031797	0.812698	0.128185	0.337588	0.19912	0.134005	0.049014	0.714833	0.234955	0.0758392	0.503011	5.71605e-05	-0.00345431	0.979469	0.111602	0.404257
P53680	AP2S1	AP-2 complex subunit sigma	grey	0.0114132	0.932237	0.0367013	0.784456	-0.0146706	0.912963	0.0598345	0.655477	-0.0162526	0.90362	-0.14139	0.289745	0.132212	0.322503	0.045226	0.736037	0.228312	0.084749	0.0819006	0.541076	-0.0705109	0.598915	0.0769182	0.566042	0.147412	0.269478	0.201104	0.130093	0.00881206	0.947656	0.0932722	0.48618
P60866	RPS20	40S ribosomal protein S20	grey	0.010432	0.938051	-0.00450903	0.973202	0.0905963	0.498828	0.0919415	0.492449	-0.162681	0.222421	-0.0567269	0.672328	-0.00900126	0.946533	-0.043282	0.746997	-0.35125	0.00686054	0.13956	0.296097	0.203948	0.124636	0.0133299	0.920891	-0.198908	0.134428	-0.0171964	0.898052	-0.0897198	0.503008	-0.0287976	0.83009
P11142	HSPA8	Heat shock cognate 71 kDa protein	grey	0.00995171	0.940897	0.102384	0.444406	-0.104104	0.436751	-0.218775	0.0989577	-0.358729	0.00568851	-0.447647	0.000426132	-0.0604542	0.652137	-0.0841074	0.530192	-0.191193	0.150522	-0.246589	0.0620391	0.172326	0.195828	0.141871	0.288091	-0.0895759	0.503696	-0.135688	0.309829	-0.305447	0.0197216	-0.245337	0.0634194
Q16563	SYPL1	Synaptophysin-like protein 1	grey	-0.00889315	0.947175	-0.0239264	0.858506	0.0215453	0.872463	0.116644	0.383219	0.0779704	0.560725	0.0803087	0.548994	-0.0292187	0.827643	-0.0110841	0.934186	-0.104888	0.433289	0.114299	0.392922	0.0728451	0.586842	-0.0726612	0.58779	-0.245227	0.0635417	0.263978	0.0452524	0.0884844	0.50893	-0.0109862	0.934767
P36404	ARL2	ADP-ribosylation factor-like protein 2	grey	0.00875133	0.948016	-0.240046	0.0695278	0.243004	0.066057	-0.198131	0.135988	-0.125053	0.349622	-0.176239	0.185714	-0.242234	0.0669475	0.224569	0.0901211	0.00164021	0.99025	0.113934	0.394443	-0.117383	0.380192	-0.135231	0.311477	-0.255427	0.0529708	0.220161	0.096786	0.224287	0.0905367	0.280329	0.0330573
Q01469	FABP5	Fatty acid-binding protein, epidermal	grey	0.00712271	0.95768	-0.102786	0.442613	-0.0589299	0.660365	0.0740231	0.580791	-0.0633921	0.636394	0.077485	0.563175	-0.0580036	0.665385	-0.0626312	0.640456	0.0408949	0.760523	-0.0292617	0.827393	-0.104253	0.436092	0.12383	0.354394	0.0260655	0.846003	-0.339461	0.00913687	-0.0105798	0.937175	0.0329754	0.805889
P08758	ANXA5	Annexin A5	magenta	0.487152	0.000105292	0.574284	2.43417e-06	-0.52968	1.90647e-05	0.493044	8.42071e-05	0.247902	0.0606177	0.300388	0.0219588	0.49991	6.45663e-05	-0.432105	0.000706295	0.329276	0.0116055	-0.259504	0.0491665	0.18533	0.163679	0.203848	0.124825	0.235144	0.075597	0.10155	0.448145	-0.22347	0.0917483	0.145546	0.275655
P62873	GNB1	Guanine nucleotide-binding protein G(I)/G(S)/G(T) subunit beta-1	magenta	0.248702	0.0597647	0.534627	1.5392e-05	-0.529358	1.93306e-05	0.791521	1.40301e-13	0.120823	0.366287	0.240614	0.0688494	0.5823	1.62734e-06	-0.478882	0.000143111	0.427573	0.000814769	-0.0768341	0.566468	0.170364	0.201045	0.413706	0.00124636	0.29246	0.0258951	-0.0267043	0.842277	-0.299723	0.0222684	0.231622	0.0802124
P04083	ANXA1	Annexin A1	magenta	0.247826	0.0607001	0.391418	0.00237928	-0.379008	0.00334708	0.455795	0.000323799	0.0644889	0.630557	0.190147	0.152811	0.235309	0.0753866	-0.525418	2.28639e-05	0.0979771	0.464357	-0.115372	0.388463	0.424433	0.000898504	-0.00554257	0.967063	0.158675	0.234173	0.0475311	0.723109	-0.387591	0.00264705	0.0410362	0.759721
P62942	FKBP1A	Peptidyl-prolyl cis-trans isomerase FKBP1A	magenta	0.230754	0.0813825	0.673564	6.87492e-09	-0.514329	3.62731e-05	0.760354	4.40898e-12	0.158584	0.234442	0.126149	0.345383	0.460846	0.000272159	-0.426106	0.000852964	0.510015	4.322e-05	-0.169813	0.202529	0.131595	0.324785	0.505115	5.25892e-05	0.462643	0.00025568	0.166908	0.210472	-0.166485	0.211646	0.225326	0.0890134
P02656	APOC3	Apolipoprotein C-III	magenta	0.230573	0.0816289	0.342283	0.00853949	-0.263181	0.0459301	0.536542	1.41553e-05	0.0623744	0.64183	0.198809	0.134626	0.382132	0.00307532	-0.10992	0.41142	0.109368	0.413789	-0.00754304	0.955185	0.167293	0.209408	0.311802	0.0171885	0.104033	0.437067	0.213926	0.106858	0.00111395	0.993379	0.193272	0.146051
Q9HAV0	GNB4	Guanine nucleotide-binding protein subunit beta-4	magenta	0.228232	0.0848612	0.404129	0.00165445	-0.327558	0.0120743	0.657678	2.03574e-08	-0.0784922	0.558097	0.0482829	0.718909	0.44266	0.000502461	-0.316749	0.0154137	0.310431	0.0177099	0.0632904	0.636936	0.118528	0.37553	0.247439	0.0611166	0.115794	0.386719	0.104399	0.435448	-0.15493	0.245539	0.254302	0.0540615
P14174	MIF	Macrophage migration inhibitory factor	magenta	0.217411	0.101134	0.164617	0.216889	-0.176953	0.18391	0.645859	4.38303e-08	0.031689	0.813323	0.21444	0.105999	0.316653	0.0154465	-0.150888	0.258223	0.0383453	0.775049	0.203929	0.124673	0.0808505	0.546293	0.145967	0.274253	0.0506276	0.705863	-0.182982	0.169177	0.0247281	0.853816	0.166156	0.212564
P04080	CSTB	Cystatin-B	magenta	0.209985	0.113632	0.655189	2.39937e-08	-0.492395	8.63243e-05	0.798566	5.93065e-14	0.253892	0.0544633	0.332105	0.010868	0.459078	0.00028931	-0.474145	0.000170021	0.333392	0.0105462	-0.115519	0.387859	0.302718	0.0209033	0.416269	0.00115374	0.401824	0.00176898	0.176578	0.184857	-0.269768	0.040569	0.0870938	0.515637
P63167	DYNLL1	Dynein light chain 1, cytoplasmic	magenta	0.209445	0.114585	0.414112	0.00123128	-0.232491	0.0790536	0.643814	4.98848e-08	-0.1316	0.324768	0.066048	0.622299	0.467917	0.000212432	-0.249609	0.0588091	0.0510934	0.703282	0.134854	0.31284	0.346087	0.00778783	0.207397	0.118254	0.189919	0.153312	0.140639	0.292341	-0.14805	0.267388	0.0912884	0.495541
P09382	LGALS1	Galectin-1	magenta	0.208039	0.117094	0.555417	6.02881e-06	-0.419258	0.00105359	0.535709	1.46813e-05	0.0867948	0.517086	0.0448509	0.738148	0.277927	0.034655	-0.438223	0.000580551	0.144826	0.278063	-0.12859	0.336054	0.31716	0.0152735	0.106677	0.425438	0.170908	0.199588	0.225383	0.0889308	-0.275745	0.0361617	0.0852744	0.52448
P84090	ERH	Enhancer of rudimentary homolog	magenta	0.206662	0.119592	0.13538	0.31094	0.0620844	0.643382	0.53059	1.83335e-05	0.187606	0.158476	0.362507	0.00516625	0.340766	0.00885629	0.150906	0.258167	0.153778	0.249108	0.182946	0.169263	-0.0811486	0.544809	0.264912	0.0444676	0.145762	0.274936	0.147587	0.268906	0.364351	0.00492707	0.256928	0.0515428
Q9Y2Q5	LAMTOR2	Ragulator complex protein LAMTOR2	magenta	0.197998	0.136256	0.404741	0.0016252	-0.076919	0.566038	0.614407	2.89631e-07	0.254965	0.0534157	0.237922	0.0721073	0.494726	7.89441e-05	0.0434345	0.746136	0.423448	0.000926341	0.143715	0.281805	-0.0607774	0.650398	0.506528	4.97119e-05	0.432903	0.000688614	0.503611	5.58216e-05	0.160398	0.229064	0.475163	0.000163873
P49458	SRP9	Signal recognition particle 9 kDa protein	magenta	0.186182	0.161716	0.1431	0.283892	-0.0584157	0.66315	0.338854	0.00927017	0.180091	0.17613	0.209181	0.115052	0.315044	0.0160069	0.0343861	0.797756	0.265065	0.0443409	-0.0140241	0.916785	-0.0493211	0.713123	0.103188	0.440822	0.212422	0.109406	0.0772226	0.564501	0.157838	0.236681	0.157021	0.239145
Q9NP97	DYNLRB1	Dynein light chain roadblock-type 1	magenta	0.182066	0.171357	0.410969	0.00135262	-0.201393	0.12953	0.6541	2.57696e-08	0.254939	0.053441	0.309921	0.0179074	0.514288	3.63332e-05	-0.0587969	0.661085	0.405829	0.00157429	0.00381538	0.977323	-0.0149511	0.911305	0.489995	9.45798e-05	0.355489	0.00617277	0.258691	0.049907	0.216157	0.103165	0.308923	0.0182993
P62879	GNB2	Guanine nucleotide-binding protein G(I)/G(S)/G(T) subunit beta-2	magenta	0.181077	0.173736	0.3948	0.002163	-0.299937	0.0221683	0.795616	8.53987e-14	0.290625	0.0268867	0.368274	0.00445025	0.701886	8.33673e-10	-0.165619	0.214068	0.457977	0.00030048	0.107557	0.42161	0.0315657	0.814036	0.356886	0.0059597	0.374742	0.00375254	0.0886565	0.508103	-0.135348	0.311055	0.375355	0.0036918
P18077	RPL35A	60S ribosomal protein L35a	magenta	0.180609	0.174869	0.010032	0.940421	0.135892	0.309097	0.691244	1.89433e-09	0.218397	0.0995576	0.461033	0.000270403	0.195026	0.142357	0.109299	0.414084	0.0977401	0.465443	0.495347	7.70787e-05	-0.0567419	0.672246	0.138105	0.30121	-0.00704997	0.958112	0.143992	0.280868	0.446855	0.000437507	0.389667	0.00249865
P25398	RPS12	40S ribosomal protein S12	magenta	0.179305	0.178055	0.228475	0.0845217	-0.13378	0.316746	0.413166	0.00126672	-0.143378	0.282947	0.17614	0.185966	0.0867094	0.5175	-0.428703	0.000786401	-0.157142	0.238779	0.150938	0.258063	0.406451	0.00154582	0.0251832	0.851156	-0.138457	0.299965	-0.14066	0.292266	-0.241867	0.0673743	-0.0972525	0.467683
P61769	B2M	Beta-2-microglobulin	magenta	0.176947	0.183926	0.237294	0.0728854	-0.260866	0.0479465	0.556807	5.64966e-06	-0.0154868	0.908141	0.183339	0.168331	0.180742	0.174548	-0.328063	0.0119348	-0.124959	0.349986	0.177246	0.183173	0.374641	0.00376264	-0.0431793	0.747577	-0.0943768	0.481008	0.00306871	0.98176	-0.228105	0.08504	0.0584562	0.66293
P42677	RPS27	40S ribosomal protein S27	magenta	0.172137	0.196327	0.169394	0.203659	0.00107088	0.993635	0.784137	3.34147e-13	0.077654	0.562321	0.269527	0.0407555	0.41979	0.00103662	0.0725284	0.588474	0.0639808	0.633259	0.407642	0.00149263	0.113382	0.396755	0.187936	0.15773	0.200235	0.131797	0.16789	0.207761	0.161298	0.226429	0.343396	0.00831325
O75531	BANF1	Barrier-to-autointegration factor	magenta	0.162212	0.223774	0.225671	0.0885133	-0.0693965	0.604718	0.665229	1.22507e-08	-0.00943707	0.943949	0.236313	0.0741132	0.456463	0.000316487	-0.0269986	0.840561	-0.0440627	0.742589	0.30279	0.0208712	0.256802	0.051662	0.291558	0.0263788	0.199714	0.132826	-0.0194704	0.884657	-0.00172921	0.989721	0.0979382	0.464535
Q9H1C7	CYSTM1	Cysteine-rich and transmembrane domain-containing protein 1	magenta	0.14973	0.261939	0.527225	2.11753e-05	-0.221955	0.0940284	0.592725	9.48341e-07	0.224669	0.0899741	0.138374	0.300259	0.306142	0.01943	-0.0635317	0.63565	0.371236	0.0041177	-0.0604587	0.652113	-0.00100789	0.994009	0.605997	4.63645e-07	0.427054	0.000828116	0.542081	1.10778e-05	0.145701	0.27514	0.296186	0.0239773
P53999	SUB1	Activated RNA polymerase II transcriptional coactivator p15	magenta	0.139822	0.295181	0.43778	0.000588931	-0.121785	0.362458	0.60468	4.98504e-07	0.248098	0.0604078	0.213033	0.108365	0.390765	0.00242319	-0.0720275	0.591058	0.269467	0.0408027	0.0556413	0.678253	0.172689	0.194875	0.362988	0.00510295	0.486217	0.000109053	0.319633	0.0144533	-0.123756	0.354684	0.230488	0.0817443
P62306	SNRPF	Small nuclear ribonucleoprotein F	magenta	0.136366	0.307396	0.175019	0.188827	0.0799529	0.550772	0.607506	4.26536e-07	0.127105	0.341709	0.214925	0.105192	0.449631	0.000398814	0.182923	0.169316	0.151073	0.257632	0.278998	0.0339348	0.00468872	0.972135	0.293076	0.0255696	0.304059	0.0203154	0.167666	0.20838	0.172494	0.195387	0.267855	0.0420704
P07737	PFN1	Profilin-1	magenta	0.127509	0.340163	0.450633	0.000385633	-0.464615	0.000238647	0.832051	5.88465e-16	0.180144	0.176002	0.138928	0.298308	0.596677	7.68924e-07	-0.26132	0.0475458	0.520996	2.75373e-05	-0.0772823	0.564199	-0.033009	0.805695	0.39499	0.00215138	0.465448	0.000231773	0.0759377	0.571017	-0.123753	0.354696	0.410336	0.0013783
Q14254	FLOT2	Flotillin-2	magenta	0.123701	0.354898	0.617923	2.36935e-07	-0.335657	0.0099997	0.70189	8.33409e-10	0.126585	0.343703	0.172458	0.195481	0.471728	0.00018546	-0.374019	0.00382547	0.252642	0.0557038	0.0332419	0.804351	0.323504	0.0132453	0.569071	3.14507e-06	0.406755	0.0015321	0.226999	0.0866041	-0.323705	0.013185	0.151162	0.257349
P63173	RPL38	60S ribosomal protein L38	magenta	0.123621	0.35521	-0.0255363	0.849093	-0.00683315	0.959399	0.447653	0.000426056	0.0913531	0.495234	0.341266	0.00875073	0.314834	0.0160811	0.106433	0.426507	0.0184881	0.89044	0.247193	0.0613825	0.0132927	0.921111	0.0341529	0.799099	0.108223	0.418721	-0.108591	0.417132	0.184792	0.164926	0.136754	0.306007
P68104	EEF1A1	Elongation factor 1-alpha 1	magenta	0.118015	0.377617	0.410397	0.00137582	-0.323336	0.0132959	0.559639	4.94521e-06	-0.0817463	0.541841	-0.106202	0.427514	0.38607	0.00276067	-0.332	0.0108947	0.135211	0.311548	0.0140482	0.916643	0.284565	0.0303893	-0.0220779	0.869338	0.206632	0.119648	0.0946271	0.479841	-0.32417	0.0130463	0.221217	0.095155
P10599	TXN	Thioredoxin	magenta	0.117871	0.378203	0.355643	0.00614893	-0.303227	0.0206783	0.839352	1.87945e-16	-0.0123607	0.926626	0.192137	0.14848	0.370447	0.00420411	-0.39279	0.00228933	0.101717	0.447394	0.239777	0.0698496	0.35359	0.00647295	0.236306	0.0741209	0.177727	0.181968	-0.0936355	0.484476	-0.318677	0.0147658	0.149767	0.261818
P62888	RPL30	60S ribosomal protein L30	magenta	0.112902	0.39877	-0.152395	0.253443	0.063168	0.637589	0.353086	0.0065548	0.116019	0.385792	0.422182	0.000963252	-0.0590905	0.659496	0.0661638	0.621687	-0.141215	0.290348	0.311429	0.0173288	-0.0556738	0.678075	-0.0980325	0.464103	-0.232851	0.0785763	-0.132243	0.322387	0.453695	0.000347777	0.104744	0.433921
P20073	ANXA7	Annexin A7	magenta	0.108088	0.419306	0.347539	0.00751658	-0.257842	0.0506891	0.548503	8.29142e-06	0.451575	0.000373609	0.318162	0.0149363	0.414583	0.00121395	-0.132051	0.323095	0.45069	0.000384907	-0.0630368	0.63829	-0.147348	0.26969	0.453972	0.000344517	0.442224	0.000509681	0.111461	0.404854	-0.0264237	0.843913	0.361934	0.00524266
Q7Z5G4	GOLGA7	Golgin subfamily A member 7	magenta	0.107014	0.423968	0.567206	3.44324e-06	-0.363296	0.00506265	0.789336	1.82015e-13	0.217935	0.100293	0.168588	0.20585	0.647693	3.89979e-08	-0.304338	0.0201948	0.536777	1.40099e-05	-0.0090076	0.946496	0.0786591	0.557258	0.547116	8.83139e-06	0.538086	1.32261e-05	0.134954	0.312477	-0.277223	0.0351353	0.312931	0.0167687
P63092	GNAS	Guanine nucleotide-binding protein G(s) subunit alpha isoforms short	magenta	0.10482	0.433587	0.383142	0.00299171	-0.24469	0.0641421	0.804444	2.8159e-14	0.195631	0.141099	0.211056	0.11176	0.384583	0.00287591	-0.184456	0.165709	0.501563	6.0514e-05	0.159515	0.231674	-0.0362845	0.786846	0.450332	0.000389557	0.400203	0.00185374	0.148102	0.267219	-0.0975697	0.466225	0.397393	0.00200927
P62304	SNRPE	Small nuclear ribonucleoprotein E	magenta	0.102318	0.444701	-0.145066	0.277259	0.0756571	0.572445	0.423425	0.000927011	-0.159475	0.231791	0.079176	0.554662	0.338264	0.00940124	0.0796718	0.552178	-0.115835	0.386552	0.393346	0.00225373	0.0460197	0.731578	-0.0150166	0.910918	-0.124589	0.351427	-0.299269	0.022482	-0.109827	0.411818	0.145139	0.277015
Q9NVA2	2016-09-11	Septin-11	magenta	0.0985379	0.461792	0.50234	5.86937e-05	-0.325738	0.0125885	0.723096	1.45212e-10	0.11683	0.382458	0.236425	0.0739711	0.314212	0.0163031	-0.339088	0.00921864	0.35201	0.00673242	0.0384677	0.77435	0.177757	0.181894	0.429438	0.000768428	0.420427	0.0010166	0.18421	0.166284	-0.197905	0.136445	0.260908	0.0479097
Q15369	TCEB1	Transcription elongation factor B polypeptide 1	magenta	0.0980854	0.463861	0.232284	0.0793272	0.0596895	0.656259	0.710698	4.11029e-10	0.120156	0.368961	0.252881	0.0554649	0.345191	0.00795959	-0.0237331	0.859637	0.176447	0.185187	0.452795	0.000358542	0.111397	0.405126	0.102429	0.444208	0.146018	0.274085	0.455167	0.000330803	0.0747569	0.577036	0.530888	1.80996e-05
Q99536	VAT1	Synaptic vesicle membrane protein VAT-1 homolog	magenta	0.0974405	0.466819	0.472728	0.00017892	-0.389669	0.00249847	0.418222	0.00108739	0.140283	0.293574	0.253721	0.054632	0.115093	0.389621	-0.392928	0.00228045	0.244767	0.0640566	-0.205103	0.12247	0.168381	0.206418	0.176228	0.185741	0.127966	0.338421	0.302156	0.021154	-0.0207989	0.876846	0.206002	0.120805
Q9UBS4	DNAJB11	DnaJ homolog subfamily B member 11	magenta	0.0888353	0.507244	0.132767	0.320456	0.102092	0.445712	0.321785	0.0137705	-0.00818206	0.951393	-0.0357026	0.790186	0.0728989	0.586565	-0.0606978	0.650825	0.178527	0.179979	0.293985	0.0250953	0.0633583	0.636574	0.247226	0.0613463	-0.0261523	0.845497	0.308235	0.0185736	-0.0761769	0.569802	0.369329	0.00432919
Q15019	2016-09-02	Septin-2	magenta	0.0821805	0.539689	0.378682	0.00337665	-0.187193	0.159411	0.795843	8.30579e-14	0.0054168	0.96781	0.211965	0.110189	0.242113	0.0670873	-0.268669	0.0414256	0.0571794	0.669864	0.338379	0.00937547	0.337586	0.00955366	0.160827	0.227805	0.210607	0.112541	0.184068	0.166617	-0.204892	0.122864	0.276999	0.0352897
P31689	DNAJA1	DnaJ homolog subfamily A member 1	magenta	0.0788523	0.556287	0.00695758	0.958661	0.0749158	0.576225	0.670548	8.49124e-09	0.0126234	0.925071	0.169526	0.203301	0.196799	0.138694	0.0751536	0.575011	0.258563	0.0500245	0.440086	0.000546523	-0.118186	0.376921	0.369634	0.00429478	0.0990379	0.459511	0.116819	0.382503	0.230269	0.0820426	0.428883	0.000781965
P47755	CAPZA2	F-actin-capping protein subunit alpha-2	magenta	-0.0772238	0.564495	0.0528681	0.693476	-0.0157431	0.906628	0.433066	0.000685036	0.147472	0.269282	0.101394	0.448847	0.179691	0.17711	0.109249	0.414299	0.246323	0.0623303	0.301439	0.0214771	-0.15183	0.255228	0.26294	0.046137	0.227417	0.0860106	0.304766	0.020011	0.0892463	0.505274	0.445313	0.000460431
P62308	SNRPG	Small nuclear ribonucleoprotein G	magenta	0.0745701	0.577991	0.164724	0.216588	0.0313068	0.815534	0.558194	5.29373e-06	0.0936297	0.484503	0.275796	0.0361258	0.378368	0.00340533	0.0689903	0.606839	0.122066	0.361344	0.242052	0.0671584	0.00168441	0.989988	0.26921	0.0410025	0.264095	0.0451528	0.0544798	0.684614	0.225303	0.0890469	0.285467	0.0298445
Q9Y333	LSM2	U6 snRNA-associated Sm-like protein LSm2	magenta	-0.0663275	0.620823	-0.0479664	0.720676	0.0229391	0.864288	0.337399	0.0095961	0.0816066	0.542534	0.227737	0.0855573	0.18353	0.167881	0.167631	0.208474	-0.0432524	0.747164	0.191595	0.14965	0.00838419	0.950194	-0.0362249	0.787188	0.0285188	0.831711	-0.0638557	0.633924	0.181097	0.173688	0.178148	0.180919
O95297	MPZL1	Myelin protein zero-like protein 1	magenta	-0.0561485	0.675482	0.532488	1.68911e-05	-0.264927	0.0444551	0.612157	3.28924e-07	-0.0064484	0.961684	0.0538682	0.687972	0.437979	0.000585152	-0.316139	0.0156236	0.359823	0.00553277	0.0657946	0.623638	0.298352	0.0229178	0.508138	4.66107e-05	0.38414	0.00291107	0.216062	0.103321	-0.305394	0.0197442	0.153463	0.250093
Q9UI30	TRMT112	Multifunctional methyltransferase subunit TRM112-like protein	magenta	0.0555408	0.678802	0.185056	0.164314	-0.113084	0.398003	0.629787	1.18105e-07	0.0639628	0.633354	0.236619	0.0737276	0.196487	0.139334	-0.0767577	0.566855	0.152958	0.251674	0.189305	0.154672	-0.00374441	0.977745	0.160474	0.228842	0.14226	0.286757	0.0495093	0.712076	0.153215	0.250869	0.27262	0.038414
O75955	FLOT1	Flotillin-1	magenta	0.0498017	0.71045	0.498936	6.70672e-05	-0.297302	0.0234265	0.733843	5.62652e-11	0.0823864	0.538671	0.148984	0.264348	0.411495	0.00133159	-0.344327	0.00812819	0.206275	0.120302	0.140629	0.292374	0.30023	0.022032	0.498575	6.80174e-05	0.336416	0.00982199	0.164157	0.218195	-0.28734	0.0287402	0.225681	0.0884989
Q9NRY6	PLSCR3	Phospholipid scramblase 3	magenta	0.0408005	0.761059	0.500717	6.25579e-05	-0.381008	0.00317079	0.419546	0.00104436	0.0658288	0.623457	0.114432	0.392367	0.399302	0.00190241	-0.375156	0.00371145	0.329324	0.0115925	-0.204356	0.123867	0.157791	0.236822	0.471054	0.000189993	0.341527	0.00869606	0.129651	0.332047	-0.166434	0.211788	0.160088	0.229979
P50995	ANXA11	Annexin A11	magenta	-0.0334493	0.803154	0.274075	0.0373516	-0.102353	0.444547	0.444654	0.000470559	0.370712	0.00417491	0.329203	0.0116251	0.377647	0.00347205	-0.186463	0.161073	0.357919	0.00580629	-0.0401489	0.764765	-0.0748112	0.576759	0.35259	0.00663623	0.305675	0.0196256	0.0433376	0.746683	-0.0660292	0.622398	0.155244	0.244572
P52209	PGD	6-phosphogluconate dehydrogenase, decarboxylating	magenta	-0.0333755	0.80358	0.0261525	0.845495	0.00706839	0.958003	0.359602	0.00556394	0.155998	0.242258	0.0514358	0.701386	0.266517	0.0431463	0.0545731	0.684102	0.422365	0.000957829	0.226	0.0880367	-0.129165	0.333875	0.207784	0.117554	0.293861	0.0251594	0.139826	0.295168	-0.0885359	0.508682	0.490377	9.32199e-05
P52907	CAPZA1	F-actin-capping protein subunit alpha-1	magenta	-0.0290047	0.828886	0.0481636	0.719575	0.054021	0.687132	0.699186	1.03013e-09	-0.0113027	0.932891	0.0879253	0.511621	0.257466	0.0510393	0.0121117	0.9281	0.215091	0.104917	0.520611	2.79833e-05	0.0134962	0.919907	0.186934	0.159999	0.135918	0.309	0.15025	0.260266	-0.0372439	0.781348	0.596324	7.8356e-07
O60884	DNAJA2	DnaJ homolog subfamily A member 2	magenta	0.0258586	0.847211	0.0269892	0.840616	0.0950705	0.477776	0.492938	8.45503e-05	0.224836	0.0897292	0.3259	0.0125417	0.135966	0.308831	0.091623	0.493955	0.321813	0.0137618	0.306954	0.019094	-0.191892	0.149008	0.474233	0.00016948	0.203863	0.124797	0.150763	0.258622	0.32902	0.0116743	0.410954	0.00135322
Q16181	2016-09-07	Septin-7	magenta	0.0154337	0.908455	0.27706	0.0352478	-0.146531	0.272382	0.769135	1.76291e-12	-0.0434371	0.746121	0.14637	0.272916	0.266015	0.0435565	-0.202823	0.126773	0.128337	0.337013	0.331401	0.0110477	0.231686	0.0801264	0.205129	0.122422	0.214095	0.106575	0.126331	0.34468	-0.209756	0.114035	0.348927	0.00726509
P49773	HINT1	Histidine triad nucleotide-binding protein 1	magenta	0.00991389	0.941122	0.266522	0.0431425	-0.185045	0.164339	0.803158	3.32151e-14	-0.00821493	0.951198	0.171303	0.198536	0.490622	9.2356e-05	-0.214134	0.10651	0.268472	0.041581	0.265803	0.0437306	0.141401	0.289706	0.207579	0.117924	0.188408	0.156671	0.0289066	0.829456	-0.16908	0.204512	0.398283	0.00195879
P53004	BLVRA	Biliverdin reductase A	magenta	-0.000273142	0.998376	0.285294	0.0299485	-0.0795161	0.552957	0.318726	0.0147497	0.325351	0.0127	0.170608	0.200391	0.219364	0.0980301	0.0293679	0.826777	0.196028	0.140277	0.0933904	0.485625	0.0679263	0.61241	0.0741737	0.580019	0.277308	0.0350775	0.425985	0.000856192	-0.0405479	0.762495	0.295391	0.0243757
Q9UHD8	2016-09-09	Septin-9	pink	-0.260491	0.0482802	0.248641	0.0598297	-0.163113	0.221179	0.312374	0.0169745	0.135952	0.308879	0.104193	0.436357	0.165879	0.213337	0.00698399	0.958504	0.338072	0.0094441	-0.0473352	0.724205	-0.144858	0.277956	0.383935	0.00292753	0.401756	0.00177247	0.241252	0.0680958	0.0974642	0.46671	0.154347	0.247341
Q14108	SCARB2	Lysosome membrane protein 2	pink	0.245296	0.063465	0.473004	0.000177159	-0.133541	0.317618	0.145148	0.276984	0.352946	0.00657769	0.157747	0.236953	0.35051	0.00698714	0.0833509	0.533911	0.316718	0.0154242	-0.263751	0.045444	0.0178728	0.894065	0.451328	0.00037673	0.563182	4.17888e-06	0.460254	0.000277796	0.1359	0.309069	0.0674977	0.614661
Q14019	COTL1	Coactosin-like protein	pink	0.23468	0.0761928	0.593666	9.02355e-07	-0.64849	3.70587e-08	0.354421	0.00634001	0.421748	0.000976196	0.241968	0.0672561	0.422985	0.00093969	-0.424712	0.000890766	0.524766	2.35037e-05	-0.567348	3.4197e-06	0.0213854	0.873402	0.417499	0.00111153	0.610567	3.59642e-07	0.0488314	0.71585	-0.205799	0.121179	0.0256777	0.848267
P18206	VCL	Vinculin	pink	0.205555	0.121632	0.509756	4.36738e-05	-0.365162	0.00482493	0.318926	0.0146839	0.525751	2.25436e-05	0.197559	0.137145	0.562252	4.36854e-06	0.033752	0.801409	0.578874	1.93553e-06	-0.397113	0.00202541	-0.127848	0.33887	0.385729	0.00278673	0.808593	1.63925e-14	0.297156	0.0234978	-0.0273819	0.838328	0.25447	0.0538971
Q5ZPR3	CD276	CD276 antigen	pink	0.190405	0.152243	0.534824	1.52602e-05	-0.325425	0.0126786	0.167382	0.209162	0.313817	0.0164454	0.0522873	0.69668	0.485822	0.000110678	-0.0573547	0.66891	0.457531	0.00030512	-0.42826	0.000797405	0.00501455	0.970199	0.520836	2.77219e-05	0.671349	8.03008e-09	0.201669	0.128995	-0.166789	0.210802	-0.0961312	0.472855
Q13443	ADAM9	Disintegrin and metalloproteinase domain-containing protein 9	pink	0.188857	0.155668	0.484541	0.000116105	-0.370131	0.0042391	0.43581	0.000627494	0.380313	0.00323107	0.146591	0.272186	0.513876	3.69505e-05	-0.082131	0.539935	0.456963	0.000311126	-0.301051	0.0216542	-0.0280002	0.834728	0.435658	0.000630581	0.703374	7.41143e-10	0.236675	0.0736578	-0.147979	0.267622	0.265109	0.0443037
P05783	KRT18	Keratin, type I cytoskeletal 18	pink	-0.18012	0.176059	0.332327	0.0108117	-0.0811587	0.544759	0.262696	0.046347	0.166651	0.211184	0.122077	0.361299	0.297529	0.0233158	-0.0928825	0.488012	-0.0229607	0.864161	0.0334737	0.803014	0.244356	0.0645182	0.297221	0.0234662	0.489131	9.77234e-05	0.0592259	0.658764	-0.243129	0.0659135	-0.0974277	0.466878
O75369	FLNB	Filamin-B	pink	-0.176181	0.185863	0.271759	0.0390543	-0.180633	0.174811	0.294497	0.024831	0.215885	0.10361	0.0219911	0.869847	0.335202	0.0101073	0.0989163	0.460065	0.26969	0.0406292	-0.104172	0.436453	-0.0210032	0.875646	0.194888	0.142645	0.673525	6.89341e-09	0.14694	0.271032	-0.113445	0.396492	0.115739	0.386949
P12931	SRC	Proto-oncogene tyrosine-protein kinase Src	pink	-0.172273	0.195968	0.317709	0.0150881	-0.209381	0.114698	0.118498	0.375652	0.167498	0.20884	0.128456	0.336561	0.340458	0.00892186	-0.114532	0.39195	0.342712	0.00845155	-0.277769	0.0347625	-0.0805835	0.547623	0.415229	0.00119056	0.536377	1.42582e-05	-0.0731	0.585531	-0.00356947	0.978785	-0.0685691	0.609042
P08648	ITGA5	Integrin alpha-5	pink	0.163376	0.220423	0.324362	0.0129896	-0.354431	0.00633839	0.135875	0.309155	0.019539	0.884254	-0.151851	0.255161	0.342408	0.00851385	-0.17362	0.19244	0.318304	0.0148891	-0.29896	0.0226281	0.0889868	0.506517	0.10899	0.415415	0.347654	0.00749556	0.0737828	0.582023	-0.349154	0.00722459	0.0250089	0.852174
Q96S97	MYADM	Myeloid-associated differentiation marker	pink	-0.159524	0.231647	0.0411761	0.758926	-0.00549238	0.967361	0.0940297	0.48263	0.156789	0.239849	0.0379728	0.777178	0.054119	0.686594	-0.00469342	0.972107	0.193831	0.144867	0.00419619	0.975061	-0.00457306	0.972822	0.105372	0.431155	0.312663	0.0168677	-0.0186368	0.889564	-0.0945811	0.480056	-0.0162504	0.903633
P08727	KRT19	Keratin, type I cytoskeletal 19	pink	-0.115915	0.386222	0.221899	0.0941132	-0.00241434	0.985649	0.190416	0.152221	0.311293	0.0173805	0.261485	0.0474002	0.256152	0.0522771	0.0419136	0.754742	-0.0455471	0.734232	0.054256	0.685842	0.142301	0.286617	0.260303	0.0484482	0.474657	0.000166901	0.0843176	0.529161	-0.127955	0.338463	-0.0706908	0.597981
P29401	TKT	Transketolase	pink	0.107217	0.423087	0.466319	0.00022477	-0.415264	0.0011893	0.124677	0.351086	0.428441	0.00079289	0.0703376	0.599816	0.390936	0.00241162	-0.166949	0.210358	0.54326	1.05084e-05	-0.474766	0.000166248	-0.0517993	0.699375	0.344457	0.00810256	0.665696	1.18667e-08	0.143983	0.280898	-0.333333	0.0105606	0.0376678	0.778922
O14936	CASK	Peripheral plasma membrane protein CASK	pink	0.104631	0.43442	0.4915	8.93226e-05	-0.39751	0.00200255	0.272609	0.0384223	0.522885	2.54427e-05	0.206062	0.120695	0.47864	0.000144387	-0.00385333	0.977098	0.714145	3.09474e-10	-0.44182	0.000516465	-0.23782	0.0722334	0.61797	2.36284e-07	0.88056	8.3038e-20	0.250747	0.0576283	-0.0152471	0.909557	0.147379	0.269588
P12814	ACTN1	Alpha-actinin-1	pink	0.103249	0.440546	0.411684	0.00132408	-0.458171	0.000298486	0.184983	0.164483	0.584712	1.43862e-06	0.226641	0.0871155	0.492123	8.72263e-05	0.0403245	0.763766	0.642502	5.41726e-08	-0.526387	2.19433e-05	-0.242753	0.0663468	0.326958	0.0122415	0.764157	2.97871e-12	0.180695	0.17466	-0.0554963	0.679046	0.107381	0.422373
Q16881	TXNRD1	Thioredoxin reductase 1, cytoplasmic	pink	0.0986738	0.461171	0.507603	4.76215e-05	-0.482785	0.000123938	0.229977	0.0824424	0.480623	0.000134247	0.274204	0.0372586	0.444152	0.000478411	-0.231346	0.0805833	0.525422	2.28598e-05	-0.519344	2.94986e-05	-0.0043195	0.974328	0.271635	0.0391475	0.741268	2.84456e-11	0.0979387	0.464533	-0.185805	0.162582	0.079189	0.554597
O00159	MYO1C	Unconventional myosin-Ic	pink	0.0986582	0.461242	0.578492	1.97301e-06	-0.484433	0.000116572	0.253958	0.0543985	0.551233	7.31733e-06	0.235997	0.0745114	0.492293	8.666e-05	-0.0471512	0.725235	0.608741	3.98258e-07	-0.509733	4.37146e-05	-0.180959	0.17402	0.453488	0.000350222	0.81128	1.14668e-14	0.300445	0.0219324	0.126601	0.343641	-0.00736716	0.956229
P61457	PCBD1	Pterin-4-alpha-carbinolamine dehydratase	pink	0.0945358	0.480267	0.326058	0.0124967	-0.2064	0.120072	0.469331	0.000202034	0.3062	0.0194057	0.22983	0.0826436	0.460288	0.000277473	0.0393942	0.769063	0.449855	0.000395838	-0.148849	0.264787	-0.152731	0.252385	0.504456	5.39835e-05	0.64425	4.85314e-08	0.0603429	0.652736	0.0582171	0.664227	0.223598	0.0915575
P35221	CTNNA1	Catenin alpha-1	pink	0.0940187	0.482682	0.525402	2.28798e-05	-0.36327	0.00506608	0.243293	0.0657263	0.273231	0.0379643	0.0741964	0.579903	0.442014	0.000513203	-0.0969006	0.469303	0.478391	0.000145705	-0.332803	0.0106923	-0.0572203	0.669641	0.60677	4.4428e-07	0.684226	3.19383e-09	0.341062	0.00879358	-0.0331341	0.804973	0.0384925	0.774208
P00390	GSR	Glutathione reductase, mitochondrial	pink	0.0898686	0.502297	0.231445	0.08045	-0.295864	0.024138	0.269812	0.0405353	0.485808	0.000110738	0.237817	0.0722374	0.407812	0.00148516	0.00912617	0.945793	0.631673	1.05448e-07	-0.303491	0.0205626	-0.289986	0.0272389	0.32702	0.0122241	0.638596	6.9088e-08	0.0860807	0.520552	0.0380585	0.776687	0.282637	0.0315803
Q9GZM7	TINAGL1	Tubulointerstitial nephritis antigen-like	pink	-0.0893795	0.504636	0.442715	0.000501553	-0.175385	0.187889	0.317979	0.0149977	0.0927985	0.488407	0.0413294	0.758056	0.356309	0.00604686	-0.179488	0.177606	0.111166	0.406107	-0.0407665	0.761253	0.227662	0.0856633	0.265666	0.0438433	0.501261	6.12375e-05	0.221971	0.0940045	-0.257424	0.0510786	0.199418	0.133413
Q07960	ARHGAP1	Rho GTPase-activating protein 1	pink	0.0893487	0.504783	0.323615	0.013212	0.0529394	0.693083	0.318975	0.0146676	0.275233	0.0365229	0.160087	0.22998	0.204422	0.123744	0.0473948	0.723872	0.237903	0.0721314	0.085617	0.522809	0.000462457	0.997251	0.196376	0.139562	0.371852	0.00405141	0.604231	5.10927e-07	0.226989	0.0866193	0.331517	0.0110179
Q13740	ALCAM	CD166 antigen	pink	0.0820876	0.540149	0.17508	0.18867	-0.212056	0.110033	0.157365	0.238105	0.303075	0.0207455	0.0756788	0.572334	0.302427	0.0210325	0.0971464	0.468171	0.395029	0.00214902	-0.168421	0.206306	-0.158454	0.234833	0.191171	0.15057	0.424909	0.000885341	0.140285	0.293567	-0.0452453	0.735929	0.205343	0.122024
P00533	EGFR	Epidermal growth factor receptor	pink	0.0800385	0.550344	0.478951	0.00014275	-0.302814	0.0208607	0.382386	0.00305405	0.241944	0.0672846	-0.00399266	0.97627	0.404	0.00166068	-0.0624568	0.641389	0.312032	0.0171022	-0.138776	0.298844	0.148789	0.264981	0.34786	0.0074579	0.699776	9.83775e-10	0.286693	0.0291183	-0.238689	0.071167	0.112273	0.401417
O43707	ACTN4	Alpha-actinin-4	pink	0.073239	0.584816	0.493805	8.17883e-05	-0.46208	0.000260742	0.213263	0.107975	0.621791	1.89425e-07	0.249403	0.0590253	0.556905	5.62388e-06	0.00343913	0.979559	0.625286	1.54334e-07	-0.532364	1.69821e-05	-0.176147	0.185947	0.409961	0.00139372	0.812571	9.63722e-15	0.207814	0.117499	-0.103241	0.440585	0.025644	0.848464
P31947	SFN	14-3-3 protein sigma	pink	-0.0713401	0.594614	0.227997	0.0851909	-0.127754	0.339228	0.400916	0.00181605	0.173354	0.193134	-0.00116725	0.993062	0.486573	0.000107609	-0.00651841	0.961268	0.305789	0.0195776	-0.00234137	0.986083	-0.0542607	0.685816	0.407055	0.00151863	0.56581	3.6836e-06	-0.108288	0.418443	-0.174079	0.191249	0.230775	0.0813543
Q92542	NCSTN	Nicastrin	pink	-0.0705005	0.59897	0.211923	0.110261	-0.114235	0.393187	0.0666596	0.619072	0.532185	1.71144e-05	0.206316	0.120227	0.364797	0.00487072	0.271825	0.0390053	0.51104	4.14666e-05	-0.296805	0.0236701	-0.268938	0.0412149	0.379767	0.0032792	0.625171	1.55385e-07	0.173279	0.19333	-0.0506046	0.705991	0.0629322	0.638848
P17655	CAPN2	Calpain-2 catalytic subunit	pink	0.0690437	0.60656	0.473332	0.000175074	-0.305529	0.0196871	0.257836	0.0506952	0.197863	0.136528	0.0466986	0.727769	0.281676	0.0321883	-0.159806	0.23081	0.265293	0.0441513	-0.254638	0.0537332	0.141329	0.289956	0.160732	0.228085	0.558932	5.1129e-06	0.279347	0.0337031	-0.0620251	0.6437	0.18483	0.164839
Q96TA1	FAM129B	Niban-like protein 1	pink	0.0639285	0.633537	0.336217	0.00986826	-0.218613	0.099214	0.0747651	0.576994	0.385474	0.00280637	-0.0232165	0.862662	0.384677	0.00286853	0.173887	0.191749	0.588318	1.19425e-06	-0.350684	0.00695718	-0.329181	0.0116311	0.409026	0.00143286	0.70282	7.74419e-10	0.307848	0.0187296	0.117453	0.379907	0.300337	0.0219825
Q9H223	EHD4	EH domain-containing protein 4	pink	0.0620038	0.643814	0.450434	0.000388229	-0.306522	0.019272	0.182302	0.170794	0.296011	0.0240646	-0.0569243	0.671253	0.335415	0.0100568	-0.0327086	0.807429	0.588764	1.1669e-06	-0.392841	0.00228605	-0.231689	0.0801215	0.57733	2.09148e-06	0.692108	1.77443e-09	0.347869	0.00745626	0.136661	0.306341	0.146248	0.273321
P00568	AK1	Adenylate kinase isoenzyme 1	pink	-0.0612772	0.647711	0.495254	7.73564e-05	-0.26471	0.0446363	0.215403	0.104403	0.470871	0.000191241	0.122302	0.360408	0.368907	0.00437726	0.0359315	0.788872	0.585487	1.38247e-06	-0.39231	0.00232043	-0.189411	0.154437	0.397628	0.00199581	0.641773	5.67037e-08	0.46841	0.000208751	0.128952	0.334683	0.268498	0.0415602
P29317	EPHA2	Ephrin type-A receptor 2	pink	0.0604501	0.652159	0.467485	0.000215703	-0.232968	0.0784231	0.454301	0.000340691	0.294923	0.0246135	0.0216364	0.871928	0.44765	0.000426086	-0.00512773	0.969527	0.56019	4.81792e-06	-0.182904	0.169361	-0.0649954	0.627869	0.591422	1.0156e-06	0.696066	1.31166e-09	0.320107	0.0143003	-0.0256582	0.848381	0.375506	0.00367689
Q12959	DLG1	Disks large homolog 1	pink	0.0593981	0.657833	0.36085	0.00538986	-0.333496	0.0105204	0.261748	0.0471699	0.430218	0.000749773	0.200914	0.130464	0.571847	2.74544e-06	0.0863156	0.51941	0.738917	3.53916e-11	-0.325887	0.0125455	-0.358995	0.00565029	0.56169	4.4869e-06	0.77742	7.14809e-13	0.195454	0.141466	0.107464	0.422014	0.217506	0.100981
Q9NZM1	MYOF	Myoferlin	pink	-0.0582986	0.663784	0.512574	3.89638e-05	-0.340328	0.00894955	0.153609	0.249637	0.349119	0.00723089	0.0358109	0.789564	0.25291	0.0554359	-0.096374	0.471733	0.268796	0.0413259	-0.400639	0.0018306	0.0805154	0.547963	0.234318	0.0766597	0.721318	1.69147e-10	0.337154	0.00965194	-0.109491	0.413258	-0.0382133	0.775803
P07948	LYN	Tyrosine-protein kinase Lyn	pink	-0.0526586	0.694631	0.301451	0.0214717	-0.113562	0.395999	0.200725	0.130833	0.327715	0.0120306	0.0743551	0.579091	0.31616	0.0156163	-0.0250052	0.852196	0.5839	1.49974e-06	-0.1968	0.138691	-0.257444	0.0510597	0.526912	2.14593e-05	0.678884	4.70816e-09	0.206973	0.119025	0.00522747	0.968934	0.26346	0.0456921
Q12965	MYO1E	Unconventional myosin-Ie	pink	-0.0503132	0.707608	0.0742525	0.579616	-0.0894799	0.504156	-0.133736	0.316907	0.175803	0.186821	-0.0527989	0.693857	0.0575249	0.667985	0.13019	0.330024	0.0510529	0.703506	-0.317375	0.0152007	-0.0635496	0.635555	0.142792	0.28494	0.305848	0.0195529	0.0641548	0.632333	-0.0889176	0.506849	-0.142837	0.284785
P05026	ATP1B1	Sodium/potassium-transporting ATPase subunit beta-1	pink	-0.0499825	0.709444	0.60432	5.08446e-07	-0.319614	0.0144593	0.37104	0.00413904	0.32017	0.0142802	0.0699743	0.601706	0.407524	0.00149782	-0.236582	0.0737743	0.443111	0.000495072	-0.232866	0.0785571	0.0683432	0.610225	0.488499	0.000100086	0.742513	2.53153e-11	0.363746	0.00500449	-0.126345	0.344627	0.129643	0.332075
O15031	PLXNB2	Plexin-B2	pink	0.0490768	0.714483	0.433177	0.000682625	-0.226484	0.0873402	0.217005	0.101788	0.450445	0.000388086	0.0447759	0.73857	0.319275	0.0145696	0.0901532	0.500939	0.558213	5.28907e-06	-0.275094	0.0366215	-0.149675	0.262116	0.511922	4.00109e-05	0.820786	3.08888e-15	0.338757	0.00929145	-0.0793054	0.554013	0.156244	0.24151
P17301	ITGA2	Integrin alpha-2	pink	0.0458258	0.732666	0.367409	0.00455178	-0.306821	0.0191486	0.106329	0.426959	0.263172	0.0459377	0.0289225	0.829364	0.215495	0.104251	-0.0797463	0.551805	0.429573	0.000765157	-0.340574	0.00889709	-0.090898	0.497394	0.549188	8.03639e-06	0.617615	2.41154e-07	-0.00288859	0.982831	-0.171029	0.199265	-0.110616	0.408448
P04632	CAPNS1	Calpain small subunit 1	pink	-0.0431222	0.7479	0.56605	3.64124e-06	-0.299139	0.0225434	0.378773	0.00336835	0.233725	0.0774296	0.110474	0.409053	0.597447	7.37895e-07	-0.144297	0.279841	0.323368	0.0132861	-0.268139	0.0418443	0.138347	0.300353	0.328283	0.0118746	0.660791	1.65405e-08	0.338729	0.00929779	-0.0197494	0.883016	0.149882	0.261447
P14923	JUP	Junction plakoglobin	pink	-0.0423519	0.752259	0.194958	0.142499	-0.160673	0.228257	0.108259	0.418567	0.188757	0.155891	0.0622542	0.642473	0.243984	0.0649385	-0.0960264	0.47334	0.107114	0.423533	-0.126744	0.343094	0.086397	0.519015	0.301734	0.0213438	0.471833	0.000184767	-0.125958	0.346119	-0.246641	0.061983	-0.145388	0.27618
O15427	SLC16A3	Monocarboxylate transporter 4	pink	-0.0396357	0.767687	0.233341	0.0779322	-0.237696	0.0723865	-0.0169553	0.899474	0.105919	0.428754	-0.0776722	0.562229	0.222472	0.0932454	-0.155539	0.243665	0.234072	0.0769785	-0.255192	0.0531972	0.033734	0.801513	0.0786674	0.557216	0.416021	0.00116245	-0.015866	0.905902	-0.255395	0.0530009	0.0713034	0.594804
P23229	ITGA6	Integrin alpha-6	pink	0.0360046	0.788452	0.42055	0.00101276	-0.412174	0.00130486	0.262373	0.0466255	0.30302	0.0207695	-0.0289133	0.829417	0.49119	9.0383e-05	-0.0206758	0.87757	0.618772	2.25636e-07	-0.393279	0.00225798	-0.179474	0.177641	0.591512	1.01082e-06	0.70989	4.3904e-10	0.11613	0.385333	-0.0948448	0.478826	0.149258	0.263462
O60716	CTNND1	Catenin delta-1	pink	0.0275797	0.837176	0.460589	0.000274591	-0.420089	0.00102717	0.260521	0.0482534	0.397902	0.00198025	0.0646204	0.629859	0.468212	0.000210227	-0.051112	0.703179	0.64967	3.43526e-08	-0.418207	0.00108787	-0.225487	0.0887792	0.642539	5.40462e-08	0.79732	6.92324e-14	0.184766	0.164988	0.0509743	0.703941	0.0889961	0.506473
P35222	CTNNB1	Catenin beta-1	pink	0.0266509	0.842588	0.429421	0.000768837	-0.321515	0.0138546	0.177293	0.183056	0.348259	0.00738529	-0.013807	0.918069	0.421265	0.000990783	0.0568716	0.671539	0.635417	8.40057e-08	-0.3881	0.00260992	-0.247152	0.0614263	0.603265	5.38643e-07	0.800051	4.92488e-14	0.251	0.057368	0.0245478	0.85487	0.126585	0.343702
Q9Y2A7	NCKAP1	Nck-associated protein 1	pink	0.0221292	0.869036	0.213612	0.107386	-0.0877189	0.512617	0.157601	0.237395	0.474123	0.000170156	0.158367	0.235091	0.448679	0.00041172	0.409415	0.00141646	0.601479	5.93699e-07	-0.22677	0.0869315	-0.46368	0.000246593	0.536266	1.43275e-05	0.751601	1.05858e-11	0.314304	0.0162701	0.350172	0.00704568	0.330435	0.0112983
P63218	GNG5	Guanine nucleotide-binding protein G(I)/G(S)/G(O) subunit gamma-5	pink	-0.0201139	0.880872	0.363069	0.00509235	-0.136287	0.307678	0.460797	0.000272624	0.25187	0.0564816	0.0863617	0.519187	0.530401	1.84834e-05	0.00167569	0.99004	0.541974	1.11309e-05	-0.0840955	0.530251	-0.0499567	0.709588	0.461116	0.000269623	0.552769	6.81717e-06	0.165314	0.214923	-0.11934	0.372245	0.326708	0.012312
Q14847	LASP1	LIM and SH3 domain protein 1	pink	-0.0180993	0.89273	0.569436	3.08955e-06	-0.328751	0.0117471	0.522718	2.5621e-05	0.279876	0.0333541	0.175355	0.187966	0.546647	9.02123e-06	-0.284732	0.0302876	0.559625	4.94839e-06	-0.185549	0.163173	0.14354	0.282397	0.490895	9.14037e-05	0.652084	2.93891e-08	0.343391	0.00831429	-0.259613	0.0490684	0.255208	0.0531815
P15529	CD46	Membrane cofactor protein	pink	0.0149547	0.911285	0.441397	0.000523651	-0.0336834	0.801805	0.372878	0.00394301	0.0930726	0.487118	-0.0176501	0.895377	0.346312	0.0077454	-0.137334	0.30394	0.388082	0.00261125	-0.0168862	0.899881	0.167747	0.208155	0.552653	6.85371e-06	0.526133	2.21814e-05	0.36903	0.00436322	-0.123035	0.357516	0.267871	0.0420574
Q96FQ6	S100A16	Protein S100-A16	pink	0.0145469	0.913694	0.55925	5.03694e-06	-0.322028	0.0136952	0.516455	3.32428e-05	0.227586	0.0857718	-0.0139246	0.917373	0.57202	2.72215e-06	-0.0780887	0.560129	0.494268	8.03458e-05	-0.166984	0.210261	-0.00263923	0.984313	0.63037	1.14052e-07	0.785586	2.82558e-13	0.204183	0.124193	-0.17769	0.182061	0.144047	0.280683
Q09666	AHNAK	Neuroblast differentiation-associated protein AHNAK	pink	0.00899983	0.946542	0.535109	1.50716e-05	-0.394068	0.00220826	0.127672	0.339543	0.472719	0.000178982	0.306338	0.0193486	0.247369	0.0611916	-0.201282	0.129747	0.360115	0.00549178	-0.415336	0.00118671	0.0364337	0.78599	0.199895	0.132467	0.606769	4.44297e-07	0.289294	0.027625	-0.104613	0.434499	-0.0601945	0.653536
Q9BR76	CORO1B	Coronin-1B	pink	-0.00732917	0.956455	0.319431	0.0145187	-0.0439538	0.743204	0.304218	0.0202464	0.277335	0.0350589	0.1178	0.378492	0.315693	0.0157789	0.110373	0.409484	0.54462	9.88603e-06	-0.0223533	0.867722	-0.189911	0.153331	0.465233	0.000233533	0.565182	3.7967e-06	0.437618	0.000592026	0.13627	0.307739	0.463717	0.000246273
P18084	ITGB5	Integrin beta-5	pink	0.00542165	0.967781	0.366163	0.00470146	-0.167454	0.208962	0.13864	0.299323	0.237309	0.0728661	-0.0286581	0.830901	0.433441	0.000676907	0.0698983	0.602102	0.560367	4.77774e-06	-0.253279	0.0550685	-0.220471	0.0963051	0.562486	4.32016e-06	0.578458	1.97641e-06	0.158019	0.236137	0.0109277	0.935113	0.00834549	0.950424
O43795	MYO1B	Unconventional myosin-Ib	pink	-0.00531791	0.968397	0.269017	0.0411532	-0.335412	0.0100574	0.129472	0.332721	0.512901	3.84499e-05	0.29631	0.0239154	0.394062	0.00220864	0.139683	0.295664	0.543129	1.05702e-05	-0.414395	0.00122085	-0.353953	0.00641455	0.268212	0.0417869	0.66625	1.14247e-08	0.104908	0.4332	0.14944	0.262874	0.0735245	0.583349
P12268	IMPDH2	Inosine-5-monophosphate dehydrogenase 2	purple	-0.354603	0.00631133	-0.351755	0.00677511	0.509765	4.36579e-05	-0.165853	0.21341	-0.0978849	0.464779	-0.0511803	0.7028	-0.229091	0.0836632	0.323098	0.0133676	-0.0276248	0.836913	0.389242	0.00252838	-0.247984	0.0605297	-0.0627385	0.639883	-0.0943787	0.481	-0.0600037	0.654564	0.220573	0.0961462	0.164643	0.216816
P50990	CCT8	T-complex protein 1 subunit theta	purple	-0.350883	0.00692314	-0.489484	9.64279e-05	0.824185	1.89632e-15	-0.373124	0.00391735	-0.262227	0.0467522	-0.312155	0.0170562	-0.317788	0.0150615	0.529462	1.92445e-05	-0.266832	0.0428909	0.505974	5.08219e-05	-0.114775	0.39094	-0.202309	0.12776	-0.257491	0.0510158	0.22973	0.082782	0.210562	0.112619	0.263253	0.0458682
P14868	DARS	Aspartate--tRNA ligase, cytoplasmic	purple	-0.321434	0.01388	-0.448946	0.000408071	0.757746	5.74578e-12	-0.0677514	0.613328	-0.187833	0.157962	-0.0313595	0.815229	-0.277418	0.035002	0.323893	0.0131287	-0.305706	0.0196125	0.680106	4.31128e-09	-0.0498138	0.710382	-0.222655	0.0929701	-0.377589	0.00347749	0.148792	0.26497	0.255241	0.05315	0.288987	0.0277981
Q99832	CCT7	T-complex protein 1 subunit eta	purple	-0.316583	0.0154706	-0.552493	6.90468e-06	0.7855	2.85412e-13	-0.450467	0.000387791	-0.297799	0.0231845	-0.301242	0.0215671	-0.40262	0.00172868	0.465965	0.000227594	-0.38281	0.00301897	0.455205	0.000330373	-0.0951793	0.47727	-0.356693	0.00598878	-0.393026	0.00227416	0.131271	0.32599	0.212016	0.110102	0.169146	0.204331
Q9Y262	EIF3L	Eukaryotic translation initiation factor 3 subunit L	purple	-0.311994	0.0171165	-0.5124	3.92404e-05	0.720924	1.74952e-10	-0.451765	0.000371228	-0.242191	0.0669965	-0.246936	0.0616615	-0.468318	0.000209437	0.550138	7.6944e-06	-0.406889	0.00152607	0.448027	0.000420778	-0.125144	0.349268	-0.224725	0.0898927	-0.313045	0.0167268	0.0518029	0.699355	0.185696	0.162832	-0.0490138	0.714834
P40227	CCT6A	T-complex protein 1 subunit zeta	purple	-0.292762	0.0257353	-0.622774	1.78866e-07	0.76752	2.09283e-12	-0.467135	0.000218393	-0.461731	0.000263931	-0.409269	0.0014226	-0.47221	0.000182281	0.450579	0.000386337	-0.514776	3.5615e-05	0.541878	1.11786e-05	-0.0146682	0.912977	-0.35364	0.00646494	-0.499965	6.44268e-05	-0.0737616	0.582132	0.0841591	0.529938	0.0685948	0.608907
P78371	CCT2	T-complex protein 1 subunit beta	purple	-0.278954	0.0339642	-0.566349	3.58901e-06	0.773822	1.06285e-12	-0.257632	0.0508844	-0.497788	7.01323e-05	-0.315906	0.0157046	-0.320856	0.0140617	0.324535	0.0129385	-0.457663	0.000303743	0.658946	1.87125e-08	0.0101193	0.939904	-0.298406	0.0228922	-0.532794	1.66684e-05	-0.0343858	0.797758	0.147356	0.269664	0.256857	0.0516098
P48643	CCT5	T-complex protein 1 subunit epsilon	purple	-0.273256	0.0379466	-0.565331	3.76952e-06	0.849241	3.64537e-17	-0.399932	0.00186827	-0.32364	0.0132045	-0.318723	0.0147505	-0.421985	0.000969095	0.545023	9.70791e-06	-0.367847	0.00450016	0.570667	2.90909e-06	-0.0778988	0.561086	-0.277078	0.035235	-0.380638	0.00320271	0.13681	0.305807	0.208477	0.116309	0.190275	0.15253
O15371	EIF3D	Eukaryotic translation initiation factor 3 subunit D	purple	-0.267895	0.042038	-0.542866	1.06955e-05	0.761314	3.9963e-12	-0.374949	0.00373199	-0.168987	0.204764	-0.0625982	0.640633	-0.423206	0.00093328	0.558033	5.33403e-06	-0.250997	0.0573715	0.500398	6.33452e-05	-0.332963	0.0106524	-0.184468	0.165683	-0.380805	0.00318827	0.11778	0.378574	0.527039	2.13435e-05	0.0628398	0.639342
P17987	TCP1	T-complex protein 1 subunit alpha	purple	-0.251099	0.0572673	-0.632017	1.03278e-07	0.833074	5.03131e-16	-0.486947	0.00010611	-0.341592	0.00868248	-0.289341	0.0275989	-0.477003	0.000153279	0.565304	3.77446e-06	-0.439709	0.000553255	0.547799	8.5614e-06	-0.0917111	0.493538	-0.320978	0.0140233	-0.432827	0.000690269	0.0662535	0.621214	0.230869	0.0812264	0.0941335	0.482145
P49591	SARS	Serine--tRNA ligase, cytoplasmic	purple	-0.242572	0.0665559	-0.362636	0.00514917	0.679272	4.57872e-09	-0.257192	0.051295	-0.151039	0.257742	-0.216824	0.102081	-0.282018	0.0319708	0.507018	4.87484e-05	-0.195275	0.141838	0.425019	0.000882311	-0.143148	0.283726	-0.249946	0.058458	-0.272432	0.0385533	0.353235	0.00653049	0.329158	0.0116373	0.301071	0.0216448
Q9UMS4	PRPF19	Pre-mRNA-processing factor 19	purple	-0.224749	0.0898571	-0.534331	1.55914e-05	0.869427	8.63105e-19	-0.134364	0.314619	-0.165845	0.213434	-0.0874044	0.514136	-0.261911	0.0470277	0.573944	2.47561e-06	-0.220007	0.0970257	0.666164	1.14926e-08	-0.258955	0.0496658	-0.194779	0.142872	-0.319974	0.0143432	0.106703	0.425325	0.388192	0.00260327	0.365353	0.00480121
P50991	CCT4	T-complex protein 1 subunit delta	purple	-0.223852	0.09118	-0.617953	2.36526e-07	0.867904	1.16918e-18	-0.37459	0.00376782	-0.186233	0.161599	-0.153112	0.25119	-0.319958	0.0143484	0.597422	7.38892e-07	-0.227705	0.0856027	0.57899	1.92424e-06	-0.286377	0.0293039	-0.274424	0.0371003	-0.378559	0.00338784	0.179226	0.17825	0.493312	8.33473e-05	0.391792	0.00235443
P31939	ATIC	Bifunctional purine biosynthesis protein PURH	purple	-0.220933	0.095591	-0.523259	2.5045e-05	0.684764	3.07005e-09	-0.413183	0.00126608	-0.216089	0.103276	-0.196648	0.139003	-0.378453	0.00339759	0.558421	5.23741e-06	-0.249786	0.0586245	0.429998	0.000754995	-0.275995	0.0359867	-0.0369013	0.78331	-0.232442	0.0791182	0.00538187	0.968017	0.263358	0.045779	0.070298	0.600022
P26196	DDX6	Probable ATP-dependent RNA helicase DDX6	purple	-0.21032	0.113042	-0.506387	4.99929e-05	0.757565	5.85136e-12	-0.0549881	0.681827	0.0533576	0.69078	0.0284209	0.83228	-0.118584	0.375302	0.633913	9.20675e-08	-0.0216777	0.871686	0.646537	4.19815e-08	-0.361007	0.00536837	-0.163011	0.221471	-0.168317	0.206593	0.30267	0.0209243	0.580358	1.79586e-06	0.558951	5.10828e-06
Q00610	CLTC	Clathrin heavy chain 1	purple	-0.207636	0.117821	-0.106943	0.42428	0.434041	0.000664081	-0.338745	0.00929411	-0.110547	0.408743	-0.323329	0.013298	-0.3506	0.0069717	0.382462	0.00304779	-0.192324	0.148079	0.108224	0.418717	0.0187815	0.888712	-0.0100372	0.940391	0.0729507	0.586299	0.249433	0.0589938	-0.0741843	0.579965	-0.184855	0.164781
O00429	DNM1L	Dynamin-1-like protein	purple	0.204927	0.1228	-0.402625	0.00172842	0.549715	7.84488e-06	-0.132116	0.322857	0.0726995	0.587592	0.0740519	0.580644	-0.176919	0.183995	0.526428	2.19049e-05	-0.122815	0.358381	0.483264	0.000121754	-0.186285	0.161481	-0.240663	0.0687916	-0.14292	0.284502	0.224446	0.0903019	0.384537	0.0028796	0.310414	0.0177165
Q0VGL1	LAMTOR4	Ragulator complex protein LAMTOR4	purple	-0.199502	0.133246	-0.189258	0.154776	0.362896	0.00511496	0.142799	0.284916	0.0325836	0.808151	0.259011	0.0496141	0.0784323	0.558398	0.180033	0.176273	-0.146382	0.272875	0.444759	0.00046894	-0.00715314	0.9575	-0.0482236	0.71924	-0.189321	0.154635	0.0953995	0.476247	0.271395	0.0393276	0.202829	0.126762
Q9Y285	FARSA	Phenylalanine--tRNA ligase alpha subunit	purple	-0.1977	0.136859	-0.582795	1.58685e-06	0.731219	7.12176e-11	-0.284868	0.0302052	-0.00119197	0.992915	-0.0229006	0.864514	-0.293796	0.0251929	0.635155	8.53605e-08	-0.0457675	0.732993	0.478453	0.000145379	-0.483337	0.000121422	-0.12369	0.35494	-0.22547	0.0888048	0.0673523	0.615425	0.515337	3.48063e-05	0.247289	0.0612784
P61978	HNRNPK	Heterogeneous nuclear ribonucleoprotein K	purple	-0.195535	0.141299	-0.539885	1.22147e-05	0.738283	3.75244e-11	-0.165955	0.213124	-0.0425003	0.751418	0.152992	0.251567	-0.312527	0.016918	0.50685	4.90763e-05	-0.372021	0.00403331	0.535178	1.50259e-05	-0.134877	0.312757	-0.269087	0.0410986	-0.350028	0.0070708	-0.00170352	0.989874	0.41522	0.00119089	0.065488	0.62526
Q8N1G4	LRRC47	Leucine-rich repeat-containing protein 47	purple	-0.195008	0.142395	-0.298719	0.0227428	0.600782	6.16548e-07	0.0145019	0.91396	-0.010847	0.935591	-0.0504358	0.706927	-0.0627693	0.639718	0.580741	1.76138e-06	0.0652582	0.626477	0.491563	8.91071e-05	-0.26465	0.0446871	0.0742703	0.579525	-0.06268	0.640196	0.441032	0.000529933	0.370364	0.0042133	0.446954	0.000436076
O94979	SEC31A	Protein transport protein Sec31A	purple	-0.178437	0.180201	-0.434256	0.000659532	0.685696	2.86632e-09	-0.227381	0.0860618	-0.0116537	0.930813	0.000293431	0.998256	-0.182164	0.171125	0.567962	3.31928e-06	-0.339525	0.00912301	0.564283	3.9643e-06	-0.0944326	0.480748	-0.349353	0.00718934	-0.353462	0.00649363	0.313832	0.01644	0.355005	0.00624807	0.143895	0.281198
P49368	CCT3	T-complex protein 1 subunit gamma	purple	-0.173109	0.193773	-0.565861	3.67449e-06	0.821898	2.63616e-15	-0.410152	0.00138583	-0.230773	0.0813576	-0.273485	0.0377789	-0.414802	0.00120598	0.668172	1.00107e-08	-0.27978	0.0334168	0.520611	2.79832e-05	-0.229011	0.0837749	-0.238204	0.0717601	-0.288975	0.0278048	0.201559	0.129209	0.346451	0.00771909	0.241698	0.0675715
Q15233	NONO	Non-POU domain-containing octamer-binding protein	purple	-0.159884	0.230582	-0.490953	9.12007e-05	0.801612	4.04425e-14	-0.169308	0.203892	-0.200442	0.13139	-0.0577508	0.666758	-0.283022	0.0313393	0.498488	6.82483e-05	-0.284236	0.0305893	0.618595	2.27944e-07	-0.140234	0.293747	-0.185198	0.163985	-0.378161	0.00342436	0.116288	0.384684	0.358032	0.00578973	0.165042	0.215691
Q14203	DCTN1	Dynactin subunit 1	purple	-0.157783	0.236846	-0.410765	0.00136085	0.66976	8.96895e-09	-0.134461	0.314264	-0.0842513	0.529486	-0.149644	0.262214	-0.19929	0.133667	0.664051	1.32731e-08	-0.115587	0.387576	0.539676	1.23286e-05	-0.193813	0.144905	-0.129285	0.333426	-0.19197	0.148839	0.352981	0.00657194	0.407215	0.00151151	0.181666	0.172317
Q07955	SRSF1	Serine/arginine-rich splicing factor 1	purple	-0.154687	0.246288	-0.307541	0.0188541	0.553609	6.5572e-06	0.113074	0.398046	0.0410403	0.759697	0.264076	0.0451695	0.0864048	0.518977	0.411918	0.00131488	-0.141369	0.289816	0.520357	2.82815e-05	-0.149915	0.26134	-0.017553	0.895949	-0.0822104	0.539542	0.0871803	0.515219	0.43761	0.00059217	0.167875	0.207804
P31943	HNRNPH1	Heterogeneous nuclear ribonucleoprotein H	purple	-0.136837	0.305711	-0.442393	0.000506871	0.498768	6.75091e-05	-0.120904	0.365966	-0.0860321	0.520789	0.266531	0.0431351	-0.211104	0.111676	0.259542	0.049132	-0.393267	0.00225879	0.44393	0.000481928	-0.0429012	0.74915	-0.353241	0.00652953	-0.472436	0.000180809	-0.172932	0.194236	0.39373	0.00222949	-0.0705056	0.598943
Q9Y3I0	RTCB	tRNA-splicing ligase RtcB homolog	purple	-0.130345	0.329443	-0.488466	0.000100209	0.768632	1.85978e-12	-0.347849	0.00745989	-0.175333	0.188023	-0.100643	0.452231	-0.415884	0.00116727	0.553912	6.46585e-06	-0.315592	0.0158139	0.506583	4.96029e-05	-0.19825	0.135748	-0.296075	0.0240324	-0.355435	0.00618113	0.134276	0.314938	0.37049	0.0041993	0.0540448	0.687002
O43242	PSMD3	26S proteasome non-ATPase regulatory subunit 3	purple	-0.129952	0.330917	-0.560051	4.84977e-06	0.835631	3.38568e-16	-0.403893	0.00166587	-0.102322	0.444685	-0.109825	0.411826	-0.453703	0.000347685	0.66671	1.10706e-08	-0.371072	0.00413553	0.606892	4.41281e-07	-0.168673	0.205618	-0.297159	0.0234962	-0.338323	0.00938798	0.259595	0.0490842	0.440313	0.0005425	0.102569	0.44358
P17844	DDX5	Probable ATP-dependent RNA helicase DDX5	purple	-0.122503	0.359613	-0.618181	2.3344e-07	0.866264	1.61439e-18	-0.250483	0.0579001	-0.0661525	0.621747	0.118077	0.377364	-0.364381	0.00492318	0.63866	6.88173e-08	-0.392877	0.00228374	0.655862	2.29538e-08	-0.242931	0.0661415	-0.267533	0.0423268	-0.428309	0.000796182	0.0772631	0.564296	0.571549	2.78592e-06	0.142805	0.284896
Q9Y6G9	DYNC1LI1	Cytoplasmic dynein 1 light intermediate chain 1	purple	-0.117208	0.380908	-0.308532	0.0184549	0.554048	6.42508e-06	-0.159785	0.230873	-0.272204	0.0387223	-0.277667	0.0348323	-0.295395	0.0243737	0.381026	0.00316924	-0.131802	0.324019	0.475951	0.000159257	-0.0986029	0.461495	-0.149317	0.26327	-0.32699	0.0122325	0.352403	0.00666714	0.19312	0.146376	0.159363	0.232122
P30419	NMT1	Glycylpeptide N-tetradecanoyltransferase 1	purple	-0.116579	0.383487	-0.545589	9.46323e-06	0.683457	3.37897e-09	-0.103457	0.439622	-0.0769152	0.566057	0.00381492	0.977326	-0.280195	0.0331445	0.586399	1.319e-06	-0.225012	0.0894724	0.580935	1.74422e-06	-0.312011	0.0171099	-0.230956	0.0811095	-0.345776	0.00784716	0.038291	0.775359	0.559652	4.94206e-06	0.331363	0.0110574
O43684	BUB3	Mitotic checkpoint protein BUB3	purple	-0.114552	0.391867	-0.452132	0.000366658	0.764494	2.87587e-12	-0.0296132	0.825352	-0.273023	0.0381169	-0.237599	0.0725068	-0.0593896	0.65788	0.607325	4.30829e-07	-0.0906036	0.498794	0.667038	1.08239e-08	-0.26459	0.0447371	6.7622e-05	0.999598	-0.0943702	0.481039	0.102491	0.44393	0.32724	0.0121626	0.374007	0.00382668
O96019	ACTL6A	Actin-like protein 6A	purple	-0.109571	0.412918	-0.47265	0.000179424	0.727563	9.84512e-11	-0.0723952	0.589161	-0.308806	0.018346	-0.230773	0.0813577	-0.208219	0.11677	0.460699	0.000273552	-0.22849	0.0845006	0.697103	1.21089e-09	-0.140221	0.29379	-0.132023	0.3232	-0.371326	0.00410799	0.18483	0.164838	0.246219	0.0624448	0.367851	0.00449968
Q92841	DDX17	Probable ATP-dependent RNA helicase DDX17	purple	-0.104221	0.436232	-0.626799	1.41127e-07	0.86565	1.81979e-18	-0.332364	0.0108026	-0.0921418	0.491503	-0.0185455	0.890102	-0.344711	0.00805274	0.682169	3.71209e-09	-0.314042	0.0163643	0.580343	1.79729e-06	-0.31228	0.0170095	-0.306369	0.0193357	-0.367336	0.00456041	0.087285	0.514712	0.544284	1.00365e-05	0.153858	0.248861
Q09028	RBBP4	Histone-binding protein RBBP4	purple	-0.0892075	0.50546	-0.552839	6.79513e-06	0.802032	3.83394e-14	-0.048853	0.71573	-0.0444215	0.740566	0.0495784	0.711691	-0.189896	0.153364	0.585955	1.34953e-06	-0.0904056	0.499736	0.662646	1.45991e-08	-0.393027	0.00227407	-0.193387	0.145807	-0.346545	0.00770149	0.123725	0.354802	0.574824	2.36989e-06	0.510926	4.16593e-05
P31942	HNRNPH3	Heterogeneous nuclear ribonucleoprotein H3	purple	0.0881344	0.510614	-0.262999	0.0460861	0.448218	0.000418099	0.234126	0.0769081	0.175256	0.188219	0.343142	0.00836438	0.0552657	0.680307	0.285944	0.0295602	-0.145285	0.276524	0.500229	6.37661e-05	-0.0160572	0.904773	-0.111708	0.403809	-0.137403	0.303697	0.0800851	0.550111	0.321101	0.0139844	0.200796	0.130696
Q96A72	MAGOHB	Protein mago nashi homolog 2	purple	-0.0680425	0.611801	-0.482397	0.000125732	0.674134	6.60404e-09	-0.281843	0.0320821	-0.0629297	0.638861	-0.0715467	0.593544	-0.286735	0.0290931	0.510782	4.19027e-05	-0.216913	0.101937	0.429236	0.000773332	-0.209754	0.114038	-0.196543	0.139219	-0.301701	0.0213585	0.231383	0.0805324	0.338479	0.00935312	0.217029	0.10175
P51991	HNRNPA3	Heterogeneous nuclear ribonucleoprotein A3	purple	-0.0607783	0.650393	-0.267647	0.0422357	0.467802	0.0002133	0.116618	0.383325	0.0514496	0.70131	0.384109	0.00291361	-0.0539266	0.687651	0.305783	0.0195803	-0.132249	0.322364	0.475834	0.000159936	-0.0947258	0.479381	-0.160841	0.227765	-0.204706	0.123213	0.0393274	0.769444	0.373145	0.00391519	0.136837	0.305711
O75934	BCAS2	Pre-mRNA-splicing factor SPF27	purple	-0.0538769	0.687924	-0.466034	0.000227043	0.707802	5.20041e-10	-0.171183	0.198856	-0.07579	0.571769	0.068724	0.608232	-0.135045	0.312151	0.539895	1.22093e-05	-0.227655	0.0856742	0.520657	2.79299e-05	-0.272798	0.0382822	-0.195551	0.141266	-0.363953	0.00497782	0.157669	0.237189	0.489424	9.66488e-05	0.241678	0.0675952
Q9Y3B4	SF3B6	Splicing factor 3B subunit 6	purple	-0.0247468	0.853706	-0.462339	0.000258404	0.669523	9.11789e-09	0.0506715	0.70562	-0.0820713	0.54023	0.162452	0.223081	-0.175185	0.1884	0.468029	0.000211589	-0.164542	0.217102	0.67784	5.07443e-09	-0.239057	0.0707198	-0.170713	0.20011	-0.378954	0.00335199	0.0797913	0.551579	0.546419	9.11488e-06	0.289894	0.02729
P14866	HNRNPL	Heterogeneous nuclear ribonucleoprotein L	purple	-0.0189451	0.887749	-0.542134	1.10515e-05	0.750505	1.17824e-11	-0.201241	0.129826	-0.0101182	0.93991	0.139036	0.297931	-0.338851	0.00927065	0.608517	4.03239e-07	-0.310265	0.0177742	0.563198	4.17576e-06	-0.286703	0.0291123	-0.239151	0.0706051	-0.29168	0.0263127	0.00557121	0.966893	0.597859	7.21787e-07	0.0808921	0.546086
P05455	SSB	Lupus La protein	purple	0.0142404	0.915506	-0.50355	5.59561e-05	0.538228	1.31432e-05	-0.0441987	0.741822	0.0303304	0.821191	0.0712644	0.595006	-0.203915	0.124699	0.466836	0.000220714	-0.0281532	0.833837	0.421168	0.000993749	-0.400053	0.00186174	-0.100059	0.454874	-0.204715	0.123195	-0.0577816	0.66659	0.430086	0.000752888	0.315949	0.0156896
P61289	PSME3	Proteasome activator complex subunit 3	purple	-0.00884706	0.947448	-0.414568	0.00121452	0.647265	4.00796e-08	-0.18313	0.168826	-0.172457	0.195483	-0.0964442	0.471408	-0.0290602	0.828564	0.449733	0.000397465	-0.219413	0.0979541	0.424575	0.000894568	-0.167015	0.210174	-0.130399	0.329239	-0.275512	0.0363257	-0.0910422	0.496709	0.292687	0.0257749	0.1277	0.339435
P61019	RAB2A	Ras-related protein Rab-2A	red	0.348904	0.00726919	0.634691	8.78104e-08	-0.376504	0.00358016	0.332754	0.0107047	0.26809	0.0418829	0.0872815	0.51473	0.512116	3.96963e-05	-0.239514	0.070166	0.331977	0.0109004	-0.303911	0.0203795	0.228706	0.0841995	0.333414	0.0105406	0.446959	0.000435992	0.525537	2.27496e-05	-0.147296	0.269859	0.000967503	0.994249
P62857	RPS28	40S ribosomal protein S28	red	0.296927	0.0236103	0.115774	0.386801	-0.00942685	0.944009	0.440498	0.000539229	0.124954	0.350009	0.188753	0.1559	0.396854	0.00204037	0.0706374	0.598259	0.302849	0.020845	0.115515	0.387872	-0.110464	0.409096	0.325534	0.0126471	0.252797	0.055549	0.0718173	0.592145	0.180452	0.175252	0.306879	0.0191248
P08134	RHOC	Rho-related GTP-binding protein RhoC	red	0.294253	0.0249566	0.570546	2.92642e-06	-0.486673	0.000107204	0.354916	0.00626197	0.411078	0.00134821	0.152939	0.251731	0.579998	1.82885e-06	-0.186701	0.16053	0.702247	8.10253e-10	-0.480317	0.000135765	-0.174549	0.190035	0.450838	0.000382998	0.630287	1.14619e-07	0.28635	0.0293197	-0.00527541	0.96865	0.234024	0.0770407
P60174	TPI1	Triosephosphate isomerase	red	0.243205	0.0658266	0.55529	6.06449e-06	-0.542431	1.0906e-05	0.325847	0.0125571	0.151942	0.254874	0.0834923	0.533215	0.7786	6.26662e-13	-0.392844	0.00228588	0.384963	0.00284609	-0.433448	0.000676756	0.180941	0.174065	0.290304	0.0270631	0.463516	0.000248012	-0.0592521	0.658623	-0.425064	0.000881088	0.050788	0.704974
P62937	PPIA	Peptidyl-prolyl cis-trans isomerase A	red	0.240131	0.0694253	0.45915	0.000288594	-0.575264	2.31858e-06	0.333132	0.0106103	0.079386	0.553609	-0.151846	0.255177	0.512071	3.97696e-05	-0.315764	0.0157539	0.447865	0.000423058	-0.426513	0.000842213	-0.0124981	0.925813	0.317907	0.0150215	0.374443	0.00378255	-0.0179942	0.893349	-0.331524	0.011016	0.0566128	0.672949
Q9UHA4	LAMTOR3	Ragulator complex protein LAMTOR3	red	0.239709	0.0699322	0.205577	0.121591	-0.0246761	0.85412	0.476928	0.000153699	0.376832	0.0035488	0.415167	0.0011928	0.453863	0.000345793	0.113522	0.396168	0.360223	0.00547671	0.114028	0.394053	-0.201525	0.129274	0.331037	0.0111416	0.287192	0.0288264	0.18006	0.176207	0.311948	0.0171336	0.351496	0.00681884
P62820	RAB1A	Ras-related protein Rab-1A	red	0.223662	0.091462	0.592534	9.57905e-07	-0.574567	2.40033e-06	0.245867	0.0628325	0.193468	0.145635	0.0628464	0.639306	0.630786	1.11234e-07	-0.342347	0.0085262	0.37024	0.00422703	-0.462833	0.000253992	0.155873	0.24264	0.342604	0.00847368	0.472291	0.000181751	0.173374	0.193083	-0.281722	0.0321593	-0.0538418	0.688117
P11233	RALA	Ras-related protein Ral-A	red	0.215458	0.104312	0.582508	1.61024e-06	-0.323368	0.013286	0.448174	0.000418718	0.10143	0.448685	0.158934	0.2334	0.788958	1.90352e-13	-0.266295	0.0433271	0.227563	0.085803	-0.143868	0.281288	0.288435	0.0281108	0.397665	0.00199374	0.406092	0.00156217	0.193677	0.145192	-0.231854	0.0799008	0.101652	0.447685
Q9NRV9	HEBP1	Heme-binding protein 1	red	0.210136	0.113365	0.641443	5.78839e-08	-0.327597	0.0120633	0.427594	0.000814221	0.266202	0.0434035	0.186629	0.160693	0.644185	4.87297e-08	-0.262235	0.0467451	0.459896	0.000281257	-0.224829	0.0897397	0.186596	0.160769	0.393302	0.00225655	0.530512	1.83956e-05	0.455549	0.00032653	-0.153898	0.248737	0.316199	0.0156029
P52565	ARHGDIA	Rho GDP-dissociation inhibitor 1	red	0.193793	0.144946	0.404844	0.00162031	-0.408555	0.00145296	0.468197	0.000210335	0.0150149	0.910929	0.0933463	0.485832	0.64547	4.4927e-08	-0.360059	0.00549961	0.327143	0.0121897	-0.0729696	0.586201	0.177953	0.181405	0.231518	0.080351	0.244173	0.0647249	0.041129	0.759194	-0.20513	0.12242	0.162858	0.221909
Q06830	PRDX1	Peroxiredoxin-1	red	0.193364	0.145857	0.374819	0.00374486	-0.397079	0.00202737	0.0809021	0.546036	0.201061	0.130176	0.156393	0.241055	0.386864	0.00270079	-0.333594	0.0104963	0.0858246	0.521798	-0.349806	0.00710955	0.293814	0.025184	0.0779714	0.56072	0.320968	0.0140264	-0.153832	0.248941	-0.430745	0.000737382	-0.236819	0.0734773
P63220	RPS21	40S ribosomal protein S21	red	0.191678	0.149471	0.283041	0.0313278	-0.145938	0.274348	0.540403	1.19374e-05	0.133071	0.31934	0.163761	0.219322	0.52559	2.26981e-05	-0.04114	0.759131	0.437526	0.000593776	0.0133012	0.92106	-0.0136631	0.91892	0.456422	0.000316935	0.389679	0.00249778	0.0903725	0.499894	-0.0355004	0.791347	0.248973	0.0594787
Q92520	FAM3C	Protein FAM3C	red	0.186265	0.161526	0.207031	0.118918	0.0336716	0.801873	0.121235	0.364646	0.366853	0.004618	0.186238	0.161588	0.379804	0.00327588	0.117047	0.381568	0.282119	0.0319067	0.00220843	0.986873	-0.118502	0.375636	0.273354	0.0378747	0.349137	0.0072277	0.436937	0.000605164	0.309579	0.0180409	0.225422	0.0888739
Q99653	CHP1	Calcineurin B homologous protein 1	red	0.172852	0.194446	0.62836	1.28619e-07	-0.502036	5.93988e-05	0.420162	0.00102489	0.488956	9.83746e-05	0.309353	0.0181296	0.712812	3.4553e-10	-0.268347	0.0416799	0.635319	8.4508e-08	-0.43841	0.00057706	-0.0436741	0.744783	0.467678	0.000214236	0.7383	3.7466e-11	0.103988	0.437265	-0.0701406	0.600841	0.0607327	0.650638
P63104	YWHAZ	14-3-3 protein zeta/delta	red	0.172737	0.194749	0.550545	7.55228e-06	-0.468798	0.000205895	0.76711	2.18563e-12	0.147565	0.268976	0.167582	0.208609	0.856157	1.07836e-17	-0.277448	0.0349812	0.434111	0.00066259	-0.101228	0.449594	0.150329	0.260013	0.455653	0.00032537	0.544276	1.00403e-05	0.0112873	0.932983	-0.298548	0.022824	0.270887	0.039712
Q9HCI5	MAGEE1	Melanoma-associated antigen E1	red	0.17068	0.200198	0.343012	0.00839078	-0.153875	0.248808	0.170065	0.201848	0.30012	0.0220832	0.112438	0.400724	0.335477	0.0100422	-0.0550214	0.681645	0.214415	0.106041	-0.105988	0.428451	0.133071	0.319341	0.122112	0.361162	0.275247	0.0365133	0.476033	0.000158781	-0.0377135	0.77866	0.170919	0.199558
P28072	PSMB6	Proteasome subunit beta type-6	red	0.169906	0.202276	0.312696	0.0168554	-0.304508	0.0201215	0.314533	0.0161882	0.447965	0.000421647	0.240702	0.0687457	0.78106	4.74967e-13	0.0448134	0.738359	0.617982	2.36132e-07	-0.305694	0.0196178	-0.187091	0.159643	0.460004	0.000280207	0.584741	1.43649e-06	-0.0132556	0.92133	-0.12818	0.337609	0.18945	0.154349
P30041	PRDX6	Peroxiredoxin-6	red	0.169263	0.204015	0.581275	1.71441e-06	-0.488675	9.94221e-05	0.436224	0.000619212	0.122549	0.35943	0.155191	0.244733	0.674455	6.45593e-09	-0.484153	0.000117796	0.305859	0.0195483	-0.297402	0.0233775	0.264682	0.0446598	0.233041	0.0783259	0.409828	0.00139923	-0.0898283	0.50249	-0.42653	0.00084177	-0.0488508	0.715742
P49720	PSMB3	Proteasome subunit beta type-3	red	-0.15542	0.24403	0.0135192	0.919771	-0.140332	0.293403	0.0901264	0.501067	0.229206	0.0835049	0.107944	0.419929	0.609178	3.8868e-07	0.0411782	0.758914	0.313252	0.016651	-0.172397	0.195641	-0.162526	0.222867	0.0867296	0.517401	0.316154	0.0156184	-0.162549	0.222801	-0.122284	0.360481	0.262287	0.0467005
O14818	PSMA7	Proteasome subunit alpha type-7	red	0.153231	0.250817	0.196618	0.139065	-0.182999	0.169137	0.578323	1.98993e-06	0.271742	0.039067	0.392093	0.0023346	0.795094	9.10292e-14	0.00534141	0.968258	0.241776	0.0674811	0.112317	0.401235	0.0579453	0.665702	0.168227	0.206838	0.355562	0.00616149	-0.075321	0.574157	-0.0360978	0.787917	0.251319	0.0570415
O95816	BAG2	BAG family molecular chaperone regulator 2	red	-0.151904	0.254993	0.0552591	0.680343	0.128107	0.337885	0.105154	0.432116	-0.20805	0.117075	-0.179293	0.178087	0.326499	0.0123712	0.0311264	0.816579	-0.00394664	0.976544	0.154335	0.247377	0.0932321	0.486368	0.0380961	0.776473	0.0475188	0.723178	0.122999	0.357657	-0.0649077	0.628335	0.154456	0.247002
P31946	YWHAB	14-3-3 protein beta/alpha	red	0.147601	0.268859	0.493807	8.17818e-05	-0.367321	0.0045622	0.580246	1.80613e-06	0.21416	0.106466	0.221633	0.0945187	0.914477	1.14556e-23	-0.175118	0.188572	0.484152	0.000117798	-0.157401	0.237998	0.0629081	0.638977	0.424708	0.000890882	0.515973	3.39089e-05	0.0553731	0.679719	-0.181069	0.173756	0.211184	0.111536
P20618	PSMB1	Proteasome subunit beta type-1	red	0.141247	0.290236	0.373875	0.00384008	-0.391079	0.00240195	0.247997	0.0605167	0.489636	9.58732e-05	0.331659	0.0109815	0.781385	4.57765e-13	-0.131655	0.324564	0.601905	5.80089e-07	-0.402398	0.00173981	-0.136379	0.30735	0.258328	0.0502402	0.529413	1.92848e-05	-0.00152912	0.990911	-0.164634	0.216841	0.143283	0.283269
O15498	YKT6	Synaptobrevin homolog YKT6	red	0.136922	0.305408	0.573928	2.47754e-06	-0.283588	0.0309877	0.407153	0.00151426	0.284583	0.0303778	0.0639463	0.633442	0.74195	2.6687e-11	-0.112484	0.400527	0.633627	9.3683e-08	-0.264383	0.0449106	-0.100835	0.451365	0.53052	1.83891e-05	0.60993	3.72695e-07	0.365361	0.00480019	-0.00659504	0.960813	0.390991	0.00240788
P61020	RAB5B	Ras-related protein Rab-5B	red	0.134768	0.313153	0.32194	0.0137225	-0.248582	0.0598926	0.366659	0.00464144	0.297129	0.0235113	0.263189	0.0459234	0.644863	4.66854e-08	-0.0210522	0.875358	0.38727	0.00267068	-0.12972	0.331788	-0.117956	0.377857	0.29437	0.0248963	0.370817	0.00416333	0.0972091	0.467882	0.130199	0.329989	0.280035	0.0332493
P78417	GSTO1	Glutathione S-transferase omega-1	red	0.134699	0.313401	0.117022	0.381669	-0.107805	0.420532	0.387522	0.00265212	0.114174	0.393444	0.251766	0.0565865	0.485221	0.000113195	0.0674814	0.614746	0.327745	0.0120223	0.0951807	0.477264	-0.0761595	0.56989	0.119685	0.370853	0.184117	0.166503	0.158802	0.233792	0.113339	0.396936	0.509673	4.38215e-05
P20339	RAB5A	Ras-related protein Rab-5A	red	-0.133287	0.318548	0.182425	0.170501	-0.112238	0.401566	0.154361	0.247299	0.0772738	0.564242	0.0511428	0.703008	0.694875	1.43727e-09	0.0769558	0.565851	0.407104	0.00151647	-0.0802873	0.549101	-0.211513	0.110967	0.276068	0.0359357	0.310923	0.0175214	0.0679523	0.612274	0.0356781	0.790327	0.306945	0.0190975
P61981	YWHAG	14-3-3 protein gamma	red	0.132424	0.321718	0.309475	0.0180817	-0.263314	0.0458165	0.600107	6.39483e-07	0.114461	0.392245	0.149822	0.261639	0.864382	2.3258e-18	-0.0723939	0.589167	0.330316	0.0113294	0.0181265	0.89257	0.0627015	0.640081	0.354113	0.00638901	0.375072	0.00371977	-0.0266486	0.842602	-0.199978	0.132302	0.287787	0.0284818
P25788	PSMA3	Proteasome subunit alpha type-3	red	0.131329	0.325774	0.333504	0.0105185	-0.257058	0.0514208	0.646633	4.17267e-08	0.423443	0.000926489	0.361224	0.00533875	0.829405	8.78059e-16	-0.0421815	0.753224	0.520442	2.81815e-05	0.0234286	0.86142	-0.0558084	0.67734	0.352162	0.00670717	0.496163	7.469e-05	0.0714309	0.594144	-0.120688	0.366829	0.370906	0.0041536
P61026	RAB10	Ras-related protein Rab-10	red	0.126064	0.345709	0.553454	6.60434e-06	-0.626678	1.42142e-07	0.374693	0.0037575	0.261155	0.047691	0.0446995	0.739	0.678349	4.89249e-09	-0.292762	0.0257352	0.476428	0.000156523	-0.446259	0.00044624	0.0890815	0.506063	0.448727	0.000411067	0.654381	2.52997e-08	0.0235217	0.860875	-0.401693	0.00177569	-0.0723493	0.589398
P28070	PSMB4	Proteasome subunit beta type-4	red	0.12517	0.349168	0.158749	0.233951	-0.310336	0.0177466	0.130423	0.329152	0.545016	9.71132e-06	0.427682	0.000811986	0.613085	3.12141e-07	0.0332722	0.804176	0.521657	2.6787e-05	-0.347777	0.00747298	-0.266278	0.0433414	0.223616	0.0915313	0.5014	6.09027e-05	-0.173147	0.193676	0.102554	0.443647	0.109556	0.41298
Q9UL25	RAB21	Ras-related protein Rab-21	red	0.123338	0.356322	0.370331	0.00421686	-0.240294	0.0692313	0.32028	0.0142452	0.185522	0.163234	0.0961414	0.472808	0.815047	6.88005e-15	-0.023018	0.863826	0.365291	0.00480886	-0.167678	0.208344	-0.036765	0.784091	0.285567	0.0297846	0.410969	0.00135261	0.166819	0.210718	-0.0696859	0.603209	0.269703	0.0406195
P25789	PSMA4	Proteasome subunit alpha type-4	red	0.12322	0.356787	0.0443156	0.741163	-0.108992	0.415404	0.512991	3.83084e-05	0.414223	0.00122715	0.448338	0.000416436	0.685451	2.91846e-09	0.171206	0.198795	0.47276	0.000178717	0.137084	0.30483	-0.276607	0.0355599	0.176904	0.184033	0.375663	0.00366158	-0.0531871	0.691719	0.153235	0.250803	0.511855	4.01188e-05
P60900	PSMA6	Proteasome subunit alpha type-6	red	0.120273	0.368492	0.198122	0.136006	-0.244243	0.064646	0.363744	0.00500467	0.394035	0.00221035	0.378177	0.00342294	0.835287	3.57233e-16	0.028589	0.831303	0.430679	0.000738935	-0.115225	0.389073	-0.127895	0.338691	0.221878	0.0941457	0.468062	0.000211343	-0.141185	0.290449	-0.0537186	0.688794	0.265956	0.0436047
P62258	YWHAE	14-3-3 protein epsilon	red	0.120263	0.368532	0.366654	0.004642	-0.348668	0.00731148	0.504792	5.32697e-05	0.114343	0.39274	0.0996579	0.456691	0.917084	4.98833e-24	-0.129571	0.332347	0.448075	0.000420107	-0.121069	0.365305	-0.00258725	0.984622	0.343469	0.0082987	0.452847	0.000357907	-0.0343392	0.798027	-0.125271	0.348777	0.291427	0.0264493
P30043	BLVRB	Flavin reductase (NADPH)	red	0.119395	0.372025	0.624954	1.57389e-07	-0.330661	0.0112393	0.342717	0.00845069	0.349386	0.00718346	0.163414	0.220316	0.652035	2.94815e-08	-0.156886	0.239555	0.301805	0.0213115	-0.236026	0.0744744	0.238601	0.0712749	0.290584	0.026909	0.620477	2.04451e-07	0.419244	0.00105404	-0.219073	0.0984883	0.046943	0.7264
P24534	EEF1B2	Elongation factor 1-beta	red	0.117514	0.379659	-0.0108809	0.93539	0.260309	0.0484428	0.448539	0.00041365	0.110462	0.409103	0.24513	0.0636505	0.567507	3.3934e-06	0.239296	0.0704296	0.100385	0.453395	0.436426	0.000615208	0.0850567	0.525544	0.093883	0.483317	0.163288	0.220677	0.126135	0.345436	0.0359683	0.788661	0.393277	0.00225813
O00764	PDXK	Pyridoxal kinase	red	-0.117137	0.381197	0.181799	0.171998	0.0230255	0.863781	0.390373	0.00244986	0.213329	0.107864	0.159263	0.232419	0.422775	0.000945791	0.100853	0.451285	0.183305	0.168413	0.163562	0.219891	0.0662136	0.621424	0.234693	0.076176	0.377074	0.00352588	0.392931	0.00228025	0.00881718	0.947625	0.363343	0.00505664
P60981	DSTN	Destrin	red	0.116975	0.381862	0.597136	7.50273e-07	-0.539225	1.25771e-05	0.390433	0.0024458	0.145498	0.275815	-0.0924403	0.490094	0.456691	0.000314028	-0.329634	0.01151	0.527042	2.13412e-05	-0.353337	0.00651387	0.0877419	0.512506	0.611019	3.50652e-07	0.582013	1.6513e-06	0.212037	0.110064	-0.342257	0.00854467	0.0826817	0.537211
P09525	ANXA4	Annexin A4	red	0.116091	0.385495	0.386606	0.00272016	-0.187266	0.159244	0.663475	1.38024e-08	0.240237	0.0692991	0.347228	0.00757406	0.602245	5.69477e-07	-0.134754	0.313203	0.0950356	0.477938	0.1852	0.16398	0.278622	0.0341867	0.341676	0.00866499	0.356376	0.00603663	0.253306	0.055042	-0.137673	0.302736	0.143298	0.283217
P25786	PSMA1	Proteasome subunit alpha type-1	red	0.106494	0.426238	0.096122	0.472898	-0.0902129	0.500655	0.523011	2.53081e-05	0.483883	0.000118983	0.444155	0.00047837	0.729521	8.28287e-11	0.192085	0.148593	0.516876	3.26716e-05	0.1431	0.283891	-0.223724	0.0913708	0.246765	0.0618474	0.51307	3.81862e-05	0.0407448	0.761376	0.141426	0.28962	0.455592	0.000326049
P28066	PSMA5	Proteasome subunit alpha type-5	red	0.0996678	0.456647	0.0445794	0.739677	-0.0466192	0.728215	0.353461	0.0064939	0.184262	0.166164	0.309342	0.0181338	0.743864	2.22897e-11	0.0926726	0.489	0.131037	0.326859	0.134974	0.312404	0.00811757	0.951776	0.0828196	0.53653	0.212762	0.108826	-0.0922231	0.491119	0.0131526	0.92194	0.238841	0.0709816
P13473	LAMP2	Lysosome-associated membrane glycoprotein 2	red	0.0991843	0.458845	0.264513	0.0448012	-0.0646222	0.629849	0.107789	0.420602	0.382522	0.00304282	0.225076	0.0893779	0.476674	0.000155125	0.189178	0.154953	0.276248	0.0358098	-0.166144	0.212597	-0.0464075	0.729402	0.174007	0.191436	0.320124	0.0142949	0.368041	0.00447739	0.0314205	0.814876	0.191405	0.150062
Q9ULC3	RAB23	Ras-related protein Rab-23	red	0.0971377	0.468211	0.567898	3.32964e-06	-0.407749	0.00148795	0.405879	0.00157197	0.305363	0.0197571	0.09722	0.467832	0.687383	2.52951e-09	-0.243434	0.0655642	0.659447	1.80978e-08	-0.336444	0.00981554	-0.0618311	0.644739	0.424638	0.000892808	0.590171	1.08433e-06	0.218755	0.0989897	-0.118416	0.375985	0.264473	0.0448353
P25787	PSMA2	Proteasome subunit alpha type-2	red	0.0892997	0.505018	0.275996	0.0359857	-0.410477	0.00137255	0.256422	0.0520211	0.366957	0.0046056	0.322079	0.0136794	0.778709	6.19073e-13	-0.119746	0.370607	0.417267	0.00111938	-0.340077	0.00900347	-0.0600084	0.654539	0.193628	0.145296	0.460849	0.000272134	-0.214845	0.105325	-0.145785	0.274859	0.0712837	0.594906
P23528	CFL1	Cofilin-1	red	-0.0884258	0.509212	0.332229	0.0108365	-0.500769	6.24301e-05	0.240103	0.0694596	0.0742554	0.579601	-0.224266	0.0905676	0.534673	1.53614e-05	-0.209158	0.115094	0.628272	1.29301e-07	-0.456105	0.000320387	-0.161106	0.226989	0.450878	0.000382481	0.512619	3.88936e-05	-0.10943	0.413523	-0.3167	0.0154305	0.158741	0.233976
Q9H3K6	BOLA2	BolA-like protein 2	red	0.086979	0.516193	0.266931	0.0428115	-0.214482	0.105929	0.745296	1.94594e-11	0.0968753	0.469419	0.206646	0.119623	0.695626	1.35683e-09	-0.0303559	0.821043	0.390707	0.00242712	0.146428	0.272725	-0.105437	0.430871	0.408571	0.00145228	0.317012	0.015324	0.0266142	0.842802	0.0732088	0.584971	0.368707	0.00440026
P47756	CAPZB	F-actin-capping protein subunit beta	red	0.0642669	0.631737	0.312719	0.0168467	-0.212677	0.10897	0.54006	1.21206e-05	0.110525	0.408837	0.091387	0.495073	0.831772	6.13974e-16	-0.0846793	0.527389	0.424361	0.000900519	0.076313	0.56911	0.0203438	0.879521	0.352264	0.00669009	0.420935	0.00100088	0.15379	0.249071	-0.142936	0.28445	0.404477	0.00163774
P36405	ARL3	ADP-ribosylation factor-like protein 3	red	-0.0555273	0.678876	0.0916276	0.493934	0.0940065	0.482739	0.0177283	0.894916	-0.0499585	0.709578	-0.101159	0.449905	0.417398	0.00111496	0.139631	0.295846	0.290813	0.0267834	0.0234995	0.861005	-0.0819807	0.540679	0.144798	0.278156	0.217267	0.101365	0.178337	0.180449	0.0288613	0.82972	0.261529	0.0473618
O43399	TPD52L2	Tumor protein D54	red	0.0523952	0.696084	0.488892	9.86094e-05	-0.131414	0.325458	0.399793	0.00187574	0.220723	0.095915	0.182093	0.171294	0.500253	6.37044e-05	-0.0839916	0.53076	0.382134	0.00307517	-0.109094	0.414967	0.0461559	0.730813	0.318474	0.0148327	0.423525	0.00092414	0.364031	0.00496782	0.0329366	0.806113	0.312957	0.0167591
Q9NP72	RAB18	Ras-related protein Rab-18	red	-0.0471544	0.725217	0.466971	0.000219661	-0.368504	0.00442364	0.25112	0.0572452	0.453061	0.000355324	0.219859	0.0972561	0.673973	6.67919e-09	-0.15826	0.235412	0.550512	7.56351e-06	-0.393263	0.00225903	-0.0663346	0.620786	0.263657	0.0455243	0.567261	3.43415e-06	0.286766	0.0290754	-0.128614	0.335959	0.137877	0.302015
P27348	YWHAQ	14-3-3 protein theta	red	0.0422463	0.752856	0.190006	0.153121	-0.112216	0.401658	0.704264	6.90547e-10	-0.0169309	0.899618	0.211588	0.110837	0.710603	4.14227e-10	-0.0973508	0.467231	0.0694868	0.604247	0.321565	0.0138391	0.231073	0.0809514	0.0979325	0.464561	0.189221	0.154856	-0.0516051	0.70045	-0.189559	0.154109	0.326715	0.0123101
P02786	TFRC	Transferrin receptor protein 1	red	-0.0403856	0.763418	-0.00600833	0.964297	-0.0285577	0.831484	0.099978	0.455239	0.273544	0.0377365	0.0181986	0.892145	0.468881	0.000205294	0.361968	0.00523817	0.407262	0.0015094	-0.108926	0.41569	-0.372679	0.00396374	0.342306	0.0085346	0.299614	0.0223192	0.0730892	0.585586	0.0452731	0.735772	0.215225	0.104695
P61006	RAB8A	Ras-related protein Rab-8A	red	0.0399187	0.766075	0.382371	0.00305538	-0.225946	0.0881156	0.359325	0.00560318	0.309192	0.018193	0.056285	0.674737	0.76256	3.51493e-12	0.0999349	0.455435	0.674318	6.51857e-09	-0.226264	0.0876559	-0.260081	0.0486472	0.541053	1.15974e-05	0.606846	4.42405e-07	0.353123	0.00654874	0.0144909	0.914025	0.348206	0.00739493
P18669	PGAM1	Phosphoglycerate mutase 1	red	0.0341061	0.799369	0.227214	0.0862984	-0.0807917	0.546586	0.741639	2.74756e-11	0.0847705	0.526943	0.265293	0.0441514	0.668603	9.71771e-09	-0.0948421	0.478839	0.20401	0.12452	0.315188	0.0159558	0.15705	0.239058	0.148633	0.26549	0.239571	0.0700977	0.061818	0.64481	-0.107638	0.421258	0.521743	2.66901e-05
Q9UBV8	PEF1	Peflin	red	-0.0334244	0.803298	0.0979643	0.464416	-0.0305556	0.819886	0.216751	0.102199	0.126365	0.344549	0.0623651	0.641879	0.418472	0.00107913	0.0318158	0.812589	0.214776	0.105439	0.0490695	0.714524	-0.0715767	0.593389	0.33928	0.00917642	0.0729601	0.58625	0.0769154	0.566056	-0.0553524	0.679833	0.0772268	0.56448
O95336	PGLS	6-phosphogluconolactonase	red	0.0323052	0.80976	0.0579593	0.665625	-0.0170171	0.89911	0.37828	0.00341343	0.162392	0.223255	0.0807986	0.546552	0.66303	1.42249e-08	0.176387	0.185338	0.397947	0.00197769	0.0643256	0.631425	-0.21732	0.10128	0.144396	0.279507	0.302782	0.0208747	0.0922626	0.490932	0.128116	0.33785	0.533442	1.62065e-05
Q04917	YWHAH	14-3-3 protein eta	red	0.0287388	0.830432	0.0064166	0.961872	0.0443617	0.740904	0.592395	9.64954e-07	-0.0767264	0.567013	0.00588904	0.965005	0.619378	2.17883e-07	0.123747	0.354719	0.288598	0.028018	0.386504	0.00272784	-0.0774416	0.563394	0.248244	0.0602521	0.17495	0.189004	0.0603267	0.652824	0.0172677	0.897632	0.676856	5.44402e-09
Q15907	RAB11B	Ras-related protein Rab-11B	red	0.0278891	0.835374	0.392615	0.00230061	-0.519425	2.93999e-05	0.0392958	0.769625	-0.0151496	0.910133	-0.136405	0.307256	0.412436	0.00129469	-0.372958	0.00393461	0.0810424	0.545338	-0.462607	0.000256002	0.240575	0.0688962	0.163947	0.218792	0.27757	0.0348979	-0.127651	0.339622	-0.459468	0.000285446	-0.357501	0.00586795
Q15436	SEC23A	Protein transport protein Sec23A	red	-0.0265826	0.842986	0.216578	0.102479	-0.00411617	0.975536	0.101658	0.44766	-0.000941506	0.994404	-0.169454	0.203499	0.321949	0.0137197	0.0687444	0.608124	0.141285	0.290105	-0.0826506	0.537365	0.0689201	0.607206	0.130145	0.330191	0.240518	0.0689647	0.191458	0.149947	-0.0121212	0.928044	-0.0133408	0.920826
O15144	ARPC2	Actin-related protein 2/3 complex subunit 2	red	0.0260775	0.845933	-0.1378	0.302288	0.0671669	0.6164	0.33869	0.00930626	0.0812507	0.544302	0.173502	0.19275	0.561904	4.44148e-06	0.229507	0.0830891	0.197919	0.136417	0.31723	0.0152499	-0.191176	0.150559	0.0216799	0.871673	0.104017	0.437139	0.0268804	0.84125	0.145697	0.27515	0.56858	3.22112e-06
O43765	SGTA	Small glutamine-rich tetratricopeptide repeat-containing protein alpha	red	0.0253045	0.850447	-0.029576	0.825569	0.123299	0.356477	0.261781	0.0471412	0.0564068	0.674073	0.00210579	0.987483	0.340938	0.00881988	0.30272	0.0209025	0.309203	0.0181888	0.168296	0.20665	-0.211824	0.110432	0.15669	0.240151	0.212612	0.109081	0.237825	0.0722273	0.00355891	0.978847	0.428444	0.000792811
Q9H0U4	RAB1B	Ras-related protein Rab-1B	red	0.0233555	0.861849	0.42744	0.000818179	-0.328567	0.011797	0.296276	0.023932	0.0997802	0.456136	-0.212446	0.109365	0.608079	4.13186e-07	-0.0514503	0.701306	0.46195	0.00026193	-0.291069	0.0266438	-0.0561266	0.675602	0.39666	0.00205169	0.512463	3.91415e-05	0.292467	0.0258916	-0.201356	0.129603	0.220885	0.095666
Q9H8S9	MOB1A	MOB kinase activator 1A	red	0.0232177	0.862655	0.362972	0.00510494	-0.340199	0.00897727	0.295915	0.0241126	-0.0489248	0.71533	-0.0855788	0.522996	0.683926	3.2649e-09	-0.179448	0.177705	0.449669	0.000398316	-0.253054	0.0552928	0.00883563	0.947516	0.360573	0.00542808	0.380044	0.00325468	0.0942621	0.481544	-0.109217	0.414437	0.287177	0.0288351
P56537	EIF6	Eukaryotic translation initiation factor 6	red	0.0193232	0.885523	0.0771192	0.565024	0.037741	0.778503	0.17183	0.197137	-0.22272	0.0928722	0.0471032	0.725503	0.524265	2.40066e-05	-0.024896	0.852834	-0.274842	0.0368009	0.184506	0.165593	0.315895	0.0157082	-0.08076	0.546744	-0.0378237	0.77803	-0.106631	0.425639	-0.205027	0.122612	-0.0144036	0.914541
Q15286	RAB35	Ras-related protein Rab-35	red	-0.0181648	0.892344	0.429397	0.000769425	-0.347995	0.00743326	0.291466	0.0264286	0.179107	0.178543	0.0633263	0.636745	0.863051	3.00116e-18	-0.13877	0.298865	0.408189	0.00146875	-0.312006	0.0171118	0.0330666	0.805362	0.376792	0.00355262	0.534764	1.53001e-05	0.0423574	0.752227	-0.231267	0.0806896	0.104047	0.437003
P00492	HPRT1	Hypoxanthine-guanine phosphoribosyltransferase	red	-0.0139568	0.917183	0.203286	0.12589	-0.195491	0.141389	0.223284	0.092026	0.183497	0.167959	0.0400639	0.765249	0.805217	2.54831e-14	0.0294512	0.826293	0.576651	2.16378e-06	-0.19543	0.141517	-0.202263	0.127848	0.226966	0.0866512	0.432925	0.000688125	0.0284146	0.832317	-0.0867568	0.51727	0.409529	0.00141169
O00299	CLIC1	Chloride intracellular channel protein 1	red	0.0137995	0.918113	0.101792	0.447058	-0.202136	0.128092	0.559141	5.06285e-06	-0.200787	0.130713	-0.0409103	0.760436	0.528847	1.97577e-05	-0.222429	0.0933103	0.0773634	0.563789	0.18629	0.161469	0.169264	0.204011	0.0265587	0.843126	0.0812769	0.544172	-0.229065	0.0836993	-0.302837	0.0208503	0.308848	0.0183291
P61106	RAB14	Ras-related protein Rab-14	red	-0.0105869	0.937132	0.437802	0.000588509	-0.52233	2.60424e-05	0.22344	0.0917925	0.153207	0.250891	0.00916226	0.945579	0.634095	9.10558e-08	-0.251761	0.0565919	0.24576	0.0629503	-0.401409	0.00179037	0.127033	0.341983	0.144298	0.279837	0.386178	0.00275242	0.0625652	0.640809	-0.271514	0.0392385	-0.0766841	0.567228
O60749	SNX2	Sorting nexin-2	red	0.0070295	0.958234	0.0911871	0.496021	0.17206	0.196531	0.225921	0.0881505	0.244453	0.0644091	0.209929	0.11373	0.395437	0.00212432	0.236382	0.0740258	0.333152	0.0106055	0.197361	0.137548	-0.178496	0.180055	0.273197	0.0379895	0.320797	0.0140803	0.378266	0.00341471	0.173882	0.191762	0.490148	9.40309e-05
P20340	RAB6A	Ras-related protein Rab-6A	red	0.00476387	0.971688	0.584934	1.42234e-06	-0.474009	0.000170856	0.299415	0.0224128	0.409625	0.00140768	0.187606	0.158476	0.606364	4.54348e-07	-0.165234	0.215148	0.362101	0.00522032	-0.457922	0.000301058	0.0618958	0.644393	0.500428	6.32701e-05	0.594131	8.80445e-07	0.264914	0.0444666	-0.132569	0.321184	-0.0537393	0.68868
Q9HDC9	APMAP	Adipocyte plasma membrane-associated protein	salmon	0.298091	0.0230433	0.239626	0.0700313	-0.226143	0.0878303	0.313152	0.0166876	0.675026	6.20012e-09	0.520232	2.84285e-05	0.176536	0.184962	-0.00730317	0.956609	0.312641	0.0168758	-0.0909839	0.496986	-0.136912	0.305443	0.224868	0.0896833	0.369908	0.00426397	0.275273	0.0364946	0.129375	0.333085	0.132278	0.322258
Q969H8	MYDGF	Myeloid-derived growth factor	salmon	0.262387	0.0466138	0.374838	0.00374295	-0.419564	0.0010438	0.173393	0.193033	0.559149	5.06102e-06	0.431469	0.000720679	0.184363	0.165927	-0.292561	0.0258415	0.153899	0.248732	-0.310091	0.0178417	0.184009	0.166755	0.0993387	0.458142	0.282456	0.0316941	0.0850898	0.525382	-0.227274	0.086213	-0.233495	0.0777311
Q9Y2B0	CNPY2	Protein canopy homolog 2	salmon	0.25322	0.0551277	0.179971	0.176423	-0.21371	0.107222	0.0912599	0.495676	0.740732	2.99053e-11	0.571081	2.85069e-06	0.117905	0.378063	0.0233598	0.861823	0.325495	0.0126584	-0.329332	0.0115906	-0.202446	0.127497	0.0894883	0.504115	0.322399	0.0135809	0.116033	0.385734	0.237351	0.0728136	0.0645414	0.630278
P23284	PPIB	Peptidyl-prolyl cis-trans isomerase B	salmon	0.222832	0.0927037	0.51801	3.11758e-05	-0.383399	0.00297074	0.208682	0.115941	0.713892	3.16021e-10	0.520109	2.85752e-05	0.268144	0.0418406	-0.247115	0.0614669	0.374999	0.00372702	-0.379754	0.00328029	0.106225	0.427415	0.278549	0.0342353	0.459333	0.000286777	0.328969	0.011688	-0.142535	0.285815	-0.121453	0.363777
P07954	FH	Fumarate hydratase, mitochondrial	salmon	0.2028	0.126818	0.25484	0.0535369	-0.27704	0.0352615	0.369211	0.00434263	0.781018	4.77256e-13	0.582401	1.61903e-06	0.366087	0.0047108	0.041758	0.755624	0.594382	8.68783e-07	-0.155663	0.243286	-0.356914	0.00595548	0.241402	0.067919	0.516873	3.26746e-05	0.254195	0.0541661	0.301383	0.0215029	0.374324	0.00379453
P39656	DDOST	Dolichyl-diphosphooligosaccharide--protein glycosyltransferase 48 kDa subunit	salmon	0.189421	0.154414	-0.0487958	0.716049	0.0672003	0.616225	0.207795	0.117534	0.72037	1.83405e-10	0.66726	1.06598e-08	0.105787	0.429332	0.252789	0.0555569	0.246062	0.0626176	0.116979	0.381845	-0.330237	0.0113503	0.0338311	0.800954	0.210918	0.111998	0.129437	0.332853	0.513413	3.76559e-05	0.254593	0.0537775
P49755	TMED10	Transmembrane emp24 domain-containing protein 10	salmon	0.173358	0.193122	-0.0959396	0.473742	-0.0939524	0.482992	0.0310383	0.817089	0.561199	4.59288e-06	0.491184	9.04032e-05	-0.0628854	0.639098	0.0516605	0.700143	0.107778	0.420651	-0.075485	0.573321	-0.173598	0.192497	-0.0482107	0.719312	0.109003	0.415359	-0.186193	0.161691	0.295112	0.0245172	-0.167332	0.2093
P11021	HSPA5	78 kDa glucose-regulated protein	salmon	0.172613	0.195074	0.266468	0.0431869	-0.25852	0.0500632	0.0383919	0.774783	0.686867	2.62828e-09	0.504461	5.39736e-05	0.41886	0.00106646	0.0568584	0.671611	0.184064	0.166627	-0.349115	0.00723156	0.050042	0.709114	0.088402	0.509326	0.463564	0.000247593	0.0719231	0.591598	-0.168657	0.205663	-0.167696	0.208295
P06396	GSN	Gelsolin	salmon	0.1622	0.223809	0.119905	0.369967	-0.176133	0.185983	-0.0489372	0.71526	0.433877	0.000667568	0.27763	0.0348573	0.0690785	0.606378	0.145236	0.276691	0.368743	0.00439611	-0.208272	0.116676	-0.30303	0.0207651	0.0607424	0.650586	0.230493	0.0817381	0.308446	0.0184892	0.275854	0.0360852	0.20866	0.115981
P51571	SSR4	Translocon-associated protein subunit delta	salmon	0.158139	0.235776	0.101819	0.446937	-0.331197	0.0111001	0.0745289	0.578202	0.75006	1.2304e-11	0.569325	3.10641e-06	0.200003	0.132253	-0.052239	0.696946	0.397417	0.00200788	-0.414968	0.00119996	-0.254534	0.0538348	0.109487	0.413275	0.254036	0.054322	-0.0717101	0.592699	0.147695	0.268551	-0.0691299	0.60611
Q15363	TMED2	Transmembrane emp24 domain-containing protein 2	salmon	0.152863	0.251972	0.0823579	0.538812	-0.131303	0.325868	0.158661	0.234213	0.711428	3.87182e-10	0.598359	7.02664e-07	0.185254	0.163856	0.123962	0.353874	0.479464	0.000140089	-0.109503	0.413207	-0.319008	0.0146569	0.217938	0.100289	0.358812	0.00567657	0.132236	0.322415	0.325394	0.0126876	0.11115	0.406173
Q13162	PRDX4	Peroxiredoxin-4	salmon	0.151082	0.257605	0.538442	1.302e-05	-0.360696	0.00541113	0.421922	0.000970991	0.561822	4.45881e-06	0.480286	0.000135923	0.596484	7.7687e-07	-0.338712	0.00930144	0.328258	0.0118814	-0.216385	0.102794	0.206328	0.120205	0.229727	0.0827861	0.458054	0.000299693	0.139027	0.29796	-0.263661	0.0455206	0.0142675	0.915346
P04843	RPN1	Dolichyl-diphosphooligosaccharide--protein glycosyltransferase subunit 1	salmon	0.146893	0.271187	0.0946236	0.479857	-0.111281	0.405617	0.0163858	0.902834	0.910076	4.39739e-23	0.601836	5.82292e-07	0.173752	0.192099	0.209348	0.114757	0.41905	0.00106029	-0.297989	0.0230927	-0.37155	0.00408376	0.127346	0.340785	0.442879	0.00049886	0.235054	0.0757128	0.331904	0.0109191	0.12177	0.362519
P13667	PDIA4	Protein disulfide-isomerase A4	salmon	0.146714	0.271779	0.094633	0.479813	-0.0856848	0.522479	0.0509072	0.704314	0.871392	5.8006e-19	0.523467	2.48269e-05	0.281367	0.032386	0.30985	0.0179352	0.429347	0.00077063	-0.247769	0.0607607	-0.337285	0.00962222	0.116717	0.382919	0.516714	3.28904e-05	0.30531	0.0197798	0.343319	0.00832879	0.183272	0.168491
P14314	PRKCSH	Glucosidase 2 subunit beta	salmon	0.146665	0.271938	0.181894	0.171771	-0.14255	0.285766	0.170113	0.20172	0.841363	1.35867e-16	0.520394	2.82375e-05	0.386283	0.00274448	0.321055	0.0139989	0.451795	0.000370846	-0.237974	0.0720438	-0.336269	0.00985625	0.196543	0.139219	0.54561	9.45412e-06	0.344282	0.00813694	0.299261	0.0224854	0.212723	0.108892
O15173	PGRMC2	Membrane-associated progesterone receptor component 2	salmon	0.146145	0.273661	0.309626	0.0180227	-0.175918	0.186529	0.143817	0.281461	0.544838	9.7894e-06	0.504437	5.40249e-05	0.201284	0.129743	-0.12516	0.349207	0.0405789	0.762319	-0.178451	0.180167	0.240237	0.0692987	0.0478745	0.721189	0.325944	0.0125292	0.193584	0.145389	-0.0568232	0.671803	-0.205136	0.122409
P54819	AK2	Adenylate kinase 2, mitochondrial	salmon	0.141747	0.288515	-0.0316421	0.813594	-0.104116	0.436697	0.303885	0.0203909	0.607579	4.24805e-07	0.557692	5.4201e-06	0.456493	0.000316169	0.20858	0.116123	0.513165	3.80386e-05	-0.0695528	0.603903	-0.464554	0.000239161	0.0711609	0.595543	0.259474	0.0491938	-0.00624894	0.962868	0.412222	0.00130298	0.455926	0.000322356
P38646	HSPA9	Stress-70 protein, mitochondrial	salmon	0.139603	0.295946	0.214634	0.105676	0.0467476	0.727495	-0.0783943	0.558589	0.473503	0.000174	0.40178	0.00177126	0.0401406	0.764812	0.146457	0.272627	-0.0644841	0.630583	-0.178042	0.181182	0.156093	0.241968	0.00576703	0.96573	0.271904	0.0389462	0.318844	0.0147108	-0.0483747	0.718397	-0.220494	0.0962697
P00505	GOT2	Aspartate aminotransferase, mitochondrial	salmon	0.137007	0.305106	0.166909	0.21047	-0.211682	0.110676	0.280224	0.0331258	0.72606	1.12294e-10	0.661187	1.61064e-08	0.252029	0.0563201	0.0312513	0.815856	0.43724	0.000599284	-0.155084	0.245064	-0.261397	0.0474782	0.123889	0.354162	0.383493	0.00296318	0.143364	0.282994	0.345364	0.00792608	0.268105	0.0418715
P27824	CANX	Calnexin	salmon	0.132772	0.320437	0.147228	0.270085	-0.195602	0.141159	0.0652792	0.626365	0.873121	4.06696e-19	0.668353	9.88697e-09	0.374124	0.00381478	0.235317	0.0753757	0.414548	0.00121523	-0.304601	0.0200818	-0.269187	0.0410203	0.107813	0.420497	0.517816	3.14272e-05	0.177017	0.18375	0.218566	0.0992896	0.0531912	0.691696
P42704	LRPPRC	Leucine-rich PPR motif-containing protein, mitochondrial	salmon	0.130522	0.328781	-0.313578	0.0165322	0.295498	0.024322	-0.19083	0.151313	0.578046	2.0177e-06	0.558885	5.1243e-06	-0.184904	0.164666	0.49117	9.04502e-05	-0.035472	0.791511	0.0528069	0.693813	-0.33773	0.00952112	-0.111697	0.403855	-0.042294	0.752587	0.0984272	0.462297	0.451919	0.0003693	0.0285455	0.831556
Q15041	ARL6IP1	ADP-ribosylation factor-like protein 6-interacting protein 1	salmon	0.126858	0.342654	0.215529	0.104194	-0.133089	0.319273	0.16842	0.206311	0.388301	0.00259544	0.145936	0.274355	0.0322458	0.810103	-0.0169961	0.899233	0.236867	0.0734169	-0.15231	0.253711	-0.065139	0.627108	0.140384	0.293225	0.256579	0.0518719	0.253775	0.0545789	0.13844	0.300026	-0.0849796	0.52592
O43169	CYB5B	Cytochrome b5 type B	salmon	0.116899	0.382176	0.0936076	0.484607	-0.18642	0.161172	0.0583305	0.663612	0.625543	1.52014e-07	0.529852	1.89247e-05	0.109531	0.413089	0.100553	0.452638	0.364864	0.00486224	-0.311919	0.0171444	-0.309631	0.0180207	0.228621	0.0843176	0.326321	0.0124217	0.0102232	0.939288	0.413413	0.00125736	-0.0503718	0.707283
P27797	CALR	Calreticulin	salmon	0.109726	0.412251	0.301482	0.0214577	-0.196833	0.138623	0.138127	0.301132	0.815136	6.79627e-15	0.573501	2.53048e-06	0.345155	0.00796649	-0.039129	0.770576	0.465198	0.000233817	-0.352699	0.0066183	-0.124368	0.35229	0.162684	0.22241	0.476242	0.000157585	0.317853	0.0150397	0.0417884	0.755451	0.152261	0.253865
P04844	RPN2	Dolichyl-diphosphooligosaccharide--protein glycosyltransferase subunit 2	salmon	0.104748	0.433904	-0.00307068	0.981749	-0.0748746	0.576435	-0.0456889	0.733435	0.901934	4.45733e-22	0.597215	7.47116e-07	0.142453	0.286095	0.303339	0.0206293	0.408465	0.00145681	-0.251034	0.0573333	-0.445126	0.000463294	0.076738	0.566955	0.407999	0.00147701	0.189255	0.154781	0.379996	0.00325889	0.132351	0.321989
Q9P0L0	VAPA	Vesicle-associated membrane protein-associated protein A	salmon	-0.101379	0.448913	0.229099	0.0836531	-0.190181	0.152736	0.237565	0.0725487	0.704441	6.80917e-10	0.456818	0.000312672	0.394384	0.00218861	0.0852312	0.524692	0.370773	0.00416819	-0.203261	0.125939	-0.162589	0.222684	0.228848	0.0840019	0.511398	4.08693e-05	0.329623	0.0115129	0.185222	0.163929	0.1253	0.348664
P14625	HSP90B1	Endoplasmin	salmon	0.0929055	0.487904	0.0428629	0.749366	-0.0920626	0.491877	-0.0059998	0.964347	0.807624	1.86216e-14	0.577136	2.11195e-06	0.353256	0.00652715	0.364047	0.00496586	0.318137	0.0149448	-0.260705	0.04809	-0.271067	0.0395755	0.108229	0.418695	0.502181	5.90606e-05	0.0841289	0.530086	0.199832	0.132591	0.0316399	0.813607
P61421	ATP6V0D1	V-type proton ATPase subunit d 1	salmon	0.088569	0.508523	0.256225	0.0522074	-0.026179	0.845341	0.387363	0.00266378	0.419036	0.00106075	0.415095	0.00119539	0.162688	0.2224	0.0890922	0.506012	0.290973	0.0266959	0.0835796	0.532785	-0.0781134	0.560004	0.355488	0.00617285	0.318545	0.0148094	0.504163	5.46133e-05	0.347967	0.00743836	0.306437	0.0193075
Q9BSJ8	ESYT1	Extended synaptotagmin-1	salmon	0.0849798	0.525919	0.0654745	0.625331	-0.0302702	0.82154	0.00907063	0.946122	0.692892	1.672e-09	0.429892	0.00075751	0.089513	0.503997	0.270039	0.0403603	0.318355	0.0148723	-0.253675	0.0546768	-0.369681	0.00428945	0.154325	0.24741	0.302634	0.0209403	0.281249	0.0324618	0.42568	0.000864358	0.0893584	0.504737
P30101	PDIA3	Protein disulfide-isomerase A3	salmon	0.0759818	0.570793	0.365118	0.00483044	-0.202339	0.127701	0.182108	0.171259	0.781188	4.68098e-13	0.501135	6.15415e-05	0.370308	0.00421942	-0.0709008	0.596891	0.483327	0.000121467	-0.318167	0.0149349	-0.122989	0.357695	0.307522	0.0188618	0.583592	1.52354e-06	0.269784	0.0405567	0.0306916	0.819098	0.101699	0.447476
P21964	COMT	Catechol O-methyltransferase	salmon	-0.075216	0.574692	-0.00856278	0.949134	-0.0450407	0.73708	0.0756089	0.57269	0.433266	0.000680682	0.358352	0.00574307	0.322058	0.013686	0.150584	0.259195	0.189834	0.1535	-0.037472	0.780042	-0.232167	0.0794836	0.131754	0.324198	0.297139	0.0235059	0.0875804	0.513285	0.273995	0.0374087	0.0482364	0.719169
P51572	BCAP31	B-cell receptor-associated protein 31	salmon	0.0650618	0.627517	0.206177	0.120483	0.0175604	0.895906	0.297546	0.0233072	0.572975	2.59708e-06	0.512003	3.98795e-05	0.165881	0.213332	0.0816078	0.542528	0.183122	0.168846	0.131618	0.324701	0.000949962	0.994353	0.0920648	0.491866	0.218416	0.0995271	0.554188	6.38348e-06	0.331186	0.0111029	0.245199	0.0635731
P30405	PPIF	Peptidyl-prolyl cis-trans isomerase F, mitochondrial	salmon	-0.065009	0.627797	0.104584	0.434627	-0.023427	0.86143	0.0286306	0.831061	0.430393	0.000745633	0.42624	0.000849432	-0.0256163	0.848625	-0.00481477	0.971386	0.11933	0.372285	-0.0844299	0.528611	-0.10774	0.420813	0.0482107	0.719312	0.133457	0.317927	0.163794	0.219228	0.181581	0.172522	0.122746	0.358655
O15260	SURF4	Surfeit locus protein 4	salmon	-0.0634565	0.636051	-0.199988	0.132283	0.0721656	0.590345	-0.195325	0.141734	0.608747	3.98119e-07	0.306187	0.0194114	-0.163819	0.219159	0.419009	0.00106161	0.208328	0.116575	-0.206018	0.120776	-0.468847	0.00020554	0.0160504	0.904813	0.18529	0.163771	0.116349	0.384433	0.434774	0.000648702	-0.0108648	0.935486
P22307	SCP2	Non-specific lipid-transfer protein	salmon	0.0605126	0.651823	0.0713313	0.59466	-0.0954818	0.475864	0.326837	0.0122755	0.491232	9.02371e-05	0.475058	0.000164498	0.392756	0.00229153	0.0493683	0.71286	0.268341	0.0416846	0.0346568	0.796198	-0.148115	0.267176	0.125966	0.346088	0.242548	0.0665835	0.0744366	0.578674	0.203179	0.126094	0.197403	0.137461
Q9BVC6	TMEM109	Transmembrane protein 109	salmon	0.0498873	0.709974	0.187366	0.159019	-0.381426	0.00313495	0.122356	0.360195	0.642181	5.52739e-08	0.43832	0.000578731	0.22828	0.0847943	-0.157074	0.238985	0.33287	0.0106757	-0.42461	0.000893598	-0.175067	0.188704	0.0192413	0.886005	0.252044	0.0563059	0.0520911	0.697763	0.0937597	0.483894	-0.00254501	0.984873
Q9NYU2	UGGT1	UDP-glucose:glycoprotein glucosyltransferase 1	salmon	0.0351645	0.793278	-0.00820822	0.951238	0.0282814	0.833092	-0.125761	0.346878	0.681964	3.76798e-09	0.428465	0.000792305	-0.0985845	0.461579	0.270806	0.0397737	0.269473	0.0407978	-0.155496	0.243797	-0.329841	0.0114549	0.0941097	0.482256	0.298722	0.0227411	0.281821	0.0320958	0.429537	0.000766047	0.0811634	0.544736
O95197	RTN3	Reticulon-3	salmon	0.00396232	0.97645	-0.0645448	0.630261	0.201828	0.128688	0.0190727	0.886998	0.433761	0.000670034	0.296253	0.0239436	0.226508	0.0873056	0.211888	0.110322	0.0364409	0.785949	0.177236	0.183199	-0.0213159	0.87381	-0.0160658	0.904723	0.143821	0.281447	0.228626	0.0843102	0.167723	0.208222	0.0716001	0.593268
P07237	P4HB	Protein disulfide-isomerase	salmon	-0.00291722	0.982661	0.36643	0.00466906	-0.120806	0.366359	0.0808929	0.546082	0.619768	2.13026e-07	0.426542	0.000841444	0.218545	0.0993218	-0.20845	0.116356	0.195322	0.14174	-0.265499	0.0439805	0.165077	0.215591	0.108483	0.4176	0.402419	0.00173874	0.269253	0.0409689	-0.163164	0.22103	-0.0784303	0.558408
P00387	CYB5R3	NADH-cytochrome b5 reductase 3	tan	0.277163	0.0351764	0.125804	0.346714	-0.0899485	0.501916	0.296975	0.0235868	0.561354	4.55927e-06	0.619471	2.16716e-07	0.273186	0.0379979	0.0700142	0.601499	0.213172	0.10813	0.0153712	0.908824	-0.0882773	0.509926	-0.0261258	0.845651	0.13382	0.3166	0.322207	0.01364	0.402201	0.00174979	0.262669	0.04637
P40926	MDH2	Malate dehydrogenase, mitochondrial	tan	0.274779	0.036846	0.253002	0.0553445	-0.107509	0.421819	0.538087	1.32257e-05	0.556558	5.71603e-06	0.741489	2.7866e-11	0.189367	0.154533	-0.148942	0.264484	0.0711994	0.595343	0.200613	0.131054	0.197316	0.137638	0.0245959	0.854589	0.128704	0.335622	0.183564	0.167802	-0.0391396	0.770515	0.149282	0.263383
Q15084	PDIA6	Protein disulfide-isomerase A6	tan	0.236583	0.0737727	0.275555	0.0362953	-0.213332	0.107859	0.578483	1.97395e-06	0.674185	6.58032e-09	0.681073	4.02004e-09	0.271392	0.03933	-0.112843	0.399017	0.325309	0.0127122	0.0508549	0.704603	-0.00599803	0.964358	0.176188	0.185844	0.345138	0.00796982	0.151555	0.2561	0.129455	0.332784	0.268113	0.0418653
Q7Z7H5	TMED4	Transmembrane emp24 domain-containing protein 4	tan	0.229441	0.0831801	0.143731	0.281749	-0.0872961	0.514659	0.192697	0.147278	0.379905	0.00326693	0.411228	0.00134221	0.269144	0.0410542	-0.0617896	0.644962	0.096477	0.471257	-0.000638525	0.996204	0.111305	0.405516	0.148998	0.264303	0.227268	0.0862215	-0.00238275	0.985837	-0.0264045	0.844025	-0.0944695	0.480576
P61604	HSPE1	10 kDa heat shock protein, mitochondrial	tan	0.224373	0.0904093	0.344964	0.00800345	-0.321205	0.0139518	0.503151	5.68443e-05	0.349942	0.00708575	0.649833	3.39945e-08	0.325684	0.0126038	-0.412667	0.00128578	0.0576818	0.667133	-0.0534249	0.690409	0.361539	0.00529587	-0.00315435	0.981252	0.109991	0.411118	0.0163315	0.903154	-0.212058	0.110028	-0.0104183	0.938132
P30084	ECHS1	Enoyl-CoA hydratase, mitochondrial	tan	0.219033	0.0985517	0.236474	0.0739105	-0.197947	0.136359	0.436703	0.000609734	0.650822	3.18931e-08	0.747473	1.58008e-11	0.506495	4.97784e-05	0.0121462	0.927896	0.422141	0.000964464	-0.108323	0.418292	-0.17863	0.179722	0.250157	0.0582383	0.435866	0.000626381	0.0882823	0.509902	0.297363	0.0233968	0.257668	0.0508515
Q9UJZ1	STOML2	Stomatin-like protein 2, mitochondrial	tan	0.208646	0.116005	0.0788432	0.556333	-0.0821675	0.539754	0.243017	0.0660428	0.661567	1.57001e-08	0.766342	2.36996e-12	-0.00559078	0.966776	0.022545	0.866598	0.180914	0.174131	-0.00939988	0.944169	-0.109088	0.414992	0.0567869	0.672001	0.147172	0.270267	0.170703	0.200138	0.383943	0.00292689	0.149144	0.263829
Q00325	SLC25A3	Phosphate carrier protein, mitochondrial	tan	0.185782	0.162635	-0.021489	0.872793	-0.114991	0.390044	0.0335974	0.8023	0.726668	1.06484e-10	0.769097	1.77004e-12	0.0278282	0.835729	0.0618585	0.644592	0.111272	0.405656	-0.201456	0.129408	-0.185226	0.163919	-0.129826	0.331387	0.156494	0.240746	-0.0748529	0.576545	0.253021	0.0553252	-0.131016	0.326937
P30040	ERP29	Endoplasmic reticulum resident protein 29	tan	0.18392	0.166964	0.121706	0.362772	-0.219923	0.0971562	0.381731	0.00310904	0.774392	9.9857e-13	0.774191	1.02087e-12	0.524211	2.40611e-05	0.0784076	0.558523	0.408319	0.00146311	-0.119301	0.372403	-0.238367	0.0715608	0.156708	0.240097	0.38111	0.00316196	-0.0537308	0.688727	0.259468	0.049199	0.155301	0.244395
P07686	HEXB	Beta-hexosaminidase subunit beta	tan	0.182957	0.169235	0.307313	0.0189469	-0.126128	0.345461	0.170551	0.200542	0.290624	0.0268868	0.438665	0.000572318	0.207866	0.117406	-0.0984246	0.462309	-0.0252567	0.850726	0.0148339	0.911998	0.164088	0.218391	0.175612	0.187309	0.216034	0.103366	0.201654	0.129025	0.0573552	0.668907	-0.160783	0.227935
Q9GZT3	SLIRP	SRA stem-loop-interacting RNA-binding protein, mitochondrial	tan	0.176307	0.185543	0.196915	0.138457	-0.0192748	0.885808	0.363121	0.00508549	0.426523	0.000841963	0.62546	1.52763e-07	0.087614	0.513123	-0.0479315	0.720871	0.032797	0.806919	0.0339334	0.800364	0.0596543	0.656449	0.183472	0.168019	0.11003	0.410948	0.0645606	0.630177	0.176526	0.184988	-0.0136185	0.919183
P04179	SOD2	Superoxide dismutase [Mn], mitochondrial	tan	0.175785	0.186867	0.3432	0.00835277	-0.259113	0.0495211	0.167536	0.208737	0.254201	0.0541601	0.399088	0.00191409	0.267367	0.04246	-0.358842	0.00567232	-0.0982024	0.463326	-0.132421	0.32173	0.455609	0.000325855	-0.189712	0.15377	0.0747554	0.577044	0.195387	0.141606	-0.285865	0.0296074	-0.0738655	0.581599
Q99623	PHB2	Prohibitin-2	tan	0.169495	0.203387	-0.0612305	0.647962	0.0185173	0.890268	0.240238	0.0692975	0.519576	2.92163e-05	0.800533	4.63496e-14	0.179259	0.178169	0.0866089	0.517987	0.122607	0.359203	0.12587	0.346458	-0.0818882	0.541137	0.0225261	0.866709	0.0678643	0.612736	-0.0239414	0.858418	0.357507	0.0058671	0.224568	0.0901226
P45880	VDAC2	Voltage-dependent anion-selective channel protein 2	tan	0.167298	0.209394	0.187641	0.158395	-0.255768	0.0526437	0.447332	0.000430628	0.577199	2.10521e-06	0.83773	2.43358e-16	0.370155	0.00423639	-0.107851	0.420332	0.105314	0.431412	-0.0183075	0.891504	0.0785167	0.557974	0.0299712	0.823275	0.246159	0.0625109	-0.138546	0.299651	0.0542285	0.685993	-0.0227063	0.865653
Q99714	HSD17B10	3-hydroxyacyl-CoA dehydrogenase type-2	tan	0.159863	0.230643	-0.211092	0.111696	0.139652	0.295773	-0.0642377	0.631892	0.40364	0.00167816	0.63038	1.13981e-07	0.212863	0.108654	0.197656	0.136948	-0.0304859	0.82029	0.106699	0.425342	-0.119038	0.373463	-0.146282	0.273208	-0.108489	0.417575	-0.0570525	0.670554	0.279846	0.0333734	0.0588298	0.660907
Q07021	C1QBP	Complement component 1 Q subcomponent-binding protein, mitochondrial	tan	0.153989	0.248452	-0.0993885	0.457916	-0.00946836	0.943763	0.183989	0.166803	0.502392	5.85727e-05	0.746329	1.76329e-11	0.246587	0.0620414	0.0924167	0.490205	0.103145	0.441011	0.111635	0.404118	-0.125677	0.347206	-0.0465148	0.7288	0.0281527	0.83384	-0.0739246	0.581296	0.23935	0.0703649	0.133298	0.31851
P05141	SLC25A5	ADP/ATP translocase 2	tan	0.137956	0.301735	0.131983	0.323349	-0.300958	0.0216965	0.212106	0.109946	0.759659	4.73288e-12	0.822855	2.29795e-15	0.140819	0.291717	-0.0874665	0.513835	0.315408	0.0158786	-0.259944	0.0487695	-0.188108	0.157345	0.160268	0.229448	0.237804	0.0722536	-0.0169971	0.899227	0.197688	0.136884	-0.0615154	0.646432
P49411	TUFM	Elongation factor Tu, mitochondrial	tan	0.133608	0.317375	-0.127304	0.340947	0.153407	0.250266	0.107847	0.420351	0.431015	0.000731112	0.694345	1.49676e-09	-0.145921	0.274406	0.113791	0.395042	-0.115746	0.386919	0.220806	0.0957863	-0.0756876	0.572289	-0.199897	0.132463	-0.123847	0.354327	0.0770712	0.565267	0.286983	0.028948	0.0804411	0.548334
P21796	VDAC1	Voltage-dependent anion-selective channel protein 1	tan	0.128809	0.335222	0.0864903	0.518562	-0.233901	0.0772005	0.400154	0.00185634	0.534852	1.52419e-05	0.852556	2.04917e-17	0.295094	0.0245265	-0.110183	0.410295	0.00406946	0.975814	0.048256	0.719059	0.101614	0.447859	-0.062562	0.640826	0.100358	0.45352	-0.142207	0.286936	0.14502	0.277411	-0.0239344	0.858459
P61803	DAD1	Dolichyl-diphosphooligosaccharide--protein glycosyltransferase subunit DAD1	tan	0.126377	0.344504	0.144107	0.28048	-0.129736	0.331727	0.365438	0.00479069	0.648874	3.61575e-08	0.618352	2.31152e-07	0.343786	0.00823536	0.0695909	0.603704	0.307923	0.0186994	-0.0280366	0.834516	-0.154762	0.246057	0.212783	0.10879	0.346464	0.00771661	0.28509	0.0300714	0.344957	0.00800481	0.199091	0.134064
O75964	ATP5L	ATP synthase subunit g, mitochondrial	tan	0.118527	0.375534	0.169287	0.20395	-0.164029	0.21856	0.404153	0.0016533	0.424902	0.000885528	0.748381	1.44774e-11	0.30158	0.0214133	-0.11052	0.408856	0.142549	0.285768	-0.0219267	0.870224	0.0223024	0.868021	0.289234	0.0276589	0.136593	0.306582	-0.0661405	0.62181	0.132539	0.321296	0.00716555	0.957426
P38159	RBMX	RNA-binding motif protein, X chromosome	tan	0.11775	0.378695	-0.12403	0.353609	0.0227214	0.865564	0.010823	0.935734	0.352396	0.00666822	0.447164	0.000433035	0.0876894	0.512759	0.0975265	0.466424	0.181931	0.171682	-0.114428	0.392383	-0.215685	0.103938	-0.0115112	0.931657	0.0195512	0.884182	-0.0368685	0.783498	0.281685	0.032183	-0.000359529	0.997863
O00264	PGRMC1	Membrane-associated progesterone receptor component 1	tan	0.11577	0.386818	0.191184	0.150543	-0.0845038	0.528249	0.222719	0.0928732	0.575435	2.29898e-06	0.530708	1.82407e-05	0.3862	0.00275082	0.0422186	0.753013	0.249386	0.0590438	-0.110368	0.409506	-0.0867347	0.517377	0.0926796	0.488967	0.322569	0.0135289	0.235375	0.0753019	0.281347	0.032399	0.169801	0.20256
P48047	ATP5O	ATP synthase subunit O, mitochondrial	tan	0.114457	0.392262	-0.0327696	0.807077	-0.196722	0.138852	-0.00650944	0.961321	0.69352	1.59406e-09	0.828282	1.0385e-15	0.0881006	0.510777	-0.0208606	0.876484	0.160217	0.229599	-0.215208	0.104724	-0.168035	0.207365	-0.0786847	0.557129	0.0771375	0.564931	-0.156842	0.239689	0.185071	0.164279	-0.16526	0.215074
Q02978	SLC25A11	Mitochondrial 2-oxoglutarate/malate carrier protein	tan	0.114295	0.392938	-0.00338434	0.979885	-0.0142898	0.915214	0.278512	0.0342603	0.531396	1.77074e-05	0.696193	1.29893e-09	0.257889	0.0506463	0.199587	0.133077	0.308752	0.0183674	0.0637735	0.634362	-0.298198	0.022992	0.107765	0.420707	0.188938	0.155486	0.24975	0.058662	0.554094	6.41128e-06	0.292314	0.025973
Q96AG4	LRRC59	Leucine-rich repeat-containing protein 59	tan	0.111295	0.405558	0.023576	0.860557	-0.0645752	0.630099	0.310405	0.0177199	0.697506	1.17371e-09	0.800044	4.92913e-14	0.340451	0.00892339	0.171784	0.197259	0.236941	0.0733243	-0.00607831	0.963881	-0.244793	0.0640266	0.0357683	0.789809	0.23445	0.0764891	0.091134	0.496273	0.442565	0.00050402	0.243095	0.0659525
P00403	MT-CO2	Cytochrome c oxidase subunit 2	tan	0.110033	0.410939	-0.0166804	0.901096	-0.0359727	0.788635	-0.01025	0.939129	0.725286	1.20129e-10	0.776052	8.31884e-13	0.136289	0.307671	0.180248	0.175748	0.208634	0.116026	-0.125845	0.346555	-0.245431	0.0633147	0.0923034	0.49074	0.206284	0.120286	0.0456576	0.733611	0.409897	0.00139638	-0.0564451	0.673864
P35232	PHB	Prohibitin	tan	0.0897757	0.502741	0.00546403	0.967529	-0.0514762	0.701162	0.254675	0.0536974	0.418092	0.0010917	0.835652	3.37486e-16	0.174543	0.190051	-0.142463	0.286064	-0.0884721	0.508989	0.171275	0.19861	0.198631	0.134982	-0.0652939	0.626287	-0.0386235	0.77346	-0.187243	0.159297	0.0635736	0.635427	-0.0925142	0.489746
P55084	HADHB	Trifunctional enzyme subunit beta, mitochondrial	tan	0.086217	0.51989	0.018092	0.892773	-0.0298449	0.824008	0.165187	0.215282	0.548607	8.25227e-06	0.813853	8.09904e-15	-0.0665482	0.619659	-0.00593412	0.964737	0.0116188	0.931019	0.0637766	0.634346	-0.0294059	0.826556	0.0386648	0.773224	0.0351322	0.793464	0.0781748	0.559695	0.331155	0.0111109	0.0245168	0.855051
P24752	ACAT1	Acetyl-CoA acetyltransferase, mitochondrial	tan	0.071209	0.595293	0.0978803	0.464801	0.0270606	0.8402	0.166823	0.210709	0.283675	0.0309339	0.435286	0.000638132	-0.0397872	0.766824	-0.0590277	0.659836	-0.148012	0.267513	0.153221	0.25085	0.249041	0.0594061	-0.0200551	0.881218	0.0129659	0.923044	0.234855	0.075967	-0.0191781	0.886377	0.0780025	0.560563
P13804	ETFA	Electron transfer flavoprotein subunit alpha, mitochondrial	tan	0.0698015	0.602607	-0.219758	0.0974139	0.28956	0.027476	0.0704072	0.599455	0.180567	0.174973	0.567675	3.36593e-06	-0.0845262	0.528139	0.100448	0.453112	-0.343662	0.00826009	0.489636	9.58756e-05	0.196037	0.14026	-0.267917	0.0420208	-0.266865	0.0428645	0.0923109	0.490705	0.122833	0.35831	-0.0391964	0.770191
P12236	SLC25A6	ADP/ATP translocase 3	tan	-0.0596171	0.656651	-0.189242	0.15481	-0.103992	0.437246	-0.0892596	0.50521	0.468353	0.000209179	0.599762	6.51538e-07	-0.112379	0.400972	0.0854271	0.523735	0.127249	0.341156	-0.112842	0.399023	-0.328318	0.0118649	-0.0720031	0.591185	-0.0377777	0.778293	-0.104368	0.435582	0.390818	0.00241958	0.00528303	0.968604
P30048	PRDX3	Thioredoxin-dependent peroxide reductase, mitochondrial	tan	0.053226	0.691505	0.167547	0.208707	-0.254285	0.054078	0.091465	0.494704	0.452091	0.000367162	0.670357	8.60495e-09	0.235413	0.0752536	-0.231987	0.0797234	-0.0449027	0.737857	-0.185733	0.162747	0.181322	0.173144	0.017232	0.897842	0.188773	0.155854	-0.160559	0.228591	-0.114259	0.393087	-0.221855	0.0941802
P06576	ATP5B	ATP synthase subunit beta, mitochondrial	tan	-0.0480261	0.720343	-0.241454	0.0678578	0.162767	0.222171	0.187549	0.158605	0.259756	0.0489394	0.682823	3.53929e-09	-0.157978	0.236259	-0.00982931	0.941623	-0.309538	0.018057	0.391873	0.00234912	0.148391	0.266275	-0.237237	0.0729556	-0.285105	0.0300624	-0.144563	0.278947	0.0476023	0.722711	0.0138898	0.917579
P38117	ETFB	Electron transfer flavoprotein subunit beta	tan	-0.0462432	0.730323	-0.093294	0.486078	0.35443	0.00633855	0.169501	0.203371	0.213071	0.108301	0.496929	7.25089e-05	0.146012	0.274105	0.212547	0.109192	-0.183883	0.167051	0.47033	0.000194968	0.121431	0.363864	-0.129949	0.330927	-0.0654043	0.625703	0.255714	0.0526954	0.177566	0.182371	0.0941467	0.482083
P56134	ATP5J2	ATP synthase subunit f, mitochondrial	tan	0.0408524	0.760765	0.183469	0.168025	-0.230159	0.0821931	0.279881	0.0333504	0.577673	2.05588e-06	0.750576	1.1701e-11	0.0364301	0.786011	-0.0983599	0.462605	0.178157	0.180895	-0.112825	0.399092	-0.0828464	0.536398	0.202987	0.126461	0.229651	0.0828905	0.0111521	0.933783	0.242241	0.0669393	-0.0448368	0.738227
P13073	COX4I1	Cytochrome c oxidase subunit 4 isoform 1, mitochondrial	tan	0.0387731	0.772606	0.189988	0.153162	-0.0942008	0.481831	0.255955	0.0524645	0.605358	4.80271e-07	0.747392	1.59243e-11	0.0166623	0.901203	-0.0405356	0.762565	0.0265508	0.843172	0.00607348	0.96391	0.0879741	0.511386	0.245403	0.0633465	0.201445	0.12943	0.232692	0.0787868	0.208271	0.116677	-0.106923	0.424366
P10809	HSPD1	60 kDa heat shock protein, mitochondrial	tan	-0.0331355	0.804965	0.10015	0.45446	0.0645297	0.630341	-0.0979504	0.46448	0.531006	1.80079e-05	0.629419	1.20735e-07	-0.0627535	0.639803	-0.0512789	0.702255	-0.0478857	0.721127	-0.154294	0.247506	0.0983991	0.462426	-0.013347	0.92079	0.0720902	0.590735	0.0922966	0.490772	0.0493848	0.712768	-0.222563	0.0931088
P56385	ATP5I	ATP synthase subunit e, mitochondrial	tan	-0.028869	0.829675	-0.076881	0.56623	0.192711	0.147249	0.237116	0.0731059	0.343183	0.00835618	0.626417	1.44362e-07	0.123734	0.354769	0.23512	0.0756276	-0.00705566	0.958078	0.23775	0.0723195	-0.0507727	0.705059	0.0928253	0.488281	-0.00987873	0.94133	0.0558816	0.676939	0.419419	0.00104842	0.0757914	0.571762
Q9NQC3	RTN4	Reticulon-4	tan	0.0274261	0.83807	0.073761	0.582135	-0.0287224	0.830527	0.0233401	0.861938	0.318089	0.0149609	0.474098	0.000170307	-0.155459	0.24391	-0.171181	0.19886	-0.283303	0.0311647	0.0985597	0.461692	0.434153	0.000661702	-0.318347	0.014875	-0.123929	0.354003	0.269084	0.0411009	-0.0207076	0.877383	-0.23843	0.0714842
Q9BVK6	TMED9	Transmembrane emp24 domain-containing protein 9	tan	0.00724231	0.95697	0.0717548	0.592468	-0.0781465	0.559837	0.104452	0.435211	0.427127	0.000826224	0.482	0.000127593	0.357399	0.00588317	-0.0451222	0.736621	0.0660513	0.622281	0.00779188	0.953709	0.0412692	0.758397	0.0183464	0.891274	0.179134	0.178477	-0.00990057	0.941201	0.117095	0.381373	-0.123387	0.356129
P25705	ATP5A1	ATP synthase subunit alpha, mitochondrial	tan	-0.00169673	0.989915	-0.132007	0.323259	-0.0049671	0.970481	0.0709929	0.596414	0.547616	8.63304e-06	0.843446	9.6628e-17	-0.0614435	0.646818	-0.0346444	0.79627	-0.0303484	0.821087	0.0494241	0.712549	-0.0616808	0.645545	-0.11402	0.394086	-0.0855076	0.523343	-0.152684	0.252533	0.188071	0.157426	-0.086641	0.517831
P36406	TRIM23	E3 ubiquitin-protein ligase TRIM23	turquoise	-0.325975	0.0125203	-0.100488	0.45293	-0.147194	0.270196	0.0098373	0.941576	0.140213	0.293818	0.133697	0.317048	0.0824736	0.53824	0.060176	0.653635	0.336135	0.00988746	-0.19775	0.136759	-0.346469	0.00771568	0.22329	0.092017	0.175138	0.188522	-0.260199	0.0485413	0.140533	0.292706	0.199581	0.133088
Q13404	UBE2V1	Ubiquitin-conjugating enzyme E2 variant 1	turquoise	0.314657	0.0161442	0.49936	6.59688e-05	-0.250832	0.0575413	0.337719	0.00952355	0.122413	0.359969	-0.0812138	0.544485	0.363045	0.00509549	-0.066577	0.619507	0.646215	4.28521e-08	-0.242767	0.0663307	-0.108197	0.418835	0.608077	4.13235e-07	0.564514	3.92061e-06	0.423899	0.000913491	0.00984058	0.941556	0.319434	0.0145178
O75954	TSPAN9	Tetraspanin-9	turquoise	0.296962	0.0235931	0.51114	4.13001e-05	-0.376421	0.00358812	0.283912	0.0307884	0.156039	0.242135	0.111934	0.402851	0.273092	0.0380666	-0.400451	0.00184051	0.44753	0.000427794	-0.26285	0.0462144	0.144	0.28084	0.430705	0.00073833	0.302811	0.0208619	0.256569	0.0518812	-0.0873684	0.514309	0.176749	0.184423
P99999	CYCS	Cytochrome c	turquoise	0.283703	0.030917	0.470761	0.00019199	-0.342716	0.00845085	0.560025	4.85573e-06	0.478874	0.000143152	0.382562	0.00303948	0.380348	0.00322801	-0.200223	0.131819	0.581254	1.71623e-06	-0.210799	0.112206	-0.0998592	0.455778	0.436095	0.000621788	0.443893	0.000482512	0.32229	0.0136145	0.169234	0.204094	0.3782	0.00342076
P40925	MDH1	Malate dehydrogenase, cytoplasmic	turquoise	0.277711	0.0348021	0.125834	0.346596	-0.336543	0.00979262	0.433233	0.000681406	0.402946	0.0017124	0.306112	0.0194425	0.41271	0.00128413	-0.0107495	0.936169	0.699588	9.98353e-10	-0.112554	0.400233	-0.385566	0.0027993	0.23572	0.0748629	0.379199	0.00332989	0.0283152	0.832895	0.196032	0.140269	0.471616	0.000186211
Q9H299	SH3BGRL3	SH3 domain-binding glutamic acid-rich-like protein 3	turquoise	0.263936	0.0452876	0.355136	0.00622757	-0.405973	0.00156766	0.533365	1.62605e-05	0.227407	0.0860251	0.0662431	0.621268	0.567083	3.46382e-06	-0.17568	0.187137	0.652169	2.92271e-08	-0.222786	0.092772	-0.18427	0.166143	0.457129	0.000309352	0.472085	0.000183105	-0.0192681	0.885848	0.0123908	0.926448	0.364292	0.00493457
P30046	DDT	D-dopachrome decarboxylase	turquoise	0.248412	0.0600732	0.364263	0.0049382	-0.394328	0.00219211	0.539378	1.24922e-05	0.276662	0.0355224	0.138638	0.299329	0.634979	8.62835e-08	-0.133909	0.316273	0.70407	7.01286e-10	-0.160429	0.228976	-0.239086	0.0706843	0.477504	0.000150504	0.500816	6.23159e-05	-0.00795399	0.952747	0.00265401	0.984225	0.307474	0.0188813
O75368	SH3BGRL	SH3 domain-binding glutamic acid-rich-like protein	turquoise	0.239725	0.0699123	0.289547	0.0274833	-0.341662	0.0086679	0.439743	0.000552649	0.26964	0.0406683	0.060083	0.654137	0.433399	0.000677803	-0.0963495	0.471846	0.745647	1.88179e-11	-0.20565	0.121455	-0.310049	0.0178579	0.386929	0.00269597	0.416527	0.00114477	0.120004	0.369571	0.0883941	0.509364	0.501222	6.13307e-05
P29992	GNA11	Guanine nucleotide-binding protein subunit alpha-11	turquoise	0.231266	0.0806904	0.552548	6.88714e-06	-0.413726	0.00124562	0.51574	3.42352e-05	0.246861	0.0617429	0.0419444	0.754567	0.381725	0.00310958	-0.218937	0.0987017	0.675193	6.12727e-09	-0.266079	0.043504	-0.0721644	0.590352	0.521061	2.74629e-05	0.577663	2.05686e-06	0.398423	0.00195097	-0.0123188	0.926874	0.376932	0.00353932
Q9H4M9	EHD1	EH domain-containing protein 1	turquoise	-0.227727	0.0855714	0.333387	0.0105474	-0.167309	0.209363	0.229345	0.0833122	0.143382	0.282932	-0.082338	0.53891	0.388988	0.0025463	-0.146547	0.272329	0.459157	0.000288527	-0.221395	0.0948828	-0.049121	0.714237	0.398231	0.00196168	0.458446	0.000295677	0.236581	0.0737761	-0.203326	0.125815	0.272144	0.0387666
P54709	ATP1B3	Sodium/potassium-transporting ATPase subunit beta-3	turquoise	0.227054	0.0865263	0.289263	0.0276426	-0.268661	0.0414324	0.332397	0.0107942	0.358716	0.00569036	0.166281	0.212216	0.335481	0.0100411	-0.0632959	0.636907	0.701539	8.56756e-10	-0.157316	0.238255	-0.345185	0.0079607	0.429572	0.000765185	0.315825	0.0157327	0.208314	0.1166	0.0486668	0.716768	0.455009	0.000332584
P50502	ST13	Hsc70-interacting protein	turquoise	0.227035	0.0865531	0.0934282	0.485448	-0.0171069	0.89858	0.13408	0.31565	0.272412	0.0385675	0.219032	0.098553	0.139386	0.296703	0.0168954	0.899827	0.536102	1.44307e-05	-0.0803876	0.5486	-0.347321	0.00755682	0.302994	0.0207809	0.146284	0.2732	0.216292	0.102945	0.301357	0.0215146	0.507365	4.80777e-05
Q92930	RAB8B	Ras-related protein Rab-8B	turquoise	0.226391	0.0874735	0.452134	0.000366629	-0.293642	0.0252731	0.334508	0.0102737	0.3149	0.0160576	0.269387	0.0408649	0.532775	1.66827e-05	-0.0107342	0.936259	0.549566	7.8985e-06	-0.266476	0.0431798	-0.161515	0.225796	0.362174	0.00521055	0.489641	9.58581e-05	0.314793	0.0160956	0.0893777	0.504645	0.255724	0.0526851
P61956	SUMO2	Small ubiquitin-related modifier 2	turquoise	0.217299	0.101313	0.0152734	0.909402	-0.00399398	0.976262	0.092925	0.487812	0.449021	0.000407047	0.266785	0.0429292	0.373553	0.0038731	0.354493	0.00632865	0.602307	5.67561e-07	-0.156249	0.241493	-0.552015	7.05836e-06	0.27898	0.0339472	0.377431	0.00349222	0.2428	0.0662923	0.463954	0.000244241	0.441576	0.000520609
P30086	PEBP1	Phosphatidylethanolamine-binding protein 1	turquoise	0.215741	0.103847	0.401324	0.00179474	-0.424302	0.000902162	0.215658	0.103983	0.316764	0.0154085	0.059883	0.655215	0.471387	0.000187739	-0.153048	0.25139	0.770737	1.48488e-12	-0.454434	0.000339155	-0.263407	0.0457368	0.519274	2.95849e-05	0.52093	2.76135e-05	0.0104107	0.938177	-0.0388933	0.77192	0.195723	0.140908
Q99436	PSMB7	Proteasome subunit beta type-7	turquoise	0.211047	0.111775	0.132444	0.321647	-0.156252	0.241483	0.399765	0.00187727	0.540748	1.17558e-05	0.321131	0.013975	0.651507	3.05106e-08	0.220989	0.0955059	0.780148	5.26573e-13	-0.0715085	0.593742	-0.442472	0.000505557	0.34557	0.00788652	0.561784	4.46706e-06	0.122304	0.360402	0.204925	0.122802	0.540135	1.208e-05
P09543	CNP	2,3-cyclic-nucleotide 3-phosphodiesterase	turquoise	0.208625	0.116044	0.593136	9.28007e-07	-0.460603	0.000274465	0.561341	4.56198e-06	0.400746	0.00182494	0.29042	0.0269994	0.448311	0.000416807	-0.271931	0.0389258	0.750571	1.17068e-11	-0.273476	0.0377855	-0.115024	0.389907	0.555954	5.8795e-06	0.572927	2.60321e-06	0.360722	0.00540751	0.0454249	0.734919	0.313623	0.0165158
Q15058	KIF14	Kinesin-like protein KIF14	turquoise	-0.20845	0.116357	0.00551389	0.967233	-0.119197	0.372822	0.0973481	0.467243	0.254647	0.0537246	0.0383963	0.774757	0.0321509	0.810652	0.171615	0.197709	0.443387	0.000490607	-0.181281	0.173242	-0.440384	0.000541244	0.442258	0.000509121	0.391143	0.0023977	0.00420317	0.975019	0.138614	0.299415	0.140247	0.293702
P00338	LDHA	L-lactate dehydrogenase A chain	turquoise	0.20775	0.117615	0.159038	0.233088	-0.280663	0.0328399	0.514368	3.62159e-05	0.26304	0.0460504	0.263516	0.0456441	0.41017	0.0013851	-0.1077	0.420987	0.415674	0.00117467	-0.052276	0.696742	-0.14196	0.287783	0.234637	0.0762479	0.255576	0.0528275	-0.0905111	0.499234	0.0301183	0.822421	0.291607	0.0263521
P07108	DBI	Acyl-CoA-binding protein	turquoise	0.204492	0.123613	0.247823	0.0607027	-0.236625	0.07372	0.464495	0.000239657	0.464873	0.000236503	0.265788	0.0437428	0.466085	0.000226638	0.136253	0.307802	0.676951	5.40745e-09	-0.155642	0.243349	-0.418463	0.00107943	0.431087	0.00072946	0.456202	0.000319329	0.294468	0.0248462	0.392543	0.00230529	0.480832	0.000133216
P29966	MARCKS	Myristoylated alanine-rich C-kinase substrate	turquoise	0.203459	0.125563	0.501731	6.0117e-05	-0.214885	0.105259	0.18271	0.169824	0.0636381	0.635083	-0.196383	0.139547	0.289565	0.0274737	-0.136299	0.307635	0.445164	0.000462712	-0.251467	0.0568912	0.0791225	0.55493	0.252087	0.0562617	0.433852	0.000668084	0.507588	4.76498e-05	-0.100924	0.450963	0.304595	0.0200842
O00161	SNAP23	Synaptosomal-associated protein 23	turquoise	0.200969	0.130357	0.47882	0.000143437	-0.27611	0.0359062	0.361381	0.00531726	0.204018	0.124505	0.0152269	0.909677	0.496007	7.51394e-05	-0.0839014	0.531204	0.759368	4.87534e-12	-0.269957	0.0404235	-0.294356	0.0249037	0.670787	8.35113e-09	0.578741	1.94845e-06	0.221646	0.0944993	0.103499	0.439435	0.261439	0.047441
O75874	IDH1	Isocitrate dehydrogenase [NADP] cytoplasmic	turquoise	0.196997	0.138289	0.303516	0.0205516	-0.214722	0.105529	0.470545	0.000193476	0.398857	0.00192682	0.195191	0.142012	0.362391	0.00518168	-0.0348305	0.795199	0.542813	1.07211e-05	0.0108126	0.935795	-0.131688	0.324441	0.438975	0.000566593	0.468241	0.000210011	0.40425	0.00164862	0.0614644	0.646706	0.496436	7.39052e-05
P06733	ENO1	Alpha-enolase	turquoise	0.192967	0.146702	0.307661	0.0188053	-0.370133	0.00423894	0.480944	0.000132665	0.0641682	0.632262	-0.0809628	0.545734	0.244239	0.0646502	-0.344769	0.00804142	0.441952	0.000514246	-0.102706	0.442966	-0.0276398	0.836826	0.131907	0.323629	0.221409	0.0948604	0.0600399	0.654369	-0.196959	0.138366	0.492816	8.49446e-05
Q8NCW5	APOA1BP	NAD(P)H-hydrate epimerase	turquoise	0.191629	0.149577	0.320672	0.0141201	-0.388898	0.00255269	0.283695	0.0309216	0.449694	0.000397984	0.218193	0.0998814	0.651502	3.05203e-08	-0.00497776	0.970418	0.717426	2.35294e-10	-0.3625	0.00516722	-0.311389	0.0173441	0.345024	0.00799187	0.539186	1.25987e-05	0.0337511	0.801414	0.0395775	0.768019	0.326087	0.0124884
P35241	RDX	Radixin	turquoise	0.19138	0.150118	0.455047	0.000332156	-0.551052	7.3784e-06	0.256948	0.0515243	0.290936	0.0267164	0.0376526	0.779009	0.440891	0.000532365	-0.21316	0.108149	0.780653	4.97385e-13	-0.514322	3.62836e-05	-0.245682	0.0630365	0.488437	0.00010032	0.598803	6.86074e-07	0.000487954	0.997099	-0.114854	0.390613	0.179712	0.177058
Q15043	SLC39A14	Zinc transporter ZIP14	turquoise	0.187667	0.158337	0.18251	0.170299	-0.16916	0.204295	0.0462405	0.730338	0.206528	0.119839	-0.00283371	0.983157	0.150294	0.260125	0.0230378	0.863709	0.542459	1.08924e-05	-0.307445	0.0188933	-0.364468	0.00491221	0.268079	0.041892	0.294382	0.02489	0.127717	0.339371	0.187671	0.158327	0.21282	0.108726
Q9Y696	CLIC4	Chloride intracellular channel protein 4	turquoise	0.187522	0.158665	0.4722	0.000182347	-0.517298	3.21067e-05	0.546205	9.2034e-06	0.117739	0.378741	0.0248893	0.852873	0.633278	9.56903e-08	-0.307415	0.0189052	0.605023	4.89185e-07	-0.257933	0.0506055	-0.0486447	0.716891	0.3006	0.0218612	0.36225	0.00520035	0.11714	0.381185	-0.144714	0.278438	0.433894	0.000667204
Q99497	PARK7	Protein deglycase DJ-1	turquoise	0.186799	0.160306	0.31967	0.0144412	-0.36697	0.00460404	0.23931	0.0704126	0.40389	0.001666	0.236985	0.0732704	0.725117	1.21914e-10	-0.104247	0.43612	0.705207	6.40549e-10	-0.41102	0.00135054	-0.279232	0.0337792	0.410503	0.00137149	0.510293	4.27376e-05	-0.108272	0.418512	-0.00377146	0.977584	0.226812	0.0868705
Q9UHV9	PFDN2	Prefoldin subunit 2	turquoise	0.182933	0.169294	0.372851	0.00394577	-0.247826	0.0606999	0.268121	0.0418584	0.265154	0.0442663	0.108368	0.418097	0.385005	0.00284278	-0.0965063	0.471122	0.709924	4.37799e-10	-0.288048	0.0283322	-0.199612	0.133028	0.468607	0.000207302	0.497668	7.04609e-05	0.218625	0.099196	0.0264334	0.843857	0.242905	0.0661716
Q01105	SET	Protein SET	turquoise	0.182907	0.169355	0.109884	0.411574	-0.280397	0.0330128	0.314544	0.0161843	0.475833	0.00015994	0.265141	0.0442777	0.382761	0.00302302	0.0643605	0.631239	0.740099	3.17181e-11	-0.20881	0.115713	-0.483428	0.000121015	0.283011	0.0313465	0.494906	7.83991e-05	0.00906346	0.946165	0.233969	0.0771126	0.509067	4.49035e-05
O60493	SNX3	Sorting nexin-3	turquoise	0.18281	0.169586	0.565194	3.79457e-06	-0.241576	0.0677147	0.297897	0.0231372	0.184518	0.165564	0.00450348	0.973235	0.238249	0.0717051	-0.196413	0.139486	0.415391	0.00118476	-0.207621	0.117849	0.112846	0.399007	0.460425	0.00027616	0.440991	0.000530641	0.692204	1.76161e-09	0.00733725	0.956407	0.304435	0.0201532
P09972	ALDOC	Fructose-bisphosphate aldolase C	turquoise	0.180744	0.174541	0.0386229	0.773464	-0.151519	0.256215	0.275979	0.0359978	0.500388	6.33684e-05	0.2654	0.044063	0.224842	0.0897213	0.11231	0.401262	0.684544	3.12012e-09	-0.0755158	0.573164	-0.519667	2.91056e-05	0.334411	0.0102972	0.340588	0.00889405	0.119871	0.370106	0.225929	0.0881396	0.49928	6.61749e-05
O75131	CPNE3	Copine-3	turquoise	-0.178773	0.179367	0.107087	0.423652	0.119732	0.370667	0.121913	0.36195	0.238444	0.0714664	-0.0339837	0.800074	0.277096	0.0352228	0.185627	0.162992	0.524021	2.42546e-05	-0.0997807	0.456134	-0.322872	0.0134364	0.407606	0.00149422	0.449555	0.000399838	0.188918	0.155531	0.125248	0.348865	0.281458	0.0323276
Q99961	SH3GL1	Endophilin-A2	turquoise	0.178303	0.180533	0.460118	0.000279106	-0.340807	0.00884752	0.503593	5.58615e-05	0.202053	0.128252	0.0296679	0.825035	0.39607	0.00208642	-0.165701	0.213837	0.579098	1.91379e-06	-0.14901	0.264265	-0.11676	0.382743	0.505652	5.14796e-05	0.447658	0.000425973	0.378552	0.00338852	-0.0371915	0.781648	0.359914	0.00551993
P04075	ALDOA	Fructose-bisphosphate aldolase A	turquoise	0.176319	0.185512	0.381123	0.00316084	-0.412139	0.00130623	0.619152	2.20741e-07	0.418121	0.00109071	0.240954	0.0684475	0.475094	0.000164282	-0.209946	0.113699	0.603816	5.22669e-07	-0.128223	0.337443	-0.176531	0.184976	0.314992	0.0160251	0.498499	6.82185e-05	0.0647628	0.629103	-0.0883103	0.509767	0.418393	0.00108173
P08754	GNAI3	Guanine nucleotide-binding protein G(k) subunit alpha	turquoise	0.173609	0.192471	0.387747	0.00263561	-0.326084	0.0124893	0.562257	4.36744e-06	0.29273	0.0257519	0.220405	0.0964068	0.384164	0.00290915	-0.276929	0.0353376	0.622981	1.76715e-07	-0.0641103	0.63257	-0.0670934	0.616787	0.428439	0.00079294	0.365579	0.00477317	0.166577	0.21139	-0.0990182	0.459601	0.367953	0.00448765
P50148	GNAQ	Guanine nucleotide-binding protein G(q) subunit alpha	turquoise	0.172787	0.194618	0.214175	0.106442	-0.213754	0.107148	0.227831	0.0854258	0.330071	0.0113941	0.153366	0.250396	0.211219	0.111477	-0.021287	0.873979	0.67623	5.69228e-09	-0.214891	0.10525	-0.332942	0.0106577	0.372747	0.00395671	0.405459	0.00159143	0.300273	0.0220122	0.26476	0.0445944	0.363435	0.00504469
Q8IZP0	ABI1	Abl interactor 1	turquoise	-0.172757	0.194697	0.140675	0.292216	-0.131304	0.325866	0.121227	0.364676	0.0339485	0.800277	-0.124666	0.351129	0.206942	0.119082	0.07683	0.566489	0.53853	1.29696e-05	-0.148928	0.264529	-0.346749	0.00766314	0.52733	2.10809e-05	0.48382	0.000119264	0.141944	0.28784	0.156259	0.241462	0.22668	0.0870593
P49721	PSMB2	Proteasome subunit beta type-2	turquoise	0.168765	0.205369	0.230937	0.081135	-0.292162	0.0260539	0.235441	0.0752178	0.453785	0.000346714	0.276958	0.0353175	0.549386	7.96389e-06	-0.0568983	0.671394	0.552054	7.04594e-06	-0.233765	0.0773782	-0.155739	0.243052	0.259602	0.0490778	0.509367	4.43639e-05	0.0192074	0.886205	-0.0637482	0.634496	0.215412	0.104387
Q92882	OSTF1	Osteoclast-stimulating factor 1	turquoise	-0.168679	0.205602	-0.136703	0.306189	0.100004	0.455122	0.186836	0.160222	0.175863	0.186668	-0.0868951	0.5166	0.435667	0.000630381	0.424642	0.000892707	0.675349	6.05981e-09	0.0758033	0.571701	-0.658252	1.95967e-08	0.314894	0.01606	0.342209	0.00855463	0.13354	0.317621	0.365037	0.00484052	0.641106	5.91149e-08
P68036	UBE2L3	Ubiquitin-conjugating enzyme E2 L3	turquoise	0.167818	0.207961	0.406322	0.0015517	-0.358486	0.00572369	0.311641	0.0172489	0.194478	0.143504	-0.0555188	0.678923	0.306275	0.0193748	-0.149576	0.262435	0.695962	1.32218e-09	-0.33994	0.00903306	-0.185603	0.163048	0.579274	1.89687e-06	0.492463	8.60987e-05	0.196658	0.138983	-0.0989736	0.459804	0.188522	0.156415
Q9P1F3	ABRACL	Costars family protein ABRACL	turquoise	0.16615	0.21258	0.164533	0.21713	-0.259319	0.049334	0.464764	0.000237406	0.437186	0.000600327	0.241265	0.0680806	0.610373	3.63582e-07	0.0963833	0.47169	0.742719	2.48294e-11	-0.198029	0.136195	-0.46201	0.000261383	0.351482	0.00682117	0.503765	5.54815e-05	0.14431	0.279795	0.22993	0.0825065	0.563643	4.08769e-06
Q9Y639	NPTN	Neuroplastin	turquoise	0.164417	0.217456	0.33391	0.0104189	-0.331546	0.0110105	0.0434057	0.746298	0.322956	0.0134108	-0.0336137	0.802207	0.28783	0.0284575	-0.0693955	0.604723	0.664064	1.32618e-08	-0.451215	0.000378165	-0.289366	0.0275848	0.443628	0.000486732	0.554974	6.15445e-06	0.108493	0.417557	-0.145698	0.275149	0.02046	0.878838
Q96RT1	ERBB2IP	Protein LAP2	turquoise	-0.163149	0.221075	0.111556	0.404452	-0.166597	0.211335	0.0941281	0.48217	0.309249	0.0181708	0.0954879	0.475836	0.27215	0.0387624	0.160885	0.227636	0.700211	9.50894e-10	-0.267038	0.0427247	-0.517047	3.24414e-05	0.312001	0.0171139	0.484358	0.000116897	0.225928	0.0881412	0.341083	0.00878916	0.363225	0.00507193
P21926	CD9	CD9 antigen	turquoise	0.161911	0.224646	0.572891	2.60779e-06	-0.386261	0.00274614	0.267201	0.0425932	0.251053	0.0573137	0.00667762	0.960323	0.359073	0.00563906	-0.264986	0.0444063	0.496075	7.49428e-05	-0.358607	0.0057062	-0.00119253	0.992911	0.598276	7.05793e-07	0.540285	1.19998e-05	0.125027	0.349722	-0.216198	0.103099	0.0667067	0.618823
P48637	GSS	Glutathione synthetase	turquoise	-0.158061	0.236011	0.150652	0.258978	-0.292598	0.0258222	0.287471	0.0286643	0.114661	0.391416	0.0923644	0.490452	0.0813151	0.543982	-0.188711	0.155992	0.383013	0.0030023	-0.151338	0.256789	-0.142421	0.286206	0.264527	0.0447897	0.276143	0.0358834	-0.0459343	0.732057	-0.0934591	0.485303	0.214756	0.105474
P27701	CD82	CD82 antigen	turquoise	-0.152016	0.254641	0.00837035	0.950276	0.186042	0.162038	0.0195292	0.884311	0.101851	0.446794	-0.061135	0.648475	0.0959267	0.473802	0.238948	0.0708516	0.334023	0.0103913	0.11452	0.392	-0.247146	0.0614333	0.342906	0.00841223	0.207661	0.117776	0.37195	0.00404088	0.252344	0.0560033	0.273509	0.0377618
O60664	PLIN3	Perilipin-3	turquoise	-0.148244	0.266756	0.297335	0.0234102	-0.110047	0.410876	0.246392	0.0622546	0.140623	0.292393	0.0881513	0.510533	0.198142	0.135967	-0.013521	0.91976	0.354807	0.00627916	-0.101602	0.447913	-0.0802657	0.549209	0.0697179	0.603042	0.35707	0.00593211	0.351848	0.00675961	0.110778	0.407756	0.284632	0.0303483
P01116	KRAS	GTPase KRas	turquoise	0.146286	0.273195	0.449334	0.00040281	-0.332903	0.0106675	0.222634	0.0930005	0.267652	0.0422316	0.0374769	0.780014	0.476061	0.000158621	-0.151537	0.256156	0.671787	7.78785e-09	-0.327696	0.0120358	-0.170527	0.200608	0.496661	7.32635e-05	0.574205	2.44381e-06	0.194952	0.142512	0.0416128	0.756448	0.169592	0.203126
O60925	PFDN1	Prefoldin subunit 1	turquoise	0.141446	0.289552	0.364156	0.00495181	-0.179877	0.176654	0.529654	1.9086e-05	0.253135	0.0552119	0.131838	0.323884	0.625433	1.53007e-07	-0.0740314	0.580749	0.557977	5.34804e-06	-0.0649882	0.627907	-0.0661351	0.621839	0.433187	0.000682417	0.435849	0.000626708	0.164142	0.218239	-0.0251659	0.851256	0.351552	0.0068094
Q14344	GNA13	Guanine nucleotide-binding protein subunit alpha-13	turquoise	0.13896	0.298196	0.283692	0.0309238	-0.273674	0.0376415	0.332915	0.0106645	0.335273	0.0100905	0.197118	0.138043	0.299437	0.0224027	-0.0864668	0.518677	0.664269	1.30785e-08	-0.212909	0.108576	-0.250541	0.0578411	0.382479	0.00304637	0.402338	0.00174286	0.205822	0.121137	0.171813	0.197183	0.3589	0.00566399
P13797	PLS3	Plastin-3	turquoise	0.138763	0.29889	0.324027	0.013089	-0.459061	0.000289483	0.177721	0.181984	0.49856	6.80583e-05	0.115456	0.388117	0.417582	0.00110874	-0.0362337	0.787138	0.820906	3.0367e-15	-0.499389	6.58927e-05	-0.401718	0.00177444	0.3397	0.00908485	0.667682	1.03549e-08	0.141019	0.291025	-0.00338106	0.979904	0.323668	0.0131961
Q08722	CD47	Leukocyte surface antigen CD47	turquoise	-0.138588	0.299506	-0.099509	0.457368	0.0355557	0.79103	-0.0627511	0.639816	0.362608	0.00515295	-0.0362772	0.786888	0.135042	0.312159	0.377935	0.00344528	0.606545	4.49836e-07	-0.135575	0.310236	-0.654189	2.56191e-08	0.199443	0.133363	0.386338	0.00274036	0.18875	0.155906	0.40499	0.00161342	0.361036	0.00536437
P46940	IQGAP1	Ras GTPase-activating-like protein IQGAP1	turquoise	-0.13847	0.299921	-0.0392484	0.769895	-0.159677	0.231193	-0.165463	0.214503	0.453849	0.000345958	-0.00583692	0.965315	0.0960203	0.473368	0.36495	0.00485148	0.57223	2.69425e-06	-0.394676	0.00217065	-0.575857	2.25118e-06	0.230505	0.0817215	0.58006	1.82314e-06	0.0565586	0.673245	0.166263	0.212266	0.141048	0.290923
Q9P289	STK26	Serine/threonine-protein kinase 26	turquoise	-0.137128	0.304675	-0.00198547	0.988198	-0.0929826	0.487541	0.253513	0.0548369	0.27252	0.0384875	-0.0238797	0.858779	0.27155	0.0392112	0.10456	0.434733	0.726255	1.10399e-10	-0.0575411	0.667897	-0.554027	6.43124e-06	0.404247	0.00164878	0.383101	0.00299507	0.0984806	0.462053	0.180971	0.173992	0.505199	5.24144e-05
Q96AC1	FERMT2	Fermitin family homolog 2	turquoise	0.135943	0.308913	0.51279	3.86242e-05	-0.394047	0.00220962	0.323292	0.0133089	0.0869395	0.516385	-0.149628	0.262266	0.373002	0.00393	-0.167985	0.2075	0.448354	0.000416214	-0.286789	0.0290619	0.0759456	0.570977	0.19987	0.132516	0.46112	0.000269591	0.275719	0.0361804	-0.20472	0.123186	0.239423	0.0702765
Q96L33	RHOV	Rho-related GTP-binding protein RhoV	turquoise	0.135845	0.309263	-0.0176473	0.895394	0.0369526	0.783016	-0.0547542	0.683109	0.0689395	0.607104	0.00366375	0.978224	0.0689721	0.606934	0.191744	0.149328	0.321454	0.0138735	-0.0411155	0.75927	-0.277709	0.0348035	0.105827	0.429158	0.144	0.28084	0.170144	0.201637	0.0957565	0.47459	0.250908	0.0574623
Q12792	TWF1	Twinfilin-1	turquoise	0.135029	0.312207	0.433323	0.000679458	-0.396521	0.00205982	0.186342	0.161349	0.279115	0.0338569	0.0561542	0.675451	0.350519	0.00698561	-0.136492	0.306943	0.605295	4.81914e-07	-0.423782	0.000916823	-0.234023	0.0770427	0.434196	0.000660801	0.627464	1.35668e-07	0.124812	0.350558	-0.0129507	0.923134	0.306	0.0194891
P22061	PCMT1	Protein-L-isoaspartate(D-aspartate) O-methyltransferase	turquoise	0.13198	0.32336	0.0779889	0.560631	-0.162751	0.222217	0.0957498	0.474622	0.398792	0.00193044	0.241761	0.0674981	0.56728	3.43103e-06	0.161088	0.227044	0.615837	2.66986e-07	-0.272877	0.0382247	-0.438254	0.000579979	0.14155	0.289193	0.348112	0.00741193	0.0494376	0.712474	0.267056	0.0427104	0.409774	0.00140146
P04156	PRNP	Major prion protein	turquoise	0.131733	0.324274	0.351194	0.00687008	-0.418597	0.00107503	0.236159	0.0743063	0.0444371	0.740479	-0.0833474	0.533928	0.30839	0.0185115	-0.2958	0.02417	0.46985	0.000198333	-0.302964	0.0207943	-0.0308002	0.818468	0.315914	0.0157019	0.18246	0.170417	0.0940035	0.482753	-0.17232	0.195844	0.17326	0.193379
P61225	RAP2B	Ras-related protein Rap-2b	turquoise	0.12753	0.340083	0.405071	0.00160961	-0.387445	0.00265774	0.202535	0.127325	0.256484	0.0519623	0.0411325	0.759173	0.297258	0.023448	-0.168282	0.206686	0.691178	1.90377e-09	-0.402936	0.00171287	-0.287396	0.0287081	0.467607	0.000214781	0.404862	0.00161943	0.103828	0.437974	-0.0891925	0.505531	0.120264	0.368526
P28074	PSMB5	Proteasome subunit beta type-5	turquoise	0.127124	0.341635	0.265866	0.0436783	-0.312678	0.0168619	0.217032	0.101745	0.378162	0.00342432	0.168776	0.205339	0.499542	6.55002e-05	-0.072379	0.589244	0.643843	4.97924e-08	-0.318026	0.0149818	-0.28414	0.0306482	0.439883	0.000550134	0.472309	0.000181634	-0.1062	0.427525	-0.0556228	0.678354	0.214221	0.106365
P30626	SRI	Sorcin	turquoise	0.126288	0.344847	0.399972	0.0018661	-0.268017	0.0419408	0.22292	0.0925706	0.0750237	0.575673	-0.0736067	0.582927	0.194564	0.143323	-0.245596	0.0631316	0.306993	0.0190777	-0.317604	0.0151233	0.0308187	0.818361	0.303925	0.0203735	0.199913	0.13243	0.229112	0.0836345	-0.137115	0.30472	0.113719	0.395343
P33527	ABCC1	Multidrug resistance-associated protein 1	turquoise	-0.125792	0.346758	-0.135624	0.31006	-0.0622441	0.642527	-0.0756219	0.572624	0.248109	0.0603965	-0.0827271	0.536987	0.135559	0.310294	0.267549	0.0423142	0.497118	7.19778e-05	-0.234236	0.0767657	-0.530192	1.86502e-05	0.152941	0.251726	0.393783	0.00222611	-0.0899935	0.501701	0.082524	0.53799	0.181111	0.173654
P13693	TPT1	Translationally-controlled tumor protein	turquoise	0.125201	0.349046	0.133865	0.316437	-0.182281	0.170843	0.173425	0.192949	0.401505	0.00178539	0.0961965	0.472553	0.578643	1.95808e-06	0.167904	0.207723	0.761245	4.02463e-12	-0.299825	0.0222206	-0.492694	8.53418e-05	0.329386	0.0115759	0.50949	4.4145e-05	0.0795944	0.552565	0.271424	0.0393061	0.487953	0.000102167
P06753	TPM3	Tropomyosin alpha-3 chain	turquoise	0.124969	0.349947	0.132075	0.323008	-0.234742	0.0761127	0.403509	0.00168458	0.492082	8.73615e-05	0.549439	7.94478e-06	0.507427	4.79583e-05	-0.00199258	0.988156	0.583699	1.51527e-06	-0.0970829	0.468463	-0.260908	0.047909	0.19725	0.137773	0.395102	0.00214459	-0.125461	0.348041	0.136953	0.305297	0.348554	0.00733194
P26038	MSN	Moesin	turquoise	0.124521	0.351694	0.268903	0.0412424	-0.472096	0.00018303	0.0453387	0.735403	0.0839937	0.53075	-0.182556	0.17019	0.213593	0.107419	-0.165998	0.213005	0.575848	2.2522e-06	-0.533358	1.62657e-05	-0.252906	0.0554399	0.12173	0.362675	0.296619	0.0237622	-0.0110591	0.934334	-0.118808	0.374395	0.109965	0.411226
P12955	PEPD	Xaa-Pro dipeptidase	turquoise	0.124072	0.353446	0.275882	0.0360658	-0.294466	0.0248469	0.191679	0.149468	0.42191	0.00097135	0.101078	0.45027	0.361409	0.00531354	-0.0400337	0.765421	0.796026	8.12117e-14	-0.411468	0.00133266	-0.388481	0.0025825	0.293643	0.0252726	0.485127	0.000113594	0.253062	0.0552843	0.187014	0.159816	0.434109	0.000662628
Q9BRA2	TXNDC17	Thioredoxin domain-containing protein 17	turquoise	0.123362	0.356227	0.340278	0.0089604	-0.424197	0.000905103	0.569441	3.0889e-06	0.206572	0.119757	0.156481	0.240786	0.45389	0.00034548	-0.309726	0.0179837	0.566764	3.51776e-06	-0.136683	0.306262	-0.0663896	0.620495	0.287137	0.0288584	0.338494	0.00934984	-0.0291412	0.828093	-0.191019	0.150903	0.268539	0.041528
O43663	PRC1	Protein regulator of cytokinesis 1	turquoise	-0.122328	0.360307	-0.082903	0.536119	0.02388	0.858777	0.151008	0.25784	0.162613	0.222616	-0.00632337	0.962426	0.303621	0.0205058	0.212814	0.108737	0.387754	0.00263509	0.0373521	0.780728	-0.348356	0.00736772	0.437187	0.000600309	0.328946	0.0116944	-0.0583874	0.663303	0.0739091	0.581375	0.289196	0.0276801
P67936	TPM4	Tropomyosin alpha-4 chain	turquoise	0.119902	0.369981	0.336041	0.00990941	-0.305621	0.0196483	0.534725	1.53263e-05	0.412217	0.0013032	0.279562	0.0335605	0.72142	1.67682e-10	-0.0520907	0.697765	0.770758	1.48157e-12	-0.136345	0.307469	-0.217976	0.100228	0.305311	0.0197791	0.590142	1.08603e-06	0.186063	0.161989	-0.0180312	0.893131	0.482284	0.000126257
Q15404	RSU1	Ras suppressor protein 1	turquoise	0.119719	0.370718	0.332957	0.010654	-0.198549	0.135148	0.505898	5.09776e-05	0.0407836	0.761155	-0.0305548	0.81989	0.518933	3.00072e-05	-0.0322104	0.810307	0.513856	3.69816e-05	-0.0381647	0.776081	-0.0768727	0.566272	0.375697	0.00365822	0.373044	0.00392572	0.302766	0.0208821	0.00437685	0.973988	0.500597	6.28531e-05
P30085	CMPK1	UMP-CMP kinase	turquoise	0.116875	0.382272	0.162981	0.221556	-0.114217	0.393265	0.13585	0.309245	0.255967	0.0524535	-0.0261932	0.845258	0.547229	8.78612e-06	0.145221	0.27674	0.623633	1.70086e-07	-0.239979	0.0696079	-0.329622	0.011513	0.271872	0.0389698	0.417776	0.00110222	0.272737	0.0383274	0.240588	0.0688804	0.469324	0.000202085
O75348	ATP6V1G1	V-type proton ATPase subunit G 1	turquoise	0.115641	0.387354	0.134837	0.312901	0.0404905	0.762822	0.465261	0.000233299	0.323893	0.0131287	0.327351	0.0121317	0.164037	0.218538	0.119436	0.371857	0.418944	0.00106373	0.163032	0.221409	-0.316306	0.0155659	0.328579	0.0117937	0.190524	0.151984	0.300937	0.0217064	0.385406	0.00281164	0.426059	0.000854217
Q15758	SLC1A5	Neutral amino acid transporter B(0)	turquoise	-0.115628	0.387406	0.199136	0.133974	-0.126684	0.343323	-0.00941207	0.944097	0.254667	0.0537056	-0.210603	0.112548	0.249243	0.0591939	0.15784	0.236675	0.586966	1.28092e-06	-0.331872	0.0109272	-0.37642	0.00358821	0.465383	0.000232303	0.590328	1.0755e-06	0.096527	0.471026	-0.0931865	0.486583	0.0721835	0.590253
P04899	GNAI2	Guanine nucleotide-binding protein G(i) subunit alpha-2	turquoise	0.114452	0.392283	0.38372	0.00294475	-0.403809	0.00166994	0.535147	1.50463e-05	0.191824	0.149155	0.177081	0.183589	0.36036	0.00545764	-0.378066	0.00343316	0.498787	6.74585e-05	-0.124825	0.35051	0.0133307	0.920886	0.225626	0.0885777	0.190558	0.151908	0.101675	0.447585	-0.170697	0.200152	0.345724	0.007857
Q99471	PFDN5	Prefoldin subunit 5	turquoise	0.113324	0.396997	0.086117	0.520376	0.0329033	0.806305	0.0214886	0.872796	0.214448	0.105985	-0.0539545	0.687498	0.208819	0.115696	0.203663	0.125175	0.627763	1.33275e-07	-0.10627	0.427219	-0.382031	0.00308376	0.194584	0.143282	0.236445	0.073947	0.396788	0.00204421	0.248193	0.060307	0.456998	0.000310752
P41567	EIF1	Eukaryotic translation initiation factor 1	turquoise	0.106925	0.424356	0.289762	0.0273636	-0.207156	0.118691	0.550591	7.53611e-06	0.281654	0.0322026	0.134375	0.314578	0.499791	6.48668e-05	0.0276143	0.836974	0.716518	2.53934e-10	-0.105492	0.430629	-0.303459	0.0205767	0.479431	0.000140259	0.480728	0.000133728	0.189335	0.154605	0.126003	0.345943	0.417803	0.00110132
P62158	CALM1	Calmodulin	turquoise	0.106457	0.426401	0.403288	0.00169547	-0.490983	9.10964e-05	0.172717	0.194801	0.164491	0.217247	-0.0269973	0.840569	0.223738	0.0913491	-0.223844	0.0911924	0.592638	9.52683e-07	-0.510299	4.27274e-05	-0.297488	0.0233354	0.536451	1.42118e-05	0.468447	0.000208483	-0.00530062	0.9685	0.0237447	0.859569	-0.0201963	0.880388
Q15631	TSN	Translin	turquoise	0.10444	0.435267	0.118967	0.373751	-0.191226	0.150451	0.0390993	0.770745	0.491495	8.93402e-05	0.349693	0.00712936	0.547868	8.53471e-06	0.127868	0.338795	0.655862	2.29543e-08	-0.33458	0.0102563	-0.458019	0.000300048	0.255957	0.052463	0.436138	0.000620924	-0.0678501	0.61281	0.237183	0.0730227	0.305281	0.0197918
Q9H0H5	RACGAP1	Rac GTPase-activating protein 1	turquoise	0.103482	0.439513	0.131273	0.325983	-0.380077	0.00325176	0.198426	0.135395	0.408756	0.00144434	0.154115	0.248061	0.280622	0.0328667	0.0560505	0.676017	0.690579	1.99164e-09	-0.397324	0.00201322	-0.509352	4.43912e-05	0.586373	1.32075e-06	0.501958	5.95822e-05	-0.15862	0.234336	0.126031	0.345835	0.13792	0.301861
Q9BRG1	VPS25	Vacuolar protein-sorting-associated protein 25	turquoise	0.102889	0.442154	0.238613	0.0712595	-0.210184	0.113281	0.07445	0.578605	0.0663016	0.62096	-0.160416	0.229013	0.125988	0.346004	-0.034772	0.795535	0.566793	3.51283e-06	-0.305882	0.0195388	-0.324605	0.012918	0.624777	1.59032e-07	0.366073	0.00471243	0.0846464	0.52755	0.103307	0.44029	0.187382	0.158983
Q92597	NDRG1	Protein NDRG1	turquoise	0.102707	0.442966	0.292337	0.0259605	-0.223158	0.0922148	0.285132	0.0300457	0.18594	0.162271	-0.0204394	0.878959	0.182917	0.169332	-0.105767	0.429421	0.447104	0.0004339	-0.094136	0.482134	-0.157352	0.238144	0.0734271	0.583849	0.317501	0.0151581	0.314419	0.0162288	0.00524245	0.968845	0.343509	0.0082906
P53985	SLC16A1	Monocarboxylate transporter 1	turquoise	0.100847	0.451312	0.0582126	0.664251	-0.27525	0.0365114	-0.0389878	0.771381	0.0340768	0.799538	-0.0687841	0.607917	0.106143	0.427774	-0.122968	0.357779	0.354888	0.00626647	-0.331493	0.0110241	-0.20671	0.119505	0.0442808	0.74136	0.114485	0.392147	-0.139083	0.297764	-0.152842	0.252036	0.0907591	0.498054
O14578	CIT	Citron Rho-interacting kinase	turquoise	-0.100783	0.451601	-0.0801742	0.549666	-0.111231	0.405831	0.00172815	0.989728	0.306967	0.0190884	0.00835102	0.950391	0.0412094	0.758737	0.275331	0.0364535	0.531497	1.7631e-05	-0.265734	0.0437872	-0.61154	3.40545e-07	0.43459	0.000652513	0.403028	0.00170831	-0.107149	0.423382	0.230559	0.0816478	0.178377	0.180348
Q9H3Z4	DNAJC5	DnaJ homolog subfamily C member 5	turquoise	0.0996797	0.456592	0.111585	0.404331	-0.192732	0.147205	0.242437	0.0667118	0.405556	0.00158693	0.20992	0.113746	0.593	9.34648e-07	0.171096	0.199088	0.739181	3.45363e-11	-0.191892	0.149009	-0.541771	1.12318e-05	0.409576	0.00140972	0.533145	1.64171e-05	-0.0572743	0.669348	0.249165	0.0592753	0.410648	0.00136556
P06744	GPI	Glucose-6-phosphate isomerase	turquoise	-0.0951153	0.477568	0.141623	0.288942	-0.220168	0.0967746	-0.0440868	0.742454	0.317197	0.015261	-0.0912915	0.495526	0.285775	0.0296609	-0.0245657	0.854765	0.655099	2.41356e-08	-0.422537	0.000952749	-0.355278	0.0062055	0.287219	0.0288108	0.491562	8.91094e-05	0.019098	0.886849	-0.0603633	0.652626	0.175091	0.188642
Q8WTV0	SCARB1	Scavenger receptor class B member 1	turquoise	-0.0947964	0.479052	0.0673637	0.615365	-0.0550808	0.681319	-0.127423	0.340494	0.420737	0.00100699	0.226579	0.087204	0.0583384	0.663569	0.222531	0.0931568	0.329925	0.0114327	-0.291975	0.0261544	-0.392112	0.00233339	0.343992	0.00819437	0.345726	0.00785661	0.0482659	0.719004	0.249361	0.0590694	-0.109906	0.41148
Q5TZA2	CROCC	Rootletin	turquoise	-0.0932892	0.4861	0.0870095	0.516045	-0.0485531	0.717402	0.0817305	0.541919	0.144607	0.278797	-0.0250332	0.852032	0.331895	0.0109214	0.160877	0.227661	0.505474	5.1845e-05	-0.188526	0.156406	-0.399516	0.00189075	0.352745	0.00661069	0.487566	0.000103666	-0.144639	0.278688	0.0883695	0.509482	0.19935	0.133547
P16949	STMN1	Stathmin	turquoise	0.0901526	0.500942	0.0130603	0.922486	0.0789003	0.556046	0.0733005	0.584499	0.0884437	0.509125	-0.126074	0.345671	0.21615	0.103176	0.216008	0.103409	0.6265	1.43653e-07	-0.0225842	0.866368	-0.421677	0.000978338	0.36881	0.00438835	0.211624	0.110775	0.30396	0.0203581	0.207578	0.117926	0.549886	7.78376e-06
Q9UNE7	STUB1	E3 ubiquitin-protein ligase CHIP	turquoise	-0.0899896	0.501719	0.115394	0.388374	0.0881005	0.510777	0.393277	0.00225813	0.0343698	0.79785	0.0557454	0.677684	0.36563	0.00476687	0.225837	0.0882722	0.427194	0.000824488	0.17809	0.181062	-0.291328	0.026503	0.394588	0.00217602	0.257354	0.0511437	0.279621	0.0335221	0.283842	0.0308314	0.473389	0.000174719
Q04760	GLO1	Lactoylglutathione lyase	turquoise	0.0879549	0.511478	0.295889	0.0241252	-0.244795	0.0640243	0.242878	0.0662017	0.245062	0.0637265	-0.0538411	0.68812	0.561401	4.54914e-06	-0.0152355	0.909626	0.729468	8.3221e-11	-0.326631	0.0123336	-0.304917	0.0199467	0.436831	0.000607227	0.484103	0.000118014	0.168716	0.205501	0.00897757	0.946674	0.435566	0.000632435
O60888	CUTA	Protein CutA	turquoise	0.0854847	0.523454	0.294917	0.0246165	-0.0783527	0.558799	0.177504	0.182526	0.281956	0.0320103	0.122746	0.358655	0.238545	0.0713426	-0.0993122	0.458263	0.553311	6.64821e-06	-0.180931	0.174088	-0.130693	0.328143	0.295687	0.0242268	0.277995	0.0346089	0.407268	0.00150913	0.0841866	0.529803	0.408871	0.00143947
P63241	EIF5A	Eukaryotic translation initiation factor 5A-1	turquoise	0.0850759	0.52545	0.39888	0.00192558	-0.422612	0.000950557	0.155863	0.242674	0.189898	0.153359	-0.0267775	0.84185	0.328145	0.0119123	-0.211673	0.110692	0.510771	4.1921e-05	-0.49355	8.25922e-05	-0.154421	0.247111	0.419232	0.00105443	0.447743	0.000424774	0.0753062	0.574232	-0.104783	0.433748	0.0286144	0.831155
Q9NZD2	GLTP	Glycolipid transfer protein	turquoise	-0.0828723	0.53627	0.137413	0.303662	-0.0165848	0.90166	0.152214	0.254012	0.26654	0.0431282	0.0690604	0.606473	0.518347	3.0745e-05	0.153339	0.250478	0.612057	3.30785e-07	-0.035479	0.791471	-0.337551	0.00956173	0.26615	0.0434459	0.403018	0.00170882	0.271351	0.0393607	0.188744	0.15592	0.492794	8.50182e-05
Q9Y3L5	RAP2C	Ras-related protein Rap-2c	turquoise	-0.0821672	0.539755	0.14797	0.26765	-0.0637967	0.634239	0.163843	0.21909	0.368508	0.00442312	0.113344	0.396913	0.412652	0.00128636	0.210638	0.112486	0.675261	6.09775e-09	-0.19376	0.145016	-0.464107	0.000242939	0.511419	4.08349e-05	0.469094	0.000203741	0.19588	0.140584	0.185418	0.163476	0.377935	0.0034453
P15531	NME1	Nucleoside diphosphate kinase A	turquoise	0.0817901	0.541624	0.320277	0.014246	-0.216284	0.102959	0.192973	0.146689	0.419031	0.00106092	0.211034	0.111798	0.352437	0.00666146	-0.0578497	0.66622	0.637167	7.54548e-08	-0.362596	0.00515451	-0.229173	0.0835499	0.473467	0.000174228	0.443991	0.000480951	0.0664365	0.620248	-0.0368563	0.783568	0.154376	0.247251
Q9BPX5	ARPC5L	Actin-related protein 2/3 complex subunit 5-like protein	turquoise	0.0808566	0.546263	0.145946	0.274322	-0.317793	0.01506	0.242293	0.0668783	0.358344	0.00574427	0.0789091	0.556001	0.343122	0.00836847	0.106432	0.426508	0.756189	6.71925e-12	-0.316486	0.0155039	-0.581318	1.71067e-06	0.46173	0.000263938	0.510972	4.15804e-05	0.0373863	0.780533	0.296259	0.0239406	0.370597	0.00418751
Q9NUP9	LIN7C	Protein lin-7 homolog C	turquoise	0.0795929	0.552572	0.469242	0.000202672	-0.42407	0.000908688	0.288831	0.0278861	0.339074	0.00922167	0.158473	0.234776	0.623043	1.76073e-07	-0.193966	0.144582	0.666929	1.09049e-08	-0.418741	0.00107033	-0.1724	0.195634	0.595664	8.11616e-07	0.642107	5.55286e-08	0.0212256	0.87434	-0.121579	0.363277	0.108604	0.417076
P00441	SOD1	Superoxide dismutase [Cu-Zn]	turquoise	0.0768831	0.566219	0.373449	0.00388378	-0.540784	1.17366e-05	0.156544	0.240596	0.362307	0.00519289	0.148502	0.265916	0.411943	0.0013139	-0.258302	0.050264	0.612482	3.22958e-07	-0.554181	6.38552e-06	-0.137337	0.303932	0.331928	0.010913	0.518906	3.004e-05	-0.0670691	0.616914	-0.289927	0.0272719	0.0764903	0.568211
P50395	GDI2	Rab GDP dissociation inhibitor beta	turquoise	0.0749768	0.575913	0.394822	0.00216166	-0.329928	0.0114319	0.536644	1.40922e-05	0.357351	0.00589019	0.143495	0.28255	0.507834	4.71832e-05	-0.113578	0.395935	0.842696	1.09315e-16	-0.202056	0.128246	-0.297831	0.023169	0.557045	5.58718e-06	0.56264	4.28835e-06	0.187874	0.15787	0.0322683	0.809973	0.540956	1.16476e-05
P55011	SLC12A2	Solute carrier family 12 member 2	turquoise	-0.0732773	0.584619	-0.0565972	0.673034	-0.0232963	0.862195	-0.0336811	0.801818	0.212621	0.109067	-0.0798109	0.551482	0.151984	0.254742	0.261951	0.0469925	0.513777	3.70999e-05	-0.157634	0.237295	-0.483893	0.000118938	0.45107	0.000380014	0.412237	0.00130241	0.0359282	0.788891	0.243189	0.0658446	0.169926	0.202223
O14737	PDCD5	Programmed cell death protein 5	turquoise	0.0728142	0.587001	0.26235	0.0466454	-0.123022	0.357564	0.384555	0.00287816	0.385276	0.00282172	0.115511	0.387888	0.447078	0.000434283	0.101437	0.448653	0.779796	5.47916e-13	-0.135052	0.312122	-0.45455	0.000337826	0.477237	0.00015198	0.48384	0.000119176	0.270349	0.0401222	0.264231	0.0450384	0.558827	5.13837e-06
P61758	VBP1	Prefoldin subunit 3	turquoise	0.0721325	0.590516	0.209282	0.114873	-0.188186	0.157169	0.151263	0.257029	0.261872	0.0470619	-0.0406672	0.761817	0.555652	5.96318e-06	0.157133	0.238807	0.778651	6.23085e-13	-0.342632	0.00846789	-0.451906	0.000369459	0.375075	0.00371941	0.559969	4.86864e-06	0.121667	0.362928	0.0958891	0.473976	0.429723	0.000761565
P67870	CSNK2B	Casein kinase II subunit beta	turquoise	-0.0718908	0.591765	0.0610626	0.648864	-0.211726	0.110599	0.134221	0.315138	0.513106	3.81302e-05	0.293621	0.0252844	0.531843	1.73689e-05	0.176904	0.184033	0.603949	5.18876e-07	-0.348465	0.00734805	-0.459851	0.000281699	0.344854	0.00802496	0.506264	5.02379e-05	-0.0587162	0.661522	0.201374	0.129568	0.29798	0.0230969
P84095	RHOG	Rho-related GTP-binding protein RhoG	turquoise	-0.0701296	0.600898	0.24497	0.0638285	-0.380757	0.00319241	0.160905	0.227579	0.116806	0.382555	-0.0117812	0.930057	0.183688	0.167509	-0.168691	0.20557	0.452578	0.000361182	-0.33016	0.0113706	-0.145027	0.277387	0.315533	0.0158348	0.262149	0.0468199	0.0965815	0.470774	-0.130718	0.328048	-0.0140782	0.916465
Q7L576	CYFIP1	Cytoplasmic FMR1-interacting protein 1	turquoise	-0.0699962	0.601592	-0.124118	0.353266	0.0848084	0.526757	-0.0424994	0.751423	0.313189	0.0166739	-0.0174191	0.896739	0.203879	0.124766	0.615816	2.67304e-07	0.564064	4.00606e-06	-0.0866322	0.517874	-0.656782	2.16014e-08	0.310742	0.0175907	0.537504	1.35695e-05	0.23502	0.0757558	0.467504	0.000215563	0.359358	0.00559852
O00186	STXBP3	Syntaxin-binding protein 3	turquoise	0.0689335	0.607136	0.173096	0.193809	-0.118832	0.3743	0.0352654	0.792698	0.381589	0.00312105	0.0713616	0.594503	0.289782	0.0273522	0.119711	0.370749	0.719731	1.93642e-10	-0.265907	0.0436453	-0.437487	0.000594531	0.371749	0.0040624	0.455217	0.000330239	0.231718	0.0800828	0.135575	0.310234	0.278933	0.0339782
Q9Y266	NUDC	Nuclear migration protein nudC	turquoise	0.0686579	0.608577	0.131897	0.323666	-0.0226985	0.865698	0.130167	0.33011	0.236319	0.0741046	-0.030529	0.82004	0.276599	0.0355658	0.192305	0.148118	0.709478	4.54002e-10	-0.11361	0.395801	-0.454182	0.000342074	0.373511	0.00387736	0.463405	0.000248977	0.188831	0.155726	0.206826	0.119294	0.49351	8.27169e-05
Q01518	CAP1	Adenylyl cyclase-associated protein 1	turquoise	0.0671004	0.61675	0.0916022	0.494054	-0.0521341	0.697526	0.0751774	0.57489	0.255983	0.0524382	-0.0432627	0.747106	0.243292	0.0657273	0.181982	0.17156	0.592392	9.65104e-07	-0.149699	0.262038	-0.384906	0.00285055	0.164599	0.216942	0.383434	0.00296789	0.368865	0.00438206	0.215627	0.104033	0.636409	7.9054e-08
P68400	CSNK2A1	Casein kinase II subunit alpha	turquoise	0.0670969	0.616768	0.150102	0.260738	-0.294867	0.024642	0.396189	0.0020794	0.640723	6.05439e-08	0.402118	0.00175399	0.414445	0.001219	0.131086	0.326675	0.78657	2.51991e-13	-0.228361	0.0846805	-0.564689	3.88772e-06	0.458685	0.000293257	0.613105	3.1179e-07	0.0675039	0.614628	0.288162	0.0282669	0.425599	0.000866553
Q15819	UBE2V2	Ubiquitin-conjugating enzyme E2 variant 2	turquoise	0.0639057	0.633658	0.586865	1.28765e-06	-0.284634	0.0303472	0.408577	0.001452	0.170816	0.199834	-0.0554118	0.679508	0.432518	0.000697094	-0.233733	0.0774198	0.628602	1.26777e-07	-0.277533	0.0349236	-0.0337531	0.801403	0.627261	1.37313e-07	0.54914	8.05392e-06	0.392202	0.00232751	-0.0721873	0.590233	0.249483	0.058942
P62330	ARF6	ADP-ribosylation factor 6	turquoise	-0.0624781	0.641275	0.296154	0.0239932	-0.502879	5.74595e-05	0.235973	0.0745424	0.290372	0.0270255	0.21098	0.111892	0.202181	0.128007	-0.288776	0.0279174	0.475486	0.000161967	-0.427532	0.000815804	-0.107136	0.423438	0.454727	0.000335799	0.444972	0.000465657	-0.245375	0.0633775	-0.131843	0.323866	-0.104389	0.43549
O15511	ARPC5	Actin-related protein 2/3 complex subunit 5	turquoise	0.0623509	0.641956	0.183364	0.168274	-0.270805	0.0397746	0.139047	0.29789	0.247184	0.061392	0.0344132	0.7976	0.192876	0.146895	-0.00691217	0.95893	0.620306	2.06488e-07	-0.254418	0.053948	-0.32702	0.0122241	0.404177	0.00165214	0.374857	0.00374108	0.21548	0.104275	0.125857	0.346509	0.217971	0.100235
O75347	TBCA	Tubulin-specific chaperone A	turquoise	0.0617306	0.645278	0.167593	0.208578	-0.0753152	0.574187	0.188286	0.156945	0.234618	0.0762723	0.0201967	0.880385	0.363082	0.00509067	0.123844	0.354338	0.767146	2.17733e-12	-0.145347	0.276317	-0.50213	5.91796e-05	0.496064	7.49753e-05	0.403731	0.00167374	0.137845	0.30213	0.264021	0.0452158	0.442538	0.000504463
Q14160	SCRIB	Protein scribble homolog	turquoise	0.06042	0.652321	0.184233	0.166231	-0.129139	0.333977	0.370693	0.00417698	0.484923	0.000114461	0.280181	0.0331537	0.311793	0.0171918	0.164485	0.217265	0.698958	1.04858e-09	-0.0566984	0.672483	-0.428566	0.000789784	0.446097	0.000448652	0.600957	6.10752e-07	0.138611	0.299423	0.242648	0.0664671	0.439295	0.000560739
P07384	CAPN1	Calpain-1 catalytic subunit	turquoise	-0.0598751	0.655258	0.0497538	0.710716	-0.0579528	0.665661	0.252118	0.0562306	0.32593	0.0125332	0.0178859	0.893988	0.361783	0.00526295	0.351107	0.00688482	0.548558	8.27054e-06	-0.0652759	0.626383	-0.45158	0.000373552	0.431701	0.000715407	0.641627	5.72244e-08	0.0798196	0.551438	0.192291	0.148149	0.406894	0.00152585
P60983	GMFB	Glia maturation factor beta	turquoise	0.0595516	0.657004	0.219339	0.0980688	-0.274788	0.0368394	0.153915	0.248681	0.148782	0.265004	-0.128506	0.336368	0.216865	0.102014	0.0209262	0.876099	0.644183	4.87361e-08	-0.320422	0.0141998	-0.337342	0.00960913	0.387514	0.00265264	0.390597	0.00243461	0.217716	0.100643	-0.0477959	0.721629	0.375762	0.00365184
Q12846	STX4	Syntaxin-4	turquoise	-0.0590079	0.659943	0.293498	0.0253481	-0.113633	0.395702	0.574786	2.37435e-06	0.0891487	0.505741	0.0986296	0.461373	0.462123	0.00026035	-0.0894614	0.504244	0.533034	1.64959e-05	0.192133	0.148488	-0.103371	0.440005	0.426647	0.000838704	0.327923	0.0119733	0.270326	0.04014	-0.0409439	0.760245	0.421275	0.000990482
Q02241	KIF23	Kinesin-like protein KIF23	turquoise	0.0579553	0.665647	0.0803583	0.548746	-0.348834	0.00728179	0.113485	0.396322	0.5452	9.63075e-06	0.283866	0.0308165	0.299417	0.0224122	0.124862	0.350366	0.695592	1.3604e-09	-0.410578	0.00136843	-0.552115	7.02601e-06	0.449734	0.00039744	0.515291	3.48711e-05	-0.156089	0.241983	0.142683	0.285312	0.118679	0.374918
Q12974	PTP4A2	Protein tyrosine phosphatase type IVA 2	turquoise	0.0552359	0.680471	0.27296	0.0381635	-0.204198	0.124165	0.176491	0.185077	0.224403	0.0903657	-0.00996861	0.940797	0.338424	0.00936538	-0.0633328	0.63671	0.692833	1.67956e-09	-0.262165	0.0468061	-0.362969	0.00510546	0.48223	0.000126514	0.393591	0.00223824	0.158082	0.235947	0.0951654	0.477334	0.293367	0.0254169
O75832	PSMD10	26S proteasome non-ATPase regulatory subunit 10	turquoise	-0.0529689	0.69292	-0.137924	0.30185	0.0995812	0.45704	-0.058521	0.662579	0.0109138	0.935196	-0.175873	0.186644	0.374352	0.00379168	0.217624	0.100791	0.377453	0.00349019	0.0262063	0.845182	-0.294742	0.0247057	-0.0150926	0.91047	0.124143	0.353168	-0.00955618	0.943243	0.0855139	0.523312	0.2964	0.0238704
P46939	UTRN	Utrophin	turquoise	-0.0503252	0.707542	0.157135	0.2388	-0.14724	0.270046	0.232516	0.07902	0.265204	0.0442248	0.0591263	0.659303	0.137366	0.303827	0.17109	0.199102	0.533072	1.64692e-05	-0.0986759	0.461162	-0.361012	0.00536764	0.311956	0.0171304	0.422863	0.000943235	0.293718	0.0252335	0.164538	0.217114	0.341241	0.00875588
P05023	ATP1A1	Sodium/potassium-transporting ATPase subunit alpha-1	turquoise	-0.0493718	0.71284	0.0920331	0.492016	-0.212091	0.109972	-0.13213	0.322806	0.442252	0.000509216	-0.00466945	0.972249	0.117304	0.380515	0.198049	0.136153	0.651461	3.06016e-08	-0.466938	0.000219917	-0.509783	4.36278e-05	0.370547	0.00419306	0.537995	1.32793e-05	0.0444201	0.740574	0.0187463	0.888919	0.0678575	0.612771
Q969E2	SCAMP4	Secretory carrier-associated membrane protein 4	turquoise	-0.0492077	0.713754	0.186312	0.161419	-0.192461	0.147785	0.0615166	0.646426	0.350396	0.00700691	0.0527453	0.694153	0.16196	0.224504	-0.0349406	0.794565	0.324912	0.0128278	-0.182416	0.170522	-0.0189694	0.887606	0.117031	0.381631	0.408521	0.00145442	0.249199	0.0592395	-0.129014	0.334449	0.0193955	0.885098
Q99808	SLC29A1	Equilibrative nucleoside transporter 1	turquoise	-0.0490972	0.71437	-0.0154829	0.908164	-0.0134743	0.920036	0.0947395	0.479317	0.271493	0.0392541	-0.023751	0.859532	0.323638	0.0132049	0.351396	0.00683567	0.695444	1.37591e-09	-0.128025	0.338199	-0.570568	2.92335e-06	0.416203	0.00115604	0.418838	0.00106718	0.0934688	0.485258	0.179606	0.177317	0.455003	0.000332657
Q9H444	CHMP4B	Charged multivesicular body protein 4b	turquoise	0.0478574	0.721285	0.337087	0.00966747	-0.185501	0.163284	0.579736	1.85319e-06	0.253541	0.0548094	0.121324	0.364291	0.611162	3.47841e-07	0.00608528	0.96384	0.606969	4.39403e-07	0.0154243	0.908511	-0.212577	0.10914	0.6695	9.13258e-09	0.521001	2.7532e-05	0.283975	0.0307495	0.0815108	0.54301	0.515772	3.41891e-05
Q01650	SLC7A5	Large neutral amino acids transporter small subunit 1	turquoise	0.0474055	0.723812	0.258812	0.0497957	-0.216214	0.103073	0.208968	0.115432	0.249345	0.0590869	-0.0109023	0.935264	0.33877	0.00928871	-0.0114077	0.93227	0.598962	6.80246e-07	-0.234982	0.0758046	-0.252868	0.0554778	0.557021	5.5935e-06	0.441626	0.000519747	0.105428	0.430911	-0.116813	0.382527	0.0651188	0.627215
P07947	YES1	Tyrosine-protein kinase Yes	turquoise	0.0467442	0.727514	0.50577	5.12375e-05	-0.331501	0.0110219	0.276226	0.0358249	0.342232	0.00854998	0.0460057	0.731656	0.428271	0.000797142	-0.164316	0.217742	0.7125	3.54518e-10	-0.419713	0.00103906	-0.215244	0.104665	0.636253	7.98118e-08	0.711251	3.9284e-10	0.212727	0.108886	0.00825886	0.950938	0.185242	0.163882
O14745	SLC9A3R1	Na(+)/H(+) exchange regulatory cofactor NHE-RF1	turquoise	-0.0461962	0.730587	0.054993	0.6818	-0.139207	0.297331	0.30028	0.0220088	0.405456	0.00159156	0.188387	0.156718	0.426384	0.000845618	0.223768	0.0913054	0.741853	2.6933e-11	-0.103381	0.439959	-0.590557	1.06266e-06	0.421602	0.000980575	0.546525	9.07122e-06	0.0588146	0.660989	0.309702	0.0179929	0.38914	0.00253556
P31948	STIP1	Stress-induced-phosphoprotein 1	turquoise	0.0447995	0.738438	0.143711	0.281819	0.127681	0.339509	0.140438	0.293035	0.317424	0.0151841	0.0355481	0.791074	0.263917	0.0453038	0.267977	0.0419728	0.687516	2.50468e-09	-0.0474129	0.72377	-0.428027	0.000803254	0.469733	0.000199162	0.413725	0.00124565	0.453401	0.000351259	0.255733	0.0526767	0.588089	1.20852e-06
P62491	RAB11A	Ras-related protein Rab-11A	turquoise	0.0437154	0.744549	0.13514	0.311807	-0.0569688	0.67101	0.107762	0.42072	0.172619	0.195059	-0.103514	0.439369	0.461739	0.000263858	0.207329	0.118377	0.574123	2.45376e-06	-0.131177	0.326339	-0.423525	0.000924138	0.351379	0.00683861	0.369387	0.00432262	0.242433	0.0667166	0.212124	0.109916	0.314619	0.0161575
Q9ULV4	CORO1C	Coronin-1C	turquoise	0.0412938	0.758258	0.469277	0.00020242	-0.322354	0.0135946	0.260264	0.0484829	0.359128	0.00563127	0.179227	0.178249	0.397921	0.00197921	-0.253368	0.0549804	0.567569	3.38327e-06	-0.404515	0.00163595	-0.0894524	0.504287	0.273301	0.0379136	0.476011	0.000158911	0.282439	0.0317047	-0.0579939	0.665437	0.392833	0.00228653
P08195	SLC3A2	4F2 cell-surface antigen heavy chain	turquoise	-0.0409802	0.760038	0.181889	0.171782	-0.267194	0.0425993	-0.0570245	0.670707	0.0994462	0.457653	-0.144413	0.27945	0.223815	0.0912356	-0.0344941	0.797135	0.341184	0.00876787	-0.368853	0.00438343	-0.145243	0.276667	0.417937	0.00109686	0.38502	0.00284162	-0.147774	0.268292	-0.294387	0.0248876	-0.25943	0.0492338
Q9P265	DIP2B	Disco-interacting protein 2 homolog B	turquoise	-0.039145	0.770484	-0.0461787	0.730685	-0.00597319	0.964505	-0.0661757	0.621624	0.249394	0.0590348	-0.0662364	0.621304	0.0276249	0.836913	0.337096	0.00966537	0.576936	2.13313e-06	-0.222148	0.0937355	-0.587806	1.22645e-06	0.547254	8.77632e-06	0.407029	0.00151982	0.109946	0.41131	0.295	0.0245741	0.197883	0.136489
P15311	EZR	Ezrin	turquoise	0.0356653	0.7904	0.225219	0.0891698	-0.252433	0.0559131	0.248511	0.0599681	0.257973	0.0505679	0.00964121	0.942738	0.5052	5.24125e-05	0.0881583	0.510499	0.640967	5.96303e-08	-0.226583	0.0871991	-0.341755	0.00864846	0.462239	0.000259302	0.626859	1.4063e-07	0.0358123	0.789556	-0.0438325	0.743888	0.406444	0.00154615
Q9UL26	RAB22A	Ras-related protein Rab-22A	turquoise	0.0337972	0.801149	0.405459	0.00159141	-0.292797	0.0257166	0.225806	0.0883179	0.226578	0.0872059	-0.0151968	0.909854	0.49762	7.05904e-05	-0.0654194	0.625623	0.758593	5.27439e-12	-0.351083	0.00688887	-0.305305	0.0197817	0.602989	5.46837e-07	0.552693	6.84109e-06	0.222743	0.0928372	0.0245527	0.854841	0.292401	0.0259268
Q9BUL8	PDCD10	Programmed cell death protein 10	turquoise	-0.0326224	0.807927	0.11813	0.377146	-0.18533	0.163679	0.202058	0.128243	0.281593	0.0322416	0.0229202	0.864399	0.561032	4.62938e-06	0.177878	0.181593	0.729871	8.02942e-11	-0.216102	0.103255	-0.539547	1.23991e-05	0.450674	0.000385114	0.520411	2.82172e-05	0.0484442	0.718009	0.207593	0.117899	0.402653	0.00172702
O43865	AHCYL1	Putative adenosylhomocysteinase 2	turquoise	0.0322185	0.81026	-0.0748428	0.576597	-0.046906	0.726607	-0.0307893	0.818531	0.087009	0.516048	-0.217098	0.101638	0.0581439	0.664624	0.177546	0.182421	0.431021	0.000730976	-0.129577	0.332324	-0.455082	0.000331767	0.162599	0.222656	0.122273	0.360521	0.1001	0.454688	0.0953855	0.476312	0.330088	0.0113896
Q15257	PPP2R4	Serine/threonine-protein phosphatase 2A activator	turquoise	0.0281268	0.833991	0.117812	0.37844	-0.153649	0.249512	0.33084	0.0111925	0.363684	0.00501241	0.0597538	0.655913	0.30822	0.0185798	0.159577	0.231488	0.755053	7.52632e-12	-0.082149	0.539845	-0.517445	3.19133e-05	0.396792	0.00204401	0.481254	0.000131161	0.253802	0.054552	0.235828	0.0747261	0.602341	5.66498e-07
Q6YHK3	CD109	CD109 antigen	turquoise	0.0260599	0.846036	0.236359	0.0740545	-0.191671	0.149487	-0.0361019	0.787894	0.218062	0.100091	0.108095	0.419279	0.0930423	0.48726	-0.115919	0.386205	0.338211	0.00941299	-0.317511	0.0151547	-0.0517699	0.699538	0.0504848	0.706656	0.181051	0.173799	0.190159	0.152785	0.0354494	0.791641	0.0531849	0.69173
P48960	CD97	CD97 antigen	turquoise	-0.0260008	0.846381	0.0913305	0.495341	-0.0945465	0.480217	0.0763215	0.569067	0.305144	0.0198501	-0.0103724	0.938403	0.266482	0.0431748	0.189688	0.153823	0.652963	2.77542e-08	-0.221153	0.0952528	-0.523667	2.46188e-05	0.370065	0.00424647	0.389977	0.0024771	0.0742651	0.579551	0.189702	0.153792	0.294446	0.0248572
Q9HC38	GLOD4	Glyoxalase domain-containing protein 4	turquoise	-0.0258283	0.847388	0.116379	0.384309	-0.197244	0.137784	0.387334	0.0026659	0.354241	0.00636866	0.310668	0.0176188	0.506523	4.97215e-05	0.0921707	0.491366	0.634859	8.69178e-08	-0.0161389	0.904291	-0.309491	0.0180754	0.332062	0.0108789	0.469252	0.000202604	0.219585	0.0976844	0.268117	0.0418621	0.551276	7.30281e-06
O15162	PLSCR1	Phospholipid scramblase 1	turquoise	-0.0243969	0.855753	0.241667	0.0676084	-0.0716246	0.593141	0.269276	0.0409511	0.0197282	0.883141	-0.0406158	0.762109	0.153992	0.248445	0.00643226	0.961779	0.302524	0.0209892	0.0273535	0.838493	-0.149913	0.261346	0.322151	0.0136571	0.251713	0.0566407	0.19565	0.14106	0.16571	0.21381	0.187879	0.157859
P60953	CDC42	Cell division control protein 42 homolog	turquoise	-0.024091	0.857542	0.222548	0.0931306	-0.481356	0.000130664	0.0372278	0.78144	0.0942328	0.481681	-0.188566	0.156316	0.407962	0.0014786	-0.127078	0.34181	0.532073	1.71972e-05	-0.464193	0.000242209	-0.284275	0.0305657	0.165351	0.214818	0.374553	0.00377151	-0.124185	0.353002	-0.145198	0.276817	0.153741	0.249225
P62993	GRB2	Growth factor receptor-bound protein 2	turquoise	-0.0234973	0.861018	0.271409	0.0393174	-0.289519	0.0274992	0.213212	0.108062	0.194651	0.143142	-0.00680062	0.959592	0.551872	7.10513e-06	-0.0320547	0.811207	0.7359	4.66833e-11	-0.331962	0.0109042	-0.392102	0.00233404	0.567497	3.39506e-06	0.613802	2.99729e-07	-0.00419373	0.975075	0.0555041	0.679003	0.381302	0.00314549
O43491	EPB41L2	Band 4.1-like protein 2	turquoise	0.0221572	0.868872	0.0430705	0.748192	-0.13478	0.313107	0.0880408	0.511065	0.211113	0.11166	0.0180339	0.893116	0.136971	0.305233	0.230988	0.0810664	0.652301	2.89762e-08	-0.221051	0.09541	-0.5645	3.9232e-06	0.262353	0.0466433	0.335656	0.0099998	0.237725	0.0723511	0.374222	0.00380481	0.414427	0.00121966
Q13867	BLMH	Bleomycin hydrolase	turquoise	0.0204001	0.87919	0.108193	0.418852	-0.102803	0.442535	0.199111	0.134023	0.361907	0.0052463	0.297286	0.0234344	0.251969	0.0563809	-0.0643641	0.63122	0.410767	0.00136075	-0.0339591	0.800216	-0.0621038	0.643279	0.180269	0.175696	0.316841	0.0153823	0.0545788	0.684071	-0.0538721	0.68795	0.124827	0.350502
O75695	RP2	Protein XRP2	turquoise	-0.0201423	0.880706	0.109383	0.413725	-0.0841348	0.530058	0.357533	0.00586327	0.224311	0.0905013	-0.00957215	0.943148	0.337979	0.00946495	0.107363	0.422449	0.7592	4.95934e-12	0.0395519	0.768165	-0.445315	0.000460408	0.479172	0.000141597	0.413102	0.00126915	0.268646	0.0414443	0.231107	0.0809056	0.645353	4.52607e-08
P23919	DTYMK	Thymidylate kinase	turquoise	0.0189262	0.88786	0.158708	0.234073	-0.0751716	0.574919	0.189781	0.153617	0.381577	0.00312212	0.188739	0.155931	0.568137	3.29133e-06	0.168481	0.206143	0.584312	1.46843e-06	-0.155696	0.243185	-0.319092	0.0146295	0.373746	0.00385332	0.453019	0.000355833	0.197825	0.136606	0.181256	0.173304	0.237114	0.0731086
P63010	AP2B1	AP-2 complex subunit beta	turquoise	-0.0154596	0.908302	0.00763471	0.954641	0.0450632	0.736953	0.0108541	0.935549	0.32483	0.012852	-0.00752887	0.955269	0.221963	0.0940164	0.539098	1.26482e-05	0.61287	3.15958e-07	-0.136432	0.307159	-0.591067	1.03469e-06	0.413322	0.00126079	0.562488	4.31964e-06	0.341365	0.00872988	0.435131	0.000641319	0.326216	0.0124516
P20020	ATP2B1	Plasma membrane calcium-transporting ATPase 1	turquoise	0.0146875	0.912864	-0.0609088	0.649691	-0.0224352	0.867242	-0.0204573	0.878854	0.321414	0.0138863	0.027656	0.836732	0.119953	0.369777	0.276807	0.0354219	0.511238	4.1135e-05	-0.177086	0.183577	-0.449895	0.000395315	0.330637	0.0112453	0.408427	0.00145846	-0.0594379	0.657619	0.0732416	0.584802	0.106233	0.427381
Q8N9N7	LRRC57	Leucine-rich repeat-containing protein 57	turquoise	0.0146288	0.91321	0.226284	0.0876284	-0.236989	0.0732654	0.160837	0.227779	0.156865	0.239618	-0.0487259	0.716438	0.536689	1.40643e-05	0.0323897	0.809271	0.748603	1.41711e-11	-0.269364	0.0408826	-0.429857	0.000758354	0.545192	9.63443e-06	0.523693	2.45917e-05	0.0286498	0.830949	0.0934073	0.485546	0.390928	0.00241212
Q9ULC4	MCTS1	Malignant T-cell-amplified sequence 1	turquoise	-0.0145776	0.913513	0.135126	0.311855	-0.180236	0.175776	0.0741853	0.57996	0.274161	0.0372895	-0.0648726	0.62852	0.223117	0.0922755	0.146125	0.273728	0.696811	1.23852e-09	-0.319949	0.0143513	-0.519958	2.87546e-05	0.45435	0.000340124	0.453528	0.000349752	0.179894	0.176611	0.20596	0.120883	0.38286	0.00301483
P11166	SLC2A1	Solute carrier family 2, facilitated glucose transporter member 1	turquoise	-0.0122379	0.927353	0.209386	0.114689	-0.09772	0.465536	0.0261997	0.84522	0.116866	0.382311	-0.288536	0.0280537	0.19459	0.143269	0.171426	0.19821	0.411624	0.00132646	-0.19527	0.141848	-0.177805	0.181773	0.34762	0.00750185	0.517166	3.22831e-05	0.254684	0.0536883	-0.199883	0.13249	0.0965445	0.470945
Q16851	UGP2	UTP--glucose-1-phosphate uridylyltransferase	turquoise	-0.0116561	0.930798	0.0590325	0.65981	-0.227149	0.0863912	0.122576	0.359324	0.511966	3.99385e-05	0.2717	0.0390987	0.271315	0.0393883	-0.035121	0.793529	0.683956	3.25767e-09	-0.326252	0.0124413	-0.426645	0.000838744	0.178171	0.180863	0.426544	0.000841395	0.0171485	0.898335	0.190474	0.152094	0.428147	0.000800257
Q96FZ7	CHMP6	Charged multivesicular body protein 6	turquoise	0.0107557	0.936132	0.210349	0.112992	-0.193698	0.145149	0.259886	0.0488217	0.234893	0.0759193	0.118117	0.377199	0.492081	8.7366e-05	0.0333933	0.803478	0.556077	5.84588e-06	-0.130423	0.32915	-0.250007	0.0583945	0.27346	0.0377977	0.374133	0.00381386	0.146504	0.272473	0.103767	0.438246	0.338019	0.00945611
Q9UNF0	PACSIN2	Protein kinase C and casein kinase substrate in neurons protein 2	turquoise	0.00950963	0.943519	0.186737	0.160446	-0.174609	0.189881	0.136824	0.305759	0.245312	0.0634475	-0.0703124	0.599947	0.269233	0.0409843	0.00677141	0.959766	0.732467	6.36888e-11	-0.229413	0.0832185	-0.408026	0.00147581	0.488512	0.000100038	0.465544	0.000230989	0.250158	0.0582368	0.206053	0.12071	0.401677	0.00177652
P84085	ARF5	ADP-ribosylation factor 5	turquoise	-0.00862533	0.948763	-0.180674	0.174712	0.014007	0.916886	-0.0871665	0.515286	0.214933	0.105179	-0.0473266	0.724253	0.0182515	0.891834	0.382349	0.00305715	0.348809	0.00728622	-0.0821867	0.539659	-0.499497	6.56152e-05	0.095534	0.475622	0.171943	0.196838	0.175794	0.186844	0.283512	0.0310349	0.325761	0.0125819
Q9NUQ9	FAM49B	Protein FAM49B	turquoise	-0.0082771	0.950829	0.258111	0.0504405	-0.118941	0.373857	0.525843	2.24558e-05	0.220485	0.0962832	0.128949	0.334693	0.578487	1.97358e-06	0.141584	0.289077	0.584949	1.42123e-06	0.0751331	0.575115	-0.321341	0.013909	0.40948	0.00141376	0.485427	0.000112329	0.326223	0.0124494	0.228678	0.0842374	0.578618	1.96061e-06
Q16643	DBN1	Drebrin	turquoise	0.00764518	0.954579	0.135361	0.311008	0.00772222	0.954122	0.344799	0.00803559	0.226464	0.0873698	0.213673	0.107284	0.288632	0.027999	0.173187	0.19357	0.413484	0.00125469	0.0434904	0.74582	-0.228647	0.0842808	0.048282	0.718914	0.313055	0.0167233	0.218671	0.099123	0.215755	0.103823	0.403283	0.00169569
Q9Y6M7	SLC4A7	Sodium bicarbonate cotransporter 3	turquoise	-0.00718135	0.957332	-0.0246126	0.854491	-0.11663	0.383278	-0.0211526	0.874769	0.27582	0.0361092	0.040943	0.76025	0.118073	0.377379	0.226521	0.0872872	0.61502	2.79703e-07	-0.267136	0.0426455	-0.61754	2.42197e-07	0.182777	0.169662	0.277251	0.0351161	0.0509505	0.704074	0.313211	0.0166659	0.266911	0.0428273
P23634	ATP2B4	Plasma membrane calcium-transporting ATPase 4	turquoise	-0.0071662	0.957422	-0.00970931	0.942335	-0.241835	0.0674117	-0.105958	0.428583	0.361505	0.00530051	0.0300147	0.823022	0.0974235	0.466897	0.108584	0.417163	0.600271	6.33863e-07	-0.398078	0.00197031	-0.469653	0.000199732	0.144645	0.278669	0.363807	0.00499653	-0.0475547	0.722977	0.069506	0.604147	0.0393361	0.769395
O60488	ACSL4	Long-chain-fatty-acid--CoA ligase 4	turquoise	-0.00697108	0.95858	0.0124226	0.926259	-0.240151	0.0694011	-0.0189887	0.887492	0.339307	0.00917045	0.151053	0.257697	0.174617	0.189861	0.120444	0.367806	0.470636	0.000192851	-0.345762	0.00784977	-0.416366	0.00115036	0.00635913	0.962214	0.373843	0.00384336	0.03602	0.788364	0.267519	0.0423383	0.23387	0.0772407
Q13492	PICALM	Phosphatidylinositol-binding clathrin assembly protein	turquoise	-0.00660847	0.960733	0.330447	0.0112952	-0.106954	0.424231	0.280324	0.0330603	0.341142	0.00877681	0.197866	0.136523	0.287886	0.0284253	-0.0689295	0.607157	0.538911	1.27531e-05	-0.0679459	0.612307	-0.147528	0.269096	0.235872	0.0746698	0.440829	0.000533456	0.453949	0.000344791	0.180139	0.176013	0.363755	0.00500329
Q9Y376	CAB39	Calcium-binding protein 39	turquoise	0.00481229	0.971401	0.349676	0.00713248	-0.308178	0.0185966	0.439104	0.000564222	0.205503	0.121727	0.0119922	0.928808	0.372283	0.00400548	-0.0923019	0.490747	0.779631	5.58166e-13	-0.168536	0.205993	-0.286459	0.0292554	0.563709	4.07479e-06	0.607913	4.17008e-07	0.268448	0.0415998	0.0595126	0.657215	0.529069	1.95708e-05
Q14118	DAG1	Dystroglycan	turquoise	-0.00462407	0.972519	0.398025	0.00197331	-0.268729	0.0413789	0.308165	0.0186017	0.280378	0.0330254	0.131979	0.323362	0.378129	0.00342731	-0.0498677	0.710083	0.568319	3.26233e-06	-0.169802	0.202558	-0.180898	0.17417	0.5124	3.92408e-05	0.483077	0.0001226	0.320503	0.0141738	0.152592	0.252823	0.287617	0.02858
Q96C19	EFHD2	EF-hand domain-containing protein D2	turquoise	0.00418555	0.975124	0.314017	0.0163733	-0.39513	0.0021429	0.325299	0.0127152	0.427188	0.000824653	0.181604	0.172466	0.622645	1.80217e-07	-0.0553136	0.680045	0.736425	4.45004e-11	-0.353273	0.0065244	-0.337608	0.00954878	0.346278	0.00775182	0.586243	1.32965e-06	0.107699	0.42099	0.0455448	0.734245	0.402602	0.00172956
P61088	UBE2N	Ubiquitin-conjugating enzyme E2 N	turquoise	-0.00404222	0.975976	0.425752	0.00086243	-0.193423	0.14573	0.130898	0.327377	0.371249	0.0041163	0.0335982	0.802296	0.318413	0.0148532	-0.0325755	0.808198	0.677762	5.10296e-09	-0.379793	0.00327687	-0.292	0.0261407	0.627586	1.34689e-07	0.592461	9.6162e-07	0.344238	0.00814559	0.12402	0.353649	0.219142	0.0983791
Q8WWI5	SLC44A1	Choline transporter-like protein 1	turquoise	-0.00358629	0.978685	0.1334	0.318134	-0.213804	0.107063	-0.00889712	0.947151	0.33905	0.009227	-0.0162131	0.903853	0.18888	0.155616	0.105034	0.432642	0.629072	1.23268e-07	-0.376298	0.00359992	-0.480053	0.00013709	0.543237	1.05195e-05	0.4695	0.00020082	-0.0612255	0.647989	0.0524997	0.695507	0.0337139	0.801629
O75223	GGCT	Gamma-glutamylcyclotransferase	turquoise	-0.00337362	0.979948	0.306944	0.0190979	-0.217697	0.100674	0.185692	0.162842	0.275314	0.0364656	0.0791524	0.55478	0.299862	0.0222034	-0.10227	0.444916	0.583437	1.53567e-06	-0.198857	0.134531	-0.194776	0.142879	0.454791	0.000335068	0.469753	0.00019902	0.187225	0.159337	-0.00792473	0.95292	0.186354	0.161322
P35580	MYH10	Myosin-10	turquoise	-0.00334572	0.980114	-0.0186501	0.889486	-0.150699	0.258826	-0.144046	0.280685	0.17581	0.186804	0.0478355	0.721408	-0.128273	0.337254	0.143882	0.281241	0.234264	0.0767296	-0.300753	0.0217908	-0.311794	0.0171915	0.091607	0.494031	0.13794	0.301791	-0.0714513	0.594038	0.168328	0.206563	-0.105752	0.429488
P54920	NAPA	Alpha-soluble NSF attachment protein	turquoise	-0.00304378	0.981909	0.104439	0.43527	0.02059	0.878074	0.466312	0.000224833	0.105122	0.432257	0.135791	0.30946	0.45255	0.00036152	0.15157	0.256051	0.429841	0.000758738	0.26788	0.0420498	-0.194804	0.142821	0.355793	0.00612582	0.248442	0.0600407	0.370578	0.00418962	0.219158	0.0983545	0.487746	0.000102969
Q00796	SORD	Sorbitol dehydrogenase	turquoise	-0.00290499	0.982733	0.0313913	0.815045	-0.02397	0.85825	0.365048	0.00483917	0.377154	0.00351827	0.329147	0.0116401	0.246271	0.0623876	0.202427	0.127532	0.457637	0.000304012	0.103494	0.43946	-0.394027	0.00221083	0.333566	0.0105033	0.34396	0.00820061	0.164502	0.217216	0.255616	0.0527887	0.48764	0.000103379
P43007	SLC1A4	Neutral amino acid transporter A	turquoise	-0.00142316	0.991541	-0.183396	0.168198	0.0962032	0.472522	-0.217813	0.100489	0.097404	0.466986	-0.238619	0.0712524	-0.101985	0.446193	0.33833	0.00938645	0.493278	8.34557e-05	-0.195771	0.140809	-0.636178	8.01811e-08	0.187542	0.158619	0.0465217	0.728761	0.0799833	0.55062	0.350387	0.00700851	0.240578	0.0688924
P30825	SLC7A1	High affinity cationic amino acid transporter 1	turquoise	0.000188481	0.99888	-0.0157286	0.906714	-0.0134881	0.919955	-0.0429063	0.749121	0.390208	0.00246121	0.00903857	0.946312	0.0868805	0.51667	0.381672	0.00311402	0.589014	1.15183e-06	-0.244734	0.0640927	-0.551008	7.39343e-06	0.402621	0.0017286	0.426118	0.000852648	0.309091	0.0182328	0.362142	0.00521476	0.250524	0.057858
Q08431	MFGE8	Lactadherin	yellow	0.422502	0.000953806	0.720755	1.77492e-10	-0.616964	2.50335e-07	0.448892	0.000408801	0.0623204	0.642119	0.0520965	0.697733	0.310092	0.017841	-0.626388	1.44611e-07	0.3708	0.00416526	-0.387137	0.00268053	0.31249	0.0169315	0.46174	0.000263844	0.258501	0.0500806	0.170862	0.199711	-0.374486	0.00377822	-0.03438	0.797792
P24821	TNC	Tenascin	yellow	0.322808	0.0134559	0.444844	0.00046762	-0.43422	0.000660291	0.0772409	0.564408	0.211472	0.111039	-0.0102182	0.939317	0.0745254	0.578219	-0.261225	0.0476291	0.337621	0.00954576	-0.444738	0.000469261	0.00150755	0.991039	0.109544	0.413031	0.202103	0.128156	0.223384	0.0918769	-0.0190608	0.887068	0.00530983	0.968445
P63096	GNAI1	Guanine nucleotide-binding protein G(i) subunit alpha-1	yellow	0.313138	0.0166928	0.670553	8.48816e-09	-0.410466	0.001373	0.599412	6.63948e-07	0.269835	0.0405176	0.224982	0.0895161	0.354905	0.0062638	-0.437528	0.000593745	0.41499	0.00119916	-0.15675	0.239969	0.221372	0.0949182	0.509572	4.39993e-05	0.541845	1.11949e-05	0.210882	0.112062	-0.199091	0.134064	0.131684	0.324457
P53801	PTTG1IP	Pituitary tumor-transforming gene 1 protein-interacting protein	yellow	0.29777	0.0231987	0.584265	1.47198e-06	-0.515063	3.5199e-05	0.289761	0.0273639	0.128737	0.335494	-0.0111627	0.933721	0.227799	0.0854709	-0.398963	0.00192101	0.196053	0.140226	-0.424248	0.000903682	0.1786	0.179796	0.250215	0.058178	0.270322	0.0401429	0.16814	0.207076	-0.200541	0.131196	-0.127948	0.338491
P14543	NID1	Nidogen-1	yellow	0.291329	0.0265025	0.539598	1.23714e-05	-0.371578	0.00408078	0.131092	0.326655	0.0549618	0.681971	0.0436574	0.744877	0.0343	0.798252	-0.404395	0.00164166	0.0228115	0.865036	-0.328933	0.0116977	0.353596	0.00647204	0.0330498	0.805459	0.103021	0.441564	0.211432	0.111107	-0.258688	0.0499098	-0.242714	0.0663914
P06756	ITGAV	Integrin alpha-V	yellow	0.277943	0.0346443	0.821093	2.95687e-15	-0.418959	0.00106323	0.328387	0.011846	0.326136	0.0124743	0.136663	0.306332	0.457083	0.000309849	-0.309645	0.0180151	0.418329	0.00108384	-0.417519	0.00111088	0.244204	0.0646901	0.580536	1.77979e-06	0.677482	5.20623e-09	0.437346	0.000597233	-0.232328	0.0792695	-0.0645327	0.630325
Q9UBI6	GNG12	Guanine nucleotide-binding protein G(I)/G(S)/G(O) subunit gamma-12	yellow	0.272452	0.0385379	0.812893	9.22703e-15	-0.5633	4.15538e-06	0.753453	8.82123e-12	0.2138	0.10707	0.237476	0.0726587	0.67308	7.11295e-09	-0.452287	0.000364748	0.31736	0.0152059	-0.188277	0.156965	0.386165	0.00275345	0.483962	0.000118634	0.598621	6.92841e-07	0.213672	0.107286	-0.324384	0.012983	0.0335391	0.802637
P07942	LAMB1	Laminin subunit beta-1	yellow	0.272385	0.0385876	0.831026	6.87689e-16	-0.409803	0.00140027	0.255178	0.0532108	0.127595	0.339836	0.0287417	0.830415	0.144017	0.280784	-0.477414	0.000151002	0.064991	0.627893	-0.334275	0.0103301	0.532449	1.69197e-05	0.329568	0.0115275	0.401979	0.00176106	0.423011	0.000938936	-0.411523	0.00133046	-0.300388	0.0219587
Q15836	VAMP3	Vesicle-associated membrane protein 3	yellow	0.264077	0.0451682	0.765133	2.69027e-12	-0.541214	1.15144e-05	0.65603	2.27021e-08	0.00316924	0.981163	0.0511185	0.703143	0.381914	0.00309363	-0.572578	2.64834e-06	0.213193	0.108094	-0.217833	0.100457	0.437784	0.000588862	0.37151	0.00408805	0.272143	0.0387676	0.276225	0.0358259	-0.374108	0.00381635	-0.0375008	0.779877
P07355	ANXA2	Annexin A2	yellow	0.261192	0.0476584	0.73629	4.50506e-11	-0.527708	2.0744e-05	0.559131	5.06526e-06	0.166357	0.212004	0.128156	0.337698	0.434086	0.00066311	-0.579706	1.85603e-06	0.108993	0.415401	-0.205249	0.122199	0.483542	0.000120501	0.312839	0.0168027	0.450408	0.000388563	0.142979	0.284304	-0.449025	0.000406992	-0.111085	0.40645
P11047	LAMC1	Laminin subunit gamma-1	yellow	0.259955	0.0487603	0.86481	2.14167e-18	-0.482324	0.000126071	0.271432	0.0392995	0.126011	0.345915	-0.011443	0.93206	0.184641	0.165279	-0.508844	4.53085e-05	0.111212	0.405912	-0.407894	0.00148156	0.525877	2.24241e-05	0.368793	0.00439035	0.463787	0.000245668	0.383897	0.00293051	-0.462779	0.000254474	-0.300298	0.0220005
P55268	LAMB2	Laminin subunit beta-2	yellow	0.252985	0.055361	0.605432	4.78319e-07	-0.488567	9.98287e-05	0.171484	0.198055	0.0259105	0.846908	-0.138213	0.300826	0.134674	0.313493	-0.382789	0.00302069	0.219916	0.0971668	-0.366374	0.0046759	0.265946	0.0436129	0.272704	0.0383519	0.337463	0.00958155	0.168571	0.205898	-0.336639	0.0097703	-0.184968	0.164519
P08962	CD63	CD63 antigen	yellow	0.247365	0.0611959	0.696493	1.26926e-09	-0.425454	0.000870482	0.362043	0.00522812	0.27976	0.0334304	0.13891	0.298374	0.26193	0.0470112	-0.355549	0.0061634	0.345731	0.00785564	-0.337791	0.00950729	0.136021	0.308633	0.565786	3.68788e-06	0.405978	0.0015674	0.402964	0.00171146	-0.179263	0.17816	-0.0213679	0.873505
P18085	ARF4	ADP-ribosylation factor 4	yellow	0.242448	0.0666986	0.592943	9.37489e-07	-0.441483	0.000522194	0.23015	0.0822056	0.264318	0.044965	0.00270988	0.983893	0.119361	0.372161	-0.286936	0.0289756	0.307127	0.019023	-0.429916	0.000756937	0.0929421	0.487732	0.267248	0.0425557	0.459153	0.000288569	0.387129	0.00268112	-0.152065	0.254484	-0.0252365	0.850844
Q9Y281	CFL2	Cofilin-2	yellow	0.233088	0.078265	0.703935	7.0887e-10	-0.668226	9.97385e-09	0.334407	0.010298	0.0616298	0.645819	-0.0230699	0.863522	0.287583	0.0285998	-0.595435	8.21564e-07	0.357275	0.00590149	-0.534151	1.57142e-05	0.258648	0.0499464	0.311932	0.0171395	0.442091	0.000511909	0.00879516	0.947756	-0.481944	0.000127856	-0.101644	0.447723
P02545	LMNA	Prelamin-A/C	yellow	0.229318	0.0833498	0.552162	7.01091e-06	-0.181701	0.172233	0.158718	0.234045	0.425274	0.000875346	0.243555	0.065427	0.225026	0.0894518	-0.180901	0.174163	0.253811	0.0545432	-0.251476	0.0568815	0.107888	0.420172	0.335266	0.0100922	0.519125	2.97684e-05	0.314228	0.0162973	0.0302683	0.821552	-0.0684856	0.609479
Q92626	PXDN	Peroxidasin homolog	yellow	0.227077	0.0864927	0.465644	0.000230177	-0.192721	0.147228	0.0776509	0.562337	0.0258728	0.847128	-0.0474948	0.723312	0.119909	0.369954	-0.265455	0.0440174	-0.137498	0.30336	-0.146693	0.271848	0.47792	0.000148238	-0.0133754	0.920622	0.0608274	0.650128	0.330378	0.0113132	-0.348967	0.0072579	-0.236985	0.0732704
P02649	APOE	Apolipoprotein E	yellow	0.225166	0.0892475	0.324433	0.0129685	-0.13111	0.326587	0.184447	0.165731	0.0506881	0.705528	0.200489	0.131297	-0.0118959	0.929378	-0.285005	0.0301225	0.0189074	0.88797	0.0283606	0.832631	0.239072	0.0707012	0.256386	0.0520546	-0.0700147	0.601496	0.237745	0.0723258	0.00742445	0.955889	0.053854	0.68805
P15151	PVR	Poliovirus receptor	yellow	0.220636	0.0960501	0.645168	4.57954e-08	-0.36103	0.00536514	0.29533	0.0244066	0.199451	0.133346	-0.0127572	0.924279	0.358063	0.0057852	-0.226471	0.0873596	0.512128	3.96773e-05	-0.333032	0.0106353	0.0909135	0.49732	0.429681	0.00076258	0.542801	1.07268e-05	0.411552	0.00132932	-0.222323	0.0934701	0.172771	0.19466
Q99584	S100A13	Protein S100-A13	yellow	0.220133	0.0968283	0.736745	4.32162e-11	-0.527978	2.05063e-05	0.659236	1.8354e-08	0.325303	0.0127141	0.186205	0.161663	0.539513	1.24178e-05	-0.321769	0.0137755	0.460815	0.000272455	-0.235285	0.075417	0.120681	0.366857	0.472749	0.000178789	0.641891	5.62843e-08	0.297319	0.0234182	-0.0973282	0.467335	0.142512	0.285894
Q15012	LAPTM4A	Lysosomal-associated transmembrane protein 4A	yellow	0.215051	0.104984	0.491152	9.05134e-05	-0.310786	0.0175737	0.213572	0.107454	0.0300463	0.822839	-0.116206	0.385021	0.0775084	0.563057	-0.157359	0.238125	0.301332	0.0215257	-0.357809	0.00582251	-0.0091387	0.945718	0.392029	0.00233884	0.337917	0.00947894	0.302562	0.0209723	-0.0388599	0.772111	0.0665205	0.619805
P60903	S100A10	Protein S100-A10	yellow	0.210647	0.112471	0.640807	6.02272e-08	-0.513035	3.82399e-05	0.699466	1.00785e-09	0.186617	0.160721	0.220508	0.0962467	0.646876	4.10861e-08	-0.399426	0.00189562	0.253531	0.0548191	-0.120266	0.36852	0.342271	0.00854192	0.368355	0.00444086	0.600681	6.19945e-07	0.087583	0.513273	-0.277204	0.0351484	0.104549	0.434785
P01112	HRAS	GTPase HRas	yellow	0.209905	0.113771	0.705134	6.44324e-10	-0.612448	3.23572e-07	0.375435	0.00368388	0.205091	0.122492	0.00373422	0.977806	0.579798	1.84741e-06	-0.413414	0.00125734	0.692313	1.74707e-09	-0.498006	6.95404e-05	-0.0179985	0.893324	0.55128	7.3016e-06	0.574001	2.46865e-06	0.177266	0.183123	-0.302728	0.0208989	0.117705	0.378876
P13987	CD59	CD59 glycoprotein	yellow	0.209679	0.114171	0.737679	3.96697e-11	-0.659897	1.75613e-08	0.285347	0.0299165	0.105226	0.431796	-0.0793871	0.553603	0.341145	0.00877622	-0.528173	2.03356e-05	0.433168	0.000682823	-0.572449	2.66532e-06	0.156057	0.242078	0.41443	0.00121956	0.424801	0.000888312	0.125089	0.349484	-0.345488	0.00790227	-0.157384	0.238047
O00560	SDCBP	Syntenin-1	yellow	0.206165	0.120505	0.61539	2.73873e-07	-0.446411	0.000444005	0.497453	7.10495e-05	0.200385	0.1315	0.286151	0.0294373	0.310791	0.0175716	-0.476034	0.000158776	0.257605	0.0509097	-0.268753	0.0413601	0.260319	0.0484336	0.594965	8.42319e-07	0.265244	0.0441919	0.122622	0.359143	-0.274709	0.0368963	-0.162446	0.223098
O14817	TSPAN4	Tetraspanin-4	yellow	0.205572	0.1216	0.705803	6.10717e-10	-0.479058	0.000142194	0.304478	0.0201346	0.109859	0.411684	-0.00398799	0.976298	0.208045	0.117084	-0.421466	0.000984702	0.404062	0.00165771	-0.447382	0.000429907	0.175573	0.187408	0.570858	2.88206e-06	0.405359	0.00159609	0.260793	0.0480111	-0.227817	0.0854454	-0.102764	0.442711
P27105	STOM	Erythrocyte band 7 integral membrane protein	yellow	0.204163	0.124232	0.478674	0.000144205	-0.395217	0.00213762	0.0979597	0.464437	-0.039146	0.770478	0.00414592	0.97536	0.0251939	0.851093	-0.458613	0.000293981	-0.111785	0.40348	-0.221364	0.09493	0.422913	0.000941762	-0.0310915	0.816781	0.0673038	0.61568	0.0785527	0.557793	-0.324439	0.0129669	-0.325146	0.0127596
P07602	PSAP	Prosaposin	yellow	0.19536	0.141661	0.430141	0.000751579	-0.349983	0.00707871	0.254448	0.053919	0.255089	0.0532966	0.388618	0.00257264	0.189706	0.153784	-0.25856	0.0500265	-0.0350936	0.793686	-0.233543	0.0776685	0.379619	0.0032923	0.0543489	0.685332	0.139907	0.294882	0.196362	0.13959	-0.201367	0.129581	-0.107001	0.424025
Q9NVJ2	ARL8B	ADP-ribosylation factor-like protein 8B	yellow	0.192575	0.14754	0.430479	0.000743604	-0.337247	0.00963083	0.111023	0.406715	0.265806	0.0437277	0.222021	0.0939284	0.0301381	0.822307	-0.314193	0.0163099	0.191073	0.150785	-0.308373	0.0185183	0.177671	0.182109	0.147228	0.270083	0.211543	0.110916	0.255333	0.0530613	-0.186098	0.161909	-0.0727134	0.587521
Q9Y4K0	LOXL2	Lysyl oxidase homolog 2	yellow	0.190193	0.152709	0.656703	2.17153e-08	-0.42105	0.000997355	0.361419	0.00531218	-0.0192885	0.885727	0.0196655	0.88351	0.180104	0.176099	-0.505293	5.22199e-05	-0.0832792	0.534264	-0.196947	0.138392	0.657518	2.05744e-08	0.0173148	0.897354	0.254247	0.0541155	0.248353	0.0601358	-0.545052	9.69514e-06	-0.177491	0.182558
P51149	RAB7A	Ras-related protein Rab-7a	yellow	0.1883	0.156913	0.652149	2.92653e-08	-0.46014	0.000278897	0.368494	0.00442483	0.195153	0.142092	0.0779101	0.561029	0.431172	0.000727493	-0.369813	0.00427466	0.333701	0.0104701	-0.330393	0.0113093	0.140607	0.292452	0.430966	0.000732258	0.321542	0.0138461	0.362171	0.00521097	-0.166064	0.21282	0.0720752	0.590812
P26006	ITGA3	Integrin alpha-3	yellow	0.18733	0.159099	0.849001	3.7989e-17	-0.532825	1.66464e-05	0.43956	0.000555945	0.170226	0.201415	0.0914231	0.494902	0.49031	9.34552e-05	-0.42212	0.000965094	0.181258	0.1733	-0.346624	0.00768667	0.51074	4.19734e-05	0.378526	0.00339087	0.66749	1.04928e-08	0.302897	0.0208238	-0.479843	0.000138155	-0.185585	0.163089
P25391	LAMA1	Laminin subunit alpha-1	yellow	0.184928	0.164612	0.449073	0.000406338	-0.363806	0.00499675	-0.00375247	0.977697	0.0348078	0.79533	0.0601801	0.653614	-0.0449262	0.737724	-0.443173	0.000494075	-0.0210308	0.875484	-0.330377	0.0113136	0.292835	0.0256963	-0.0940388	0.482588	-0.000652402	0.996122	0.144994	0.2775	-0.227478	0.0859242	-0.21523	0.104688
Q08380	LGALS3BP	Galectin-3-binding protein	yellow	0.184413	0.165811	0.733051	6.04324e-11	-0.408596	0.00145121	0.178521	0.179993	-0.0220885	0.869275	0.026817	0.841619	0.140484	0.292878	-0.513886	3.69364e-05	0.00810381	0.951858	-0.337923	0.00947759	0.528887	1.9724e-05	0.305277	0.0197936	0.306721	0.0191898	0.272799	0.0382817	-0.382135	0.00307507	-0.377891	0.00344932
P22392	NME2	Nucleoside diphosphate kinase B	yellow	0.182519	0.170278	0.674515	6.42842e-09	-0.703373	7.41242e-10	0.216307	0.10292	0.328618	0.011783	0.221139	0.0952746	0.266556	0.0431146	-0.566558	3.553e-06	0.326865	0.0122679	-0.681335	3.94416e-09	0.211327	0.111289	0.221075	0.0953725	0.403036	0.00170791	-0.011231	0.933316	-0.325085	0.0127773	-0.338189	0.00941797
O75787	ATP6AP2	Renin receptor	yellow	0.178038	0.181194	0.493905	8.14747e-05	-0.171244	0.198693	0.562778	4.2602e-06	0.19239	0.147937	0.397071	0.00202782	0.458205	0.000298134	-0.236541	0.073826	0.0289724	0.829074	0.0567367	0.672274	0.376118	0.00361732	0.316992	0.0153306	0.218009	0.100175	0.180663	0.17474	-0.0689473	0.607064	0.00120717	0.992824
P16152	CBR1	Carbonyl reductase [NADPH] 1	yellow	0.176112	0.186036	0.484166	0.000117737	-0.31688	0.0153687	0.368108	0.00446962	0.13996	0.294698	0.0770586	0.565331	0.45398	0.000344434	-0.30434	0.020194	-0.00698196	0.958516	-0.0729367	0.58637	0.440497	0.000539256	0.0338006	0.801129	0.163321	0.22058	0.166922	0.210432	-0.362726	0.00513729	-0.0645165	0.63041
P98160	HSPG2	Basement membrane-specific heparan sulfate proteoglycan core protein	yellow	0.174297	0.190686	0.83223	5.72565e-16	-0.498651	6.78167e-05	0.263746	0.0454487	0.13426	0.314997	-0.00151043	0.991022	0.20473	0.123168	-0.511476	4.07406e-05	0.134257	0.315006	-0.45066	0.000385288	0.45747	0.000305758	0.456267	0.000318622	0.556149	5.82644e-06	0.249918	0.0584874	-0.423867	0.000914398	-0.300925	0.0217119
P62070	RRAS2	Ras-related protein R-Ras2	yellow	0.169189	0.204216	0.777621	6.99031e-13	-0.507038	4.87101e-05	0.473406	0.00017461	0.181764	0.172083	0.11616	0.38521	0.65887	1.88075e-08	-0.394996	0.00215101	0.299299	0.0224675	-0.364764	0.00487476	0.378338	0.00340815	0.459206	0.000288035	0.69688	1.23195e-09	0.26057	0.0482096	-0.397179	0.00202155	-0.0333277	0.803856
P30044	PRDX5	Peroxiredoxin-5, mitochondrial	yellow	0.168655	0.205667	0.574958	2.35413e-06	-0.36136	0.00532021	0.335814	0.00996275	0.351996	0.00673486	0.257663	0.0508555	0.418291	0.00108511	-0.322136	0.0136618	0.382608	0.00303564	-0.350519	0.0069857	0.170167	0.201575	0.370329	0.00421708	0.440666	0.000536292	0.202656	0.127094	-0.327918	0.0119745	-0.0497529	0.710721
P35080	PFN2	Profilin-2	yellow	0.168607	0.205798	0.71631	2.58381e-10	-0.404017	0.00165985	0.624952	1.57403e-07	-0.0732149	0.58494	0.00462941	0.972487	0.39664	0.00205286	-0.501353	6.10162e-05	0.0838066	0.531669	-0.0824468	0.538372	0.52226	2.6118e-05	0.257908	0.050628	0.371997	0.00403584	0.197815	0.136626	-0.433492	0.000675797	-0.00871372	0.948239
Q9H4G4	GLIPR2	Golgi-associated plant pathogenesis-related protein 1	yellow	0.167326	0.209315	0.322327	0.0136029	-0.284357	0.0305155	0.163271	0.220726	0.0207774	0.876973	0.0106951	0.936491	0.0647941	0.628937	-0.350383	0.00700921	0.0967575	0.469963	-0.180628	0.174824	0.279449	0.0336354	-0.0971752	0.468038	0.093006	0.487431	0.100777	0.451628	-0.385676	0.00279084	-0.0718998	0.591718
P51153	RAB13	Ras-related protein Rab-13	yellow	0.166561	0.211437	0.778412	6.39945e-13	-0.495696	7.60488e-05	0.445665	0.000455108	0.239812	0.069808	0.109345	0.413886	0.462546	0.000256545	-0.427208	0.000824117	0.524442	2.38272e-05	-0.394585	0.00217624	0.15444	0.247054	0.577203	2.10482e-06	0.58418	1.47839e-06	0.357585	0.00585554	-0.266582	0.0430941	0.0399537	0.765876
P50454	SERPINH1	Serpin H1	yellow	0.164641	0.216822	0.468722	0.000206456	-0.0971185	0.4683	0.42115	0.000994292	0.299978	0.0221494	0.253473	0.0548765	0.171949	0.196822	-0.231649	0.0801758	0.121419	0.363913	0.0237329	0.859638	0.307915	0.0187026	0.2172	0.101474	0.302443	0.0210255	0.52333	2.49707e-05	-0.0211501	0.874784	0.164175	0.218144
O75396	SEC22B	Vesicle-trafficking protein SEC22b	yellow	0.154551	0.24671	0.357823	0.00582042	-0.0281525	0.833842	0.234039	0.0770219	0.16742	0.209056	0.294952	0.0245986	0.243963	0.0649624	-0.123008	0.357621	0.0180195	0.8932	0.106959	0.424209	0.283591	0.0309861	0.0369425	0.783074	0.019653	0.883583	0.481322	0.000130831	0.0198296	0.882544	0.0385746	0.773739
P31949	S100A11	Protein S100-A11	yellow	0.149965	0.26118	0.689195	2.20971e-09	-0.477954	0.000148052	0.456716	0.000313767	0.284168	0.0306313	0.12206	0.361368	0.520588	2.801e-05	-0.347319	0.00755717	0.280527	0.0329284	-0.262885	0.0461839	0.247274	0.0612944	0.394405	0.00218734	0.623192	1.74541e-07	0.237801	0.0722573	-0.262723	0.0463237	-0.0203206	0.879657
P61586	RHOA	Transforming protein RhoA	yellow	0.14849	0.265954	0.688705	2.29221e-09	-0.776321	8.07525e-13	0.344812	0.00803313	0.122261	0.360569	-0.028002	0.834717	0.564005	4.01745e-06	-0.557543	5.45821e-06	0.470446	0.000194166	-0.575965	2.23909e-06	0.174457	0.190272	0.368874	0.00438108	0.530383	1.84979e-05	-0.0156017	0.907463	-0.482061	0.000127304	-0.0956415	0.475124
P63000	RAC1	Ras-related C3 botulinum toxin substrate 1	yellow	0.144501	0.279155	0.552685	6.84356e-06	-0.724746	1.25899e-10	0.0406558	0.761882	0.0814301	0.54341	-0.00532282	0.968368	0.256823	0.0516419	-0.623593	1.70491e-07	0.154799	0.245942	-0.61527	2.75758e-07	0.326298	0.0124283	0.146321	0.273077	0.216868	0.102009	-0.164009	0.218618	-0.594513	8.62758e-07	-0.396911	0.00203708
P04792	HSPB1	Heat shock protein beta-1	yellow	0.140299	0.29352	0.655551	2.34291e-08	-0.212327	0.109568	0.341831	0.00863268	0.178793	0.17932	0.215251	0.104653	0.289243	0.0276539	-0.347646	0.00749702	-0.0578957	0.66597	-0.0536361	0.689247	0.534011	1.58102e-05	0.157915	0.236448	0.220544	0.0961913	0.423606	0.000921818	-0.316046	0.0156558	-0.198133	0.135984
P02794	FTH1	Ferritin heavy chain	yellow	0.137011	0.305093	0.408048	0.00147489	-0.0860179	0.520858	0.317087	0.0152983	0.0726765	0.587711	-0.079233	0.554376	0.339744	0.0090755	-0.0416904	0.756007	0.141606	0.289	-0.00361816	0.978495	0.2363	0.0741286	0.305251	0.0198045	0.284856	0.0302128	0.45606	0.000320877	-0.253436	0.0549127	0.271484	0.0392607
Q01628	IFITM3	Interferon-induced transmembrane protein 3	yellow	0.128998	0.334508	0.367462	0.00454549	-0.196805	0.138682	0.29022	0.0271096	-0.102748	0.44278	-0.100686	0.452039	0.11589	0.386326	-0.181332	0.173121	-0.0049837	0.970382	-0.0690105	0.606734	0.270972	0.0396475	0.123416	0.356016	0.0387721	0.772612	0.239137	0.0706223	0.00445255	0.973538	-0.023364	0.861798
P21589	NT5E	5-nucleotidase	yellow	0.126885	0.342553	0.711654	3.80072e-10	-0.554367	6.33052e-06	0.221783	0.0942905	0.0426172	0.750756	-0.133725	0.316946	0.248569	0.0599058	-0.458525	0.000294877	0.272571	0.0384499	-0.473048	0.000176873	0.326426	0.0123917	0.331622	0.0109909	0.501919	5.9673e-05	0.229629	0.0829198	-0.411138	0.00134583	-0.129581	0.332308
P60033	CD81	CD81 antigen	yellow	0.114053	0.393948	0.510829	4.1823e-05	-0.502747	5.77596e-05	0.155192	0.244731	-0.156023	0.242183	-0.0868745	0.516699	0.0390808	0.770851	-0.540988	1.16308e-05	0.199773	0.132708	-0.448127	0.000419378	0.223992	0.0909733	0.506514	4.97408e-05	0.0858588	0.521632	-0.0785141	0.557987	-0.354751	0.00628789	-0.3519	0.0067509
P62834	RAP1A	Ras-related protein Rap-1A	yellow	0.111415	0.405049	0.676835	5.45216e-09	-0.551028	7.38672e-06	0.293697	0.0252447	0.339168	0.00920106	0.0975551	0.466292	0.530426	1.84638e-05	-0.380663	0.00320061	0.661419	1.58578e-08	-0.495661	7.61526e-05	-0.0555589	0.678703	0.536551	1.41498e-05	0.598609	6.93284e-07	0.194157	0.144178	-0.270125	0.0402943	0.032793	0.806942
O00468	AGRN	Agrin	yellow	0.107486	0.421919	0.81767	4.78753e-15	-0.382928	0.00300923	0.234108	0.0769317	0.115126	0.389482	-0.0460314	0.731512	0.176015	0.186284	-0.462813	0.000254171	0.0502475	0.707973	-0.369318	0.00433044	0.550352	7.61941e-06	0.34584	0.00783486	0.515894	3.40192e-05	0.368358	0.00444052	-0.478521	0.000145015	-0.301332	0.0215258
P17931	LGALS3	Galectin-3	yellow	0.101786	0.447087	0.705841	6.08861e-10	-0.507456	4.79019e-05	0.324964	0.0128126	0.250746	0.0576296	0.0749164	0.576221	0.385024	0.00284135	-0.439132	0.000563711	0.330433	0.0112988	-0.361849	0.00525408	0.225664	0.0885235	0.386126	0.0027564	0.527852	2.06165e-05	0.278893	0.0340049	-0.235688	0.0749037	-0.0768504	0.566385
Q02818	NUCB1	Nucleobindin-1	yellow	0.0981061	0.463766	0.508145	4.65972e-05	-0.281054	0.032587	0.288448	0.0281036	0.173201	0.193533	0.0497601	0.71068	0.117636	0.379159	-0.306286	0.0193699	0.110445	0.409176	-0.111031	0.406682	0.340418	0.00893038	0.106057	0.428148	0.269839	0.0405143	0.456949	0.000311274	-0.242839	0.0662468	0.0493086	0.713192
P13497	BMP1	Bone morphogenetic protein 1	yellow	0.0975462	0.466333	0.592105	9.79806e-07	-0.252113	0.0562353	0.245295	0.0634666	0.0840532	0.530458	0.06671	0.618806	0.168507	0.206072	-0.254042	0.0543162	0.00744719	0.955754	-0.14526	0.27661	0.482445	0.000125509	0.199877	0.132503	0.343404	0.0083117	0.438264	0.000579795	-0.311225	0.0174063	-0.174917	0.189087
Q6PCB0	VWA1	von Willebrand factor A domain-containing protein 1	yellow	0.0959041	0.473906	0.514165	3.65172e-05	-0.300407	0.0219502	0.159382	0.232067	-0.0330772	0.805301	-0.0746641	0.57751	0.328069	0.0119332	-0.409424	0.00141609	0.147743	0.268392	-0.24142	0.0678978	0.332195	0.0108452	0.363399	0.00504937	0.362934	0.00511004	0.0097971	0.941814	-0.269743	0.0405884	-0.195528	0.141312
P35270	SPR	Sepiapterin reductase	yellow	0.0951515	0.477399	0.487771	0.00010287	-0.120493	0.367608	0.518215	3.09127e-05	0.21008	0.113464	0.379541	0.00329927	0.450417	0.000388452	-0.104765	0.433828	0.100463	0.453043	0.0766804	0.567247	0.253624	0.0547271	0.363553	0.00502932	0.450289	0.000390122	0.229428	0.0831981	-0.0530641	0.692396	0.0455584	0.734169
P08590	MYL3	Myosin light chain 3	yellow	0.0924071	0.490251	0.721271	1.69837e-10	-0.551628	7.18541e-06	0.233462	0.0777734	0.163562	0.219892	0.00978149	0.941907	0.235018	0.0757588	-0.481715	0.000128944	0.0950321	0.477955	-0.555494	6.00712e-06	0.415693	0.001174	0.345195	0.00795874	0.518797	3.01769e-05	0.14179	0.288367	-0.451465	0.000374998	-0.365632	0.00476667
Q04941	PLP2	Proteolipid protein 2	yellow	-0.092126	0.491577	0.63078	1.11273e-07	-0.494177	8.06293e-05	0.258657	0.0499378	0.219062	0.0985045	-0.0579511	0.66567	0.365405	0.00479475	-0.437711	0.000590249	0.321912	0.0137311	-0.427407	0.00081902	0.196599	0.139103	0.348583	0.00732684	0.479979	0.000137465	0.119977	0.369679	-0.466223	0.000225532	-0.150262	0.260225
P61224	RAP1B	Ras-related protein Rap-1b	yellow	0.0919143	0.492578	0.608033	4.14249e-07	-0.655905	2.28885e-08	0.313169	0.0166815	0.197342	0.137586	0.0200157	0.88145	0.519556	2.92404e-05	-0.413245	0.00126372	0.536926	1.39187e-05	-0.568696	3.20296e-06	0.00580554	0.965501	0.494093	8.08885e-05	0.513855	3.69832e-05	0.0183487	0.891261	-0.358975	0.00565322	-0.0340402	0.799749
P39060	COL18A1	Collagen alpha-1(XVIII) chain	yellow	0.0895351	0.503891	0.702788	7.76356e-10	-0.349047	0.00724377	0.201809	0.128724	0.137113	0.304729	0.0259408	0.846731	0.159415	0.231968	-0.452651	0.000360281	-0.0489428	0.715229	-0.325701	0.012599	0.578137	2.00857e-06	0.147039	0.270706	0.388567	0.00257633	0.337662	0.00953656	-0.492307	8.66156e-05	-0.285109	0.0300598
Q99715	COL12A1	Collagen alpha-1(XII) chain	yellow	0.089364	0.50471	0.556232	5.80384e-06	-0.280372	0.0330293	0.377379	0.00349714	0.00545334	0.967593	-0.0988087	0.460555	0.346141	0.00777777	-0.271903	0.0389466	0.041004	0.759903	-0.0966821	0.47031	0.424048	0.000909299	0.157906	0.236474	0.330556	0.0112667	0.228472	0.0845255	-0.384082	0.00291577	-0.0662017	0.621487
P60660	MYL6	Myosin light polypeptide 6	yellow	0.0840772	0.53034	0.410929	0.00135422	-0.589188	1.14144e-06	0.113697	0.395437	-0.0727396	0.587386	-0.0334677	0.803048	-0.00283539	0.983147	-0.615711	2.68909e-07	-0.152756	0.252307	-0.452759	0.000358975	0.399154	0.00191047	0.0256107	0.848658	0.0616517	0.645701	-0.315204	0.0159502	-0.424943	0.000884419	-0.488479	0.000100161
P05534	HLA-A	HLA class I histocompatibility antigen, A-24 alpha chain	yellow	0.0781662	0.559738	0.342189	0.0085588	-0.291508	0.0264056	0.164996	0.215818	-0.169815	0.202522	-0.138003	0.30157	0.051618	0.700378	-0.420556	0.00101257	-0.145363	0.276264	-0.0941625	0.48201	0.446304	0.000445575	-0.10968	0.412451	-0.109058	0.41512	0.151859	0.255137	-0.298147	0.0230166	-0.126589	0.343687
Q15582	TGFBI	Transforming growth factor-beta-induced protein ig-h3	yellow	0.0737003	0.582447	0.672051	7.64533e-09	-0.324188	0.0130409	0.204108	0.124335	-0.0798046	0.551513	-0.124354	0.352345	0.261641	0.0472636	-0.5204	2.82308e-05	-0.0577995	0.666493	-0.223718	0.0913796	0.660007	1.74331e-08	0.0657132	0.624068	0.294427	0.024867	0.376139	0.00361523	-0.500017	6.42956e-05	-0.212313	0.109591
Q14964	RAB39A	Ras-related protein Rab-39A	yellow	-0.0699603	0.60178	0.419718	0.00103889	-0.565383	3.76013e-06	0.0557517	0.67765	0.176298	0.185565	0.162713	0.222328	0.230421	0.0818358	-0.419436	0.00104788	0.229705	0.0828156	-0.498756	6.75396e-05	0.0939607	0.482953	0.19667	0.138957	0.306405	0.0193207	-0.121481	0.363665	-0.263367	0.0457715	-0.214191	0.106415
O15230	LAMA5	Laminin subunit alpha-5	yellow	0.0672259	0.61609	0.669431	9.17615e-09	-0.329406	0.0115707	0.296705	0.0237195	0.0655027	0.625182	-0.0933616	0.485761	0.182304	0.170789	-0.370187	0.00423283	0.0307405	0.818814	-0.222568	0.0931	0.501115	6.15888e-05	0.301368	0.0215095	0.481405	0.000130432	0.27718	0.0351652	-0.496638	7.33305e-05	-0.226889	0.0867612
P01111	NRAS	GTPase NRas	yellow	0.0666099	0.619333	0.467716	0.000213951	-0.436308	0.000617537	0.150728	0.258734	0.216546	0.102532	0.127342	0.340803	0.258261	0.0503017	-0.397333	0.00201271	0.428477	0.000792008	-0.414082	0.00123236	-0.0506835	0.705554	0.266525	0.0431405	0.265351	0.0441032	0.124385	0.352224	-0.0302343	0.821748	0.0685996	0.608882
O14907	TAX1BP3	Tax1-binding protein 3	yellow	-0.0653986	0.625733	0.599038	6.77449e-07	-0.353883	0.00642589	0.538233	1.31407e-05	0.212684	0.108959	0.225658	0.088532	0.270717	0.0398411	-0.479235	0.000141271	0.19067	0.151664	-0.131089	0.326666	0.279616	0.0335248	0.314215	0.0163022	0.449932	0.000394812	0.155996	0.242267	-0.156168	0.24174	-0.0426856	0.750369
Q9HAK2	EBF2	Transcription factor COE2	yellow	-0.0608717	0.64989	0.314402	0.0162351	-0.179647	0.177217	-0.0184088	0.890907	0.159796	0.230842	0.0411638	0.758996	0.0358792	0.789172	-0.226481	0.0873446	0.155159	0.244834	-0.28824	0.0282221	0.122971	0.357765	0.0977371	0.465457	0.131914	0.323605	0.252677	0.0556688	-0.139729	0.295506	-0.115793	0.386725
P35613	BSG	Basigin	yellow	0.0539859	0.687325	0.555654	5.96246e-06	-0.490761	9.18698e-05	0.300809	0.0217647	0.129515	0.332556	0.0392081	0.770124	0.385397	0.00281234	-0.534361	1.5571e-05	0.440341	0.000541994	-0.386481	0.00272957	0.161312	0.226388	0.298294	0.022946	0.359899	0.00552208	0.0682783	0.610565	-0.466392	0.000224198	0.0608686	0.649907
P10301	RRAS	Ras-related protein R-Ras	yellow	0.0533197	0.690989	0.777611	6.99802e-13	-0.434335	0.000657866	0.400029	0.00186303	0.115759	0.386866	0.0299967	0.823126	0.645499	4.48447e-08	-0.475604	0.000161273	0.254828	0.053549	-0.310299	0.017761	0.474263	0.000169293	0.35204	0.00672739	0.5958	8.05742e-07	0.277815	0.0347313	-0.510738	4.19758e-05	-0.0573656	0.668851
P61077	UBE2D3	Ubiquitin-conjugating enzyme E2 D3	yellow	-0.04671	0.727706	0.314119	0.0163366	-0.263905	0.0453137	0.118378	0.376139	-0.109222	0.414414	-0.0641007	0.63262	-0.0179677	0.893506	-0.269425	0.0408348	0.156004	0.24224	-0.200353	0.131563	0.148561	0.265724	0.281552	0.0322675	0.0577269	0.666887	0.084345	0.529027	-0.262438	0.0465697	-0.0959631	0.473633
P07996	THBS1	Thrombospondin-1	yellow	-0.0460941	0.73116	0.554568	6.27187e-06	-0.0675835	0.61421	0.309025	0.0182588	-0.111553	0.404466	-0.115898	0.386291	0.214049	0.106652	-0.340652	0.0088804	-0.154613	0.246517	0.0923215	0.490654	0.672553	7.38122e-09	0.139853	0.295073	0.184829	0.164842	0.429614	0.000764182	-0.455564	0.00032636	-0.090368	0.499916
P48509	CD151	CD151 antigen	yellow	0.0337589	0.801369	0.775866	8.49176e-13	-0.373677	0.00386029	0.3878	0.00263175	0.171713	0.197448	-0.0807519	0.546784	0.395453	0.00212332	-0.322633	0.0135093	0.455975	0.000321808	-0.30422	0.0202458	0.256784	0.0516783	0.614771	2.83703e-07	0.712387	3.57841e-10	0.443248	0.000492847	-0.363987	0.00497348	0.0510256	0.703658
P05556	ITGB1	Integrin beta-1	yellow	-0.0324193	0.8091	0.603657	5.27236e-07	-0.453462	0.000350538	0.188724	0.155964	0.0332786	0.804139	-0.0526018	0.694944	0.260457	0.04831	-0.350929	0.00691529	0.182071	0.171345	-0.435619	0.000631362	0.370648	0.00418196	0.311441	0.0173243	0.534596	1.54124e-05	0.0899867	0.501733	-0.527116	2.12736e-05	-0.272321	0.0386351
Q8NDA2	HMCN2	Hemicentin-2	yellow	0.0296833	0.824946	0.338842	0.00927264	-0.269736	0.040594	-0.0115486	0.931435	-0.157436	0.237891	-0.15654	0.240608	-0.152989	0.251577	-0.359448	0.00558565	-0.168416	0.206321	-0.255381	0.0530145	0.375638	0.003664	-0.0943562	0.481105	-0.069026	0.606653	0.154437	0.247062	-0.27276	0.0383107	-0.278147	0.0345062
[truncated: 8 more rows]
