# Supplementary material for: Proteomic profiling of NCI-60 extracellular vesicles uncovers common protein cargo and cancer type-specific biomarkers
Source: Oncotarget. 2016 Nov 24;7(52):86999–7015. doi: 10.18632/oncotarget.13569 (PMC5341331; doi:10.18632/oncotarget.13569)
Supplement: Supplementary file 10 [file oncotarget-07-86999-s010.xlsx]

## Sheet: Sheet1
			EV	Cell		EV	Cell		EV	Cell		EV	Cell
Protein_IDs	Protein_names	Gene_names	NCI-H322M	NCI-H322M		HOP-62	HOP-62		IGROV1	IGROV1		HCC 2998	HCC 2998
O00299	Chloride intracellular channel protein 1	CLIC1	70	35		61	88		105	75		81	88
O15145	Actin-related protein 2/3 complex subunit 3	ARPC3	14	10		25	15		24	27		29	22
O43242	26S proteasome non-ATPase regulatory subunit 3	PSMD3	21	3		59	15		10	28		7	42
O43324	Eukaryotic translation elongation factor 1 epsilon-1	EEF1E1	10	16		18	7		10	1		7	4
O60684	Importin subunit alpha-7	KPNA6	3	3		4	24		9	20		7	18
O75340	Programmed cell death protein 6	PDCD6	10	14		25	15		11	12		46	13
O75396	Vesicle-trafficking protein SEC22b	SEC22B	6	43		7	62		4	218		19	35
P00558	Phosphoglycerate kinase 1	PGK1	102	73		212	198		109	269		110	172
P01111	GTPase NRas	NRAS	3	10		4	22		8	31		7	9
P01112	GTPase HRas	HRAS	15	0		7	0		43	0		57	0
P02786	Transferrin receptor protein 1	TFRC	30	75		49	257		78	132		45	238
P04083	Annexin A1	ANXA1	74	303		192	235		114	70		113	68
P04406	Glyceraldehyde-3-phosphate dehydrogenase	GAPDH	674	540		666	489		528	514		551	704
P04632	Calpain small subunit 1	CAPNS1	6	45		14	89		13	19		61	66
P04792	Heat shock protein beta-1	HSPB1	63	21		55	39		46	70		53	24
P05386	60S acidic ribosomal protein P1	RPLP1	7	7		10	7		9	0		5	9
P05387	60S acidic ribosomal protein P2	RPLP2	20	4		33	8		32	0		31	21
P05388	60S acidic ribosomal protein P0	RPLP0	38	9		57	5		47	9		34	15
P05534	HLA class I histocompatibility antigen, A-24 alpha chain	HLA-A	183	5		19	6		42	8		187	29
P06576	ATP synthase subunit beta, mitochondrial	ATP5B	45	246		89	145		107	233		61	329
P07195	L-lactate dehydrogenase B chain	LDHB	91	215		89	124		79	134		99	211
P07237	Protein disulfide-isomerase	P4HB	9	171		47	268		113	141		127	227
P07737	Profilin-1	PFN1	42	108		47	218		107	0		107	213
P07741	Adenine phosphoribosyltransferase	APRT	14	28		46	46		19	59		25	42
P08238	Heat shock protein HSP 90-beta	HSP90AB1	190	212		325	615		243	735		243	623
P08590	Myosin light chain 3	MYL3	6	4		5	2		13	0		16	0
P08670	Vimentin	VIM	69	33		85	446		175	74		475	45
P08708	40S ribosomal protein S17	RPS17	6	11		27	2		18	0		20	5
P08754	Guanine nucleotide-binding protein G(k) subunit alpha	GNAI3	9	10		19	6		36	18		47	11
P08758	Annexin A5	ANXA5	65	79		29	370		145	440		128	71
P09211	Glutathione S-transferase P	GSTP1	43	41		75	52		52	77		66	120
P10809	60 kDa heat shock protein, mitochondrial	HSPD1	18	242		109	1312		222	642		147	704
P11021	78 kDa glucose-regulated protein	HSPA5	50	111		54	215		168	235		68	264
P12268	Inosine-5-monophosphate dehydrogenase 2	IMPDH2	6	9		13	32		54	87		21	59
P13639	Elongation factor 2	EEF2	239	199		352	461		279	462		159	511
P13987	CD59 glycoprotein	CD59	14	14		11	0		27	3		34	1
P14625	Endoplasmin	HSP90B1	7	363		23	281		104	464		46	390
P15311	Ezrin	EZR	39	19		7	62		295	48		166	87
P17066	Heat shock 70 kDa protein 6	HSPA6	20	10		20	14		14	13		12	28
P17980	26S protease regulatory subunit 6A	PSMC3	29	14		63	18		16	13		17	38
P17987	T-complex protein 1 subunit alpha	TCP1	73	0		193	16		113	60		73	77
P18085	ADP-ribosylation factor 4	ARF4	11	11		6	19		17	48		17	13
P18621	60S ribosomal protein L17	RPL17	1	0		29	1		26	0		14	0
P19338	Nucleolin	NCL	1	33		16	31		32	56		14	77
P22314	Ubiquitin-like modifier-activating enzyme 1	UBA1	108	31		224	62		152	377		69	290
P23396	40S ribosomal protein S3	RPS3	19	15		68	19		50	19		52	22
P23528	Cofilin-1	CFL1	51	99		100	288		141	152		154	90
P25398	40S ribosomal protein S12	RPS12	19	40		40	29		29	0		39	25
P25705	ATP synthase subunit alpha, mitochondrial	ATP5A1	6	231		32	119		69	215		40	198
P25787	Proteasome subunit alpha type-2	PSMA2	12	13		22	20		15	23		50	31
P26038	Moesin	MSN	67	29		42	190		414	228		355	54
P26641	Elongation factor 1-gamma	EEF1G	53	48		90	111		64	28		75	114
P27708	CAD protein	CAD	1	3		24	14		32	61		2	98
P29401	Transketolase	TKT	15	246		3	244		99	360		113	172
P30041	Peroxiredoxin-6	PRDX6	22	96		36	64		57	75		60	73
P30153	Serine/threonine-protein phosphatase 2A 65 kDa regulatory subunit A alpha isoform	PPP2R1A	34	1		102	100		54	75		49	88
P31939	Bifunctional purine biosynthesis protein PURH	ATIC	35	6		154	79		29	148		49	97
P34932	Heat shock 70 kDa protein 4	HSPA4	14	17		25	74		23	488		63	149
P35232	Prohibitin	PHB	8	49		32	92		39	52		44	76
P35268	60S ribosomal protein L22	RPL22	6	6		17	4		6	0		20	3
P35998	26S protease regulatory subunit 7	PSMC2	33	9		57	11		16	16		13	21
P39019	40S ribosomal protein S19	RPS19	5	20		10	0		18	0		18	7
P40227	T-complex protein 1 subunit zeta	CCT6A	81	17		160	28		116	54		79	57
P40926	Malate dehydrogenase, mitochondrial	MDH2	23	190		39	231		62	185		46	238
P43490	Nicotinamide phosphoribosyltransferase	NAMPT	24	23		4	37		20	56		7	45
P46777	60S ribosomal protein L5	RPL5	5	6		51	10		13	16		20	2
P46782	40S ribosomal protein S5	RPS5	6	24		29	12		22	2		24	9
P46783	40S ribosomal protein S10	RPS10	8	11		26	56		8	2		9	11
P46940	Ras GTPase-activating-like protein IQGAP1	IQGAP1	59	174		33	79		203	443		143	362
P48643	T-complex protein 1 subunit epsilon	CCT5	69	5		202	27		93	46		71	69
P49327	Fatty acid synthase	FASN	174	59		287	116		188	729		120	945
P49368	T-complex protein 1 subunit gamma	CCT3	89	4		228	20		140	52		96	66
P49721	Proteasome subunit beta type-2	PSMB2	5	14		7	5		17	23		18	18
P50990	T-complex protein 1 subunit theta	CCT8	54	18		170	33		83	69		88	75
P50991	T-complex protein 1 subunit delta	CCT4	55	17		151	32		82	51		89	57
P51148	Ras-related protein Rab-5C	RAB5C	16	44		36	38		38	77		62	43
P51149	Ras-related protein Rab-7a	RAB7A	51	66		35	81		23	192		69	61
P52565	Rho GDP-dissociation inhibitor 1	ARHGDIA	20	11		17	26		19	33		46	34
P52597	Heterogeneous nuclear ribonucleoprotein F	HNRNPF	1	61		18	88		23	44		11	106
P53396	ATP-citrate synthase	ACLY	63	1		180	71		76	293		147	253
P55072	Transitional endoplasmic reticulum ATPase	VCP	142	186		211	147		131	143		281	180
P55209	Nucleosome assembly protein 1-like 1	NAP1L1	15	3		41	43		11	45		22	29
P60842	Eukaryotic initiation factor 4A-I	EIF4A1	63	41		165	116		103	71		75	166
P60981	Destrin	DSTN	23	21		23	64		34	49		15	9
P61006	Ras-related protein Rab-8A	RAB8A	6	14		5	12		13	7		38	21
P61019	Ras-related protein Rab-2A	RAB2A	14	50		14	66		24	55		40	65
P61026	Ras-related protein Rab-10	RAB10	28	74		22	73		36	11		47	97
P61088	Ubiquitin-conjugating enzyme E2 N	UBE2N	3	16		7	8		17	35		24	37
P61106	Ras-related protein Rab-14	RAB14	41	54		19	27		34	45		35	54
P61224	Ras-related protein Rap-1b	RAP1B	71	59		68	98		111	67		140	45
P61247	40S ribosomal protein S3a	RPS3A	6	0		53	0		53	2		45	4
P61586	Transforming protein RhoA	RHOA	45	36		40	29		62	92		92	27
P61923	Coatomer subunit zeta-1	COPZ1	1	26		11	28		7	21		5	15
P62081	40S ribosomal protein S7	RPS7	1	29		36	40		26	2		17	23
P62136	Serine/threonine-protein phosphatase PP1-alpha catalytic subunit	PPP1CA	50	73		66	60		44	50		68	75
P62191	26S protease regulatory subunit 4	PSMC1	22	12		45	10		12	13		14	17
P62195	26S protease regulatory subunit 8	PSMC5	31	9		65	10		12	15		27	34
P62241	40S ribosomal protein S8	RPS8	14	0		44	1		42	2		34	3
P62244	40S ribosomal protein S15a	RPS15A	10	3		38	2		12	0		20	3
P62249	40S ribosomal protein S16	RPS16	23	12		42	0		48	1		30	15
P62263	40S ribosomal protein S14	RPS14	10	4		29	0		34	5		21	4
P62269	40S ribosomal protein S18	RPS18	15	16		26	0		44	0		22	11
P62280	40S ribosomal protein S11	RPS11	3	0		33	1		22	1		13	0
P62314	Small nuclear ribonucleoprotein Sm D1	SNRPD1	4	12		20	10		6	0		5	22
P62330	ADP-ribosylation factor 6	ARF6	2	14		9	11		20	1		21	5
P62805	Histone H4	HIST1H4A	35	12		135	7		237	5		143	16
P62829	60S ribosomal protein L23	RPL23	2	12		12	14		14	1		13	23
P62873	Guanine nucleotide-binding protein G(I)/G(S)/G(T) subunit beta-1	GNB1	57	91		80	33		88	20		89	33
P62888	60S ribosomal protein L30	RPL30	15	14		28	7		28	0		24	2
P62937	Peptidyl-prolyl cis-trans isomerase A	PPIA	82	198		94	260		149	236		140	288
P62979	Ubiquitin-40S ribosomal protein S27a	RPS27A	49	138		81	130		178	33		151	214
P63104	14-3-3 protein zeta/delta	YWHAZ	55	127		74	195		103	124		190	109
P63261	Actin, cytoplasmic 2	ACTG1	740	482		1186	380		969	368		919	699
P68032	Actin, alpha cardiac muscle 1	ACTC1	97	23		70	12		44	13		41	37
P68104	Elongation factor 1-alpha 1	EEF1A1	259	237		314	795		309	373		342	843
P68371	Tubulin beta-4B chain	TUBB4B	429	115		555	333		418	485		333	547
P78371	T-complex protein 1 subunit beta	CCT2	132	49		220	54		151	72		183	98
P84077	ADP-ribosylation factor 1	ARF1	100	84		93	116		53	28		72	87
P84095	Rho-related GTP-binding protein RhoG	RHOG	15	6		23	15		15	37		32	7
Q04837	Single-stranded DNA-binding protein, mitochondrial	SSBP1	41	29		32	32		16	0		31	58
Q06830	Peroxiredoxin-1	PRDX1	54	134		78	101		113	398		119	95
Q08380	Galectin-3-binding protein	LGALS3BP	825	8		74	3		976	12		861	29
Q13200	26S proteasome non-ATPase regulatory subunit 2	PSMD2	44	40		118	36		34	67		41	68
Q13509	Tubulin beta-3 chain	TUBB3	35	1		184	16		58	28		56	31
Q14204	Cytoplasmic dynein 1 heavy chain 1	DYNC1H1	431	4		422	103		114	456		39	411
Q14764	Major vault protein	MVP	61	0		49	1		418	0		182	18
Q14974	Importin subunit beta-1	KPNB1	29	110		104	351		91	167		71	160
Q15365	Poly(rC)-binding protein 1	PCBP1	5	70		40	25		44	77		30	69
Q15758	Neutral amino acid transporter B(0)	SLC1A5	14	49		13	92		81	50		71	84
Q15836	Vesicle-associated membrane protein 3	VAMP3	16	18		27	7		21	15		53	13
Q15907	Ras-related protein Rab-11B	RAB11B	33	77		27	30		20	130		33	63
Q16778	Histone H2B type 2-E	HIST2H2BE	6	2		6	0		14	0		11	0
Q3ZCM7	Tubulin beta-8 chain	TUBB8	18	1		24	10		7	15		6	12
Q562R1	Beta-actin-like protein 2	ACTBL2	3	11		7	4		3	9		4	14
Q58FF8	Putative heat shock protein HSP 90-beta 2	HSP90AB2P	17	12		15	76		10	29		8	23
Q6FI13	Histone H2A type 2-A	HIST2H2AA3	56	36		135	14		152	0		97	21
Q8WUM4	Programmed cell death 6-interacting protein	PDCD6IP	29	0		125	0		264	1		245	4
Q99832	T-complex protein 1 subunit eta	CCT7	73	2		136	37		127	54		112	83
Q9BQE3	Tubulin alpha-1C chain	TUBA1C	388	0		453	11		312	10		239	16
Q9H0U4	Ras-related protein Rab-1B	RAB1B	11	41		13	33		18	42		25	32
Q9HAV0	Guanine nucleotide-binding protein subunit beta-4	GNB4	13	0		13	1		24	3		27	0
Q9Y490	Talin-1	TLN1	373	20		444	344		52	470		103	300
Q9Y696	Chloride intracellular channel protein 4	CLIC4	34	0		15	97		47	37		61	0
